# Supplementary material for: Automatic variable selection in ecological niche modeling: A case study using Cassin’s Sparrow (Peucaea cassinii)
Source: PLoS One. 2022 Jan 21;17(1):e0257502. doi: 10.1371/journal.pone.0257502 (PMC8782318; doi:10.1371/journal.pone.0257502)
Supplement: S1 File — Compressed file folder containing input data and example scripts used in the study. (ZIP) [file pone.0257502.s002.zip]

Archive with 200 entries (196 files):
- S2_File-Data-and-Scripts/
- __MACOSX/._S2_File-Data-and-Scripts
- S2_File-Data-and-Scripts/.Rhistory
- __MACOSX/S2_File-Data-and-Scripts/._.Rhistory
- S2_File-Data-and-Scripts/.DS_Store
- __MACOSX/S2_File-Data-and-Scripts/._.DS_Store
- S2_File-Data-and-Scripts/input/
- __MACOSX/S2_File-Data-and-Scripts/._input
- S2_File-Data-and-Scripts/MCSprint.R
- __MACOSX/S2_File-Data-and-Scripts/._MCSprint.R
- S2_File-Data-and-Scripts/mcensemble.sh
- __MACOSX/S2_File-Data-and-Scripts/._mcensemble.sh
- S2_File-Data-and-Scripts/MCSelect.R
- __MACOSX/S2_File-Data-and-Scripts/._MCSelect.R
- S2_File-Data-and-Scripts/mcsprint.sh
- __MACOSX/S2_File-Data-and-Scripts/._mcsprint.sh
- S2_File-Data-and-Scripts/input/.DS_Store
- __MACOSX/S2_File-Data-and-Scripts/input/._.DS_Store
- S2_File-Data-and-Scripts/input/gbif/
- __MACOSX/S2_File-Data-and-Scripts/input/._gbif
- S2_File-Data-and-Scripts/input/merra/
- __MACOSX/S2_File-Data-and-Scripts/input/._merra
- S2_File-Data-and-Scripts/input/gbif/.DS_Store
- __MACOSX/S2_File-Data-and-Scripts/input/gbif/._.DS_Store
- S2_File-Data-and-Scripts/input/gbif/CSp_2016_016km_thin.csv
- __MACOSX/S2_File-Data-and-Scripts/input/gbif/._CSp_2016_016km_thin.csv
- S2_File-Data-and-Scripts/input/merra/M75.asc
- __MACOSX/S2_File-Data-and-Scripts/input/merra/._M75.asc
- S2_File-Data-and-Scripts/input/merra/M61.asc
- __MACOSX/S2_File-Data-and-Scripts/input/merra/._M61.asc
- S2_File-Data-and-Scripts/input/merra/M49.asc
- __MACOSX/S2_File-Data-and-Scripts/input/merra/._M49.asc
- S2_File-Data-and-Scripts/input/merra/M48.asc
- __MACOSX/S2_File-Data-and-Scripts/input/merra/._M48.asc
- S2_File-Data-and-Scripts/input/merra/M60.asc
- __MACOSX/S2_File-Data-and-Scripts/input/merra/._M60.asc
- S2_File-Data-and-Scripts/input/merra/M74.asc
- __MACOSX/S2_File-Data-and-Scripts/input/merra/._M74.asc
- S2_File-Data-and-Scripts/input/merra/M62.asc
- __MACOSX/S2_File-Data-and-Scripts/input/merra/._M62.asc
- S2_File-Data-and-Scripts/input/merra/M76.asc
- __MACOSX/S2_File-Data-and-Scripts/input/merra/._M76.asc
- S2_File-Data-and-Scripts/input/merra/M77.asc
- __MACOSX/S2_File-Data-and-Scripts/input/merra/._M77.asc
- S2_File-Data-and-Scripts/input/merra/M63.asc
- __MACOSX/S2_File-Data-and-Scripts/input/merra/._M63.asc
- S2_File-Data-and-Scripts/input/merra/M67.asc
- __MACOSX/S2_File-Data-and-Scripts/input/merra/._M67.asc
- S2_File-Data-and-Scripts/input/merra/M73.asc
- __MACOSX/S2_File-Data-and-Scripts/input/merra/._M73.asc
- S2_File-Data-and-Scripts/input/merra/.DS_Store
- __MACOSX/S2_File-Data-and-Scripts/input/merra/._.DS_Store
- S2_File-Data-and-Scripts/input/merra/M72.asc
- __MACOSX/S2_File-Data-and-Scripts/input/merra/._M72.asc
- S2_File-Data-and-Scripts/input/merra/M66.asc
- __MACOSX/S2_File-Data-and-Scripts/input/merra/._M66.asc
- S2_File-Data-and-Scripts/input/merra/M58.asc
- __MACOSX/S2_File-Data-and-Scripts/input/merra/._M58.asc
- S2_File-Data-and-Scripts/input/merra/M70.asc
- __MACOSX/S2_File-Data-and-Scripts/input/merra/._M70.asc
- S2_File-Data-and-Scripts/input/merra/M64.asc
- __MACOSX/S2_File-Data-and-Scripts/input/merra/._M64.asc
- S2_File-Data-and-Scripts/input/merra/M65.asc
- __MACOSX/S2_File-Data-and-Scripts/input/merra/._M65.asc
- S2_File-Data-and-Scripts/input/merra/M71.asc
- __MACOSX/S2_File-Data-and-Scripts/input/merra/._M71.asc
- S2_File-Data-and-Scripts/input/merra/M59.asc
- __MACOSX/S2_File-Data-and-Scripts/input/merra/._M59.asc
- S2_File-Data-and-Scripts/input/merra/M16.asc
- __MACOSX/S2_File-Data-and-Scripts/input/merra/._M16.asc
- S2_File-Data-and-Scripts/input/merra/M02.asc
- __MACOSX/S2_File-Data-and-Scripts/input/merra/._M02.asc
- S2_File-Data-and-Scripts/input/merra/M03.asc
- __MACOSX/S2_File-Data-and-Scripts/input/merra/._M03.asc
- S2_File-Data-and-Scripts/input/merra/M17.asc
- __MACOSX/S2_File-Data-and-Scripts/input/merra/._M17.asc
- S2_File-Data-and-Scripts/input/merra/M01.asc
- __MACOSX/S2_File-Data-and-Scripts/input/merra/._M01.asc
- S2_File-Data-and-Scripts/input/merra/M15.asc
- __MACOSX/S2_File-Data-and-Scripts/input/merra/._M15.asc
- S2_File-Data-and-Scripts/input/merra/M29.asc
- __MACOSX/S2_File-Data-and-Scripts/input/merra/._M29.asc
- S2_File-Data-and-Scripts/input/merra/M28.asc
- __MACOSX/S2_File-Data-and-Scripts/input/merra/._M28.asc
- S2_File-Data-and-Scripts/input/merra/M14.asc
- __MACOSX/S2_File-Data-and-Scripts/input/merra/._M14.asc
- S2_File-Data-and-Scripts/input/merra/M38.asc
- __MACOSX/S2_File-Data-and-Scripts/input/merra/._M38.asc
- S2_File-Data-and-Scripts/input/merra/M04.asc
- __MACOSX/S2_File-Data-and-Scripts/input/merra/._M04.asc
- S2_File-Data-and-Scripts/input/merra/M10.asc
- __MACOSX/S2_File-Data-and-Scripts/input/merra/._M10.asc
- S2_File-Data-and-Scripts/input/merra/M11.asc
- __MACOSX/S2_File-Data-and-Scripts/input/merra/._M11.asc
- S2_File-Data-and-Scripts/input/merra/M05.asc
- __MACOSX/S2_File-Data-and-Scripts/input/merra/._M05.asc
- S2_File-Data-and-Scripts/input/merra/M39.asc
- __MACOSX/S2_File-Data-and-Scripts/input/merra/._M39.asc
- S2_File-Data-and-Scripts/input/merra/M13.asc
- __MACOSX/S2_File-Data-and-Scripts/input/merra/._M13.asc
- S2_File-Data-and-Scripts/input/merra/M07.asc
- __MACOSX/S2_File-Data-and-Scripts/input/merra/._M07.asc
- S2_File-Data-and-Scripts/input/merra/M06.asc
- __MACOSX/S2_File-Data-and-Scripts/input/merra/._M06.asc
- S2_File-Data-and-Scripts/input/merra/M12.asc
- __MACOSX/S2_File-Data-and-Scripts/input/merra/._M12.asc
- S2_File-Data-and-Scripts/input/merra/M37.asc
- __MACOSX/S2_File-Data-and-Scripts/input/merra/._M37.asc
- S2_File-Data-and-Scripts/input/merra/M23.asc
- __MACOSX/S2_File-Data-and-Scripts/input/merra/._M23.asc
- S2_File-Data-and-Scripts/input/merra/M22.asc
- __MACOSX/S2_File-Data-and-Scripts/input/merra/._M22.asc
- S2_File-Data-and-Scripts/input/merra/M36.asc
- __MACOSX/S2_File-Data-and-Scripts/input/merra/._M36.asc
- S2_File-Data-and-Scripts/input/merra/M20.asc
- __MACOSX/S2_File-Data-and-Scripts/input/merra/._M20.asc
- S2_File-Data-and-Scripts/input/merra/M34.asc
- __MACOSX/S2_File-Data-and-Scripts/input/merra/._M34.asc
- S2_File-Data-and-Scripts/input/merra/M08.asc
- __MACOSX/S2_File-Data-and-Scripts/input/merra/._M08.asc
- S2_File-Data-and-Scripts/input/merra/M09.asc
- __MACOSX/S2_File-Data-and-Scripts/input/merra/._M09.asc
- S2_File-Data-and-Scripts/input/merra/M35.asc
- __MACOSX/S2_File-Data-and-Scripts/input/merra/._M35.asc
- S2_File-Data-and-Scripts/input/merra/M21.asc
- __MACOSX/S2_File-Data-and-Scripts/input/merra/._M21.asc
- S2_File-Data-and-Scripts/input/merra/M19.asc
- __MACOSX/S2_File-Data-and-Scripts/input/merra/._M19.asc
- S2_File-Data-and-Scripts/input/merra/M25.asc
- __MACOSX/S2_File-Data-and-Scripts/input/merra/._M25.asc
- S2_File-Data-and-Scripts/input/merra/M31.asc
- __MACOSX/S2_File-Data-and-Scripts/input/merra/._M31.asc
- S2_File-Data-and-Scripts/input/merra/M30.asc
- __MACOSX/S2_File-Data-and-Scripts/input/merra/._M30.asc
- S2_File-Data-and-Scripts/input/merra/M24.asc
- __MACOSX/S2_File-Data-and-Scripts/input/merra/._M24.asc
- S2_File-Data-and-Scripts/input/merra/M18.asc
- __MACOSX/S2_File-Data-and-Scripts/input/merra/._M18.asc
- S2_File-Data-and-Scripts/input/merra/M32.asc
- __MACOSX/S2_File-Data-and-Scripts/input/merra/._M32.asc
- S2_File-Data-and-Scripts/input/merra/M26.asc
- __MACOSX/S2_File-Data-and-Scripts/input/merra/._M26.asc
- S2_File-Data-and-Scripts/input/merra/M27.asc
- __MACOSX/S2_File-Data-and-Scripts/input/merra/._M27.asc
- S2_File-Data-and-Scripts/input/merra/M33.asc
- __MACOSX/S2_File-Data-and-Scripts/input/merra/._M33.asc
- S2_File-Data-and-Scripts/input/merra/M54.asc
- __MACOSX/S2_File-Data-and-Scripts/input/merra/._M54.asc
- S2_File-Data-and-Scripts/input/merra/M40.asc
- __MACOSX/S2_File-Data-and-Scripts/input/merra/._M40.asc
- S2_File-Data-and-Scripts/input/merra/M68.asc
- __MACOSX/S2_File-Data-and-Scripts/input/merra/._M68.asc
- S2_File-Data-and-Scripts/input/merra/M83.asc
- __MACOSX/S2_File-Data-and-Scripts/input/merra/._M83.asc
- S2_File-Data-and-Scripts/input/merra/M82.asc
- __MACOSX/S2_File-Data-and-Scripts/input/merra/._M82.asc
- S2_File-Data-and-Scripts/input/merra/M69.asc
- __MACOSX/S2_File-Data-and-Scripts/input/merra/._M69.asc
- S2_File-Data-and-Scripts/input/merra/M41.asc
- __MACOSX/S2_File-Data-and-Scripts/input/merra/._M41.asc
- S2_File-Data-and-Scripts/input/merra/M55.asc
- __MACOSX/S2_File-Data-and-Scripts/input/merra/._M55.asc
- S2_File-Data-and-Scripts/input/merra/M43.asc
- __MACOSX/S2_File-Data-and-Scripts/input/merra/._M43.asc
- S2_File-Data-and-Scripts/input/merra/M57.asc
- __MACOSX/S2_File-Data-and-Scripts/input/merra/._M57.asc
- S2_File-Data-and-Scripts/input/merra/M80.asc
- __MACOSX/S2_File-Data-and-Scripts/input/merra/._M80.asc
- S2_File-Data-and-Scripts/input/merra/M81.asc
- __MACOSX/S2_File-Data-and-Scripts/input/merra/._M81.asc
- S2_File-Data-and-Scripts/input/merra/M56.asc
- __MACOSX/S2_File-Data-and-Scripts/input/merra/._M56.asc
- S2_File-Data-and-Scripts/input/merra/M42.asc
- __MACOSX/S2_File-Data-and-Scripts/input/merra/._M42.asc
- S2_File-Data-and-Scripts/input/merra/M46.asc
- __MACOSX/S2_File-Data-and-Scripts/input/merra/._M46.asc
- S2_File-Data-and-Scripts/input/merra/M52.asc
- __MACOSX/S2_File-Data-and-Scripts/input/merra/._M52.asc
- S2_File-Data-and-Scripts/input/merra/M85.asc
- __MACOSX/S2_File-Data-and-Scripts/input/merra/._M85.asc
- S2_File-Data-and-Scripts/input/merra/M84.asc
- __MACOSX/S2_File-Data-and-Scripts/input/merra/._M84.asc
- S2_File-Data-and-Scripts/input/merra/M53.asc
- __MACOSX/S2_File-Data-and-Scripts/input/merra/._M53.asc
- S2_File-Data-and-Scripts/input/merra/M47.asc
- __MACOSX/S2_File-Data-and-Scripts/input/merra/._M47.asc
- S2_File-Data-and-Scripts/input/merra/M79.asc
- __MACOSX/S2_File-Data-and-Scripts/input/merra/._M79.asc
- S2_File-Data-and-Scripts/input/merra/M51.asc
- __MACOSX/S2_File-Data-and-Scripts/input/merra/._M51.asc
- S2_File-Data-and-Scripts/input/merra/M45.asc
- __MACOSX/S2_File-Data-and-Scripts/input/merra/._M45.asc
- S2_File-Data-and-Scripts/input/merra/M86.asc
- __MACOSX/S2_File-Data-and-Scripts/input/merra/._M86.asc
- S2_File-Data-and-Scripts/input/merra/M44.asc
- __MACOSX/S2_File-Data-and-Scripts/input/merra/._M44.asc
- S2_File-Data-and-Scripts/input/merra/M50.asc
- __MACOSX/S2_File-Data-and-Scripts/input/merra/._M50.asc
- S2_File-Data-and-Scripts/input/merra/M78.asc
- __MACOSX/S2_File-Data-and-Scripts/input/merra/._M78.asc
