# Supplementary material for: Automatic variable selection in ecological niche modeling: A case study using Cassin’s Sparrow (Peucaea cassinii)
Source: PLoS One. 2022 Jan 21;17(1):e0257502. doi: 10.1371/journal.pone.0257502 (PMC8782318; doi:10.1371/journal.pone.0257502)
Supplement: S1 File — Compressed file folder containing input data and example scripts used in the study. (ZIP) [file pone.0257502.s002.zip › S2_File-Data-and-Scripts/MCSprint.R]

# --------------------------------------------------------------------------------------
#
# Monte Carlo Sprint (MCSprint.R) (External memory implementation)
#
#    Example R script that launches a Monte Carlo variable selection sprint on a NASA
#    ADAPT science cloud VM core. Each sprint comprises 'runs_per_sprint' number of 
#    independent MaxEnt runs, with each run operating on 'variables_per_run' random 
#    variables stored in the underlying filesystem. The script maintains a 'tally_table'
#    of run metrics and writes the table to disc as a 'sprint_pid.tt' file for further 
#    processing. These scripts are configured specifically for the ADAPT testbed and the
#    the MERRA-2 use case as described in the accompanying paper by Schnase and Carroll.
#
# --------------------------------------------------------------------------------------

# set the working directory
setwd("/att/nobackup/jschnase/MMX/Exp20")

# clear the global environment
rm(list=ls())

# set the total number of predictor variables available
total_number_of_variables <- 86

# set number of random variables to use per run
variables_per_run <- 2  

# set number of runs per sprint
runs_per_sprint <- 22    

# set sprint identifier 
sprint_pid <- paste0("-", Sys.info()[['nodename']], "-pid", Sys.getpid())

# load packages
library(rJava)
library(raster)
library(dismo)
library(ENMeval)
library(devtools)
library(remotes)
library(dismotools)
library(MASS)

# load occurrence data
occ <- read.table("./input/gbif/CSp_2016_016km_thin.csv", header = TRUE, sep = ",")[,-1]

# create a list of MERRA-2 raster layer names, used for later indexing
lnames <- c("M01", "M02", "M03", "M04", "M05", "M06", "M07", "M08", "M09", "M10",
            "M11", "M12", "M13", "M14", "M15", "M16", "M17", "M18", "M19", "M20",
            "M21", "M22", "M23", "M24", "M25", "M26", "M27", "M28", "M29", "M30",
            "M31", "M32", "M33", "M34", "M35", "M36", "M37", "M38", "M39", "M40",
            "M41", "M42", "M43", "M44", "M45", "M46", "M47", "M48", "M49", "M50",
            "M51", "M52", "M53", "M54", "M55", "M56", "M57", "M58", "M59", "M60",
            "M61", "M62", "M63", "M64", "M65", "M66", "M67", "M68", "M69", "M70",
            "M71", "M72", "M73", "M74", "M75", "M76", "M77", "M78", "M79", "M80",
            "M81", "M82", "M83", "M84", "M85", "M86")

# create a sprint tally table to capture variable contributions of each run
tally_table <- array(data = 0, dim = c(total_number_of_variables, 4))
dimnames(tally_table)[[2]] <- c("Layer", "Count", "PI Sum", "PI Avg")
tally_table[,1] <- 1:total_number_of_variables

# start the sprint timer
sprint_time_sec <- system.time({ 
    
# initialize the run counter
run_count <- 1
    
# main runs processing loop
while (run_count <= runs_per_sprint) {

    # set a static feature class (LQHP is the MaxEnt default value)
    fc <- c("LQHP")
	
    # set a static regularization coefficient (beta) (1.0 is the default)
    RMvalues <- c(1.0)
    
    # select random predicators for this run
    random_variables <- sample(1:total_number_of_variables, variables_per_run)
    
    # load selected layers from the filesystem
    M <- array(list())
    for (i in 1:variables_per_run) {
        switch(random_variables[i],
               M[1] <- raster("./input/merra/M01.asc"),
               M[2] <- raster("./input/merra/M02.asc"),
               M[3] <- raster("./input/merra/M03.asc"),
               M[4] <- raster("./input/merra/M04.asc"),
               M[5] <- raster("./input/merra/M05.asc"),
               M[6] <- raster("./input/merra/M06.asc"),
               M[7] <- raster("./input/merra/M07.asc"),
               M[8] <- raster("./input/merra/M08.asc"),
               M[9] <- raster("./input/merra/M09.asc"),
               M[10] <- raster("./input/merra/M10.asc"),
               M[11] <- raster("./input/merra/M11.asc"),
               M[12] <- raster("./input/merra/M12.asc"),
               M[13] <- raster("./input/merra/M13.asc"),
               M[14] <- raster("./input/merra/M14.asc"),
               M[15] <- raster("./input/merra/M15.asc"),
               M[16] <- raster("./input/merra/M16.asc"),
               M[17] <- raster("./input/merra/M17.asc"),
               M[18] <- raster("./input/merra/M18.asc"),
               M[19] <- raster("./input/merra/M19.asc"),
               M[20] <- raster("./input/merra/M20.asc"),
               M[21] <- raster("./input/merra/M21.asc"),
               M[22] <- raster("./input/merra/M22.asc"),
               M[23] <- raster("./input/merra/M23.asc"),
               M[24] <- raster("./input/merra/M24.asc"),
               M[25] <- raster("./input/merra/M25.asc"),
               M[26] <- raster("./input/merra/M26.asc"),
               M[27] <- raster("./input/merra/M27.asc"),
               M[28] <- raster("./input/merra/M28.asc"),
               M[29] <- raster("./input/merra/M29.asc"),
               M[30] <- raster("./input/merra/M30.asc"),
               M[31] <- raster("./input/merra/M31.asc"),
               M[32] <- raster("./input/merra/M32.asc"),
               M[33] <- raster("./input/merra/M33.asc"),
               M[34] <- raster("./input/merra/M34.asc"),
               M[35] <- raster("./input/merra/M35.asc"),
               M[36] <- raster("./input/merra/M36.asc"),
               M[37] <- raster("./input/merra/M37.asc"),
               M[38] <- raster("./input/merra/M38.asc"),
               M[39] <- raster("./input/merra/M39.asc"),
               M[40] <- raster("./input/merra/M40.asc"),
               M[41] <- raster("./input/merra/M41.asc"),
               M[42] <- raster("./input/merra/M42.asc"),
               M[43] <- raster("./input/merra/M43.asc"),
               M[44] <- raster("./input/merra/M44.asc"),
               M[45] <- raster("./input/merra/M45.asc"),
               M[46] <- raster("./input/merra/M46.asc"),
               M[47] <- raster("./input/merra/M47.asc"),
               M[48] <- raster("./input/merra/M48.asc"),
               M[49] <- raster("./input/merra/M49.asc"),
               M[50] <- raster("./input/merra/M50.asc"),
               M[51] <- raster("./input/merra/M51.asc"),
               M[52] <- raster("./input/merra/M52.asc"),
               M[53] <- raster("./input/merra/M53.asc"),
               M[54] <- raster("./input/merra/M54.asc"),
               M[55] <- raster("./input/merra/M55.asc"),
               M[56] <- raster("./input/merra/M56.asc"),
               M[57] <- raster("./input/merra/M57.asc"),
               M[58] <- raster("./input/merra/M58.asc"),
               M[59] <- raster("./input/merra/M59.asc"),
               M[60] <- raster("./input/merra/M60.asc"),
               M[61] <- raster("./input/merra/M61.asc"),
               M[62] <- raster("./input/merra/M62.asc"),
               M[63] <- raster("./input/merra/M63.asc"),
               M[64] <- raster("./input/merra/M64.asc"),
               M[65] <- raster("./input/merra/M65.asc"),
               M[66] <- raster("./input/merra/M66.asc"),
               M[67] <- raster("./input/merra/M67.asc"),
               M[68] <- raster("./input/merra/M68.asc"),
               M[69] <- raster("./input/merra/M69.asc"),
               M[70] <- raster("./input/merra/M70.asc"),
               M[71] <- raster("./input/merra/M71.asc"),
               M[72] <- raster("./input/merra/M72.asc"),
               M[73] <- raster("./input/merra/M73.asc"),
               M[74] <- raster("./input/merra/M74.asc"),
               M[75] <- raster("./input/merra/M75.asc"),
               M[76] <- raster("./input/merra/M76.asc"),
               M[77] <- raster("./input/merra/M77.asc"),
               M[78] <- raster("./input/merra/M78.asc"),
               M[79] <- raster("./input/merra/M79.asc"),
               M[80] <- raster("./input/merra/M80.asc"),
               M[81] <- raster("./input/merra/M81.asc"),
               M[82] <- raster("./input/merra/M82.asc"),
               M[83] <- raster("./input/merra/M83.asc"),
               M[84] <- raster("./input/merra/M84.asc"),
               M[85] <- raster("./input/merra/M85.asc"),
               M[86] <- raster("./input/merra/M86.asc")
              )
    }

    # create a raster stack object from the selected layers
    env <- stack(c(M[random_variables]))
    
    # set "names" field of the layers
    for (i in 1:variables_per_run) names(env)[i] <- lnames[random_variables[i]]
    
    # do a MaxEnt model run
    model_run <- ENMevaluate(occ, env,
        method = "randomkfold", kfolds = 10,
        algorithm = "maxent.jar",
        bg.coords = NULL, n.bg = 10000,
        RMvalues = RMvalues,
        fc = fc,
        # -----
        occ.grp = NULL, bg.grp = NULL,
        categoricals = NULL,
        overlap = FALSE, aggregation.factor = c(2, 2),
        bin.output = FALSE, clamp = TRUE, rasterPreds = TRUE,
        parallel = FALSE, numCores = NULL, progbar = TRUE,
        updateProgress = FALSE)
    
    # capture the permutation importance of the predictors
    permutation_importance <- maxent_get_results(
        model_run@models[[which(model_run@results$delta.AICc == 0)]], "importance")
    
    # update tally table with current run info
    for (i in 1:variables_per_run) { 

        # use lnames to map the random indices back to M layer indices
        layer_index <- which(lnames == names(permutation_importance[i]))
      
        # increment M layer counter (col 2 = layer counter)
        tally_table[layer_index,2] <- tally_table[layer_index,2] + 1
      
        # accumulate permutation importance sum for the layer (col 3 = sum)
        tally_table[layer_index,3] <- tally_table[layer_index,3] +
      	    unname(permutation_importance[i])
      
        # compute running average permutation importance for the layer (col 4 = avg)
        tally_table[layer_index,4] <- tally_table[layer_index,3] /
            tally_table[layer_index,2]
      
        } # end for
    
    # increment the run counter
    run_count <- (run_count + 1)
    
    } # end while (for runs processing)

# stop the sprint timer
})[3]

# capture total sprint run time, use as needed
sprint_time_min <- sprint_time_sec / 60
sprint_time_hr <- sprint_time_min / 60

# create a machine-readable 'tally_table' for further processing 
# using 'sprint_pid.tt' as the file name
write.table(tally_table,
            file = paste0("./output/Sprint", sprint_pid, ".tt"),
            append = TRUE, 
            sep = ',',
            row.names = FALSE,
            col.names = FALSE)

# clear the global environment
rm(list=ls())

# --------------------------------------------------------------------------------------
