# Supplementary material for: Automatic variable selection in ecological niche modeling: A case study using Cassin’s Sparrow (Peucaea cassinii)
Source: PLoS One. 2022 Jan 21;17(1):e0257502. doi: 10.1371/journal.pone.0257502 (PMC8782318; doi:10.1371/journal.pone.0257502)
Supplement: S1 File — Compressed file folder containing input data and example scripts used in the study. (ZIP) [file pone.0257502.s002.zip › S2_File-Data-and-Scripts/mcensemble.sh]

#!/bin/tcsh

# --------------------------------------------------------------------------------------
#
#  Monte Carlo Ensemble (mcensemble.sh)
#
#    Example shell script that launches 'ensemble_max' number of mcsprint.sh scripts
#    on each of 10 VMs in the NASA ADAPT science cloud. These scripts are configured 
#    specifically for the ADAPT testbed and the MERRA-2 use case as described in the 
#    accompanying paper by Schnase and Carroll.
#
# --------------------------------------------------------------------------------------

set ensemble_max = 1

cd "/att/nobackup/jschnase/MMX/Exp20"
set wd = "/att/nobackup/jschnase/MMX/Exp20"

set starttime = `date +%s`

set ensemble_cnt = 0
while ( $ensemble_cnt < $ensemble_max )
  pdsh -w ilab103 "$wd/'mcsprint.sh' >& /dev/null" &
  pdsh -w ilab104 "$wd/'mcsprint.sh' >& /dev/null" &
  pdsh -w ilab105 "$wd/'mcsprint.sh' >& /dev/null" &
  pdsh -w ilab106 "$wd/'mcsprint.sh' >& /dev/null" &
  pdsh -w ilab107 "$wd/'mcsprint.sh' >& /dev/null" &
  pdsh -w ilab108 "$wd/'mcsprint.sh' >& /dev/null" &
  pdsh -w ilab109 "$wd/'mcsprint.sh' >& /dev/null" &
  pdsh -w ilab110 "$wd/'mcsprint.sh' >& /dev/null" &
  pdsh -w ilab111 "$wd/'mcsprint.sh' >& /dev/null" &
  pdsh -w ilab112 "$wd/'mcsprint.sh' >& /dev/null" &
  wait
  @ ensemble_cnt ++
end

set stoptime = `date +%s`
set totalruntime = `echo "scale = 2; ($stoptime-$starttime)/60" | bc`

# --------------------------------------------------------------------------------------
