# Supplementary material for: Automatic variable selection in ecological niche modeling: A case study using Cassin’s Sparrow (Peucaea cassinii)
Source: PLoS One. 2022 Jan 21;17(1):e0257502. doi: 10.1371/journal.pone.0257502 (PMC8782318; doi:10.1371/journal.pone.0257502)
Supplement: S1 File — Compressed file folder containing input data and example scripts used in the study. (ZIP) [file pone.0257502.s002.zip › S2_File-Data-and-Scripts/MCSelect.R]

# --------------------------------------------------------------------------------------
#
# Monte Carlo Select (MCSelect.R)
#
#    Example R script that creates a merged 'GlobalTallyTable.csv' file from all the
#    'sprint-pid.tt tally tables produced by MCSprint.R's parallel MaxEnt runs, then 
#    identifies the overall top ten contributing variables in the underlying collection.
#    Results are written to an 'EnembleTopTen.csv' file. These scripts are configured 
#    specifically for NASA's ADAPT science cloud testbed and the the MERRA-2 use case 
#    as described in the accompanying paper by Schnase and Carroll.
#
# --------------------------------------------------------------------------------------

# set the working directory
setwd("/att/nobackup/jschnase/MMX/Exp20")

# clear the global environment
rm(list=ls())

# set the total number of predictor variables available
total_number_of_variables <- 86

# merge all the MCSprints tally_tables.tt files into a temporary scratch file
cmd <- "cat ./output/*.tt > ./output/_MergedTallyTables.csv"
system(cmd)

# create a list of MERRA-2 raster layer names, used for later indexing
lnames <- c("M01", "M02", "M03", "M04", "M05", "M06", "M07", "M08", "M09", "M10",
            "M11", "M12", "M13", "M14", "M15", "M16", "M17", "M18", "M19", "M20",
            "M21", "M22", "M23", "M24", "M25", "M26", "M27", "M28", "M29", "M30",
            "M31", "M32", "M33", "M34", "M35", "M36", "M37", "M38", "M39", "M40",
            "M41", "M42", "M43", "M44", "M45", "M46", "M47", "M48", "M49", "M50",
            "M51", "M52", "M53", "M54", "M55", "M56", "M57", "M58", "M59", "M60",
            "M61", "M62", "M63", "M64", "M65", "M66", "M67", "M68", "M69", "M70",
            "M71", "M72", "M73", "M74", "M75", "M76", "M77", "M78", "M79", "M80",
            "M81", "M82", "M83", "M84", "M85", "M86")

# create a global tally table to determine overall variable contributions
tally_table <- array(data = 0, dim = c(total_number_of_variables, 4))
dimnames(tally_table)[[2]] <- c("Layer", "Count", "PI Sum", "PI Avg")
tally_table[,1] <- 1:total_number_of_variables

# read and process the _MergedTallyTables.csv file 
merged_tally_table <- read.table("./output/_MergedTallyTables.csv", 
                                 header = FALSE, sep =',')[,-4]

for (i in 1:nrow(merged_tally_table)){

    # capture layer_index, associated layer_count, and cumulative permutation
    # importance from each row of the merged_tally_table
    layer_index <- merged_tally_table[i,1]
    layer_count <- merged_tally_table[i,2]
    layer_cumulative_pi <- merged_tally_table[i,3]
    
    # increment global layer counter (col 2 = layer counter)
    tally_table[layer_index,2] <- tally_table[layer_index,2] + layer_count
    
    # accumulate permutation importance sum for the layer (col 3 = sum)
    tally_table[layer_index,3] <- tally_table[layer_index,3] + layer_cumulative_pi
    
    # compute running average permutation importance for the layer (col 4 = avg)
    tally_table[layer_index,4] <- tally_table[layer_index,3] / tally_table[layer_index,2]
}

# write the resulting global tally table
write.table(tally_table, file = "./output/GlobalTallyTable.csv",
            append = FALSE,
            sep = ',',
            row.names = FALSE,
            col.names = TRUE)

# capture numbers and names of the 'top_ten' predictors based on
# cumulative average permutation importance (col 4 = avg)
top_ten <- order(-tally_table[,4])[1:10]
top_ten_names <- lnames[top_ten]

# build header for the ensemble run's 'TopTen' file, then initialize the file
if (file.exists("./output/EnsembleTopTen.csv") == FALSE) {
    header_line <- data.frame("1st", "2nd", "3rd",
                              "4th", "5th", "6th",
                              "7th", "8th", "9th",
                              "10th")

    write.table(header_line,
                file = "./output/EnsembleTopTen.csv",
                append = TRUE,
                sep = ',',
                row.names = FALSE,
                col.names = FALSE)
    } # end if

output_line <- data.frame(top_ten_names[1], top_ten_names[2], top_ten_names[3],
                          top_ten_names[4], top_ten_names[5], top_ten_names[6],
                          top_ten_names[7], top_ten_names[8], top_ten_names[9],
                          top_ten_names[10])

write.table(output_line, file = "./output/EnsembleTopTen.csv",
            append = TRUE,
            sep = ',',
            row.names = FALSE,
            col.names = FALSE)

# remove the _MergedTallyTables.csv scratch file
cmd <- "rm ./output/_MergedTallyTables.csv"
system(cmd)

# clear the global environment
rm(list=ls())

# --------------------------------------------------------------------------------------
