# Supplementary material for: Automatic variable selection in ecological niche modeling: A case study using Cassin’s Sparrow (Peucaea cassinii)
Source: PLoS One. 2022 Jan 21;17(1):e0257502. doi: 10.1371/journal.pone.0257502 (PMC8782318; doi:10.1371/journal.pone.0257502)
Supplement: S1 File — Compressed file folder containing input data and example scripts used in the study. (ZIP) [file pone.0257502.s002.zip › S2_File-Data-and-Scripts/mcsprint.sh]

#!/bin/tcsh

# --------------------------------------------------------------------------------------
#
#  Monte Carlo Sprint (mcsprint.sh)
#
#    Example shell script that launches 'core_max' number of parallel R runtime
#    environments on a NASA ADAPT science cloud VM, each running an MCSprint.R script.
#    These scripts are configured specifically for the ADAPT testbed and the MERRA-2 use 
#    case as described in the accompanying paper by Schnase and Carroll.
#
# --------------------------------------------------------------------------------------

set core_max = 10

cd "/att/nobackup/jschnase/MMX/Exp20"
set wd = "/att/nobackup/jschnase/MMX/Exp20"
set R = "/bin/singularity run -B /att --app R /att/nobackup/iluser/containers/ilab-r-3.0.0.simg"

set core_cnt = 1
while ( $core_cnt <= $core_max )
    $R -f $wd"/MCSprint.R" &
    @ core_cnt ++
end

# --------------------------------------------------------------------------------------
