# Supplementary material for: Automatic variable selection in ecological niche modeling: A case study using Cassin’s Sparrow (Peucaea cassinii)
Source: PLoS One. 2022 Jan 21;17(1):e0257502. doi: 10.1371/journal.pone.0257502 (PMC8782318; doi:10.1371/journal.pone.0257502)
Supplement: S1 File — Compressed file folder containing input data and example scripts used in the study. (ZIP) [file pone.0257502.s002.zip › S2_File-Data-and-Scripts/input/merra/M75.asc]

NCOLS 43 
NROWS 34 
XLLCORNER -118.8125 
YLLCORNER 23.75 
CELLSIZE 0.5 
NODATA_value -9999 
-0.031004806607962 -0.0343202769756317 -0.0364835441112518 -0.0761060662567616 -0.164176557213068 -0.239923976361752 -0.257727366685867 -0.31536825299263 -0.234152260422707 -0.114481603726745 -0.0359926130622625 -0.054406850785017 -0.140365146845579 -0.21488047093153 -0.649837590754032 -0.971741026639938 -0.713433122634888 -0.247141027450561 -0.130518468469381 -0.105170480906963 -0.145832698792219 -0.250895321369171 -0.325894176959991 -0.898910647630691 -1.1723205447197 -1.23320323228836 -1.18960694372654 -0.298878303170204 -0.10128380432725 -0.0602112542837858 -0.0566334147006273 -0.0568373389542103 -0.0485948212444782 -0.050034898519516 -0.0492279268801212 -0.0483823694288731 -0.0510825894773006 -0.0536414824426174 -0.057815320789814 -0.0656050108373165 -0.0757547833025455 -0.0832697927951813 -0.0685031831264496
-0.0203308855183423 -0.0332335256040096 -0.0419112347066402 -0.0734753806143999 -0.130557719618082 -0.185375669598579 -0.214279338717461 -0.243941828608513 -0.134819693863392 -0.0638636481016874 -0.0439592812210321 -0.0624189585447311 -0.159771272540092 -0.170280602574348 -0.332825146615505 -0.408082294464111 -0.190084407478571 -0.0887437142431736 -0.0683909185230732 -0.0995722562074661 -0.212469847500324 -0.439610326290131 -0.792845761775971 -0.80075695514679 -0.922116070985794 -1.10230886936188 -1.09922462850809 -0.266267849504948 -0.0840003494173288 -0.0488581825047731 -0.0498041409999132 -0.0547942172735929 -0.0462530415505171 -0.0487457986921072 -0.0492768604308367 -0.0460073314607143 -0.0413920421153307 -0.0469308543950319 -0.0511388670653105 -0.0582219623029232 -0.0638271883130073 -0.0631145056337118 -0.0568746473640203
-0.0288415923714638 -0.034379992261529 -0.0574100021272898 -0.0768251147121191 -0.104483116418123 -0.137000933289528 -0.173094475269318 -0.238835370540619 -0.179539285600185 -0.102501679211855 -0.053332258015871 -0.0522990964353085 -0.0639372549951077 -0.100599256902933 -0.276537112891674 -0.346769462525845 -0.130356061458588 -0.0905604481697083 -0.0965496048331261 -0.12099926173687 -0.218639174103737 -0.414138475060463 -0.524205914139748 -0.666152274608612 -1.14002156257629 -1.41574026346207 -0.982955139875412 -0.193981665372848 -0.0824181012809277 -0.0742507465183735 -0.0679493777453899 -0.0577641382813454 -0.0449855223298073 -0.0518987841904163 -0.0539198629558086 -0.0495782289654016 -0.0435216624289751 -0.0457550574094057 -0.046450087428093 -0.0474234838038683 -0.0466711312532425 -0.0429632965475321 -0.0421877536922693
-0.040041247010231 -0.0476147543638945 -0.0655416648834944 -0.0966455318033695 -0.120505802333355 -0.136535370349884 -0.146525543928146 -0.141716021299362 -0.146618993580341 -0.108561959117651 -0.0635111853480339 -0.0533777985721827 -0.0588272038847208 -0.113541755452752 -0.182469226419926 -0.184236909449101 -0.0797192379832268 -0.0649602338671684 -0.0788321003317833 -0.139375686645508 -0.23615809828043 -0.352649515867233 -0.48238884806633 -1.26473791003227 -1.1296426653862 -0.530044497549534 -0.201450984925032 -0.114370953291655 -0.0870204888284206 -0.0705894511193037 -0.0572054274380207 -0.0476477976888418 -0.0460328485816717 -0.0458648096770048 -0.0444103945046663 -0.0415022935718298 -0.0382080871611834 -0.0387192655354738 -0.0381322827190161 -0.0358290411531925 -0.032675813138485 -0.0297372227534652 -0.0273019542917609
-0.0544614341109991 -0.0522308904677629 -0.0596311319619417 -0.0725614096969366 -0.0678793974220753 -0.0560919854789972 -0.0530785765498877 -0.0655634518712759 -0.0829797312617302 -0.0862557888031006 -0.0781938068568707 -0.0739282265305519 -0.124601627886295 -0.186952532827854 -0.161138020455837 -0.0961446810513735 -0.059775648266077 -0.052027652412653 -0.161172803118825 -0.305511549115181 -0.354342320561409 -0.270164597034454 -0.498649132251739 -0.490367045998573 -0.463191464543343 -0.362151445448399 -0.146272340416908 -0.0927835613489151 -0.0665301248431206 -0.048940010368824 -0.0391926147043705 -0.0377225279808044 -0.0361031293869018 -0.0353395398706198 -0.035717224702239 -0.0331846171990037 -0.0261587241664529 -0.0287663543596864 -0.0275261972099543 -0.0248449146747589 -0.023360020853579 -0.0239984413608909 -0.0193021034821868
-0.201533436030149 -0.0878799572587013 -0.0584322348237038 -0.0478975266218185 -0.039526367560029 -0.0385910753160715 -0.0468962175771594 -0.0293644515797496 -0.0400847742334008 -0.0571687929332256 -0.0721903868019581 -0.0865884497761726 -0.136977203190327 -0.139995066821575 -0.116982541978359 -0.0822496969252825 -0.0556811910122633 -0.0881582986563444 -0.180466014146805 -0.233914881944656 -0.388766990602016 -0.752230733633041 -1.06109556555748 -0.83346893787384 -0.560754030942917 -0.340644064545631 -0.19205935895443 -0.151300677657127 -0.0844646148383617 -0.0465479027479887 -0.0357161719352007 -0.0361763352528214 -0.0282011458650231 -0.0262116653844714 -0.0261935479938984 -0.0236646169796586 -0.0167539978399873 -0.016278220154345 -0.01564756706357 -0.0151866180822253 -0.0154722491279244 -0.0163539658300579 -0.0140409859828651
-0.933001302182675 -0.112855510413647 -0.0725122377276421 -0.0411023708060384 -0.0283978627994657 -0.0264698911458254 -0.0238435370847583 -0.0126063553616405 -0.0174700172618031 -0.0362688675522804 -0.0831187330186367 -0.15282296538353 -0.136691397428513 -0.0846845559775829 -0.0550593305379152 -0.0424507331103086 -0.0347455758601427 -0.0553837586194277 -0.0695217769593 -0.18685794994235 -0.386446356773376 -0.621274316310883 -0.872056996822357 -0.668727231025696 -0.504660949110985 -0.396155527234077 -0.293400090932846 -0.311641353368759 -0.145647940784693 -0.0526730474084616 -0.030751352198422 -0.0276808207854629 -0.0229787668213248 -0.0226452546194196 -0.0194616839289665 -0.0147179977037013 -0.0109892862848938 -0.00824779523536563 -0.00932216932997107 -0.0105071882717311 -0.0112438810057938 -0.0115552716888487 -0.0110786692239344
-0.892071194946766 -0.225956442952156 -0.0526958972215652 -0.0219056582078338 -0.0152792152948678 -0.0106799422297627 -0.00654608127661049 -0.00869605620391667 -0.0131509535945952 -0.0210150037892163 -0.0294452713802457 -0.0373735804110765 -0.0567414570599794 -0.0344809049740434 -0.0230768835172057 -0.0228922976180911 -0.0243837639689446 -0.024338324368 -0.0331694034859538 -0.07527806609869 -0.128125207871199 -0.173902869224548 -0.268978476524353 -0.347390443086624 -0.525918811559677 -0.57728017270565 -0.344909805059433 -0.327510875463486 -0.155099119991064 -0.0611373595893383 -0.0354421565309167 -0.0237932832911611 -0.0181883411481977 -0.0184017233550549 -0.0175721757113934 -0.0153509111143649 -0.0124369147233665 -0.00779166026040912 -0.00790895195677876 -0.00917642936110497 -0.00962894828990102 -0.00836684154346585 -0.00789895774796605
-0.313631492853165 -0.616274555772543 -0.0816835187375546 -0.00841251406818628 -0.00651037413626909 -0.00645281504839659 -0.00435706083662808 -0.00473585170693696 -0.00513657596893609 -0.0076826848089695 -0.0118906865827739 -0.0182325936853886 -0.0351188458502293 -0.0289285426959395 -0.0294903097674251 -0.0346032116562128 -0.0374037094414234 -0.0412618525326252 -0.0490479163825512 -0.0529728773981333 -0.0640156734734774 -0.0949006073176861 -0.150683455914259 -0.22479096353054 -0.317166119813919 -0.34606773853302 -0.262596002221107 -0.242584267258644 -0.108866517990828 -0.0455871000885963 -0.0325441421940923 -0.0178254942409694 -0.0120593163184822 -0.0143898325972259 -0.0131559749133885 -0.00903515075333416 -0.00532402885146439 -0.00511478637345135 -0.00596823054365814 -0.00601415964774787 -0.00543054160661995 -0.00489727896638215 -0.00534592871554196
-0.0162168421957176 -0.0020686911942903 -0.0136859731806908 -0.00485346447094344 -0.00196231590234675 -0.00422903981525451 -0.00599968093447387 -0.00616187523119152 -0.00560952005907893 -0.0103656754363328 -0.0173795623704791 -0.0238227294757962 -0.0378047795966268 -0.0255474824458361 -0.0177530199289322 -0.0169479822739959 -0.0214322106912732 -0.0388772012665868 -0.0574836589396 -0.0606913156807423 -0.0636178478598595 -0.0820637531578541 -0.103471983224154 -0.155001688748598 -0.1842390447855 -0.191553300619125 -0.181561531871557 -0.120029171556234 -0.0560498025268316 -0.0250734332948923 -0.0173728335648775 -0.0145386604592204 -0.00768683683127165 -0.00964026339352131 -0.0101503380574286 -0.00799307767301798 -0.00458751269616187 -0.00465401099063456 -0.00358554052654654 -0.00218841951573268 -0.00190266038989648 -0.00350597428623587 -0.00420132561121136
-0.0103495115414262 -0.0224540784722194 -0.0048292470863089 -0.000908130481548142 -0.00145116207568208 -0.00242691921303049 -0.00201605345355347 -0.004395685356576 -0.00589991789311171 -0.00963689107447863 -0.0159712383523583 -0.0280441420152783 -0.0664888264611363 -0.0381197907030582 -0.0205586003139615 -0.0175548367202282 -0.0190851340070367 -0.0249858492985368 -0.0382506597787142 -0.0492717269808054 -0.0581767972558737 -0.0671239532530308 -0.0779820419847965 -0.069839408993721 -0.0715274140238762 -0.0780103214085102 -0.075711453333497 -0.04381481744349 -0.0265783460810781 -0.0181832099333405 -0.0149817049503326 -0.0133301100693643 -0.00916470428928733 -0.0112301751971245 -0.0103588998317719 -0.00715945740230381 -0.00428613075055182 -0.00406946302391589 -0.0033146008849144 -0.00320259062573314 -0.00385560281574726 -0.00478047607466578 -0.00372127247974277
-0.0044383724918589 -0.00895029925741255 -0.00399551154114306 -0.00165460056741722 -0.00199486929341219 -0.00271815200103447 -0.00194147663423792 -0.00235097944969311 -0.00421551847830415 -0.00714168255217373 -0.0102566462010145 -0.0140053800307214 -0.0259641825221479 -0.0912989713251591 -0.105198703706264 -0.0719488834962249 -0.0251973414793611 -0.0205904791131616 -0.025230536237359 -0.0345478337258101 -0.0426220905035734 -0.0439421765506268 -0.0359789721667767 -0.0264040872454643 -0.0257470970973372 -0.0292592275887728 -0.0295153861865401 -0.0223769446834922 -0.0183524176478386 -0.0141537943854928 -0.0127808548510075 -0.0161597587168217 -0.015502668172121 -0.0109046287834644 -0.00821725698187947 -0.00699234050698578 -0.00573634244501591 -0.00451641641557217 -0.00278440772090107 -0.00167410948779434 -0.0013167432625778 -0.00170190568314865 -0.00336461776169017
-0.00171643608482555 -0.00273554164450616 -0.00321400098036975 -0.00242505674250424 -0.00138162152143195 -0.000504238614666974 -0.000123937434545951 -0.000771898031962337 -0.00245295437052846 -0.00501482887193561 -0.00611202614381909 -0.00374337990069762 0.000665638537611812 -0.0128476456622593 -0.0808571251109242 -0.119236425310373 -0.0614653389900923 -0.0398780357092619 -0.0370781414210796 -0.0364283174276352 -0.0348831932991743 -0.0312661733478308 -0.0198541339486837 -0.0153593363240361 -0.0140198688022792 -0.0162001320160925 -0.0209409654140472 -0.0177123337984085 -0.0123624523170292 -0.00939110619947314 -0.00939509877935052 -0.0110065860208124 -0.007929248502478 -0.00813952586613596 -0.0096238637343049 -0.00936168902553618 -0.00554925142787397 -0.0028917623218149 -0.00247081175912172 -0.00241677521262318 -0.00231199923437089 -0.00217131718527526 -0.00270311224739999
-0.000256230057857465 -0.000881449365988374 -0.00197606296278536 -0.00237740105949342 -0.00166850860114209 -0.000603733818570618 -3.67886044841725e-05 -2.82724337012041e-05 -0.000425926736352267 -0.0012328200682532 -0.00169152797898278 -0.00222327732481062 -0.00978698269464076 -0.0132614394649863 -0.0149417794309556 -0.029443836491555 -0.0609907735139132 -0.0537956018000841 -0.0708363924175501 -0.0650095753371716 -0.0462160490453243 -0.0317946393042803 -0.0149471033364534 -0.0082144012209028 -0.00682441075332463 -0.00932029755786061 -0.0135098421014845 -0.0115039036609232 -0.00822767768986523 -0.0052921703318134 -0.00391872471664101 -0.00444820125121623 -0.00372939698863775 -0.00452934026252478 -0.0051326653920114 -0.00520062502473593 -0.0047048992710188 -0.00361423206049949 -0.00370348014403135 -0.0036543698515743 -0.00310709741897881 -0.00216117899399251 -0.0020882063312456
-9999 -0.000262418441707268 -0.00147147700772621 -0.00257299328222871 -0.00232586549827829 -0.00118826382567931 -5.47878353245324e-05 -6.08753725828137e-06 -9.5059863572302e-14 -4.55548470878573e-05 -7.33769265934825e-05 -5.7039091916522e-05 -0.000257348073500907 -0.00411589138384443 -0.00757502485066652 -0.00929155768826604 -0.0112109522335231 -0.0284266161732376 -0.0419070640578866 -0.0428790729492903 -0.0352345747873187 -0.0252479366026819 -0.0155683769844472 -0.0146787838079035 -0.0105232994537801 -0.00737921395339072 -0.0100546880625188 -0.010016221459955 -0.00916360840201378 -0.00643119472078979 -0.00372635023668408 -0.00282544078072533 -0.00188597798114643 -0.00331062191398814 -0.0037039746530354 -0.00368779567070305 -0.00434698471799493 -0.00492847496643662 -0.00521273626945913 -0.00403891177847981 -0.00246708665508777 -0.00180977662093937 -0.00228804131038487
-9999 -9999 -0.000333595660049468 -0.000370327162090689 -0.000325187094858848 -0.000436388407251798 -0.000728781662473921 -0.000152232743857894 -2.40492387092672e-05 0 0 0 0 -0.00151935333851725 -0.00140878261299804 -0.00221660496899858 -0.00614050035364926 -0.00823349920101464 -0.0109334191307426 -0.015766242519021 -0.0236003689467907 -0.0309596016071737 -0.0143027788959444 -0.0141248659230769 -0.00994659517891705 -0.005700778728351 -0.00730363223701716 -0.00615379456430674 -0.00655257208272815 -0.00556866475380957 -0.0040737931150943 -0.00333498367108405 -0.0026224507484585 -0.00297982390038669 -0.00290949700865895 -0.00271951279137284 -0.00308615830726922 -0.00468140770681202 -0.00439201784320176 -0.00281101750442758 -0.00134405320277438 -0.00110987779917195 -0.0010181701858528
-9999 -9999 -9999 -0.000420526775997132 -0.000556179351406172 -0.000914001377532258 -0.00182772382395342 -0.00162612610729411 -0.00048027791781351 0 0 -5.47366616956424e-06 -4.92629955260782e-05 -0.000273580669090734 -0.000314264674670994 -0.00103429949958809 -0.00266822068952024 -0.00130762285552919 -0.00144510406535119 -0.00228665547911078 -0.00506975958123803 -0.0091312313452363 -0.00292024109512568 -0.00630038976669312 -0.00626182043924928 -0.00568383261561394 -0.00832938007079065 -0.00631072535179555 -0.00609625214710832 -0.00511134113185108 -0.00379153753165156 -0.00325884541962296 -0.00494576769415289 -0.00432267221622169 -0.00320187502074987 -0.00266375832725316 -0.00329792550764978 -0.0041662463452667 -0.00321923447772861 -0.00172851013485342 -0.000691547698806971 -0.000677711557364091 -0.000541215942939743
-9999 -9999 -9999 -0.000195359427016228 -0.00060665508499369 -0.000919471745146438 -0.000904017646098509 -0.00105578406364657 -0.000322426459752023 0 0 -2.30907942750491e-05 -0.000207817148475442 -0.000395592946733814 -0.000471476101665758 -0.000748080111225136 -0.00150757961673662 -0.00251930634258315 -0.00151545548578724 -0.00158880680100992 -0.00188583995914087 -0.00117217573861126 -0.00033000115363393 -9.45700623560697e-05 -0.000561377106350847 -0.00207698239246383 -0.00461762417107821 -0.00640646535903215 -0.00739003964699805 -0.00623194640502334 -0.00434817145578563 -0.00353811872191727 -0.00452400227077305 -0.00448960661888123 -0.00408758246339858 -0.00361872715875506 -0.00336731225252151 -0.00386455655097961 -0.00261012788396329 -0.00131928079645149 -0.000562237744452432 -0.000462583814805839 -0.000233684015984181
-9999 -9999 -9999 -9999 -0.000788607023423538 -0.000704055596725084 -0.000444400277046952 -0.000231599180551711 -6.14997130469419e-05 0 0 -2.7061314904131e-05 -0.000243551834137179 -0.000242452225938905 -0.000410227403335739 -0.000749086623545736 -0.00121579979313537 -0.00198122373549268 -0.000938983290689066 -0.00090267977793701 -0.00157610160531476 -0.00195145952166058 -0.000809464004123583 -0.00048203999758698 -0.000398490810766816 -0.000878002203535289 -0.00239797858521342 -0.0055247220210731 -0.00818487857468426 -0.00821395590901375 -0.00613462647888809 -0.00345649772789329 -0.00323388499673456 -0.00425049308687449 -0.0047563265543431 -0.00405722036957741 -0.00229087562765926 -0.00229684708174318 -0.00153601036872715 -0.000802541151642799 -0.000310994680330623 -0.000116571252874564 -0.000137957737024408
-9999 -9999 -9999 -9999 -9999 -0.000661824145936407 -0.000515023319167085 -0.00127791934937704 -0.000411984405945986 0 -9999 -1.19247350085061e-05 -0.000107322615076555 -7.93645973317325e-05 -0.000109165728645166 -0.000250721622433048 -0.000544328428804874 -0.0011261560022831 -0.00195069318870083 -0.00241758313495666 -0.00252313346136361 -0.00233669190201908 -0.00157569574657828 -0.00084693988901563 -0.000445393088739365 -0.000498722831252962 -0.00115774217410944 -0.00300791882327758 -0.00504047314170748 -0.00631949328817427 -0.00636111884377897 -0.00495983501896262 -0.00243733888491988 -0.00271229466889054 -0.00264266284648329 -0.00222218683920801 -0.00195879304083064 -0.00167859169887379 -0.00115062990807928 -0.000634228039416485 -0.000237548668337695 -2.55782879321487e-05 -3.84882741855108e-05
-9999 -9999 -9999 -9999 -9999 -0.000608508082223125 -0.000197405650396831 -0.000785283351433464 -0.000257630419218913 0 -9999 0 0 -9.12163632165175e-06 -8.01933492766693e-06 -1.60722534928937e-05 -4.61608669866109e-05 -4.29992451245198e-05 0.000236182283697417 0.000605739187449217 0.000289486959809437 -0.00114006088115275 -0.00200496376492083 -0.00153947082580999 -0.000754046857764479 -0.000240433083672542 -0.000544812332373113 -0.00249490243149921 -0.00375829569529742 -0.00453888601623476 -0.00481340223923326 -0.00438292175531387 -0.00222873836755753 -0.00186697591561824 -0.001438228180632 -0.00109234607079998 -0.0011812393553555 -0.00108547685667872 -0.000700723147019744 -0.000338357189320959 -9.75007111264858e-05 -8.25097567940247e-06 -8.3433199506544e-06
-9999 -9999 -9999 -9999 -9999 -9999 -9.23267680263962e-06 -8.74992065291735e-06 -2.60687284026062e-06 0 0 -9999 0 -1.94715248347527e-16 -1.75459275167647e-08 -1.47655442006567e-07 -3.97623281855886e-07 -2.96179038627997e-07 -0.000395914961129051 -0.00189382323878817 -0.00375897677149624 -0.00501294420100749 -0.00502438717521727 -0.00333120520226657 -0.00211250019492581 -0.00122168997477274 -0.000421428334084339 -0.00145553127222229 -0.00278322543017566 -0.00445108127314597 -0.00533175026066601 -0.00433018800104037 -0.00142439423361793 -0.00279494802234694 -0.00194680437562056 -0.000315017069806345 -0.000222520645183977 -0.000240340140589979 -0.000141479045851156 -5.86330816076952e-05 -1.37459606094126e-05 -1.42332935411105e-06 -2.98545871828537e-06
-9999 -9999 -9999 -9999 -9999 -9999 -9999 0 0 0 0 0 0 0 0 -8.13029144008937e-11 -2.43908743202681e-10 -2.71009714669646e-11 -0.000763711601030082 -0.00232863385463133 -0.00454408284276724 -0.00665309322066605 -0.00527231772430241 -0.0044723654165864 -0.00363435607869178 -0.00262128548929468 -0.0014899650705047 -0.000726054713595659 -0.00105036702007055 -0.00242538948077708 -0.00311027376446873 -0.00202814333606511 -0.00289527040440589 -0.00591510764788836 -0.00428754859603941 -0.000991253053871333 -9.59308572419104e-06 -1.44902803185687e-05 -7.33768997633888e-06 -2.38144505715354e-06 -5.69181729304091e-07 -1.63787696294548e-07 -3.50896392831146e-07
-9999 -9999 -9999 -9999 -9999 -9999 -9999 -9999 0 0 0 0 0 0 0 0 0 0 -0.00118375717429444 -0.00223563920008019 -0.00415016990154982 -0.00707046389579773 -0.00485998317599297 -0.00420075990259647 -0.0027769846492447 -0.00153567878296599 -0.00156325304415077 -0.00144105737563223 -0.00083217061473988 -0.000785598327638581 -0.000602494573104195 0.000499566490179859 0.00201856918574776 0.000921357251354493 -0.00114922849752475 -0.00186791264843578 -5.22689428805734e-07 -2.01342065508925e-07 -9.47132235751269e-08 -3.46265910389221e-08 -4.59226813687152e-08 -2.14151346256131e-07 -7.59186544030399e-07
-9999 -9999 -9999 -9999 -9999 -9999 -9999 -9999 -9999 0 0 0 0 0 0 0 0 0 -1.75013314219541e-05 -0.000984877854534716 -0.00380222140811384 -0.00794736826792359 -0.0064358145929873 -0.00483100521378219 -0.00179959126398899 0.000294151724665426 -0.000621340345242061 -0.00176900698861573 -0.0013000639853999 -0.000523935266301123 -0.000313584790001187 -0.00091618932729034 -7.50424291254603e-05 -0.000845936509540479 -0.0014097637613304 -0.00112117649878201 -7.42244359059896e-06 -8.28061556035209e-07 -1.71370755364109e-09 -4.1815931614694e-10 -4.5293866486252e-07 -1.58369306291206e-06 -2.17489599663168e-06
-9999 -9999 -9999 -9999 -9999 -9999 -9999 -9999 -9999 0 0 0 0 0 -9999 0 0 0 -6.70177942083683e-06 -0.00103416234378528 -0.00390362220350653 -0.00804721084423363 -0.0067583188880235 -0.00497862296178937 -0.00136647024191916 0.00102483805530937 -0.000441865624452475 -0.00233507462689886 -0.00318547054193914 -0.00288735784124583 -0.00221151855075732 -0.0017349057176034 -6.29410773399286e-05 -0.000654563157877419 -0.000785731885116547 -0.000407152266234334 -1.65214072694653e-05 -1.83571191882948e-06 -4.0733778777988e-12 -5.96614470067119e-11 -2.82149245241295e-06 -8.52665580737266e-06 -1.5022222726202e-06
-9999 -9999 -9999 -9999 -9999 -9999 -9999 -9999 0 0 0 0 0 0 0 -9999 0 0 0 -0.000694424787070602 -0.00292110467562452 -0.00639373091980815 -0.00557264564558864 -0.00442886524833739 -0.00174218052416109 0.000346773106184628 -0.000207446276772316 -0.00181271215938068 -0.00182999075623229 -0.00158806220861152 -0.00170345667283982 -0.00218539339257404 -0.000837894703727216 0.00220000130357221 0.000458874274045229 -0.00197322425083257 -0.00064442916255929 -7.16032460395659e-05 -1.75379261634079e-10 -2.13374154456325e-09 -3.65404202717912e-07 -1.0926890571028e-06 -1.65124142270656e-07
-9999 -9999 -9999 -9999 -9999 -9999 -9999 -9999 -9999 0 0 0 0 0 0 0 -9999 -9999 0 -0.000155963818542659 -0.00158447956200689 -0.00442706516478211 -0.00341344738844782 -0.00320315002463758 -0.00225828314432874 -0.00133346078218892 -0.00128085734322667 -0.00115462662652135 -0.00124791774433106 -0.00206155120395124 -0.0027026834897697 -0.00230536328162998 -0.00147426386829466 0.000445167731959373 -0.00066496356157586 -0.00211201694328338 -0.00104953212430701 -0.000784794648643583 -0.000260108288784977 -2.47345576003255e-05 -3.89759629015884e-08 -2.93833631204166e-08 -4.72542220464334e-08
-9999 -9999 -9999 -9999 -9999 -9999 -9999 -9999 -9999 -9999 0 0 0 0 0 0 -9999 -9999 0 -5.06770878791632e-18 -0.000359606207348413 -0.00124648649943992 -0.00162887963233516 -0.00160810310626403 -0.00159334868658334 -0.000743743439670652 0.00112517186644254 -5.59931344469078e-05 -0.00107039802096551 -0.00108664110302925 -0.00151312196394429 -0.00340026605408639 -0.00390557281207293 -0.00256755088921636 -0.00218428147491068 -0.00208912056405097 -0.0013053392758593 -0.000866545713506639 -0.000631029298529029 -0.00027683160858416 -4.55583920810909e-08 -5.53489045707067e-09 -5.82896029222013e-09
-9999 -9999 -9999 -9999 -9999 -9999 -9999 -9999 -9999 -9999 -9999 -9999 0 0 0 0 0 -9999 -9999 0 -9.03746349649737e-06 -0.000164221688282851 -0.00123699616797239 -0.00168853520881385 -0.00136172643397003 -0.00011571750510484 0.00163577090133913 0.00102881312486716 -0.000242743850685656 -0.000411856872233329 -0.000184535273729125 -0.000768707162933424 -0.00327669715625234 -0.00289475535973906 -0.00429042219184339 -0.00599294365383685 -0.0057813576888293 -0.00392424124293029 -0.00154503454104997 -0.00031243382800672 -3.4524018449611e-09 -3.84253603935569e-10 -4.26948448817299e-11
-9999 -9999 -9999 -9999 -9999 -9999 -9999 -9999 -9999 -9999 -9999 -9999 -9999 0 0 0 0 0 -9999 -9999 -3.34407735877451e-12 -0.00022081023619699 -0.00198729203659752 -0.0021741928299889 -0.00310711516067386 -0.00320938285440207 -0.00126447542570531 -0.00148204467259347 -0.00120502087520435 -0.000542983953891962 -8.20895866695537e-06 -0.000194597166336052 -0.00174390650005876 -0.00156747327418998 -0.00617689976934344 -0.0116508052684367 -0.0126636328641325 -0.00759008736349642 -0.00361804906278849 -0.00109377200715244 0 0 0
-9999 -9999 -9999 -9999 -9999 -9999 -9999 -9999 -9999 -9999 -9999 -9999 -9999 0 0 0 0 0 -9999 -9999 -9999 -9999 -0.00177332614548504 -0.00126181837404147 -0.0025182866374962 -0.00348784776870161 -0.001959790015826 -0.000759279873454943 -0.000633936317171901 -0.000483970943605527 -0.000236503406631527 -7.96655229351018e-05 -0.000447241144865984 -0.000429766575689428 -0.00200262437283527 -0.00442760700825602 -0.00630257963202894 -0.00590340248309076 -0.00534506579861045 -0.00326197507092729 -0.000977750902529806 0 0
-9999 -9999 -9999 -9999 -9999 -9999 -9999 -9999 -9999 -9999 -9999 -9999 -9999 0 0 0 0 0 -9999 -9999 -9999 -9999 -9999 -0.000276390895305667 -0.000982873600150924 -0.00187515488360077 -0.00192369261058047 -0.00126119042979553 -0.000787797500379383 -0.000507425007526763 -0.000303340218670201 -9.34101983148139e-05 -0.000114574148756219 -0.000142975351627683 -0.000567608396522701 -0.000831528473645449 -0.000393092806916684 0.000320462801028043 9.64997398114065e-05 -0.000102048959888634 -0.000116471108049154 0 0
-9999 -9999 -9999 -9999 -9999 -9999 -9999 -9999 -9999 -9999 -9999 -9999 -9999 -9999 0 0 0 0 0 -9999 -9999 -9999 -9999 -2.54714974289527e-05 -0.000437017779404414 -0.00113530560629442 -0.00177388759329915 -0.00132626267150044 -0.00143999573774636 -0.00129324628505856 -0.000854493799852207 -0.000348105852026492 -0.000390236091334373 -0.000323173403739929 -0.00076366335269995 -0.00115885781124234 -0.000845230431878008 0.000239641041844152 -0.00301794467668515 -0.00313111627474427 -0.00125304311513901 0 0
