# Supplementary material for: Automatic variable selection in ecological niche modeling: A case study using Cassin’s Sparrow (Peucaea cassinii)
Source: PLoS One. 2022 Jan 21;17(1):e0257502. doi: 10.1371/journal.pone.0257502 (PMC8782318; doi:10.1371/journal.pone.0257502)
Supplement: S1 File — Compressed file folder containing input data and example scripts used in the study. (ZIP) [file pone.0257502.s002.zip › S2_File-Data-and-Scripts/input/merra/M61.asc]

NCOLS 43 
NROWS 34 
XLLCORNER -118.8125 
YLLCORNER 23.75 
CELLSIZE 0.5 
NODATA_value -9999 
0.833477216959000 0.806947600841522 0.728788840770721 0.648632287979126 0.531725451350212 0.402077424526215 0.312857705354691 0.400029164552689 0.539010950922966 0.717726051807404 0.811127585172653 0.71940730214119 0.553482133150101 0.434351301193237 0.378626555204391 0.375265145301819 0.430033928155899 0.677856737375259 0.76991805434227 0.768952071666718 0.660090896487236 0.430869527906179 0.12247444614768 0.242730499058962 0.321839272975922 0.364116406440735 0.451438984274864 0.567100057005882 0.342940580844879 0.230229765176773 0.190993885695934 0.143869481980801 0.304278992116451 0.273908758163452 0.248683780431747 0.204103146493435 0.108887779712677 0.111841809749603 0.0946657739579677 0.0802104584872723 0.0628224246203899 0.0385826550424099 0.0397708915174007
0.849444788694382 0.879945343732834 0.774873369932175 0.683951878547668 0.581448197364807 0.498870673775673 0.470798674225807 0.496567693352699 0.632504683732987 0.735903561115265 0.772784745693207 0.735039168596268 0.613011246919632 0.551897102594376 0.518434554338455 0.558785271644592 0.695426726341248 0.777595973014832 0.777299213409424 0.710749328136444 0.578405097126961 0.390998482704163 0.204450011253357 0.274040433764458 0.329655975103378 0.383261907100677 0.484166395664215 0.58564316034317 0.490136215090752 0.380988627672195 0.340544581413269 0.364840354770422 0.142272766679525 0.177645275741816 0.224563956260681 0.207930009812117 0.116599797829986 0.0667261447757483 0.0435393195599318 0.0254026488400996 0.0128294937312603 0.0111269383691251 0.0292751527391374
0.817479318380356 0.873200529813767 0.778257912397385 0.719087266921997 0.671251505613327 0.622724395990372 0.574397712945938 0.579111963510513 0.612229067087174 0.667265057563782 0.71660680770874 0.731028532981873 0.692472243309021 0.706035304069519 0.693179100751877 0.718315744400024 0.822656166553497 0.801118957996368 0.773137259483337 0.710731625556946 0.586379158496857 0.406152987480164 0.323000884056091 0.332425937056541 0.32434917986393 0.347436919808388 0.44202333688736 0.458424866199493 0.32231673002243 0.337418094277382 0.435063788294792 0.480106481909752 0.404887160658836 0.333074209094048 0.266944341361523 0.198781555891037 0.123044785112143 0.0543827079236507 0.0264579877257347 0.012877648929134 0.0066743703559041 0.00919016334228218 0.0463470674585551
0.717391091585159 0.850887787342071 0.796629059314728 0.762431663274765 0.734347611665726 0.702253943681717 0.663580203056335 0.648356890678406 0.650129920244217 0.68262979388237 0.713916951417923 0.711386859416962 0.684375941753387 0.642199289798737 0.662772655487061 0.746981626749039 0.857792115211487 0.866813683509827 0.828830963373184 0.742602080106735 0.615568831562996 0.469828772544861 0.378473114967346 0.306613898277283 0.341797932982445 0.402438804507256 0.41600030362606 0.532816085219383 0.538318049907684 0.551665246486664 0.582578891515732 0.60143740773201 0.497198563814163 0.4112694054842 0.324099361896515 0.231192927062511 0.134325878322124 0.0496632143855095 0.020542152132839 0.00886921351775527 0.00449145685415715 0.0120824633399025 0.0849396195495501
0.734732866287231 0.814300757646561 0.828466492891312 0.838138926029205 0.845096707344055 0.829122978448868 0.782358527183533 0.773084044456482 0.763619929552078 0.754774212837219 0.71741691827774 0.627965208888054 0.511006090044975 0.57493841946125 0.685230582952499 0.779866719245911 0.825330168008804 0.852865844964981 0.790502518415451 0.651096850633621 0.544263410568237 0.547267785668373 0.489730158448219 0.513106015324593 0.564796626567841 0.578616762161255 0.530168515443802 0.6049536049366 0.741716665029526 0.814558178186417 0.826879900693893 0.795344966650009 0.653448861837387 0.467376261949539 0.322867393493652 0.213771887123585 0.119035063311458 0.0467757415026426 0.0387438733130693 0.051545649766922 0.0474579751491547 0.0144121676683426 0.0573110848665237
0.592240530252457 0.770633631944656 0.846702462434769 0.881435316801071 0.886709481477737 0.864626848697662 0.826230561733246 0.827926480770111 0.826385301351547 0.788070619106293 0.707382130622864 0.592280080914497 0.476466754078865 0.621036347746849 0.748529583215714 0.818703860044479 0.842344868183136 0.829056751728058 0.69844719171524 0.499660313129425 0.318518927693367 0.239367645978928 0.308363217115402 0.402244246006012 0.532128408551216 0.604805952310562 0.566551697254181 0.646321880817413 0.814182239770889 0.897779494524002 0.893552428483963 0.838839364051819 0.777409482002258 0.562347307801247 0.300862692296505 0.104912417009473 0.0488977264612913 0.0365400295704603 0.10818672478199 0.148147240281105 0.116274724341929 0.0207885477691889 0.0122511301189661
0.475918352603912 0.736114627122879 0.864068681001663 0.897484815120697 0.891112834215164 0.870217996835709 0.853449708223343 0.851021701097488 0.849881356954575 0.781666845083237 0.653897762298584 0.50228581726551 0.407770326733589 0.651527598500252 0.794081747531891 0.848231172561645 0.891232198476791 0.840888255834579 0.737068623304367 0.524886339902878 0.29887347817421 0.186747750639915 0.328125843405724 0.390899187326431 0.494075253605843 0.605870920419693 0.673517698049545 0.692984050512314 0.819175058603287 0.905129075050354 0.911115175485611 0.835991859436035 0.737678050994873 0.643211418390274 0.434715062379837 0.238649283349514 0.179242361336946 0.129368800669909 0.11157042235136 0.119380254298449 0.0984842997044325 0.0182824555085972 0.00502251659054309
0.456186440587044 0.622827255725861 0.873637115955353 0.927645951509476 0.914005637168884 0.888927614688873 0.88759696483612 0.909194827079773 0.920400470495224 0.895371526479721 0.790339189767838 0.594928106665611 0.456988820433617 0.704222318530083 0.847007662057877 0.885688006877899 0.902149766683578 0.861329883337021 0.825269997119904 0.681997627019882 0.494775402545929 0.361414760351181 0.362586110830307 0.41040860414505 0.463770642876625 0.518629059195518 0.574775493144989 0.614605987071991 0.673380255699158 0.750643581151962 0.798433971405029 0.759923350811005 0.571636188030243 0.39733499288559 0.318855360150337 0.277878606319428 0.211608204245567 0.187513646483421 0.130483765900135 0.0886254906654358 0.0524136065505445 0.0110912429634482 0.00725752026773989
0.557966989278793 0.535620266199112 0.857445722818375 0.93666820526123 0.928395450115204 0.9129429936409 0.933794695138931 0.922674995660782 0.949328857660294 0.921646952629089 0.804192173480988 0.599696636199951 0.415142059326172 0.662323790788651 0.747096925973892 0.760480654239654 0.860598766803741 0.832137501239777 0.786713021993637 0.754627704620361 0.705451029539108 0.585746191442013 0.282080732285976 0.37701770812273 0.467218160629272 0.519824123382568 0.574203032255173 0.647836846113205 0.636743170022965 0.539644077420235 0.429135397076607 0.350944391638041 0.138111875206232 0.30011133775115 0.367869213223457 0.323741880059242 0.244094090163708 0.186607448756695 0.149005983769894 0.0959022808820009 0.0411145100370049 0.0079041626304388 0.0169823970645666
0.721839755773544 0.627591407299042 0.87615259885788 0.934249818325043 0.924695402383804 0.919547230005264 0.958264476060867 0.969536000490189 0.9694953083992 0.916782826185226 0.791283917427063 0.601628991961479 0.454666611552238 0.579099461436272 0.65264481306076 0.736897659301758 0.902394050359726 0.884066766500473 0.811783933639526 0.787549436092377 0.745672905445099 0.610848793387413 0.421509227156639 0.466184404492378 0.532828062772751 0.575349014997482 0.602748835086823 0.725496923923492 0.686748200654983 0.518147185444832 0.363735458254814 0.341336777806282 0.330018499493599 0.349557799100876 0.373925417661667 0.411490765213966 0.448567786812782 0.33119367659092 0.167892624437809 0.0674637258052826 0.0262465128675103 0.0164961876347661 0.0222430931404233
0.853191292285919 0.787673664093018 0.924127864837647 0.945804864168167 0.94056311249733 0.935526102781296 0.940845966339111 0.942621231079102 0.9479840695858 0.899501770734787 0.775615441799164 0.58730962574482 0.447277548909187 0.406926554441452 0.532967165112495 0.738374269008637 0.902078056335449 0.912976360321045 0.879785746335983 0.841089606285095 0.792478162050247 0.727242654561997 0.666867488622665 0.708083140850067 0.772902756929398 0.780546653270721 0.696711301803589 0.703208208084106 0.702875477075577 0.581422090530396 0.360379977524281 0.131272904574871 0.166564635932445 0.283642816543579 0.351472392678261 0.424333891272545 0.528509473800659 0.366651201248169 0.144225728139281 0.0332350083626807 0.00959585104137659 0.0130251753143966 0.027442782651633
0.856206798553467 0.866088974475861 0.922806751728058 0.94266716837883 0.950154066085815 0.950842154026031 0.94800677895546 0.950069338083267 0.950444233417511 0.90657764673233 0.807103806734085 0.655903935432434 0.483370423316956 0.541885673999786 0.436009839177132 0.430051466822624 0.750289779901505 0.80641480088234 0.811533564329147 0.789118826389313 0.778261029720306 0.807726913690567 0.84289932847023 0.841595149040222 0.799862205982208 0.737285870313644 0.676490956544876 0.624814158678055 0.555626738071442 0.459742307662964 0.360825264453888 0.297045704722404 0.345240566134453 0.369248312711716 0.404695466160774 0.444787248969078 0.451761889457703 0.276992154121399 0.105790377408266 0.0237415607552975 0.00597559618763626 0.0153528599999845 0.0852688766084611
0.810883885622025 0.848632860183716 0.867868852615356 0.904298746585846 0.946127235889435 0.975216913223267 0.979344654083252 0.977954578399658 0.971241450309753 0.951619565486908 0.904861664772034 0.828741347789764 0.778632724285126 0.726067852973938 0.586947381496429 0.463363900780678 0.469568291306496 0.599589934945106 0.632813823223114 0.647557705640793 0.691855472326279 0.786481517553329 0.856047910451889 0.885761004686356 0.841866970062256 0.745975416898727 0.641205233335495 0.605525749921799 0.492567378282547 0.376939862966537 0.342528510093689 0.419428962469101 0.386585038900375 0.395764398574829 0.364641636610031 0.29097489118576 0.191298063099384 0.0817589953541756 0.0329405497759581 0.0113325694110245 0.0112975035328418 0.0445127904415131 0.18854917883873
0.765984839200974 0.821711623668671 0.828611648082733 0.866636967658997 0.922468632459641 0.969872581958771 0.987321937084198 0.986931598186493 0.980381155014038 0.970569908618927 0.954776531457901 0.931213009357452 0.906384479999542 0.83963263630867 0.760250419378281 0.673175394535065 0.589679574966431 0.574498319625855 0.443925321102142 0.417427256703377 0.531831881403923 0.748619455099106 0.882139247655868 0.892515701055527 0.827945202589035 0.72715590596199 0.638467884063721 0.655556106567383 0.527354288101196 0.362925156950951 0.280126866698265 0.341010874509811 0.347010010480881 0.344207459688187 0.306634172797203 0.23886353969574 0.15600413531065 0.085232238471508 0.0428608359768987 0.0174147943034768 0.014151231944561 0.0507517483085394 0.197682255133986
-9999 0.808098214864731 0.815073055028915 0.828029215335846 0.886318325996399 0.954650503396988 0.990180170536041 0.990272486209869 0.985728055238724 0.980503141880035 0.976341223716736 0.973255264759064 0.965172779560089 0.923450338840485 0.891283810138702 0.851503956317902 0.781591945886612 0.690108305215836 0.514006260037422 0.448682576417923 0.531958100199699 0.717644912004471 0.746620255708695 0.875792360305786 0.805213570594788 0.627009570598602 0.522231143712997 0.688606160879135 0.615953886508942 0.448450669646263 0.293976457417011 0.232225190103054 0.242600177228451 0.225099797546864 0.237148128449917 0.229776206612587 0.156434600800276 0.082591163367033 0.0393698412925005 0.017098328564316 0.013706714939326 0.0516987461596727 0.275137351825833
-9999 -9999 0.76959473490715 0.771912133693695 0.841839283704758 0.931905889511108 0.991411447525024 0.993597269058228 0.991713613271713 0.988407850265503 0.983852535486221 0.978196042776108 0.973524135351181 0.958939158916473 0.949533045291901 0.924031138420105 0.854204589128494 0.708054906129837 0.635197746753693 0.647608876228333 0.703961956501007 0.762374258041382 0.846130514144897 0.898637014627457 0.829393953084946 0.715650147199631 0.659491056203842 0.704603141546249 0.666812920570374 0.532452166080475 0.367211452126503 0.241609312593937 0.160651959478855 0.146260799467564 0.182835295796394 0.197755733132362 0.134379341825843 0.0657492395490408 0.0327565895393491 0.0452862689271569 0.0915632009506226 0.165222088992596 0.3198555752635
-9999 -9999 -9999 0.799187254905701 0.846875578165054 0.923794347047806 0.990596377849579 0.995066916942597 0.995051246881485 0.991940438747406 0.987096190452576 0.981342548131943 0.972266858816147 0.954694437980652 0.946566492319107 0.909526890516281 0.811063551902771 0.694544768333435 0.738404530286789 0.79898065328598 0.845885860919952 0.878454965353012 0.92680134177208 0.921569472551346 0.861377477645874 0.80042319893837 0.779993307590485 0.72098480463028 0.657941246032715 0.484053045511246 0.292519883811474 0.195442701876163 0.193537820875645 0.228431387245655 0.215681560337543 0.158467227965593 0.0843829702585936 0.040659598633647 0.0287092952057719 0.142172849737108 0.24732206761837 0.222524344921112 0.231222569942474
-9999 -9999 -9999 0.788849943876266 0.848412454128265 0.92579425573349 0.988117361068726 0.992347097396851 0.99485524892807 0.991772919893265 0.984010100364685 0.973262888193131 0.958818870782852 0.927514278888702 0.892813056707382 0.837378323078156 0.752850413322449 0.699645400047302 0.770605820417404 0.858307719230652 0.922859489917755 0.947947007417679 0.959894496202469 0.865036970376968 0.815201848745346 0.817479258775711 0.834304493665695 0.766946810483933 0.723113822937012 0.629109114408493 0.457807925343513 0.234645095467567 0.175516310334206 0.342237237095833 0.363210797309875 0.261338929831982 0.136851676926017 0.0411721047013998 0.025509755499661 0.0963165918365121 0.152539652585983 0.117209206521511 0.136415337026119
-9999 -9999 -9999 -9999 0.866834372282028 0.926369839906692 0.986995434761047 0.989064240455627 0.993719345331192 0.990652322769165 0.981499135494232 0.969640207290649 0.953205156326294 0.901442861557007 0.850487440824509 0.789596635103226 0.712735152244568 0.680967116355896 0.775500410795212 0.855604708194733 0.905250000953674 0.934856998920441 0.952246677875519 0.782258361577988 0.686544328927994 0.710734301805496 0.817744952440262 0.812918263673782 0.808349591493607 0.805846869945526 0.727542918920517 0.504218323528767 0.164300532639027 0.426066510379314 0.515518695116043 0.396900509297848 0.199265405535698 0.0681192129850388 0.0564113687723875 0.0604887511581182 0.0655454002320766 0.0736245840787888 0.0824949711561203
-9999 -9999 -9999 -9999 -9999 0.935314905643463 0.982464617490769 0.981397980451584 0.992423993349075 0.993018120527267 -9999 0.977159321308136 0.955722630023956 0.905288863182068 0.869848430156708 0.822191679477692 0.743549799919128 0.724486136436462 0.774267131090164 0.775422155857086 0.779686397314072 0.846793514490128 0.908300119638443 0.848983073234558 0.616906553506851 0.484622496366501 0.667837345600128 0.806806480884552 0.820206195116043 0.820474117994308 0.79593443274498 0.716076171398163 0.57205685377121 0.6993836581707 0.685485243797302 0.509292593598366 0.26240761578083 0.154186442494392 0.152315510809422 0.159063145518303 0.152784243226051 0.133755059540272 0.131429894268513
-9999 -9999 -9999 -9999 -9999 0.954405695199966 0.983406406641007 0.978065210580826 0.989928638935089 0.994600355625153 -9999 0.983140325546265 0.956435346603394 0.925456529855728 0.924056738615036 0.903167998790741 0.826017278432846 0.79373077750206 0.727656078338623 0.572208553552628 0.502930462360382 0.662840354442596 0.82993448972702 0.820408511161804 0.660560846328735 0.536459463834763 0.610900181531906 0.782463949918747 0.774467825889587 0.772899508476257 0.792711973190308 0.811816293001175 0.801075679063797 0.826682233810425 0.743978589773178 0.556355771422386 0.322818027436733 0.197414277493954 0.201071684062481 0.228772737085819 0.25217386931181 0.254912537336349 0.202424067258835
-9999 -9999 -9999 -9999 -9999 -9999 0.991325563192368 0.991309398412704 0.993464010953903 0.994144946336746 0.993413376808167 -9999 0.97224428653717 0.929712623357773 0.932519882917404 0.940107733011246 0.905616706609726 0.862899774312973 0.783612620830536 0.653822064399719 0.54626727104187 0.544846040010452 0.709988909959793 0.739681792259216 0.751708984375 0.748759454488754 0.726561319828033 0.756141531467438 0.769674563407898 0.783000499010086 0.810175269842148 0.848033183813095 0.813700860738754 0.829112875461578 0.745883882045746 0.564497384428978 0.337666703760624 0.197666229307651 0.193088100850582 0.236989453434944 0.289304113388062 0.314837196469307 0.258678010106087
-9999 -9999 -9999 -9999 -9999 -9999 -9999 0.99306817650795 0.990810418128967 0.991499185562134 0.993915885686874 0.994036477804184 0.980406421422958 0.918980836868286 0.904651015996933 0.914272445440292 0.908552527427673 0.89347779750824 0.852788203954697 0.785739630460739 0.662291631102562 0.487340506911278 0.450962814688683 0.574333292245865 0.707165360450745 0.769651687145233 0.733208471536636 0.731441742181778 0.786704021692276 0.817069709300995 0.832386934757233 0.838418644666672 0.723711985349655 0.786290508508682 0.74235212802887 0.585211697220802 0.387360480427742 0.302320840954781 0.313809111714363 0.330003991723061 0.323558497428894 0.302771976590157 0.382154324650764
-9999 -9999 -9999 -9999 -9999 -9999 -9999 -9999 0.993028116226196 0.992357164621353 0.993320286273956 0.992282831668854 0.974593794345856 0.93289640545845 0.904863834381104 0.884187632799149 0.860875236988068 0.852947247028351 0.837387448549271 0.773548275232315 0.650742363929749 0.474799114465713 0.284515959024429 0.461701160669327 0.660701334476471 0.774003052711487 0.775317120552063 0.77776939868927 0.811812978982925 0.82422399520874 0.83047034740448 0.83127436041832 0.682883828878403 0.770934373140335 0.766924619674683 0.680010896921158 0.587891548871994 0.545682638883591 0.509882920980453 0.449986442923546 0.404796651005745 0.410857352614403 0.429006990790367
-9999 -9999 -9999 -9999 -9999 -9999 -9999 -9999 -9999 0.995654702186584 0.993918973207474 0.990465348958969 0.979024642705917 0.941949212551117 0.931346207857132 0.936210894584656 0.934115546941757 0.913785260915756 0.844008666276932 0.738021552562714 0.572062963247299 0.347301095724106 0.206556171178818 0.354518726468086 0.580202832818031 0.763212716579437 0.830990493297577 0.845352828502655 0.83443295955658 0.816380858421326 0.804118448495865 0.793850755691528 0.70535626411438 0.788004374504089 0.780674427747726 0.715092319250107 0.671831625699997 0.663440388441086 0.613123792409897 0.562480598688126 0.526491868495941 0.510962855815888 0.507322299480438
-9999 -9999 -9999 -9999 -9999 -9999 -9999 -9999 -9999 0.996393620967865 0.993557381629944 0.986814224720001 0.966622745990753 0.945458656549454 -9999 0.96582065820694 0.95651907324791 0.941608422994614 0.860002863407135 0.758346498012543 0.583177918195724 0.314763391017914 0.177609002590179 0.182360868155956 0.395546801388264 0.654170656204224 0.788080585002899 0.836016166210174 0.826197755336761 0.807787299156189 0.795431071519852 0.782131862640381 0.689208793640137 0.788175004720688 0.780284643173218 0.673037123680115 0.559270220994949 0.619149190187454 0.647113084793091 0.608721107244492 0.568548804521561 0.577797228097916 0.521185165643692
-9999 -9999 -9999 -9999 -9999 -9999 -9999 -9999 0.998024541139603 0.995639145374298 0.989457547664642 0.976663309335709 0.947852474451065 0.888175654411316 0.912651687860489 -9999 0.951271390914917 0.926334524154663 0.880250978469849 0.782515972852707 0.605175712704658 0.361627160012722 0.242934988439083 0.0996150393038988 0.197103453800082 0.441865435242653 0.670698022842407 0.780119562149048 0.804442441463471 0.808631926774979 0.813866847753525 0.81504356265068 0.719780987501144 0.803302669525147 0.763085961341858 0.613984173536301 0.461827766895294 0.513661968708038 0.60658785700798 0.648785352706909 0.64013934135437 0.591135212779045 0.45660807788372
-9999 -9999 -9999 -9999 -9999 -9999 -9999 -9999 -9999 0.995733261108398 0.987953895330429 0.971413236856461 0.933952289819717 0.87621551156044 0.871646612882614 0.886041128635407 -9999 -9999 0.848524993658066 0.801558554172516 0.692161124944687 0.545175012946129 0.418836507201195 0.195580030977726 0.148906461894512 0.310286441445351 0.604152542352676 0.731128412485123 0.806317800283432 0.844576328992844 0.871004348993301 0.892368203401566 0.809575968980789 0.863780403137207 0.814702659845352 0.669608360528946 0.508259570598602 0.49335058927536 0.636113399267197 0.599790573120117 0.501756536960602 0.462765147536993 0.145765157788992
-9999 -9999 -9999 -9999 -9999 -9999 -9999 -9999 -9999 -9999 0.987865948677063 0.971287173032761 0.954124230146408 0.891293478012085 0.870825737714767 0.867833858728409 -9999 -9999 0.795557522773743 0.809694647789001 0.78449764251709 0.693279695510864 0.55743556022644 0.34757604598999 0.26704803109169 0.357014185190201 0.574716025590897 0.676804906129837 0.769110518693924 0.839492112398148 0.890882414579391 0.918919271230698 0.861362212896347 0.887743449211121 0.831990569829941 0.689328449964523 0.518390899896622 0.504589372873306 0.678906637430191 0.648526161909103 0.491950631141663 0.364445292949676 0.291703975200653
-9999 -9999 -9999 -9999 -9999 -9999 -9999 -9999 -9999 -9999 -9999 -9999 0.947534638643265 0.902074432373047 0.873202472925186 0.85824368596077 0.843429726362228 -9999 -9999 0.831634551286697 0.825835835933685 0.764463073015213 0.645347291231155 0.436442404985428 0.370077207684517 0.444854846596718 0.586327522993088 0.635565966367722 0.67594301700592 0.769777178764343 0.869479048252106 0.916295123100281 0.907515215873718 0.909163951873779 0.883000910282135 0.825851166248322 0.743230551481247 0.638714283704758 0.593209630250931 0.653128325939178 0.660852199792862 0.520519375801086 0.631681084632874
-9999 -9999 -9999 -9999 -9999 -9999 -9999 -9999 -9999 -9999 -9999 -9999 -9999 0.865198320150375 0.827663987874985 0.835351985692978 0.84356581568718 0.822202032804489 -9999 -9999 0.80095311999321 0.789879089593887 0.693631464242935 0.539961713552475 0.491705507040024 0.551891654729843 0.663420087099075 0.664500647783279 0.665042561292648 0.695945888757706 0.767307031154633 0.868611091375351 0.920576280355453 0.906244891881943 0.895287930965424 0.861074268817902 0.772490626573563 0.664562875032425 0.549072366952896 0.610789060592651 0.713915824890137 0.708646214008331 0.709497654438019
-9999 -9999 -9999 -9999 -9999 -9999 -9999 -9999 -9999 -9999 -9999 -9999 -9999 0.952561038732529 0.950820952653885 0.921511602401733 0.850556969642639 0.820624470710754 -9999 -9999 -9999 -9999 0.615842425823212 0.622761166095734 0.613707900047302 0.597157323360443 0.594887059926987 0.560169833898544 0.561264050006866 0.634150117635727 0.737788194417954 0.824845278263092 0.903793489933014 0.908873605728149 0.89133232831955 0.84259113073349 0.754361253976822 0.669228035211563 0.63929363489151 0.639540523290634 0.615748506784439 0.550224298238754 0.629098838567734
-9999 -9999 -9999 -9999 -9999 -9999 -9999 -9999 -9999 -9999 -9999 -9999 -9999 0.939060819149017 0.940347343683243 0.935393118858337 0.912480467557907 0.852103298902512 -9999 -9999 -9999 -9999 -9999 0.630985417962074 0.681073546409607 0.62820063829422 0.547417399287224 0.496697160601616 0.485545125603676 0.579357862472534 0.702713012695312 0.772610092163086 0.81882438659668 0.84251321554184 0.843957245349884 0.804178315401077 0.720618510246277 0.678338980674744 0.75177041888237 0.775549679994583 0.667832517623901 0.45506951212883 0.577834337949753
-9999 -9999 -9999 -9999 -9999 -9999 -9999 -9999 -9999 -9999 -9999 -9999 -9999 -9999 0.893248498439789 0.86562380194664 0.906471359729767 0.90525199174881 0.887435740232468 -9999 -9999 -9999 -9999 0.559282222390175 0.663241595029831 0.664631247520447 0.566327926516533 0.496012541651726 0.474230831861496 0.495455667376518 0.562544631958008 0.665863329172134 0.740220791101456 0.793446218967438 0.781543761491776 0.734915244579315 0.693851333856583 0.662113863229752 0.76056182384491 0.800704449415207 0.68620807826519 0.442331311106682 0.558590623736381
