# Supplementary material for: Automatic variable selection in ecological niche modeling: A case study using Cassin’s Sparrow (Peucaea cassinii)
Source: PLoS One. 2022 Jan 21;17(1):e0257502. doi: 10.1371/journal.pone.0257502 (PMC8782318; doi:10.1371/journal.pone.0257502)
Supplement: S1 File — Compressed file folder containing input data and example scripts used in the study. (ZIP) [file pone.0257502.s002.zip › S2_File-Data-and-Scripts/input/merra/M49.asc]

NCOLS 43 
NROWS 34 
XLLCORNER -118.8125 
YLLCORNER 23.75 
CELLSIZE 0.5 
NODATA_value -9999 
285.466641235351972 285.146276855469 284.358483886719 284.090414428711 283.284393310547 281.986807250977 280.653753662109 280.521966552734 282.008374023438 284.037643432617 285.411193847656 285.204922485352 283.771792602539 282.370706176758 279.110061645508 276.043783569336 275.67936706543 278.911422729492 280.996450805664 281.985702514648 281.961145019531 280.943988037109 278.283001708984 275.697210693359 274.287902832031 274.729360961914 277.509701538086 283.230136108398 284.856314086914 285.313781738281 285.380703735352 285.384704589844 285.417907714844 285.654693603516 285.811676025391 285.851177978516 285.800827026367 285.729904174805 285.708798217773 285.709991455078 285.704483032227 285.688442993164 285.783145141602
286.760049438477 286.579647827148 285.472933959961 283.947988891602 282.87336730957 282.010974121094 281.101446533203 280.956475830078 282.252072143555 283.823226928711 285.012744140625 285.218521118164 283.478897094727 282.914520263672 280.276214599609 278.612350463867 280.877658081055 283.585934448242 284.203631591797 283.355163574219 281.65788269043 279.470083618164 275.578897094727 274.916195678711 274.447082519531 274.937194824219 277.727105712891 283.551275634766 285.216589355469 285.706985473633 285.720639038086 285.590435791016 285.949664306641 286.255017089844 286.417358398438 286.476043701172 286.490927124023 286.461312866211 286.410891723633 286.265350341797 286.116046142578 286.064706420898 286.097982788086
287.109490966797 285.970455932617 283.734103393555 282.807366943359 282.469390869141 282.24260559082 281.807034301758 281.42444152832 281.70510559082 282.952911376953 284.398397827148 285.151205444336 284.855722045898 283.937014770508 280.764114379883 279.530200195312 283.157678222656 283.037268066406 282.958087158203 282.683776855469 281.755285644531 279.839694213867 277.239376831055 275.625891113281 273.190032958984 272.686541748047 276.61794128418 282.305856323242 284.092437744141 284.813980102539 285.182476806641 285.490853881836 285.943319702148 286.194232177734 286.370391845703 286.521255493164 286.667068481445 286.750930786133 286.852886962891 286.863357543945 286.804843139648 286.72204284668 286.615573120117
286.012423706055 285.40846862793 283.366403198242 282.144287109375 281.815811157227 282.024896240234 282.315463256836 282.340390014648 282.144772338867 283.079986572266 284.499853515625 285.368826293945 284.863626098633 283.331881713867 281.514129638672 281.702746582031 284.975106811523 285.450521850586 284.729647827148 283.729797363281 282.012805175781 279.227502441406 276.574133300781 272.377145385742 272.044876098633 274.840679931641 278.583947753906 281.061926269531 283.119473266602 284.580627441406 285.45666809082 285.86178894043 286.042477416992 286.334634399414 286.633911132812 286.870336914062 286.999200439453 287.046759033203 287.117922973633 287.178436279297 287.196542358398 287.169259643555 287.220846557617
284.781399536133 285.228015136719 284.562145996094 283.639096069336 283.67041015625 284.247882080078 284.646182250977 284.356167602539 283.636578369141 283.649154663086 284.162240600586 284.339147949219 281.878259277344 279.57214050293 280.571090698242 283.377951049805 285.681942749023 286.354281616211 284.913760375977 282.697799682617 281.160940551758 280.759085083008 277.06418762207 276.349865722656 276.103927612305 277.086773681641 280.080499267578 283.112677001953 285.430285644531 286.663558959961 287.125280761719 287.253482055664 287.172695922852 287.103082275391 287.162643432617 287.274691772461 287.341003417969 287.367858886719 287.447052001953 287.461242675781 287.3955078125 287.303692626953 287.454425048828
282.359786987305 284.708511352539 285.872695922852 285.678900146484 285.574600219727 285.382308959961 284.965707397461 285.989950561523 285.415908813477 284.952346801758 284.813925170898 284.526470947266 281.774127197266 280.728289794922 281.91813659668 284.156729125977 285.802996826172 285.010906982422 283.109579467773 281.92073059082 279.960458374023 275.904119873047 272.271844482422 273.256796264648 275.926498413086 278.642050170898 280.536059570312 283.320385742188 286.338479614258 287.945251464844 288.40888671875 288.376611328125 288.096533203125 288.071755981445 287.961166381836 287.791296386719 287.655212402344 287.591247558594 287.66357421875 287.647430419922 287.546893310547 287.452139282227 287.626870727539
279.397485351563 284.379577636719 286.526550292969 286.999743652344 286.659622192383 286.314529418945 286.621728515625 287.533544921875 286.986187744141 286.185668945312 284.614083862305 282.106774902344 281.732214355469 283.31676940918 284.94694519043 286.284326171875 287.087243652344 285.925085449219 285.422445678711 283.724945068359 280.612899780273 276.686041259766 274.534967041016 274.945404052734 276.670227050781 278.748223876953 280.389694213867 281.49430847168 285.185855102539 287.352386474609 287.980822753906 287.956832885742 288.048263549805 288.433746337891 288.436309814453 288.192037963867 287.990676879883 287.99494934082 288.099346923828 288.129898071289 288.052362060547 287.946273803711 288.284286499023
278.581948852539 283.472610473633 288.90168762207 289.675875854492 289.279190063477 288.829385375977 288.886499023438 289.570532226562 290.721865844727 290.73957824707 289.335266113281 286.859930419922 285.075067138672 285.667443847656 286.607925415039 286.95583190918 286.398748779297 286.479608154297 286.298544311523 285.435394287109 284.280062866211 283.217974853516 281.704693603516 279.911074829102 278.161758422852 277.910418701172 279.899786376953 280.688165283203 283.544244384766 285.532608032227 286.779861450195 287.859625244141 288.271539306641 288.66467590332 288.795883178711 288.819351196289 288.939208984375 289.176025390625 289.222076416016 289.205657958984 289.104296875 288.948641967773 289.157406616211
281.787286376953 282.322756958008 290.02688293457 292.507818603516 292.506210327148 290.854391479492 288.762582397461 290.688681030273 292.713195800781 291.460556030273 288.687362670898 286.752935791016 285.391168212891 285.394708251953 285.481491088867 285.410629272461 285.228103637695 285.320510864258 285.043606567383 285.018569946289 285.064166259766 284.792974853516 283.612603759766 281.676220703125 280.752456665039 280.660394287109 280.913165283203 281.720928955078 284.225543212891 285.616821289062 286.462710571289 287.677035522461 288.343075561523 288.813714599609 289.157272338867 289.303872680664 289.243536376953 289.338311767578 289.519476318359 289.682907104492 289.670867919922 289.472198486328 289.803741455078
286.427328491211 284.521575927734 289.744232177734 292.538122558594 293.420028686523 292.455728149414 290.670547485352 293.723159790039 293.846957397461 291.776550292969 288.954998779297 286.792840576172 285.579168701172 285.456747436523 286.085235595703 286.624459838867 286.36457824707 285.717483520508 284.740725708008 284.479858398438 284.588186645508 284.484906005859 283.933978271484 282.684524536133 281.75813293457 281.234591674805 281.25436706543 283.337399291992 285.688272094727 287.144790649414 287.896765136719 288.385968017578 288.727130126953 289.02919921875 289.349227905273 289.652667236328 289.856411743164 289.720645141602 289.57526550293 289.555587768555 289.72024230957 290.033245849609 290.123675537109
289.620150756836 288.811303710937 291.870336914062 292.697116088867 293.438766479492 293.091223144531 291.063577270508 291.618826293945 292.561309814453 291.347595214844 289.016223144531 287.149911499023 286.097738647461 284.53547668457 285.742568969727 287.61969909668 287.648553466797 286.817938232422 285.849493408203 285.078964233398 284.54541015625 284.211758422852 284.035952758789 285.226565551758 285.51953125 285.005010986328 284.548364257813 286.267553710937 288.267807006836 289.383773803711 289.731045532227 289.722933959961 289.724179077148 289.825314331055 289.794876098633 289.748516845703 289.82375793457 289.915042114258 289.869906616211 289.77001953125 289.727178955078 289.829220581055 290.033053588867
289.777255249023 290.239294433594 291.487145996094 292.235653686523 293.545684814453 293.862350463867 292.253875732422 293.188690185547 294.238668823242 292.915481567383 290.390023803711 288.404565429688 287.498266601563 285.35280456543 284.629959106445 285.641534423828 287.644046020508 287.545681762695 287.066534423828 286.036270141602 285.037051391602 284.806155395508 286.11428527832 287.376699829102 286.873489379883 285.922833251953 286.190756225586 287.895272827148 288.940484619141 289.495147705078 289.650750732422 289.525994873047 289.319891357422 289.594012451172 289.901641845703 290.205609130859 290.500854492188 290.532104492188 290.343173217773 290.173751831055 290.064260864258 290.034832763672 290.223406982422
291.018472290039 290.953720092773 290.180892944336 290.383596801758 292.098419189453 294.460198974609 296.228329467773 295.902377319336 296.532089233398 295.863021850586 294.051724243164 291.677145385742 288.638497924805 289.255709838867 286.835586547852 284.420397949219 285.529940795898 286.337826538086 286.260116577148 285.767639160156 285.172329711914 284.954183959961 286.558114624023 288.213400268555 287.685943603516 286.586822509766 286.88779296875 288.328271484375 289.428491210938 289.633407592773 289.432305908203 289.430569458008 289.63440246582 289.934921264648 290.460571289062 291.07297668457 291.531802368164 291.382656860352 291.11926574707 290.818710327148 290.55422668457 290.430758666992 290.727658081055
292.848858642578 292.907388305664 291.853262329102 290.964672851562 291.552871704102 293.479736328125 295.999966430664 297.227969360352 297.731854248047 297.099990844727 295.778332519531 294.449841308594 293.895007324219 293.137551879883 290.885665893555 288.274591064453 286.626477050781 285.651232910156 283.964453125 283.704132080078 284.30491027832 284.868789672852 285.824966430664 288.177383422852 288.383422851562 287.459710693359 287.289364624023 289.152133178711 290.402615356445 290.493881225586 290.118630981445 290.065637207031 290.208898925781 290.4076171875 290.708312988281 291.189999389648 291.808111572266 291.928033447266 291.734805297852 291.469589233398 291.188232421875 290.963305664062 291.130932617188
-9999 294.258837890625 292.278759765625 290.718344116211 292.494613647461 295.477502441406 297.065151977539 297.746035766602 297.890512084961 297.360717773438 296.990811157227 297.445669555664 297.625039672852 296.968759155273 295.216232299805 292.882757568359 290.570315551758 288.34475402832 286.408673095703 284.7685546875 283.984609985352 284.657336425781 287.320324707031 289.946826171875 290.294906616211 288.887490844727 287.369680786133 289.647439575195 291.180914306641 291.182083129883 290.648007202148 290.673025512695 290.874368286133 290.993487548828 291.284530639648 291.71335144043 292.136856079102 292.201431274414 291.992590332031 291.760375976562 291.498919677734 291.248257446289 291.524111938477
-9999 -9999 292.886877441406 291.924404907227 292.965713500977 295.63889465332 298.654016113281 298.069738769531 298.400024414062 298.501113891602 298.444458007812 298.368661499023 297.480307006836 297.149957275391 296.319198608398 294.56999206543 292.003945922852 290.374380493164 290.023135375977 289.183303833008 287.355032348633 285.382485961914 289.233389282227 290.296170043945 290.653182983398 289.716354370117 287.56623840332 289.865676879883 291.62815246582 291.811767578125 291.355694580078 291.356326293945 291.501858520508 291.579373168945 291.856094360352 292.156912231445 292.257925415039 292.141641235352 291.962145996094 291.869934082031 291.819049072266 291.788165283203 292.089337158203
-9999 -9999 -9999 291.844393920898 291.703903198242 293.597668457031 298.113818359375 298.42646484375 297.985470581055 297.645065307617 297.557620239258 297.543576049805 296.549899291992 296.437075805664 296.133087158203 294.6734375 291.839825439453 290.652178955078 291.057049560547 290.87141418457 290.280584716797 290.019836425781 291.070861816406 291.670053100586 291.570861816406 290.575149536133 289.07995300293 290.110934448242 291.699365234375 292.356857299805 292.312762451172 292.130758666992 292.094552612305 292.203182983398 292.281127929688 292.217752075195 291.970593261719 291.726062011719 291.701690673828 291.879745483398 292.003701782227 291.924234008789 292.248770141602
-9999 -9999 -9999 292.213818359375 291.688049316406 292.231671142578 296.016229248047 298.327215576172 297.624920654297 297.323043823242 297.422827148437 297.260290527344 296.391687011719 295.529193115234 294.680404663086 293.391732788086 291.521551513672 290.802606201172 290.46491394043 290.611511230469 291.116821289062 291.785760498047 292.423895263672 292.476126098633 292.251403808594 291.693960571289 290.907223510742 291.04440612793 291.9958984375 292.925567626953 293.3689453125 293.103295898437 292.580786132812 292.598593139648 292.465667724609 292.219876098633 292.025790405273 291.914974975586 291.962240600586 291.98274230957 291.955883789062 291.972918701172 292.504315185547
-9999 -9999 -9999 -9999 292.623474121094 292.692114257812 293.799398803711 297.629159545898 298.158529663086 297.804748535156 297.426220703125 297.352474975586 296.819247436523 295.339434814453 293.884857177734 292.400964355469 290.884329223633 290.60373840332 290.987728881836 291.033218383789 291.249801635742 292.174194335937 293.023071289062 292.824917602539 292.646697998047 292.402157592773 291.909545898438 291.640747070313 292.359078979492 293.494476318359 294.307955932617 294.235736083984 293.651654052734 293.07229309082 292.632705688477 292.374475097656 292.30842590332 292.445510864258 292.588427734375 292.52555847168 292.390682983398 292.405706787109 292.863763427734
-9999 -9999 -9999 -9999 -9999 292.941571044922 292.085626220703 296.392950439453 299.110299682617 298.434371948242 -9999 297.612295532227 297.512368774414 296.595611572266 295.390777587891 293.641360473633 291.411587524414 290.973086547852 291.596527099609 291.459228515625 291.230120849609 291.811428833008 292.74963684082 292.991540527344 292.945358276367 292.736376953125 292.455032348633 292.246170043945 292.00227355957 292.713226318359 293.724984741211 294.165670776367 293.81842956543 293.423828125 292.930511474609 292.500686645508 292.309634399414 292.405606079102 292.71071472168 292.893371582031 292.899478149414 292.84231262207 293.335696411133
-9999 -9999 -9999 -9999 -9999 293.236328125 294.046591186523 295.986215209961 300.001913452148 300.982223510742 -9999 297.763424682617 297.615451049805 297.122326660156 296.58772277832 295.475073242187 293.577084350586 292.980380249023 292.547866821289 291.225631713867 290.081512451172 290.383279418945 292.335989379883 293.202233886719 293.339492797852 293.094345092773 292.830355834961 292.879452514648 291.940478515625 291.660293579102 291.96474609375 292.470788574219 293.166784667969 293.814373779297 293.779281616211 293.294079589844 292.784561157227 292.625747680664 292.730374145508 292.821151733398 292.998291015625 293.376657104492 293.79567565918
-9999 -9999 -9999 -9999 -9999 -9999 294.10625 295.30244140625 297.442483520508 299.320495605469 299.708779907227 -9999 297.903536987305 296.906216430664 296.430282592773 296.061868286133 295.242825317383 294.377810668945 294.019424438477 291.553573608398 288.775280761719 288.158697509766 291.060357666016 291.997006225586 292.481262207031 292.830102539063 293.087869262695 293.086233520508 292.947045898438 292.686798095703 292.773663330078 293.574221801758 294.611111450195 295.260296630859 295.092620849609 294.335180664062 293.408319091797 292.845770263672 292.812921142578 292.933792114258 293.243435668945 293.774069213867 294.195626831055
-9999 -9999 -9999 -9999 -9999 -9999 -9999 295.373529052734 295.856491088867 297.67790222168 299.45491027832 299.920764160156 300.121105957031 298.786950683594 298.179885864258 298.021438598633 297.557733154297 296.347479248047 295.957217407227 293.294036865234 289.445504760742 286.641296386719 288.246032714844 289.494787597656 290.991683959961 292.545938110352 293.75260925293 293.949996948242 294.321423339844 294.471572875977 294.580725097656 294.773446655273 294.306478881836 295.099502563477 295.551879882812 295.435623168945 294.897152709961 294.392733764648 294.283474731445 294.260223388672 294.290328979492 294.430120849609 294.922113037109
-9999 -9999 -9999 -9999 -9999 -9999 -9999 -9999 295.444641113281 296.462051391602 297.832974243164 299.738198852539 300.981192016602 299.629327392578 299.074630737305 298.955166625977 298.335015869141 297.307379150391 296.377410888672 293.869155883789 290.226306152344 286.862435913086 287.542684936523 288.276446533203 290.014755249023 292.3111328125 294.295767211914 294.565713500977 294.158773803711 294.411804199219 295.166259765625 295.52174987793 292.531198120117 292.723394775391 294.210006713867 295.639929199219 296.074319458008 296.07951965332 295.863919067383 295.5927734375 295.419378662109 295.433474731445 295.451565551758
-9999 -9999 -9999 -9999 -9999 -9999 -9999 -9999 -9999 296.536499023438 296.897692871094 298.48410949707 300.160696411133 298.480474853516 298.511688232422 299.19548034668 298.811672973633 298.678103637695 296.609643554688 293.092041015625 289.268844604492 286.501037597656 286.477111816406 287.780126953125 289.954284667969 292.375433349609 294.286468505859 294.516204833984 293.881323242187 293.705749511719 294.069696044922 294.34450378418 291.780709838867 293.028442382812 294.556854248047 295.715969848633 296.464859008789 296.803848266602 296.728430175781 296.604644775391 296.46882019043 296.309930419922 296.205877685547
-9999 -9999 -9999 -9999 -9999 -9999 -9999 -9999 -9999 296.804641723633 297.176913452148 298.325988769531 298.746887207031 298.171212768555 -9999 299.145367431641 299.785549926758 299.802615356445 297.760034179688 294.409225463867 290.204028320312 286.03395690918 284.979684448242 287.335113525391 290.191497802734 292.659506225586 294.279309082031 294.589709472656 294.092016601562 293.876831054688 293.891680908203 293.701596069336 292.178866577148 293.269836425781 295.027709960938 296.346221923828 296.672882080078 297.237091064453 297.294607543945 297.067047119141 296.846252441406 296.853161621094 296.886218261719
-9999 -9999 -9999 -9999 -9999 -9999 -9999 -9999 297.589688110352 297.562911987305 297.71008605957 298.395803833008 298.859353637695 298.739862060547 300.066314697266 -9999 301.642047119141 301.068463134766 299.353533935547 296.460601806641 292.463900756836 287.948370361328 285.573663330078 287.063226318359 289.681167602539 292.212948608398 293.844351196289 294.212686157227 293.748959350586 293.68000793457 294.045721435547 294.305661010742 292.34958190918 293.32663269043 295.342391967773 297.069366455078 297.641436767578 297.836163330078 297.666470336914 297.321487426758 297.123510742187 297.283807373047 297.374334716797
-9999 -9999 -9999 -9999 -9999 -9999 -9999 -9999 -9999 297.346878051758 297.533801269531 298.323611450195 298.110012817383 299.269369506836 301.049621582031 302.162884521484 -9999 -9999 299.61770324707 298.150207519531 295.446685791016 291.627514648438 287.758227539063 286.582897949219 288.043106079102 290.41432800293 292.031283569336 293.494686889648 294.089926147461 294.609100341797 294.872631835938 294.478277587891 292.796929931641 294.377221679688 295.67578125 296.372134399414 296.885745239258 297.91213684082 298.20319519043 298.058517456055 297.958728027344 298.17926940918 297.803610229492
-9999 -9999 -9999 -9999 -9999 -9999 -9999 -9999 -9999 -9999 297.130630493164 297.490576171875 298.03994140625 299.154019165039 301.149398803711 302.984350585937 -9999 -9999 300.31748046875 299.66828918457 298.212216186523 294.986596679687 290.054663085937 286.593481445312 285.778884887695 287.363977050781 290.387255859375 292.53681640625 294.163150024414 294.978897094727 294.952130126953 294.356851196289 294.460440063477 294.063189697266 294.077865600586 294.790026855469 296.166799926758 297.442849731445 298.391052246094 298.680709838867 298.592456054687 298.491543579102 298.429019165039
-9999 -9999 -9999 -9999 -9999 -9999 -9999 -9999 -9999 -9999 -9999 -9999 296.94875793457 297.895303344727 299.326217651367 301.348104858398 303.436911010742 -9999 -9999 300.324005126953 299.431921386719 297.591851806641 292.927984619141 287.616284179688 285.159164428711 286.202499389648 289.876043701172 291.752313232422 292.991217041016 294.215270996094 295.045529174805 295.080776977539 294.678652954102 294.069293212891 294.073776245117 294.868460083008 296.25966796875 297.111669921875 298.079412841797 298.632339477539 298.780062866211 298.730178833008 299.004959106445
-9999 -9999 -9999 -9999 -9999 -9999 -9999 -9999 -9999 -9999 -9999 -9999 -9999 298.926998901367 299.281295776367 300.81770324707 303.087866210938 302.167504882813 -9999 -9999 299.908715820313 299.553094482422 296.809637451172 291.325375366211 287.328643798828 286.380801391602 288.716317749023 291.618490600586 292.933251953125 294.083755493164 294.98117980957 295.288598632813 294.856176757813 293.952630615234 293.249450683594 292.549356079102 292.110708618164 295.339883422852 297.818365478516 298.686218261719 298.642443847656 298.60403137207 298.715090942383
-9999 -9999 -9999 -9999 -9999 -9999 -9999 -9999 -9999 -9999 -9999 -9999 -9999 299.196310424805 299.805084228516 300.631607055664 300.896487426758 300.66653137207 -9999 -9999 -9999 -9999 299.012915039063 296.263818359375 291.814849853516 288.018597412109 287.231912231445 290.403128051758 292.180645751953 293.44743347168 294.307608032227 294.712109375 294.489306640625 293.553002929688 292.134979248047 290.699313354492 290.064697265625 292.584716796875 296.3123046875 298.05224609375 298.189685058594 297.965640258789 298.785977172852
-9999 -9999 -9999 -9999 -9999 -9999 -9999 -9999 -9999 -9999 -9999 -9999 -9999 299.175372314453 299.485092163086 300.526794433594 301.122604370117 301.19792175293 -9999 -9999 -9999 -9999 -9999 298.419641113281 294.676849365234 289.717944335937 286.484332275391 288.257916259766 290.473272705078 291.717391967773 292.511419677734 293.516421508789 294.008877563477 293.149334716797 292.109359741211 291.287344360352 290.964770507812 291.684399414062 294.953918457031 296.926376342773 297.448913574219 297.548251342773 299.971615600586
-9999 -9999 -9999 -9999 -9999 -9999 -9999 -9999 -9999 -9999 -9999 -9999 -9999 -9999 298.462768554688 299.022692871094 301.026892089844 302.414147949219 303.626809692383 -9999 -9999 -9999 -9999 298.851037597656 297.045059204102 293.014898681641 287.872286987305 287.421627807617 289.786563110352 290.747787475586 291.11364440918 292.177362060547 292.430487060547 292.499063110352 292.060546875 291.690905761719 291.809564208984 291.177679443359 294.1021484375 296.767791748047 297.888198852539 297.617239379883 300.26633605957
