# Supplementary material for: Automatic variable selection in ecological niche modeling: A case study using Cassin’s Sparrow (Peucaea cassinii)
Source: PLoS One. 2022 Jan 21;17(1):e0257502. doi: 10.1371/journal.pone.0257502 (PMC8782318; doi:10.1371/journal.pone.0257502)
Supplement: S1 File — Compressed file folder containing input data and example scripts used in the study. (ZIP) [file pone.0257502.s002.zip › S2_File-Data-and-Scripts/input/merra/M48.asc]

NCOLS 43 
NROWS 34 
XLLCORNER -118.8125 
YLLCORNER 23.75 
CELLSIZE 0.5 
NODATA_value -9999 
0.298634350299835 0.313416683673859 0.34403315782547 0.373983374238014 0.41396652162075 0.45778586268425 0.491457158327103 0.480233317613602 0.428821161389351 0.372156798839569 0.346694815158844 0.382204753160477 0.483913260698318 0.504630532860756 0.530546188354492 0.535962328314781 0.483813813328743 0.385253646969795 0.396281665563583 0.408911272883415 0.4194665402174 0.445224487781525 0.503224766254425 0.477298536896706 0.483327999711037 0.481700953841209 0.425157618522644 0.381142544746399 0.355571192502975 0.354684382677078 0.342582631111145 0.305835679173469 0.381761386990547 0.366389986872673 0.372871488332748 0.390428930521011 0.3944007396698 0.418321228027344 0.422033059597015 0.429413080215454 0.442805004119873 0.457763931155205 0.459438988566399
0.292010146379471 0.289350861310959 0.327902382612228 0.362598258256912 0.399595379829407 0.427161791920662 0.434508571028709 0.430307230353355 0.387555128335953 0.359888687729836 0.354509347677231 0.368602284789085 0.403135380148888 0.418503338098526 0.461835637688637 0.47869853079319 0.419361636042595 0.350351497530937 0.356777226924896 0.380596026778221 0.410388857126236 0.443293750286102 0.474601686000824 0.463549172878265 0.468929409980774 0.462867379188538 0.415229767560959 0.367445915937424 0.359234836697578 0.356846556067467 0.359710174798965 0.35966412127018 0.27916502058506 0.314640203118324 0.360740035772324 0.391629722714424 0.402923327684402 0.412894326448441 0.421230775117874 0.433897078037262 0.449384421110153 0.464492908120155 0.475980797410011
0.303510516881943 0.294231420755386 0.331080967187881 0.356128111481667 0.374364405870438 0.38730531334877 0.395330491662025 0.394851532578468 0.387786349654198 0.374767109751701 0.377858012914658 0.407225555181503 0.397485727071762 0.370777261257172 0.402995705604553 0.414997580647469 0.343571650981903 0.353468072414398 0.399250787496567 0.439198061823845 0.465230268239975 0.478133493661881 0.484741932153702 0.473328971862793 0.466736048460007 0.454223364591598 0.425290456414223 0.402241507172585 0.398983064293861 0.391317456960678 0.381101256608963 0.374596202373505 0.373185431957245 0.3776656717062 0.384152665734291 0.391292831301689 0.399329885840416 0.414181098341942 0.426399740576744 0.438066378235817 0.450625824928284 0.465861755609512 0.488185507059097
0.33312583565712 0.302308550477028 0.325857558846474 0.340713673830032 0.349342674016953 0.355570417642593 0.362737056612968 0.369593712687492 0.372934621572495 0.367084935307503 0.374993389844894 0.406318005919456 0.380225691199303 0.37243709564209 0.374306127429008 0.3649155408144 0.336155933141708 0.352475064992905 0.401115030050278 0.453517511487007 0.495432528853416 0.512369278073311 0.470828679203987 0.469882571697235 0.447625756263733 0.422007784247398 0.415738984942436 0.394358441233635 0.395767575502396 0.393271833658218 0.38410896062851 0.370039564371109 0.349283891916275 0.370323047041893 0.38654188811779 0.394804000854492 0.401714670658112 0.416456711292267 0.427112856507301 0.435543894767761 0.447427481412888 0.466595935821533 0.484988880157471
0.333322834968567 0.3089838296175 0.306037190556526 0.302459111809731 0.297532632946968 0.303069299459457 0.324960994720459 0.330460500717163 0.337897050380707 0.342339619994164 0.347370228171349 0.357369837164879 0.372397097945213 0.413710820674896 0.407493248581886 0.369777011871338 0.33609699010849 0.339149367809296 0.388563767075539 0.437992513179779 0.473735895752907 0.489959111809731 0.482942143082619 0.458339011669159 0.419746577739716 0.388222882151604 0.380221018195152 0.374064406752586 0.366677251458168 0.356604963541031 0.351125887036324 0.353143158555031 0.336482015252113 0.372057339549065 0.388132348656654 0.393178659677505 0.406796407699585 0.420343685150146 0.433668848872185 0.461046189069748 0.481776532530785 0.478881227970123 0.486742031574249
0.38399720788002 0.315971490740776 0.285583588480949 0.274371233582497 0.276663139462471 0.292068946361542 0.314859449863434 0.311701595783234 0.315785667300224 0.328003749251366 0.345680519938469 0.366889035701752 0.398831212520599 0.431892240047455 0.416214168071747 0.372136446833611 0.338454604148865 0.366580605506897 0.402416417002678 0.466661483049393 0.507771915197372 0.484085258841515 0.467878016829491 0.455150327086449 0.427629634737968 0.407412615418434 0.409412974119186 0.374694889783859 0.358812600374222 0.353976666927338 0.352635213732719 0.349956300854683 0.355634930729866 0.325333243608475 0.309141635894775 0.314252355694771 0.339793801307678 0.394574046134949 0.447650042176247 0.501524418592453 0.542033231258392 0.555411297082901 0.542098623514175
0.464843580126762 0.322390407323837 0.268226951360703 0.260325214266777 0.273184254765511 0.292607286572456 0.30620051920414 0.30146898329258 0.307253792881966 0.325829207897186 0.363889199495316 0.414589390158653 0.405468806624413 0.381652396917343 0.355460301041603 0.336323818564415 0.330459925532341 0.333254691958427 0.360940277576446 0.394090950489044 0.427997630834579 0.457922622561455 0.464520499110222 0.473020121455193 0.456760808825493 0.432084983587265 0.416191214323044 0.384750193357468 0.376722967624664 0.378457546234131 0.375860446691513 0.363266679644585 0.376151320338249 0.349772816896439 0.349020168185234 0.368856656551361 0.391673898696899 0.4137939453125 0.432206130027771 0.463008657097816 0.496723240613937 0.517832654714584 0.507172149419785
0.530778405070305 0.386065539717674 0.258183750510216 0.242127670347691 0.262359581887722 0.286747741699219 0.295393815636635 0.287545958161354 0.288323172926903 0.306806772947311 0.335462695360184 0.3621716350317 0.371894225478172 0.345859113335609 0.339188173413277 0.336721408367157 0.319522616267204 0.321457836031914 0.374518078565597 0.414643749594688 0.435476416349411 0.441864767670631 0.430560937523842 0.443109226226807 0.44601471722126 0.442044517397881 0.436511415243149 0.408902686834335 0.390170580148697 0.39863720536232 0.418290287256241 0.426632761955261 0.406806826591492 0.394179320335388 0.386038675904274 0.386461842060089 0.398360776901245 0.414888572692871 0.429377123713493 0.441597163677216 0.455641338229179 0.471028909087181 0.460698351264
0.495373985171318 0.458634093403816 0.268197134137154 0.238125097751617 0.259751170873642 0.2843904286623 0.285933196544647 0.29216855764389 0.282098326086998 0.311130836606026 0.351557406783104 0.36874286532402 0.380334633588791 0.376420310139656 0.372584834694862 0.354886746406555 0.319475942850113 0.337864643335342 0.388252907991409 0.427846491336823 0.445568761229515 0.440590444207192 0.424311009049416 0.417818805575371 0.428807452321053 0.439870423078537 0.431644925475121 0.400111755728722 0.38390311896801 0.380701944231987 0.382166355848312 0.384188887476921 0.41141411960125 0.387031090259552 0.376598447561264 0.38078561425209 0.388244441151619 0.397301414608955 0.417571970820427 0.439659535884857 0.455552271008492 0.458467546105385 0.444319096207619
0.414469000697136 0.413451080024242 0.265652815997601 0.243721459805965 0.262837633490562 0.278242233395576 0.264263758063316 0.24937125146389 0.285182696580887 0.329077571630478 0.363070955872536 0.379994380474091 0.398825538158417 0.394841900467873 0.397933557629585 0.379353100061417 0.32586162686348 0.353176242113113 0.384376606345177 0.420942574739456 0.434979489445686 0.409431412816048 0.40330083668232 0.399662974476814 0.408046141266823 0.419582548737526 0.419294965267181 0.381106126308441 0.371959736943245 0.376747131347656 0.379247504472733 0.370094695687294 0.374545565247536 0.377380722761154 0.379918456077576 0.382296150922775 0.386461281776428 0.404539322853088 0.428846290707588 0.442398279905319 0.444620484113693 0.441312244534492 0.449957945942879
0.349360075592995 0.307595317065716 0.244899849593639 0.242819890379906 0.254714526236057 0.266055223345757 0.270816013216972 0.273186728358269 0.291118255257606 0.326795801520348 0.35824716091156 0.369903290271759 0.400959646701813 0.411056640744209 0.392262294888496 0.353882271051407 0.314149463176727 0.312166726589203 0.350663366913795 0.389106541872025 0.402332919836044 0.381102937459946 0.372020763158798 0.357643866539001 0.367622911930084 0.40302766263485 0.442582669854164 0.3903425604105 0.365123158693314 0.355876281857491 0.346178176999092 0.332995647192001 0.385473436117172 0.377977827191353 0.380676120519638 0.398211786150932 0.420824128389359 0.437201243638992 0.436140084266663 0.441402748227119 0.453241527080536 0.465748032927513 0.467912325263023
0.315737792849541 0.280163617432117 0.249766452610493 0.242339888215065 0.240931123495102 0.246267940104008 0.257205687463284 0.247805498540401 0.253747262060642 0.286636903882027 0.328551298379898 0.361123794317246 0.396307414770126 0.461765822768211 0.461380392313004 0.408425229787827 0.343783116340637 0.319464230537415 0.325097507238388 0.347768932580948 0.363296642899513 0.352649101614952 0.331433019042015 0.327428236603737 0.34156097471714 0.367260193824768 0.391227808594704 0.377883258461952 0.364960780739784 0.360760450363159 0.364761179685593 0.372713455557823 0.3732804864645 0.373925185203552 0.385765805840492 0.413260638713837 0.452300870418549 0.467820203304291 0.464506661891937 0.463655829429626 0.470517715811729 0.48500739634037 0.498981752991676
0.329086065292358 0.290707346796989 0.279817554354668 0.269796293973923 0.239714182913303 0.209889532625675 0.202391992509365 0.206886027753353 0.213625264167786 0.240607134997845 0.283890971541405 0.336640420556068 0.404912796616554 0.427916926145554 0.462044060230255 0.471275082230568 0.424620568752289 0.400351226329803 0.384643390774727 0.373865649104118 0.364126548171043 0.35028635263443 0.32157016992569 0.312293371558189 0.332339107990265 0.36504014134407 0.386517035961151 0.367598187923431 0.356766703724861 0.360531851649284 0.366436821222305 0.36369181573391 0.369521459937096 0.371386852860451 0.376163676381111 0.386150717735291 0.401730090379715 0.420014172792435 0.441180601716042 0.461655348539352 0.48527646958828 0.51461296081543 0.53952522277832
0.364367687702179 0.292169386148453 0.290935283899307 0.281828317046165 0.245926760137081 0.204011838138104 0.180814900994301 0.179110518097878 0.189158500730991 0.213188000023365 0.246343684196472 0.280291908979416 0.299434012174606 0.341346976161003 0.395853132009506 0.444111135601997 0.468884772062302 0.467544430494308 0.470246383547783 0.462496817111969 0.431677454710007 0.37473286986351 0.326856416463852 0.303980430960655 0.331438019871712 0.367710769176483 0.368611484766006 0.34639897942543 0.333316043019295 0.337670713663101 0.347545075416565 0.352197894454002 0.368837198615074 0.373034086823463 0.377995759248734 0.386112424731255 0.397612768411636 0.413786512613297 0.4360121935606 0.460300013422966 0.492235490679741 0.538446766138077 0.603748995065689
-9999 0.313881921768189 0.360093784332275 0.360613116621971 0.296509578824043 0.213457995653152 0.163950544595718 0.163644987344742 0.175438703596592 0.196117773652077 0.215845213830471 0.226665160059929 0.236333200335503 0.266782090067863 0.309194698929787 0.364223515987396 0.426253405213356 0.453066888451576 0.477666306495666 0.485279902815819 0.471840822696686 0.434153178334236 0.355653455853462 0.299963042140007 0.276116117835045 0.284805783629417 0.316429898142815 0.329096719622612 0.322891530394554 0.324916228652 0.3274728089571 0.322342196106911 0.333677163720131 0.368416517972946 0.3838270008564 0.388500395417213 0.399145805835724 0.418154871463776 0.441914692521095 0.471023321151733 0.509123885631561 0.565068811178207 0.673709243535995
-9999 -9999 0.675756493210793 0.480910271406174 0.32938227057457 0.238631100952625 0.156917989253998 0.171966135501862 0.169748856127262 0.179460100829601 0.196579821407795 0.211575157940388 0.226032681763172 0.251204486191273 0.269136071205139 0.309679263830185 0.388901078701019 0.413675343990326 0.404897376894951 0.416504308581352 0.441334208846092 0.446331745386124 0.334481292963028 0.300839072465897 0.267870523035526 0.261830775439739 0.307530528306961 0.327744895219803 0.326258561015129 0.325853884220123 0.318290731310844 0.297627630829811 0.298052754998207 0.367659515142441 0.394662111997604 0.396550461649895 0.4103052765131 0.432714119553566 0.46026848256588 0.490148529410362 0.527577304840088 0.582451987266541 0.682513785362244
-9999 -9999 -9999 0.488010913133621 0.339385479688644 0.26115797907114 0.16573715955019 0.18422669917345 0.186023141443729 0.190163254737854 0.200443181395531 0.216586302220821 0.235239420831203 0.26178360581398 0.273284807801247 0.30487901866436 0.37941942512989 0.406972816586494 0.36870673596859 0.343479067087173 0.332243829965591 0.319647914171219 0.291370564699173 0.281623950600624 0.264487385749817 0.26600669324398 0.306692397594452 0.333630645275116 0.329960924386978 0.309745937585831 0.289669093489647 0.288595056533813 0.333720111846924 0.378745156526566 0.400353774428368 0.411294889450073 0.428527447581291 0.450439330935478 0.48013704419136 0.507745370268822 0.552164942026138 0.628413712978363 0.70892413854599
-9999 -9999 -9999 0.496536511182785 0.344011649489403 0.265220427513123 0.18710775077343 0.196675798296928 0.200175219774246 0.202864967286587 0.208748626708984 0.22167077511549 0.247000949084759 0.280530732870102 0.302214115858078 0.32480685710907 0.359287333488464 0.37524836063385 0.35420426428318 0.322131127119064 0.292368927598 0.27391742169857 0.267481669783592 0.255963337421417 0.263817057013512 0.289148953557014 0.320883938670158 0.334215423464775 0.330250555276871 0.315978601574898 0.302867883443832 0.306269770860672 0.356858903169632 0.377173018455505 0.416920959949493 0.472821056842804 0.517628842592239 0.462660437822342 0.468336173892021 0.540505573153496 0.634045249223709 0.698633450269699 0.716052931547165
-9999 -9999 -9999 -9999 0.428661704063416 0.253674551844597 0.200120289623737 0.206288094818592 0.217340712249279 0.257632344961166 0.275322397053242 0.234881596267223 0.25099822729826 0.289224520325661 0.314367517828941 0.335086569190025 0.361178913712502 0.362804284691811 0.334773749113083 0.311553627252579 0.294585171341896 0.280997797846794 0.281470701098442 0.258393280208111 0.258498899638653 0.283883100748062 0.321746930480003 0.337882980704308 0.334221661090851 0.327590629458427 0.325222593545914 0.330858072638512 0.341792592406273 0.368848830461502 0.4254220277071 0.500986963510513 0.560744053125381 0.478772932291031 0.485270166397095 0.533686190843582 0.613112932443619 0.70275502204895 0.707076025009155
-9999 -9999 -9999 -9999 -9999 0.301791563630104 0.187263143062592 0.181237685680389 0.338698947429657 0.574129268527031 -9999 0.343001210689545 0.260996615886688 0.277514886856079 0.290983438491821 0.311426600813866 0.35456505715847 0.355329212546349 0.338380199670792 0.343082368373871 0.348728361725807 0.332964846491814 0.3255949229002 0.302394071221352 0.269715003669262 0.268293724954128 0.324742084741592 0.371087127923965 0.381263849139214 0.366673395037651 0.352441024780273 0.363382840156555 0.40916440486908 0.42415617108345 0.46979595720768 0.545830589532852 0.62429181933403 0.61045863032341 0.594245547056198 0.594919085502625 0.629191440343857 0.69305522441864 0.692659068107605
-9999 -9999 -9999 -9999 -9999 0.348868055641651 0.1790352627635 0.189461080729961 0.326712283492088 0.692487850785255 -9999 0.518082505464554 0.280146533250809 0.262277033925056 0.274627342820168 0.290716731548309 0.313951057195663 0.33504952788353 0.358723220229149 0.383450135588646 0.39145747423172 0.368056935071945 0.32466031908989 0.310833576321602 0.294676437973976 0.294508072733879 0.331352335214615 0.394866663217545 0.411897701025009 0.413860723376274 0.413910311460495 0.421400612592697 0.444306486845017 0.444866493344307 0.48196630179882 0.55496301651001 0.63784853219986 0.649282896518707 0.648153346776962 0.634645998477936 0.642287242412567 0.68904088139534 0.688767033815384
-9999 -9999 -9999 -9999 -9999 -9999 0.206273417174816 0.164135400950909 0.296002598106861 0.545361712574959 0.636034953594208 -9999 0.264726074039936 0.257748959958553 0.266627162694931 0.266331285238266 0.257340145111084 0.289654064178467 0.334277760982513 0.368928745388985 0.386599040031433 0.382890337705612 0.345517939329147 0.330866354703903 0.329249992966652 0.332446926832199 0.339112773537636 0.382431641221046 0.409701868891716 0.422453448176384 0.422212120890617 0.415257772803307 0.42731429040432 0.427110910415649 0.468769922852516 0.54725005030632 0.633937919139862 0.653796947002411 0.660606610774994 0.669068694114685 0.682258403301239 0.694448018074036 0.669097638130188
-9999 -9999 -9999 -9999 -9999 -9999 -9999 0.162862887978554 0.167277181148529 0.172137148678303 0.178818948566914 0.196521469950676 0.22384121119976 0.252796211838722 0.260205447673798 0.265383237600327 0.286570289731026 0.293400099873543 0.291821485757828 0.316306531429291 0.358400225639343 0.395464289188385 0.382740747928619 0.369037273526192 0.360037624835968 0.347937566041946 0.331109127402306 0.351260194182396 0.378383946418762 0.392774254083633 0.396439516544342 0.401713562011719 0.447267818450928 0.430456349253655 0.467447116971016 0.543792909383774 0.615247219800949 0.632300585508346 0.643363535404205 0.661759585142136 0.668877625465393 0.653796321153641 0.672218495607376
-9999 -9999 -9999 -9999 -9999 -9999 -9999 -9999 0.16642292290926 0.168179333209991 0.172684381902218 0.179471080005169 0.216574768722057 0.265008114278316 0.272287458181381 0.262587895989418 0.267503848671913 0.273407974839211 0.2811777561903 0.313139274716377 0.36123126745224 0.406990292668343 0.415706184506416 0.417623835802078 0.402475193142891 0.371245858073235 0.332837891578674 0.319121766090393 0.344554379582405 0.363531604409218 0.376642400026321 0.400498482584953 0.483676788210869 0.451332131028175 0.463456928730011 0.520886373519897 0.58519898056984 0.595948654413223 0.616431319713593 0.611909955739975 0.612653213739395 0.646663117408752 0.667357754707336
-9999 -9999 -9999 -9999 -9999 -9999 -9999 -9999 -9999 0.257820017635822 0.17113703340292 0.226755446195602 0.592279785871506 0.454720598459244 0.298770114779472 0.236432552337646 0.268466819822788 0.243297602236271 0.274546836316586 0.342489317059517 0.414820808172226 0.457778307795525 0.444347020983696 0.462833917140961 0.43884103000164 0.385186219215393 0.331694224476814 0.296121051907539 0.312523201107979 0.331933930516243 0.348574367165566 0.376443675160408 0.484319904446602 0.454308944940567 0.457503214478493 0.497429603338242 0.543020850419998 0.570048505067825 0.593126052618027 0.610867142677307 0.600722718238831 0.556130051612854 0.562325596809387
-9999 -9999 -9999 -9999 -9999 -9999 -9999 -9999 -9999 0.359642572700977 0.168729634582996 0.195553350448608 0.35252685546875 0.714148715138435 -9999 0.254557785391808 0.269632092118263 0.25362745821476 0.280453765392303 0.365926474332809 0.4534050822258 0.483055517077446 0.452200457453728 0.489701372385025 0.459512963891029 0.392185616493225 0.342182704806328 0.304557225108147 0.31429608464241 0.335939824581146 0.355780449509621 0.375247818231583 0.449108558893204 0.444735407829285 0.449776604771614 0.471837329864502 0.503288847208023 0.546049076318741 0.571744453907013 0.559923887252808 0.532302570343018 0.526402753591537 0.611348766088486
-9999 -9999 -9999 -9999 -9999 -9999 -9999 -9999 0.246944230794907 0.176942497491837 0.171536265313625 0.182482069730759 0.213889592885971 0.335457004606724 0.667776480317116 -9999 0.264872100949287 0.262246850132942 0.283422940969467 0.355044215917587 0.440666881203651 0.492554214596748 0.47425961792469 0.509790268540382 0.475255042314529 0.407126784324646 0.366054975986481 0.362010633945465 0.374620482325554 0.389127016067505 0.385244932770729 0.361228549480438 0.407428538799286 0.429906982183456 0.45202562212944 0.457849627733231 0.437269496917725 0.443167400360107 0.511717689037323 0.529445797204971 0.51600826382637 0.520188343524933 0.592883217334747
-9999 -9999 -9999 -9999 -9999 -9999 -9999 -9999 -9999 0.306751661002636 0.17705589234829 0.182615779340267 0.209714971482754 0.243333202600479 0.597068086266518 0.770287880301476 -9999 -9999 0.362432304024696 0.351128786802292 0.393963503837585 0.459325700998306 0.497367054224014 0.506025224924088 0.487299367785454 0.4525958776474 0.414798852801323 0.379447790980339 0.38189789056778 0.390185624361038 0.391769078373909 0.389778152108192 0.444045439362526 0.428670090436935 0.443572476506233 0.46307572722435 0.446833658218384 0.408284378051758 0.475055661797524 0.464893668889999 0.396766430139542 0.336794793605804 0.366320073604584
-9999 -9999 -9999 -9999 -9999 -9999 -9999 -9999 -9999 -9999 0.589652195572853 0.400080409646034 0.222325983643532 0.214674416184425 0.246183842420578 0.49001496732235 -9999 -9999 0.481599801778793 0.339850932359695 0.342397487163544 0.399594306945801 0.494312763214111 0.525454246997833 0.506003469228745 0.473820665478706 0.454098528623581 0.379572504758835 0.351348838210106 0.36053578555584 0.383123344182968 0.399763831496239 0.434006294608116 0.425418442487717 0.443256229162216 0.461035320162773 0.441761952638626 0.391615945100784 0.443896305561066 0.44330757856369 0.405348312854767 0.376823794841766 0.377822148799896
-9999 -9999 -9999 -9999 -9999 -9999 -9999 -9999 -9999 -9999 -9999 -9999 0.440835562348366 0.278187330067158 0.256804458796978 0.471717616915703 0.893940728902817 -9999 -9999 0.329100400209427 0.331039407849312 0.37682392001152 0.502743881940842 0.554283511638641 0.527807667851448 0.47985608279705 0.456047677993774 0.38006386756897 0.349315300583839 0.348508983850479 0.367774119973183 0.396487945318222 0.421536153554916 0.41476848423481 0.41582690179348 0.408664956688881 0.379066783189774 0.374917727708817 0.431374657154083 0.487468674778938 0.485866981744766 0.405692905187607 0.385482400655746
-9999 -9999 -9999 -9999 -9999 -9999 -9999 -9999 -9999 -9999 -9999 -9999 -9999 0.311950853466988 0.263460785150528 0.301180231571198 0.441141545772552 0.773589074611664 -9999 -9999 0.357089066505432 0.358011874556541 0.471370396018028 0.528491795063019 0.533370435237885 0.497455403208733 0.436807870864868 0.369496822357178 0.343195286393166 0.331599906086922 0.34448821246624 0.384726214408875 0.392702651023865 0.39996472299099 0.410312533378601 0.428526493906975 0.449061712622642 0.416388520598412 0.43970413506031 0.464812517166138 0.465275716781616 0.44051850438118 0.483306103944778
-9999 -9999 -9999 -9999 -9999 -9999 -9999 -9999 -9999 -9999 -9999 -9999 -9999 0.288922266662121 0.221360497176647 0.265500676631928 0.440743803977966 0.834356665611267 -9999 -9999 -9999 -9999 0.429732343554497 0.478205043077469 0.497741624712944 0.475378784537315 0.425319644808769 0.388945814967155 0.357344394922256 0.334931775927544 0.328666493296623 0.343620422482491 0.378272441029549 0.382329696416855 0.406324625015259 0.450105342268944 0.493362411856651 0.472278222441673 0.413710740208626 0.392620027065277 0.436184230446815 0.530951410531998 0.529652744531631
-9999 -9999 -9999 -9999 -9999 -9999 -9999 -9999 -9999 -9999 -9999 -9999 -9999 0.302716502547264 0.237097054719925 0.224852529168129 0.258667099475861 0.449830543994904 -9999 -9999 -9999 -9999 -9999 0.453232419490814 0.483367085456848 0.5072769343853 0.495368519425392 0.432909360527992 0.396065691113472 0.364998891949654 0.340043175220489 0.327249565720558 0.343117347359657 0.374456027150154 0.409087270498276 0.449561688303947 0.493767559528351 0.503500282764435 0.470625722408295 0.460022181272507 0.490764713287353 0.552003091573715 0.542845958471298
-9999 -9999 -9999 -9999 -9999 -9999 -9999 -9999 -9999 -9999 -9999 -9999 -9999 -9999 0.65654693543911 0.299210712313652 0.243787574768066 0.255951118469238 0.53282732963562 -9999 -9999 -9999 -9999 0.541683450341225 0.474301189184189 0.511401805281639 0.53601331114769 0.498462909460068 0.453809562325478 0.410000130534172 0.372706598043442 0.348917320370674 0.356649354100227 0.378979769349098 0.393763363361359 0.417257905006409 0.461210271716118 0.479313561320305 0.476106908917427 0.474132284522057 0.501848748326302 0.563640600442886 0.547498279809952
