# Supplementary material for: Automatic variable selection in ecological niche modeling: A case study using Cassin’s Sparrow (Peucaea cassinii)
Source: PLoS One. 2022 Jan 21;17(1):e0257502. doi: 10.1371/journal.pone.0257502 (PMC8782318; doi:10.1371/journal.pone.0257502)
Supplement: S1 File — Compressed file folder containing input data and example scripts used in the study. (ZIP) [file pone.0257502.s002.zip › S2_File-Data-and-Scripts/input/merra/M60.asc]

NCOLS 43 
NROWS 34 
XLLCORNER -118.8125 
YLLCORNER 23.75 
CELLSIZE 0.5 
NODATA_value -9999 
0.017668690346181 0.0262139331549406 0.0471423488110304 0.0700484778732061 0.104881506413221 0.147788919508457 0.186873911321163 0.18651138395071 0.138688345253468 0.0693643083795905 0.0248982252553105 0.0425809182226658 0.102249107509851 0.169755447655916 0.224645026028156 0.250445938110352 0.223774684593081 0.0730105619877577 0.04431446865201 0.044413672760129 0.0775953076779842 0.157846328616142 0.261120411753654 0.302557110786438 0.332962363958359 0.320976912975311 0.229953385517001 0.0648388009518385 0.0306920863687992 0.0229411209002137 0.0219649286940694 0.0237577570602298 0.0196970818564296 0.0188333582133055 0.0174934947863221 0.0170315546914935 0.0189622664824128 0.0208691725507379 0.0224041366949677 0.0260414741933346 0.0304373716935515 0.0336787160485983 0.0350768771022558
0.00914320312440395 0.0111428483389318 0.0283382914029062 0.0550607727840543 0.0851904861629009 0.119785343855619 0.154991765320301 0.156709368526936 0.0963785879313946 0.0501155452802777 0.031740896590054 0.0430885601788759 0.0976503629237413 0.117964070290327 0.154692761600018 0.160483801364899 0.0939619751647115 0.0313423382118344 0.0232821786776185 0.0440227929502726 0.100283310562372 0.195836013555527 0.299081081151962 0.290753731131554 0.291445031762123 0.278118406236172 0.206565843522549 0.0656771644949913 0.0327083492651582 0.0243669860064983 0.0222676008939743 0.0215013634413481 0.0217163812369108 0.0192503580823541 0.0162531416863203 0.0145544581115246 0.015164509601891 0.0157488452270627 0.0167682878673077 0.0204755328595638 0.02484150826931 0.0270043458789587 0.0244395401328802
0.00981772160157561 0.0135993702337146 0.0318810580298305 0.0515284638851881 0.0674972925335169 0.0861931756138802 0.111517577618361 0.124310218542814 0.101265778392553 0.0670719500631094 0.0425043821334839 0.0423953011631966 0.0589806213974953 0.0655349496752024 0.113236885517836 0.124767717346549 0.0439270716160536 0.036546541377902 0.0392481505870819 0.0578881651163101 0.108903258293867 0.194349494576454 0.244591179490089 0.261420613527298 0.307442262768745 0.301976683735848 0.177746580913663 0.060606898739934 0.0383280377835035 0.0317642549052835 0.0267784088850021 0.0223992647603154 0.0190024958923459 0.017325640283525 0.0154031454585493 0.0140461586415768 0.0141945755109191 0.0148438369855285 0.0154636059887707 0.0167549131438136 0.0180343775078654 0.0186813335865736 0.0197691570967436
0.0171320121735334 0.016517816670239 0.0314330192282796 0.0485773764550686 0.062333881855011 0.0742600612342358 0.0847768366336823 0.080837470293045 0.0797913506627083 0.0614624060690403 0.0423196692019701 0.0412542525678873 0.0523512993007898 0.0673327833414078 0.0916624516248703 0.085791777446866 0.0283914297819138 0.0241735488176346 0.0338742576539516 0.0606028754264116 0.114718210697174 0.193873770534992 0.234075970947742 0.331499566137791 0.315592974424362 0.205888938903809 0.0756366815418005 0.045317679271102 0.0353710193186998 0.0276722013950348 0.0208036104217172 0.0164247062057257 0.0151501800864935 0.0143647723831236 0.0132844499312341 0.0126032119616866 0.0130316323600709 0.0140181540511549 0.0138588874600828 0.0134176346473396 0.0131486441940069 0.0133068615570664 0.0136176908388734
0.0259776059538126 0.0234446356073022 0.0269151443615556 0.0309166844934225 0.0307242022827268 0.0316487824544311 0.0378683619201183 0.0382313542068005 0.0435012433677912 0.0440791714936495 0.0429657097905874 0.046125590801239 0.0611811280250549 0.0796798139810562 0.0689895879477262 0.0443628972396255 0.0277110189199448 0.0217093825340271 0.04806605335325 0.0932284258306026 0.121552228182554 0.117975208908319 0.186824027448893 0.21347788721323 0.208716541528702 0.155571747198701 0.0575582750141621 0.0322261460125446 0.0216963078826666 0.0152183179743588 0.0110746995545924 0.00925267497077584 0.0100081198848784 0.00969281122088432 0.00935177225619555 0.00935144480317831 0.009769940469414 0.0100358718074858 0.00941761964932084 0.00870355172082782 0.00854830304160714 0.00914137121289968 0.00866657253354788
0.0771204426884651 0.0319443684071302 0.0235385965555906 0.0185876585543156 0.0184305049479008 0.0256056636571884 0.0371343495324254 0.02369573879987 0.0240761192515492 0.0280455471947789 0.0321006158366799 0.03685541190207 0.0568134997040033 0.0590460170060396 0.0500793494284153 0.0369026262313128 0.0280364606529474 0.0377927903085947 0.0743622336536646 0.10868951305747 0.156904371082783 0.232398797571659 0.294320191442966 0.277270683646202 0.209649741649628 0.128988592326641 0.0709571298211813 0.0484400894492865 0.0236326264217496 0.0105458023026586 0.00648284796625376 0.00562235293909907 0.00623548729345202 0.00629505254328251 0.00590317114256322 0.00544730243273079 0.00528348181396723 0.00530395898967981 0.00504053877666593 0.00480628199875355 0.00521673215553164 0.00630910927429795 0.00514143565669656
0.178757959604263 0.0447830360382795 0.0220178376883268 0.0141316273249686 0.0152379772625864 0.0191672177985311 0.0200978317297995 0.0151732699014246 0.0138852290809155 0.0199946700595319 0.0374687334522605 0.0625146020203829 0.0561216969043016 0.0381862225010991 0.0271336361765862 0.0218436406925321 0.0192215207964182 0.027767089381814 0.0376915019005537 0.0706717818975449 0.134365399181843 0.218427973985672 0.246763211488724 0.252895650267601 0.211132489144802 0.146120255440474 0.092689311504364 0.0785001754760742 0.0346313936635852 0.0118113884236664 0.00639821281656623 0.00508128716610372 0.00637951395474374 0.00545795750804245 0.00506321922875941 0.00431181685999036 0.00241318377666175 0.00255252714268863 0.00284824795089662 0.00331200310029089 0.00410024840384722 0.00495739423204213 0.00353098821360618
0.168057489395142 0.0843145082704723 0.0171002420596778 0.00527141506318003 0.00577546807471663 0.00744554013945162 0.00656995736062527 0.0052159558981657 0.00239783388096839 0.00232384132687002 0.00624952889047563 0.0137243849225342 0.0200535123236477 0.0167859868146479 0.0150223984383047 0.0141746601089835 0.0124342831782997 0.0138847316615284 0.0182685607112944 0.0349102905020118 0.056085892021656 0.0747520230710507 0.105828615278006 0.147797406464815 0.183462880551815 0.174824614077806 0.106757320463657 0.0845483914017677 0.0368219207972288 0.0124318080488592 0.00609381650574505 0.00349687663838267 0.00535126430913806 0.003655228856951 0.00337714818306267 0.00309200914343819 0.0011554770055227 0.0012176473508589 0.00203176904469728 0.00304727128241211 0.00355686084367335 0.00319989502895623 0.00333706859964877
0.066154133155942 0.102710204012692 0.0185281338170171 0.00284478376852348 0.00146252306876704 0.00223276419565082 0.00239988635294139 0.00484155970625579 0.00193573107244447 0.00190045399358496 0.00482633151113987 0.0093238553032279 0.0157174622640014 0.0157414399087429 0.0178902996703982 0.0191965250298381 0.016936849616468 0.0207904076203704 0.0277102086693048 0.0339703867211938 0.0418956879526377 0.0556828316301107 0.0833928313106299 0.098267337679863 0.10737169906497 0.0992526397109032 0.0680803317576647 0.0489196706563234 0.0220332161523402 0.00865410640835762 0.00473485477268696 0.00224975177552551 0.00171588470693678 0.00157627824228257 0.00143931177444756 0.00132073600543663 0.00131809976883233 0.00153670147992671 0.00222112837946042 0.00288258446380496 0.00310118363704532 0.00274688443168998 0.00292233964428306
0.0102727737743408 0.0236194488126785 0.00899871294386685 0.00243006683886051 0.000904926448129117 0.0010943310073344 0.000334424314496573 0.000178764677548315 0.000403308046224993 0.00181996301398613 0.00510699581354856 0.0104527777992189 0.0163533075712621 0.0144699899479747 0.0143009019084275 0.0132516774348915 0.00924688261002302 0.014604808203876 0.0261516271159053 0.0317223314195871 0.035407480224967 0.0433771017938852 0.0553144846111536 0.0648393508046866 0.0669399090111256 0.0595788463950157 0.0430184550583363 0.0228906996548176 0.0109405662398785 0.005313127534464 0.0034537102561444 0.00270004868507385 0.00180766806006432 0.00165666438406333 0.00170166348107159 0.00173400957137346 0.00168168219970539 0.00181490146787837 0.0025775995105505 0.00326881243381649 0.00321947506163269 0.00237000968772918 0.00342952713835984
0.00227871293318458 0.00586219565011561 0.00287745692767203 0.000964898747042753 0.000335651973728091 0.000379737582989037 0.000420469688833691 0.000493182116770186 0.000462774734478444 0.00147336596273817 0.00469180503860116 0.0112324926070869 0.0226608048193157 0.0165165750309825 0.00933867949061096 0.00471960590220988 0.00340149495750666 0.0056740814819932 0.0110815946944058 0.0168189308606088 0.0218769570812583 0.0258843954652548 0.0296368356794119 0.023866899497807 0.0205454770475626 0.0185222736559808 0.0145387984346598 0.00834950390271842 0.00433282186277211 0.00257391680497676 0.00228276108391583 0.002394571271725 0.00183522694278508 0.00159928760258481 0.00180218910099939 0.0022020504809916 0.00245505322236568 0.00213066108990461 0.0021075519034639 0.00232240732293576 0.00252938703633845 0.00280490254517645 0.00501652115490288
0.00097886910662055 0.00118277429719456 0.00072900585946627 0.000308938726084307 9.56690510065528e-05 4.29228439315921e-05 5.40193745109718e-05 5.31221790879499e-05 0.000134830634488026 0.000819583467091434 0.00303400414995849 0.00771638895384967 0.0159671026747674 0.0294977175071836 0.0339901298284531 0.0250387297011912 0.00579310487955809 0.00278506707400084 0.00456726760603487 0.00896226265467703 0.0124520824290812 0.0120271210558712 0.00825839312747121 0.00566743174567819 0.00477985409088433 0.00525761693716049 0.00605543141718954 0.00391055436339229 0.0028184947790578 0.0022734502563253 0.00215504069346935 0.00227590734139085 0.00187058756127954 0.00151419896865264 0.00143525644671172 0.00161518865497783 0.00190161152277142 0.0018064551288262 0.00176426754333079 0.00184663390973583 0.00221608231076971 0.00313312816433609 0.00535297463648021
5.4666283995175e-05 0.000153664841491263 0.000121969431347679 0.000113452025834704 8.43933285068488e-05 4.06003105013042e-05 1.50275866204197e-06 2.0683055836912e-07 8.47646550070635e-06 0.000206136070573848 0.00106095687660854 0.0027760750381276 0.00416255823802203 0.00395491449162364 0.0182646715547889 0.0281287733465433 0.016307477792725 0.00777031159959733 0.00749203353188932 0.0082475203089416 0.00821984354406595 0.00670348424464464 0.00288072098046541 0.00251509889494628 0.00278085621539503 0.00388099798001349 0.00573412019293755 0.00408613502513617 0.00290207997895777 0.00246940064243972 0.00228326251963154 0.00180572586832568 0.00120778520358726 0.00110142169287428 0.00109067972516641 0.0011736985296011 0.00138397436821833 0.00156894741812721 0.00161883565597236 0.00165032414952293 0.00196704713162035 0.00275823017582297 0.00354918455705047
1.345568130251e-08 2.35168645019712e-06 2.08523393865789e-05 5.58618801733246e-05 4.98713543493068e-05 2.11064509414882e-05 5.97019352732708e-07 6.76081827188924e-08 2.24169163898225e-08 1.55139151765127e-05 7.50488401536131e-05 0.000160110643366806 1.82932226493904e-05 0.00124980669783099 0.00309403782011941 0.00777267548255622 0.0152219966053963 0.0119137182831764 0.0139771560207009 0.0122028184123337 0.00846751458011568 0.00600497797131538 0.00309360772371292 0.00198769399430603 0.00255886651575565 0.00377904532942921 0.00439318011049181 0.00312741382513195 0.00257973631378263 0.00249195843935013 0.00236000678269193 0.00180809333687648 0.00133301684400067 0.00145344352349639 0.00158672244288027 0.00159250549040735 0.00147545734653249 0.00148050520801917 0.00144118837779388 0.00130449904827401 0.0012561141513288 0.00143373372266069 0.00152592338854447
-9999 3.69049352189066e-07 3.27464517835274e-06 1.68999518336932e-05 1.46621673593472e-05 4.71939543793543e-06 2.87871466664313e-09 3.1985718518257e-10 4.98515177872628e-18 2.39728326435185e-09 3.86141743025092e-09 3.00369709105297e-09 1.35607174156505e-08 0.000362879078178313 0.000335617660311982 0.000855391524964943 0.00293545229360461 0.00646169958636165 0.00878789033740759 0.0099612339399755 0.00921866041608155 0.0062476631719619 0.0031601928640157 0.0012820678181015 0.00112022843677551 0.00206011164700612 0.00304415009450167 0.00228849935811013 0.00176185899181291 0.00161850347649306 0.00157635713694617 0.0013837466831319 0.00141109729884192 0.00150310281896964 0.00157663592835888 0.00152329800184816 0.00130251533119008 0.00119581975741312 0.00100701812189072 0.000780825037509203 0.000650192459579557 0.000692806433653459 0.000653639616211876
-9999 -9999 1.75346393405107e-08 1.03427844422299e-06 9.79734448947056e-06 1.32255630546751e-05 1.61356500707477e-06 1.83036160761318e-07 1.26601649164115e-09 0 0 0 0 8.01093769098316e-08 6.16377486650777e-06 0.000127741628421063 0.000542992239934392 0.00170846474647988 0.00258212118642405 0.00418875680770725 0.00729595799930394 0.0106396327028051 0.00355469400528818 0.00137013386120088 0.000873456971021369 0.00130620180862024 0.00212277958635241 0.00169773867819458 0.00109579864074476 0.000768870289903134 0.000698840199038386 0.000789851235458627 0.00111298473202623 0.000929951504804194 0.000845844449941069 0.000861241918755695 0.000882008339976892 0.000978121248772368 0.000745544862002134 0.000474693122669123 0.000318587804213166 0.000338104236288927 0.000309026506147347
-9999 -9999 -9999 1.42190670885611e-05 4.94723353767768e-05 5.65075938993687e-05 4.40460472006521e-06 5.64336868791315e-07 2.52910162146236e-08 0 0 3.23991628192744e-08 2.91592465373469e-07 1.61862731573592e-07 5.30674486576288e-08 2.29762970783476e-05 0.000111120200017467 0.0003876373230014 0.000681234270450659 0.00125730512081645 0.00174651828128844 0.00169541579671204 0.000835681008175015 0.000640978175215423 0.000554550351807848 0.000673015654319897 0.00106784127419814 0.00109966242453083 0.000751636520726606 0.000470409577246755 0.00041689503705129 0.00061152899870649 0.000733997544739395 0.000675168662564829 0.000551509103388526 0.000521397092961706 0.00069154595839791 0.000899615575326607 0.000635269319172949 0.00036693590664072 0.000231414653535467 0.000241567404009402 0.000166468764655292
-9999 -9999 -9999 1.71807099832222e-05 4.41954034613445e-05 4.55695751270468e-05 3.59087850938522e-06 8.9386995341556e-06 2.88215314867557e-06 0 0 7.43186433282972e-08 6.68867789954675e-07 3.03901342846302e-07 5.37287842661271e-07 4.03131043640315e-06 1.98791469301796e-05 8.93109125172487e-05 0.000234722585446434 0.000319062586640939 0.000337569083785638 0.000311951337789651 0.000242039827571716 0.000269287997798528 0.000317182886647061 0.00039376858912874 0.000501828617416322 0.000542850117199123 0.000424734409898519 0.000294340381515212 0.000306086291675456 0.000525318883592263 0.000611847924301401 0.000624860351672396 0.000518664193805307 0.000433269012137316 0.000491304756724276 0.000549735446111299 0.000365267688175663 0.00021134942653589 0.000131387222063495 0.00010719020065153 6.72737151035108e-05
-9999 -9999 -9999 -9999 1.03104525805975e-05 7.36239675234174e-06 5.54666701191309e-07 1.88608227063014e-06 6.15752765042998e-07 0 0 1.42496121569025e-09 1.28246509412122e-08 1.27668181804097e-08 2.79686494852882e-07 1.69216922927262e-06 1.05859830455302e-05 6.03645121827867e-05 0.000130672438535839 0.000154980887600686 0.000130673567036865 8.08648772363085e-05 7.72048435464967e-05 9.60809527896345e-05 0.000138824347232003 0.000198854098562151 0.000252604331762996 0.000205258627829608 0.000158624949108344 0.000147413993545342 0.000227659485244658 0.000403948480379768 0.000432797151734121 0.000448019290342927 0.000384193714126013 0.000307220066315494 0.00028156492189737 0.000228825998783577 0.00012974129349459 6.69910132273799e-05 3.5125713020534e-05 1.47539275531017e-05 1.51987352182914e-05
-9999 -9999 -9999 -9999 -9999 3.50060982867717e-08 2.72365070941305e-08 6.76773368013528e-08 2.18197321544267e-08 0 -9999 6.2796972066792e-10 5.65172748601128e-09 4.17939238772647e-09 5.75010372649842e-09 5.15351898933147e-07 2.18569599610419e-06 6.08200431315709e-06 5.70701358810766e-06 4.4602309117181e-05 8.94447963219136e-05 9.6246298198821e-05 4.65403027192224e-05 3.63790619303472e-05 5.59102409170009e-05 8.22158312075771e-05 9.31975162529852e-05 8.61792497744318e-05 0.000150756289804122 0.000248683878453448 0.00033937236876227 0.00037411478406284 0.000263549355440773 0.000261898155440576 0.000213871426240075 0.000154017434397247 0.00013328429631656 9.08389323740266e-05 4.09537084124167e-05 1.44735990943445e-05 5.17862576998596e-06 8.02654813014669e-07 1.64210969160195e-06
-9999 -9999 -9999 -9999 -9999 3.22230281124547e-08 1.04451272964212e-08 4.15601727699055e-08 1.36348660362273e-08 0 -9999 0 0 4.8022353316135e-10 4.22231201391288e-10 3.22052422660479e-08 9.92425695400811e-08 3.73340027337576e-08 9.95829459101927e-05 0.000368478984455578 0.000577436643652618 0.000492994792148238 0.000139882924122503 3.69528878763958e-05 2.0175858935545e-05 3.59687090167426e-05 5.30063240148593e-05 5.16645908646751e-05 0.000159986421567737 0.000309829112666193 0.000384896746254526 0.000294589856639504 0.000100019434466958 0.000130291895766277 9.3687516709906e-05 3.43810694175772e-05 3.47303101079888e-05 2.45460634687333e-05 9.81446883088211e-06 2.25576299328623e-06 3.31153190735733e-07 1.69760565521537e-08 2.27679245734524e-09
-9999 -9999 -9999 -9999 -9999 -9999 4.88942628051881e-10 4.62669577649955e-10 1.37815633904914e-10 0 0 -9999 0 1.02214020053059e-20 9.24050990601286e-13 7.77850123721835e-12 2.09474269527443e-11 1.55980462920868e-11 0.000166780990661669 0.000610426788625773 0.000979234301485121 0.0009040799603099 0.000365578747005202 0.000157609624875477 5.54510611436854e-05 2.22100940845849e-05 4.30673757364275e-05 4.87155881273793e-05 8.75333651492838e-05 0.000138713156047743 0.000150467421190115 9.26432214328088e-05 6.10987670370378e-05 4.05390586820431e-05 1.75661663774918e-05 2.24606316123754e-06 3.41330000992457e-06 2.83234426206036e-06 1.05478865179975e-06 1.64907249633472e-07 4.01830878016263e-09 7.48437117836787e-11 1.56979543253222e-10
-9999 -9999 -9999 -9999 -9999 -9999 -9999 0 0 0 0 0 0 0 0 4.28351100520852e-15 1.28505330156256e-14 1.42783700173617e-15 7.19266630767379e-05 0.000328931619151263 0.000744467729236931 0.00112736652954482 0.000655895419185981 0.000507332815323025 0.000301194122585002 0.000105988112045452 4.19471278291894e-05 4.25722402724205e-05 5.26717598404502e-05 4.48676619271282e-05 8.81712592672557e-05 0.000214033282827586 0.000186748115811497 0.000188700690341648 0.000104683990684862 1.2876676397866e-05 6.37748264864513e-08 7.96054287377501e-08 2.46234694051273e-08 1.25707397616304e-10 3.00116777783577e-11 8.61099637775031e-12 1.84450875580222e-11
-9999 -9999 -9999 -9999 -9999 -9999 -9999 -9999 0 0 0 0 0 0 0 0 0 0 5.69034264117363e-06 0.000155042630012758 0.000612174486741424 0.00126784198801033 0.000722440629033372 0.000774771539727226 0.000603297899942845 0.000296780325152213 9.67192270763917e-05 5.3001918058726e-05 0.000111069753984339 0.000122651345009217 0.000243847636011196 0.000574859732296318 0.000668555439915508 0.000744974991539493 0.000498021770908963 0.0001563357176275 2.74987122482473e-11 1.05798063886053e-11 4.97419633694457e-12 1.81843383802388e-12 2.41281737834885e-12 1.12581693967329e-11 3.99442340315304e-11
-9999 -9999 -9999 -9999 -9999 -9999 -9999 -9999 -9999 0 0 0 0 0 0 0 0 0 9.18999232268902e-10 0.000157053889552339 0.000607739447150379 0.00122866752790287 0.000714943197090179 0.000739914854057133 0.00066660693846643 0.000442287896294147 0.00016823831392685 8.12184312962927e-05 0.000167702132603154 0.000191849096154328 0.000288343103602529 0.00060108479228802 0.000973650655942038 0.000929356011329219 0.000679815377225168 0.000328452063694573 3.90736553326104e-10 4.35911226304717e-11 9.01437470268761e-14 2.20042422722676e-14 2.38087149493616e-11 8.32628140046143e-11 1.1446746953081e-10
-9999 -9999 -9999 -9999 -9999 -9999 -9999 -9999 -9999 0 0 0 0 0 -9999 0 0 0 3.51903944872944e-10 0.000122781861476323 0.000449863239191473 0.000896734453272074 0.000658103812020272 0.000650618597865105 0.000602233834797516 0.000425239987089299 0.00013807002651447 6.26643271971261e-05 0.000136974544511759 0.000162148484378122 0.000370164019113872 0.000949022022541612 0.00149695550790057 0.00157045618398115 0.00120847739162855 0.000591046612578572 8.70625871396413e-10 9.6736207932935e-11 2.14791808629667e-16 3.17078870664035e-15 1.48364564991713e-10 4.48368187369597e-10 7.90379348775128e-11
-9999 -9999 -9999 -9999 -9999 -9999 -9999 -9999 0 0 0 0 0 0 0 -9999 0 0 0 5.72303652006667e-05 0.000155267277295934 0.000266539913718589 0.000394998796400614 0.000503584271064028 0.000570907985093072 0.00049520734755788 0.000235986261395738 9.17805533390492e-05 0.000129084526270162 0.000147660226502921 0.000318672985304147 0.000837325886823237 0.00169841984752566 0.00155757368775085 0.00125564308837056 0.000742154940952489 3.3981601567133e-08 3.77573381376779e-09 9.29369847918503e-15 1.1350337885557e-13 1.92232092779119e-11 5.74799055791733e-11 8.69262042988567e-12
-9999 -9999 -9999 -9999 -9999 -9999 -9999 -9999 -9999 0 0 0 0 0 0 0 -9999 -9999 0 1.17585695988964e-05 2.71296696155332e-05 5.95733225054573e-05 0.000251688644493697 0.00031345862953458 0.000537942221853882 0.000704600906465202 0.000565038826607633 0.000225895906623919 0.000100847314752173 5.2950967074139e-05 0.000221615090413252 0.000751780526479706 0.00161188770434819 0.00141905252821743 0.00124327652156353 0.000896445145190228 0.000177274609376354 1.97324778753227e-05 1.37426881652303e-08 1.3077806826833e-09 2.06676610504594e-12 1.55485094200866e-12 2.5091931895975e-12
-9999 -9999 -9999 -9999 -9999 -9999 -9999 -9999 -9999 -9999 0 0 0 0 0 0 -9999 -9999 0 2.66613983331961e-22 1.8946870739001e-08 2.11257597712233e-05 0.000189626588054637 0.000214663056249265 0.00063019449589774 0.0010364071233198 0.000942170631606132 0.000330438942182809 8.22425802653015e-05 5.94409561927023e-06 4.44178398993245e-05 0.000187712567276321 0.000565494652255438 0.000428107325569727 0.000622431500232778 0.000821290991734713 0.000592858708841959 0.000157621896505589 3.09856777873208e-05 1.46368709508368e-08 2.40834210755471e-12 2.92963041521356e-13 3.09494630986763e-13
-9999 -9999 -9999 -9999 -9999 -9999 -9999 -9999 -9999 -9999 -9999 -9999 0 0 0 0 0 -9999 -9999 0 4.75739247995932e-10 1.58145060072501e-05 0.000142317867685304 0.000147960786125623 0.000573384320887271 0.00102286784676835 0.000983831117628142 0.000303777464432642 6.56590644030785e-05 2.16895381655036e-08 2.55232969639252e-06 2.50823061833216e-05 0.000157746051354479 9.33083072595764e-05 0.00024474985912093 0.00041561052785255 0.000342630265777188 4.44636855263525e-05 2.18098839503966e-06 1.65211944475394e-08 1.82457438812841e-13 2.03134430053187e-14 2.25704922281319e-15
-9999 -9999 -9999 -9999 -9999 -9999 -9999 -9999 -9999 -9999 -9999 -9999 -9999 0 0 0 0 0 -9999 -9999 1.75886063272088e-16 8.02840659214795e-06 7.22556593246413e-05 5.94797817029757e-05 0.00030797577528574 0.000643128610681742 0.000763912909314968 0.000279027191572823 7.09891043698008e-05 3.90327031557502e-06 4.31871123585115e-10 1.51519409791051e-06 1.36363537451153e-05 7.08965753801749e-06 4.3223758439126e-05 0.000149567295011366 0.000297876913100481 0.000238272454589605 8.69112946020323e-05 1.26176610137918e-05 0 0 0
-9999 -9999 -9999 -9999 -9999 -9999 -9999 -9999 -9999 -9999 -9999 -9999 -9999 0 0 0 0 0 -9999 -9999 -9999 -9999 1.58036609718692e-05 1.07244200080459e-05 9.80968657131598e-05 0.000263367216393817 0.000420493877027184 0.00027809456223622 0.000121493833285058 3.44414750088617e-05 5.09496991867309e-06 8.49627005194975e-07 1.17474376892801e-07 2.26238849876381e-08 1.69367364826201e-05 8.115371929307e-05 0.000192238940508105 0.000197960450896062 8.96655474207364e-05 2.15104500433938e-05 5.17745483818999e-08 0 0
-9999 -9999 -9999 -9999 -9999 -9999 -9999 -9999 -9999 -9999 -9999 -9999 -9999 0 0 0 0 0 -9999 -9999 -9999 -9999 -9999 8.11359682373336e-07 2.30780415790832e-05 8.61967200762592e-05 0.000183465109148528 0.000192794900794979 0.000118893371109152 5.57584680791479e-05 1.79611923840639e-05 1.81372845071692e-06 2.07002531826817e-07 7.51708881807644e-09 1.95347619267316e-05 0.000150488356666756 0.000456252132426016 0.000822392964619212 0.000568799194297753 0.000240630313783186 2.85314155917149e-05 0 0
-9999 -9999 -9999 -9999 -9999 -9999 -9999 -9999 -9999 -9999 -9999 -9999 -9999 -9999 0 0 0 0 0 -9999 -9999 -9999 -9999 1.23789892825243e-07 5.83626097494516e-06 3.15579650305153e-05 8.18195323518012e-05 0.000109416069608415 6.15993631072342e-05 2.25351836888876e-05 3.9208540584923e-06 3.35883804325476e-07 5.57816619561891e-08 1.69686591888762e-08 1.0976510790961e-05 8.36547042126767e-05 0.000246992659231182 0.000401645210513379 0.00023462240351364 7.99058832399169e-05 3.53886684933968e-06 0 0
