# Supplementary material for: Automatic variable selection in ecological niche modeling: A case study using Cassin’s Sparrow (Peucaea cassinii)
Source: PLoS One. 2022 Jan 21;17(1):e0257502. doi: 10.1371/journal.pone.0257502 (PMC8782318; doi:10.1371/journal.pone.0257502)
Supplement: S1 File — Compressed file folder containing input data and example scripts used in the study. (ZIP) [file pone.0257502.s002.zip › S2_File-Data-and-Scripts/input/merra/M74.asc]

NCOLS 43 
NROWS 34 
XLLCORNER -118.8125 
YLLCORNER 23.75 
CELLSIZE 0.5 
NODATA_value -9999 
-0.000000000057979 -1.27747376565956e-10 -5.54598664215256e-10 -8.95801072209323e-10 -1.41838513156856e-09 -2.18827181930337e-09 -3.00984610568378e-09 -2.66335669074635e-09 -2.01416022749257e-09 -1.04164692149578e-09 -3.65985083905507e-10 -5.47109973991766e-10 -1.30196397551963e-09 -2.33743416844234e-09 -1.77961960723394e-08 -2.95802740524209e-08 -2.04038813844676e-08 -8.05793241021036e-09 -2.6103012196188e-09 -7.30016824768143e-10 -7.4222752388664e-10 -1.37964037971727e-09 -2.3874686894132e-09 -2.28456032758118e-08 -2.47054110502631e-08 -1.84977803741049e-08 -1.8177161220656e-08 -3.54714402295286e-09 -1.29439251539409e-09 -4.44130864030168e-10 5.97540308899802e-11 -1.66984973071216e-10 1.09280758608943e-09 1.20781434853612e-09 1.49973772289869e-09 1.81819137523576e-09 1.8974059878829e-09 2.3756294931232e-09 2.60675123708864e-09 2.75705636099133e-09 2.79504959177501e-09 2.72292390857132e-09 2.87165666801315e-09
-2.08454485617349e-10 -2.07754692616025e-10 -4.61739781132398e-10 -1.00026652516405e-09 -1.43062661717153e-09 -1.80716915876289e-09 -2.18697120413225e-09 -2.17575297778438e-09 -1.95762392962706e-09 -1.32291438914578e-09 -6.72539646195958e-10 -5.20794085634435e-10 -1.33306087279905e-09 -1.30844173273914e-09 -9.33180743789563e-09 -1.23714445798839e-08 -5.82613438049329e-10 -3.10784056822833e-10 -2.44476923427772e-10 -9.06603077333035e-10 -3.14241481724764e-09 -8.06278679377215e-09 -1.83089260197278e-08 -1.04628717689792e-08 -8.99629370998412e-09 -1.31281471027478e-08 -1.55563018466864e-08 -3.49205926397644e-09 -7.10331246600582e-10 -4.73937125655688e-10 -4.31154972835301e-10 3.44865410534245e-10 -2.24630071488097e-11 8.95340208223461e-10 1.68789227039667e-09 2.11281661055551e-09 2.20788536342553e-09 2.12106538999279e-09 1.9036862974886e-09 1.52536766551137e-09 1.17651263176199e-09 1.20952852178391e-09 2.57588124163988e-09
-1.30288051181093e-10 -1.66568961401659e-10 -5.12543388286879e-10 -1.10915612250295e-09 -1.42671607861189e-09 -1.61976726475999e-09 -1.86352836495374e-09 -1.71085342559607e-09 -1.44046622407856e-09 -1.14549769669736e-09 -9.03151958775439e-10 -7.90494408819953e-10 -9.17364612051941e-10 -6.55044629649382e-10 -1.71424585637681e-09 -2.21456124549491e-09 -6.2725468152891e-10 -5.86767867627458e-10 -8.1341160473869e-10 -1.57025631386531e-09 -2.89415609255883e-09 -4.74228798452714e-09 -7.08867844423367e-09 -1.26487023965893e-08 -1.89869622246874e-08 -1.70795035447924e-08 -2.90319626117252e-09 -1.27901564894728e-09 -1.42279222847819e-09 -1.18089923950571e-09 -5.22890177684365e-10 1.95589699297782e-10 9.50321937115417e-10 1.56085677716078e-09 1.90716031855942e-09 2.02368592994162e-09 1.97119620626296e-09 1.71091996126194e-09 1.37890155960108e-09 1.08472153481642e-09 9.08636776930649e-10 1.13760538766883e-09 3.16078025974775e-09
-2.56122394126646e-10 -1.85996228141416e-10 -5.56569766663184e-10 -9.4340338319121e-10 -1.57077695295271e-09 -1.76102633586694e-09 -1.07724222875305e-09 -1.04252546595518e-09 -1.09523270452883e-09 -8.49395359603378e-10 -6.75574074460172e-10 -9.47288453234663e-10 -1.32032902944168e-09 -1.24170772553001e-09 -1.46383610788448e-09 -1.32778089079189e-09 -3.72122019309806e-10 -4.14955911298698e-10 -6.29150279096713e-10 -1.04500483266712e-09 -2.16796721685952e-09 -3.99679755958005e-09 -3.75737307933832e-09 -3.30119720004518e-08 -2.26046572432415e-08 6.97386065562355e-11 -6.31151247931783e-10 -9.47567962983342e-10 -1.76744409108309e-09 -1.83586551516512e-09 -1.10172555835286e-09 1.47511726791838e-10 1.40285654100236e-09 1.79816487255735e-09 1.9139989593242e-09 1.84512120027236e-09 1.59954037792787e-09 1.17572641622488e-09 9.74471897619012e-10 8.31188562422369e-10 7.6516221136913e-10 1.1772559316281e-09 4.21809751016688e-09
-6.77397790638246e-10 -3.99757138502821e-10 -3.98381749810994e-10 -6.44641270919344e-10 -6.98260588238853e-10 -6.39956543313502e-10 -6.05024458311121e-10 -4.43352315970813e-10 -6.60898435977941e-10 -7.15861092626113e-10 -6.80242323580771e-10 -9.26895254993454e-10 -2.68893088350985e-09 -4.11002707423336e-09 -2.84812906592435e-09 -7.79550152207875e-10 -1.11474537933809e-10 -2.1817929407586e-10 -7.38878844219748e-10 -3.11443981715342e-09 -7.55512603589636e-09 -1.20998190134003e-08 -5.84946659998309e-09 -2.37227424371156e-09 -1.20124304947566e-09 -1.1616465012132e-09 -1.20574288331454e-09 -2.00558698537634e-09 -2.26748673171073e-09 -1.6928256574289e-09 -6.61574067750692e-10 3.48891221468861e-10 1.20494444977304e-09 1.2630121837276e-09 1.49780521319087e-09 1.58234496616672e-09 1.12361538961991e-09 6.50017961678628e-10 8.55096049523496e-10 1.57405249945342e-09 1.76532803375373e-09 1.07779461466784e-09 3.3133488896997e-09
-2.59359299592532e-09 -6.1058857969698e-10 -2.80820366960199e-10 -2.08169184667817e-10 -2.64438693164948e-10 -5.56147736197055e-10 -1.15407076117791e-09 -1.79402489530744e-09 -1.00359242027892e-09 -7.69840524661447e-10 -1.14027036701714e-09 -1.9257926031635e-09 -3.89532531785974e-09 -1.78176866039159e-09 -6.83479051133418e-10 -4.92138765850747e-10 -3.20617091209563e-10 -8.96708954312153e-10 -1.44188587736238e-09 -1.37730593596785e-09 -4.48814698739142e-09 -1.43138849217905e-08 -2.98599396764132e-08 -1.25502411130185e-08 -3.19785453672949e-09 -2.05015975307532e-09 -1.95372893418977e-09 -2.05167884903545e-09 -1.08156628653155e-09 -5.07839881258576e-10 -3.56644486165791e-10 -2.20025719865902e-10 9.0131951901995e-10 1.20446251861139e-09 1.1468587746144e-09 9.25308873966912e-10 7.10585829066801e-10 7.49330969496143e-10 1.86456634021503e-09 3.30571414686176e-09 3.41689240235255e-09 1.43967587851179e-09 1.5649041507082e-09
-1.34975953747229e-08 -1.3042622551418e-09 -3.17883287748177e-10 -2.54698194479541e-10 -6.56603688087287e-10 -1.17937382082545e-09 -1.50139902732604e-09 -1.34056252765191e-09 -9.53603790376789e-10 -5.86057938289919e-10 -5.0703734905122e-09 -1.51524134572867e-08 -8.17548704290516e-09 -2.75069499955372e-09 -5.08840317103854e-10 -4.01240299319205e-10 -8.65967952901059e-10 -1.16577870690193e-09 -8.851757382633e-10 -4.65504210178658e-09 -8.77467583038083e-09 -1.92610154492456e-08 -9.91673760886158e-08 -3.68849855547637e-08 -7.14165038218084e-09 -7.22770083783075e-09 -4.75775734365413e-09 -6.34849590674946e-09 -2.62233760262021e-09 -1.04583552928972e-09 -8.8299756673127e-10 -1.30350383265032e-10 8.79218822746886e-10 1.38780034131258e-09 1.8719504280007e-09 2.26862935104322e-09 2.4078272709005e-09 2.095122741963e-09 2.51850924559704e-09 3.56296725456673e-09 3.43957218262858e-09 1.11005060698943e-09 5.74005620812557e-10
-9.36404668472335e-08 -4.47706897596656e-09 -5.79262759287102e-10 -1.0519288495825e-10 -3.95491254329139e-10 -5.77095898846025e-10 -3.00637613762089e-10 -1.26736416500295e-11 1.18707366505988e-10 2.80364759186469e-11 -2.97435931440049e-10 -8.38997166185962e-10 -1.55160949089073e-09 -8.01132457595166e-10 -3.75125444596058e-10 -3.51187751101989e-10 -4.90964174870712e-10 -8.20310191995688e-10 -1.46947961576771e-09 -1.94216293047944e-09 -2.42552553597619e-09 -5.01034298494574e-09 -2.06255264423305e-08 -1.14936583361924e-08 -1.63416948861794e-08 -2.00108660308729e-08 -6.16632482852708e-09 -6.08561108172978e-09 -2.48959693971429e-09 -4.74806242174892e-10 1.57183010726127e-10 5.46712880522548e-10 7.87846082817012e-10 8.54582266063275e-10 1.61938407128304e-09 2.40287114650073e-09 2.47676459341761e-09 2.42636419844899e-09 2.15298683325926e-09 2.42907738368103e-09 2.20218772661873e-09 7.40274269661612e-10 5.70549013589883e-10
-6.46812591043045e-08 -2.34201698340319e-08 -2.82445649923968e-09 -1.56680683705002e-10 -8.02088395701617e-11 -1.78116753984936e-11 2.44342015370824e-11 -1.21364613150932e-10 -2.36241991247166e-10 -3.74264452762674e-10 -6.42501191139289e-10 -1.07116944203511e-09 -1.29662873771252e-09 -1.51096156697506e-09 -1.07963124551524e-09 -5.49760365009533e-10 -5.70514302467018e-10 -1.08676623256088e-09 -1.80726240639473e-09 -2.1821862095095e-09 -2.35259687286771e-09 -2.44364808388298e-09 -1.74191892021724e-09 -7.98497385989805e-09 -1.17605667426801e-08 -1.03484270486121e-08 -4.67143217441901e-09 -5.44697926763149e-09 -1.95539769654029e-09 4.13039033531071e-10 1.40965288331074e-09 1.63857904189602e-09 3.6914908074781e-10 1.71235730872521e-09 2.23574803115412e-09 2.07432575560773e-09 1.9752879998336e-09 1.95106613087859e-09 1.94167115719068e-09 1.59776969432812e-09 9.39665917298882e-10 2.46117798363699e-10 6.13780631875116e-10
-1.88096670683535e-08 -4.15831299088731e-08 -4.73900280406614e-09 -7.4308677960877e-11 9.329282832371e-11 1.95112623280203e-10 9.85601746050779e-11 8.0639959293416e-11 -3.58937391614633e-10 -5.08231123852454e-10 -4.86841711389019e-10 -5.21644882844896e-10 -4.87457030295957e-10 -1.74610074732406e-09 -1.32695134047456e-09 -3.25215974983362e-10 -2.57271547121629e-10 -4.85316430098859e-10 -1.70767547325035e-09 -2.32536578881337e-09 -2.36950534748814e-09 -2.13370502377686e-09 -1.40275576709925e-09 -4.86625423290477e-09 -4.80489059651035e-09 -3.24403659490713e-09 -3.24888105307508e-09 -2.83918655252791e-09 -6.85655639209859e-10 4.52569572095829e-10 9.0195524382608e-10 1.43870946267555e-09 1.7725284795489e-09 1.84514175050055e-09 2.08933659262556e-09 2.45381002184075e-09 2.75274134597936e-09 2.65190449599828e-09 1.90997586635433e-09 1.10653214369094e-09 6.29905677618225e-10 6.96049778925456e-10 9.59205986861278e-10
-8.98700724949464e-11 -5.1245166651781e-10 -1.38709534830417e-10 7.01441404959979e-12 -8.73569511866679e-10 -1.22063957136431e-09 7.30673924143055e-11 -3.28251863190854e-10 -6.00365931968661e-10 -4.25738742870774e-10 -2.60350009606558e-10 -5.92920185171764e-10 -1.30543711951425e-09 -3.84001844766502e-09 -2.62702071207599e-09 -3.46711737098104e-10 -3.02821362430095e-10 -3.10707809481059e-10 -6.18127049545336e-10 -1.08868866699474e-09 -1.44846650229624e-09 -1.43825377163509e-09 -9.73048386310182e-10 -5.6655345415102e-10 -6.06121375312796e-10 -7.89097881481737e-10 -6.93110448202194e-10 -3.50048004471581e-11 2.06666676827449e-10 3.18025106249564e-10 3.20440377010733e-10 2.8304061872042e-10 7.42182010293746e-10 1.50870341220077e-09 1.94314025980802e-09 2.24147596039614e-09 2.63113746346022e-09 2.61595440864681e-09 1.78200458833544e-09 9.22027662553226e-10 2.21896573338043e-10 -8.84392364897124e-11 1.10150084331462e-09
4.05444913753605e-10 1.54591836901141e-10 6.67467529164023e-11 5.40784136221495e-11 -1.95107728584443e-10 -3.01669945620975e-10 -1.27567243227156e-10 -1.38355726354844e-09 -1.04319059501812e-09 -5.35726296657657e-10 -3.63877117326439e-10 -7.2799893335862e-10 -1.35508127496742e-09 -1.29110901192497e-08 -1.23039587407447e-08 -5.01767981053725e-09 -8.51374601373855e-10 -3.77365480530578e-10 -7.00383970264617e-10 -8.54420700857617e-10 -7.93337884275047e-10 -6.54601173266656e-10 -5.02115327094543e-10 -2.29960592235123e-10 -6.47866135738973e-11 2.33840509455963e-11 1.13542975715974e-10 2.47457538488094e-10 1.40198851139584e-10 1.24227718389935e-10 2.92236188026429e-10 6.78174572055212e-10 1.3233797946377e-09 1.71564176199013e-09 2.15516138268868e-09 2.6585634360643e-09 3.06825631568586e-09 2.66043675978267e-09 1.51524036651196e-09 5.4895396214838e-10 1.37973602681862e-10 4.82795367573452e-10 1.62940823889013e-09
3.88579569909897e-10 1.50771160833951e-10 -2.7362623417071e-10 -1.4056720509803e-10 -3.54054663191661e-11 -3.74821596069858e-10 -1.16334059052647e-09 -6.61575294547134e-10 -2.91409787966934e-10 -6.23514226361088e-10 -9.35514588018549e-10 -8.29313795414066e-10 -2.81454231032541e-09 -3.49863382709259e-09 -1.90239557440464e-08 -2.90478221032231e-08 -1.52152295429531e-08 -3.76082252007137e-09 -1.50177758007075e-09 -8.52023784858602e-10 -4.37978096845537e-10 -1.651234704525e-10 -2.00354288715232e-10 -1.33260864704221e-09 -1.46808915024721e-09 -7.84030192418211e-10 2.55140553649669e-11 2.26602146682214e-10 -1.01392809426226e-09 -1.02409417057636e-09 -3.27547267087169e-11 1.02461594764236e-09 9.14141651264799e-10 1.30026117650672e-09 1.93179738872118e-09 2.41716116011759e-09 2.4057070890926e-09 1.84319625118334e-09 1.07340536459333e-09 5.82148926286941e-10 5.55938731161554e-10 1.10235990335994e-09 2.38868232971257e-09
4.62190601069334e-10 1.93683663378408e-10 3.89582961377033e-11 -7.21069528739071e-11 -2.64120419979363e-10 -2.72582825755485e-10 3.68158753483172e-11 -1.80484369116662e-10 -2.51613749280288e-10 -3.83128292980039e-10 -4.73902009301419e-10 -5.06618749729348e-10 -1.17711332070503e-09 -3.30176047613762e-10 -8.91996529417405e-09 -2.07353821224387e-08 -2.51353596159021e-08 -7.56945746083204e-09 -4.66836969081896e-09 -2.36237705786291e-09 -3.08133471516037e-10 -1.76496739098808e-10 -6.68873480907939e-11 -2.07921332824601e-09 -1.80041911934659e-09 -7.69177938009236e-10 -9.45677790242794e-10 -1.95136194702794e-10 5.38624839174773e-11 1.39452151215469e-10 4.00930605382044e-10 9.76865011104167e-10 1.05963506857876e-09 1.27478380074209e-09 1.64138735936348e-09 2.06472723363049e-09 2.33597750032288e-09 1.80848194197836e-09 1.14718287091975e-09 6.64023128149616e-10 7.02432498278505e-10 1.48374844632926e-09 2.76121626674453e-09
-9999 2.69079172832143e-10 1.02279243407999e-10 -1.71358622291784e-09 -1.66727504025133e-09 -5.86739329691555e-10 2.54899594487323e-11 -2.20764469205381e-11 -4.08805871099371e-11 -2.6991440853219e-10 -6.36860519875881e-10 -9.29344123878906e-10 -5.91983495557003e-10 -3.76812131497317e-10 -9.62185192632248e-10 -1.66807829771187e-09 -2.34442174562588e-09 -6.8894721261259e-09 -7.0551332331803e-09 -1.61311037860656e-08 -2.05604897551837e-08 -8.42285989288705e-09 -1.27782808223564e-09 -1.03155711195235e-09 -1.16083598289407e-09 -1.32279915909805e-09 -1.9001154871745e-09 -7.33675031838743e-10 -8.22042933723566e-11 1.79191529670053e-10 4.02383924791305e-10 8.55104453911792e-10 1.14467388900863e-09 8.93959495318342e-10 1.23977578203593e-09 1.85009412234649e-09 2.12097321927729e-09 1.64591891227417e-09 1.0095182523262e-09 6.82373380023193e-10 8.86270584699034e-10 1.81128338994085e-09 3.91475136751751e-09
-9999 -9999 1.6521497364641e-10 -1.74576221534384e-11 -4.06606030095569e-10 -4.98025858226836e-10 1.17308779010172e-11 2.94386256691204e-11 -1.83552936738884e-11 -4.09418261446137e-10 -7.02862318346931e-10 -4.88751941696286e-10 -1.98029495579455e-10 -5.34111241345947e-10 -1.42624081989062e-09 -2.25004379572624e-09 -2.45622939765155e-09 -2.40176771804101e-09 -1.66902205389619e-09 -2.74036238145925e-09 -4.91031930671682e-09 -6.12483945783282e-09 -1.14099447667826e-09 -4.24967983025937e-10 -3.42879794001938e-10 -6.43781036813174e-10 -1.32514422768182e-09 -3.71280661770612e-10 2.81849488192876e-11 1.97086597042428e-10 4.08352923697564e-10 8.18233819588343e-10 1.06461233717603e-09 6.21604107076124e-10 1.09186812369266e-09 1.83338407788725e-09 1.91908140489971e-09 1.33173487792959e-09 1.00742138520182e-09 1.50758408534735e-09 2.37752424414595e-09 3.14698145320591e-09 4.40728797901357e-09
-9999 -9999 -9999 1.42322655050098e-10 -1.05850953002751e-10 -3.20862615209999e-10 1.49105858736343e-11 6.66064008635059e-11 9.94817561661421e-12 1.21100091760029e-11 4.1941326106576e-11 4.62777132587133e-11 6.94334045120426e-11 -1.31570804806636e-09 -2.13288464667727e-09 -2.39639235122269e-09 -2.33072979805016e-09 -1.03629475001199e-09 -6.77014960759337e-10 -5.62698609929413e-10 -7.0849202615797e-10 -1.03509267546098e-09 -3.72318817443151e-10 2.04998573671844e-11 3.77895735537148e-11 -1.99092616698371e-10 -4.57828325250986e-10 -2.62947280615933e-10 1.00617056353336e-11 1.1180554052026e-10 2.5103305614782e-10 6.16025153110655e-10 8.47075709575762e-10 9.14477743529929e-10 1.44026846005119e-09 1.80487689238618e-09 1.40765226142037e-09 9.3042547000266e-10 1.03448075661206e-09 2.53310145081898e-09 3.86477398972573e-09 3.64024923538153e-09 3.65074768193807e-09
-9999 -9999 -9999 -2.32198843486131e-11 -2.565607865046e-10 -3.87695137105126e-10 -2.79253497409426e-10 -1.3166257459285e-10 -5.11393528218607e-11 8.31286948999033e-12 1.88952523766384e-11 -5.3154549164991e-11 -2.13910810245577e-10 -8.24845450275724e-10 -1.02878811025775e-09 -9.59519558252353e-10 -9.26377813348367e-10 -1.03446561872111e-09 -1.1525023047021e-09 -8.92908469385389e-10 -4.68427426014717e-10 -1.64187867815468e-10 2.80397299129431e-11 9.9267117095736e-11 5.60301900362492e-11 -1.35109270993361e-11 -2.09200408732291e-11 3.32270972888682e-11 8.10570114501141e-11 -6.57506826762244e-11 -8.92619755887836e-11 2.69243205508474e-10 5.07259656501447e-10 1.04183853211204e-09 1.76799908047087e-09 2.10992013860434e-09 1.59456409187797e-09 6.05571648382153e-10 7.15268744233555e-10 1.62161134520389e-09 2.33711570096773e-09 2.13751871758205e-09 2.23648755071082e-09
-9999 -9999 -9999 -9999 -4.63205352546625e-10 -2.12893332823816e-10 -4.89838453132663e-10 -4.39335784419015e-10 -1.36263404813125e-10 -7.50341694159828e-12 -7.46673630477174e-11 -2.80999393198478e-10 -6.48485234955309e-10 -3.22564518151491e-10 2.55278069516418e-10 5.56490301062418e-10 2.59016866982487e-10 6.81444657646413e-11 1.28648252467611e-10 1.78377174142597e-11 -1.89591170540737e-10 -3.85916015810395e-10 -8.27874885311886e-10 -4.93497090414685e-10 -4.92814747343751e-11 1.95943966607715e-10 1.45976787602198e-10 3.4374138119242e-10 1.89879086065492e-10 -1.22629705001653e-10 -1.48370124519737e-10 3.42289582788702e-10 3.43220593612692e-10 1.09944626180969e-09 1.86139959001963e-09 2.29935823714555e-09 2.12344927752461e-09 7.15203979373413e-10 7.04580777055597e-10 1.00303371164401e-09 1.1997849491685e-09 1.15441499692892e-09 1.36662737793003e-09
-9999 -9999 -9999 -9999 -9999 2.05594083424465e-12 -9.27899184571812e-11 -1.80763248119886e-11 4.29963911696696e-12 2.10390489752132e-11 -9999 -6.30696647685447e-11 -2.3347283412134e-10 -4.12472875299663e-10 -3.1058135924189e-10 -2.19484870556119e-10 -3.21381068979498e-10 3.26553681317954e-10 -2.38736509172721e-09 -2.92246227218129e-09 -1.68970678837699e-09 -5.54741605429676e-10 -2.11565160668226e-09 -1.84338739828149e-09 -7.53683372656244e-10 1.11747834943832e-10 4.29474060481549e-12 -4.07927746096104e-10 -4.59385418594138e-10 -1.58067711697463e-10 2.23258761478107e-10 4.30235097548248e-10 5.91987708853381e-10 9.74319375179888e-10 1.62127189451411e-09 2.06969663629764e-09 1.82764683387404e-09 7.00199542791324e-10 1.16408835904025e-09 1.75939740554298e-09 2.04973586992452e-09 1.76933784151734e-09 3.8037999278151e-10
-9999 -9999 -9999 -9999 -9999 1.73363429514795e-11 2.30740312273658e-11 -3.90060404115156e-11 -7.32275351467138e-13 1.80621767542632e-11 -9999 -4.35394375934706e-11 3.64677637046395e-12 -7.35334707187285e-11 -9.11927460628403e-10 -1.09191201080883e-09 3.63223551236302e-10 3.7862669666211e-10 5.58086632462818e-11 -2.20719420518378e-09 -4.37577458711758e-09 -4.03697015434468e-09 -4.9114036067277e-10 -1.05853861197269e-09 -9.2055084388587e-10 -4.29369131915713e-10 -8.28357515914035e-10 -2.5282024029849e-09 -1.83548249932386e-09 -6.20941902063077e-10 2.59938399971293e-10 4.13672848753599e-10 6.3026983354586e-10 1.79056974802805e-10 7.21360027267082e-10 1.54810146923978e-09 1.65837136245628e-09 1.05731375876772e-09 1.5772607220299e-09 2.93664620398815e-09 4.02613404837382e-09 3.85749807652047e-09 2.7858662265956e-09
-9999 -9999 -9999 -9999 -9999 -9999 6.56245830246705e-12 2.09821064169058e-11 1.4294017705585e-11 1.3891540695532e-11 -2.49354134562729e-11 -9999 -3.60596380533096e-10 9.70401536903875e-13 -1.39158962131347e-11 -4.16828480065412e-10 -9.78741709900532e-10 -1.33454740591787e-09 -1.90312912096147e-09 -1.30129262920775e-08 -2.11999699573084e-08 -1.34290094488954e-08 -1.62654280044805e-09 1.30783224527864e-11 -6.29669320156845e-10 -1.02929635370508e-09 -4.05975647543855e-10 -1.27216370215955e-09 -1.28006796273894e-09 -1.03645786397877e-09 -6.58562224198356e-10 -4.32875327249782e-10 -1.93699755401955e-09 -3.41553532678951e-10 9.07201161415294e-10 1.51346115639939e-09 1.76171609522768e-09 1.47331559174901e-09 2.0014206403296e-09 3.18581505620585e-09 4.23489447953784e-09 4.49110286737664e-09 4.55340893878997e-09
-9999 -9999 -9999 -9999 -9999 -9999 -9999 2.04896245261342e-11 1.82233231976747e-11 1.67968503689275e-11 -3.02899578683014e-11 -2.92341841012789e-10 -1.50129219195216e-09 -6.15227971345611e-10 -1.19262863473857e-11 -2.29408946006426e-10 -1.08619531147269e-09 -9.16642584058991e-10 -9.92717519299192e-11 -1.76844796861975e-08 -3.18646815600232e-08 -2.08872486084921e-08 -2.99731205410936e-09 -2.91899826532216e-10 -5.09548847560382e-10 -6.52950484045928e-10 -5.63177937444592e-11 -4.22568715695987e-10 -5.13285791647888e-10 -8.68881661064691e-10 -9.56856621714408e-10 -4.60228183341016e-10 -1.12330528767579e-09 -5.2145926465741e-11 9.11793612834444e-10 1.34870308254875e-09 1.30482551430333e-09 1.55934760659449e-09 2.46330137398942e-09 3.11995473900595e-09 3.43276451708618e-09 3.63854062435109e-09 4.72605505841273e-09
-9999 -9999 -9999 -9999 -9999 -9999 -9999 -9999 7.38635178411731e-12 1.38850046911554e-11 -2.88191770794754e-11 -2.5799890140954e-10 -1.21827998939006e-09 -8.41941472096153e-10 -2.20434726028174e-10 3.64279351128261e-10 8.49030368232917e-10 1.44284576508724e-09 -2.94164792524754e-10 -3.00208435333182e-08 -5.39930677945222e-08 -3.83469192177799e-08 -6.10431436509629e-09 -5.86574353325653e-10 -2.33167566851544e-10 -6.87627771389643e-10 -1.0018250840016e-09 -3.34534994150815e-10 -6.55825204039229e-11 2.35036335012595e-11 -2.68754179674757e-10 -8.8548270174571e-10 -1.85219859588637e-10 6.68709643908416e-10 1.56149931873628e-09 2.01112161368755e-09 1.64650825196233e-09 8.70885930037701e-10 1.74722822876561e-09 2.69373023886743e-09 3.37614056711288e-09 3.85898908383808e-09 4.86512790054405e-09
-9999 -9999 -9999 -9999 -9999 -9999 -9999 -9999 -9999 9.42022957035882e-12 -4.84444283299634e-11 -2.45790289510328e-10 -6.44534871308e-10 -1.08155288613965e-09 -4.64631763619217e-10 3.83536255532668e-10 5.5405164900435e-10 6.98965596512835e-10 -1.20963047245404e-08 -8.08857141265662e-08 -1.43981910127877e-07 -1.31719254348184e-07 -3.73842484080455e-08 -8.03294313844738e-09 -1.76869860424311e-09 -2.89896389116251e-09 -2.3919640546044e-09 -7.80551584478317e-10 -1.41328854175171e-10 1.55223153774919e-10 2.02858226744373e-10 7.91794997623274e-11 2.33829764578752e-10 4.41151226659997e-10 1.23422261300021e-09 1.93423763672484e-09 1.75845555894227e-09 5.85329607005747e-10 1.15926374055775e-09 2.36587288648948e-09 3.56068936557818e-09 4.29660227396766e-09 4.63943630180097e-09
-9999 -9999 -9999 -9999 -9999 -9999 -9999 -9999 -9999 7.21146449847443e-13 -2.73001239670113e-13 -5.29648710306807e-11 -3.26768231570518e-10 -8.46705441870377e-10 -9999 -9.54767437333359e-10 -8.80335965236512e-10 -9.17496417729424e-10 -1.8074012420044e-08 -1.52777220208122e-07 -2.86183527009598e-07 -2.77661431624665e-07 -9.64785193957596e-08 -2.23676621308178e-08 -1.12796068318932e-09 -1.7118994888321e-09 -1.083670003732e-09 -3.8716195249755e-10 -1.07942958044172e-10 -5.24712148730622e-11 -7.0579886379818e-11 2.90126304924865e-11 6.62009935065155e-10 -3.60585700187599e-11 -7.28517343673296e-10 -2.47507070394448e-10 1.7178714672994e-09 1.7536895713377e-09 2.1889405066311e-09 2.8661787387918e-09 3.42506834005718e-09 3.57822405039343e-09 3.56645479815398e-09
-9999 -9999 -9999 -9999 -9999 -9999 -9999 -9999 -9.3787090073294e-12 4.67549913715781e-12 1.27383537908404e-11 -4.20731921036473e-11 -3.76002409757789e-10 -1.15036805081736e-09 -2.38224573401169e-09 -9999 -2.45952722632836e-09 -1.39744684712895e-09 -7.96782356760062e-10 -1.63323289087414e-07 -3.13580335387087e-07 -2.65142720223821e-07 -1.10414962506411e-07 -3.13433733190038e-08 -3.4211445343324e-09 -1.00172373174168e-09 -9.38384375759327e-10 -2.22420964424153e-09 -1.96287667231232e-09 -9.63587688806999e-10 -9.48637807196562e-11 6.59622953480543e-11 4.13296601109447e-10 -1.40173520013498e-09 -9.72241745444968e-10 4.45850020791561e-10 9.68298313752669e-10 1.56163822429001e-09 2.20476108481193e-09 2.83424361757767e-09 3.38593337811943e-09 3.65146446412723e-09 2.67620192673235e-09
-9999 -9999 -9999 -9999 -9999 -9999 -9999 -9999 -9999 1.24909533671252e-11 5.76254776535334e-11 1.24784146904311e-10 1.51946352722199e-10 1.15410125900439e-11 2.05569561373409e-10 9.32546928567035e-11 -9999 -9999 -5.55122849910106e-09 -5.83448427349254e-08 -1.24627533892863e-07 -1.64474360531131e-07 -2.40825326613958e-07 -1.09253174684909e-07 -2.46826168670555e-08 -6.72147559832581e-10 -9.84208042842383e-10 -1.95388789037132e-09 -1.5611545833849e-09 -1.50838863621772e-09 -1.37457483728731e-09 -6.80803202701696e-10 -7.55069662350394e-10 -1.23766533133285e-09 -6.61125799938933e-10 4.89440128703667e-10 1.38856373066432e-09 1.6528920232517e-09 2.15896770461299e-09 2.60794974504819e-09 3.31796421448871e-09 4.15601186798398e-09 2.20351059621038e-09
-9999 -9999 -9999 -9999 -9999 -9999 -9999 -9999 -9999 -9999 6.64692599572358e-11 1.5832786193215e-10 2.20965845620924e-10 2.48425061077917e-10 3.65908928157133e-10 3.35428477094696e-10 -9999 -9999 -1.4860300046049e-09 1.3182940850065e-10 -1.85489668513839e-08 -9.72854039105187e-08 -3.60704252955202e-07 -1.91706087093735e-07 -6.46843334450864e-08 -1.76584674438374e-08 -2.1892907015042e-09 -5.83483281135777e-10 -1.0812739953403e-09 -2.13956052874664e-09 -2.97045621433512e-09 -3.27639140262903e-09 -4.38036893424254e-09 -2.42074195133668e-09 -1.22796389723234e-09 -5.53053391971758e-10 4.65919303138662e-10 1.5035683809117e-09 1.91882164601864e-09 2.08035200177648e-09 2.26350769239048e-09 2.58477039771776e-09 2.46682207993842e-09
-9999 -9999 -9999 -9999 -9999 -9999 -9999 -9999 -9999 -9999 -9999 -9999 2.13368347989906e-10 5.32060077940155e-10 -4.33063362947905e-10 -1.06840348469348e-09 -5.27720790764047e-10 -9999 -9999 -1.26123511634546e-09 -3.88031229370256e-09 -3.56240643206718e-08 -2.22396245685985e-07 -1.66012927138581e-07 -9.2244263782959e-08 -3.7427668475587e-08 -1.71195022602433e-09 -5.29970733964546e-11 9.90160030356346e-11 6.00068224276828e-11 -4.60627425091786e-10 -1.64091229493124e-09 -1.65000813012739e-09 -3.49639875385499e-10 3.32181324114167e-10 6.45317416170244e-10 1.17745714289796e-09 1.90465508920212e-09 1.00637645994439e-09 7.76538389146708e-10 1.45163344678068e-09 2.63017356783024e-09 3.07983645253529e-09
-9999 -9999 -9999 -9999 -9999 -9999 -9999 -9999 -9999 -9999 -9999 -9999 -9999 -1.0382812359877e-09 -5.87733042789473e-10 2.71774935195479e-10 -3.31537674397309e-10 -2.60275596006276e-09 -9999 -9999 1.09542775406091e-09 -4.38566370997151e-09 -5.1642068632507e-08 -9.63587115876408e-08 -1.07770748769553e-07 -8.37020039057279e-08 -3.57843288223414e-08 -4.27412095715951e-09 -3.50886678046614e-10 -1.99126170413733e-10 -3.59897828552946e-11 -3.69073596337421e-11 -1.32264100193014e-10 -1.87415197250296e-10 1.58669771765929e-10 6.73378031113003e-10 1.15373089970561e-09 2.1947711315029e-09 1.47365051272885e-09 1.33234678845184e-09 1.65153464237733e-09 1.87611155499923e-09 1.88688924485092e-09
-9999 -9999 -9999 -9999 -9999 -9999 -9999 -9999 -9999 -9999 -9999 -9999 -9999 2.32271366029657e-10 -3.02035035870674e-10 -6.62412316665417e-10 -1.90631102570116e-10 4.06116815176993e-10 -9999 -9999 -9999 -9999 1.15692719848681e-09 -2.89584736190562e-08 -6.93041588561982e-08 -7.88278736507664e-08 -3.32743004094471e-08 -3.46953184515719e-09 2.00695553231878e-10 3.19543634608177e-10 4.37739841596674e-10 2.85934254051767e-10 -4.73392747224466e-10 1.68110447784642e-10 4.99649960294946e-10 6.38082509052395e-10 6.45875680715946e-10 -1.57846818393814e-09 5.95078264442604e-11 2.00590685728308e-09 3.06896570378967e-09 2.78518552665474e-09 1.67580893606356e-09
-9999 -9999 -9999 -9999 -9999 -9999 -9999 -9999 -9999 -9999 -9999 -9999 -9999 3.25055901639892e-10 2.82145473651241e-10 1.58126105265222e-10 -2.09813703910822e-10 -1.03334113904507e-09 -9999 -9999 -9999 -9999 -9999 -7.439389326791e-10 -3.16113438758592e-08 -5.74506241690642e-08 -4.55652501507586e-08 -1.76194544287966e-08 -4.05806673264841e-09 3.71517233643814e-10 4.73443834136944e-10 4.04449830224141e-10 9.0129446614351e-11 2.92529600889879e-10 -1.88768015108032e-10 -7.55730561463608e-10 -7.38686062318195e-10 -9.36772986959156e-10 2.15300499650795e-11 1.28796587284263e-09 2.6228191840616e-09 3.45974777715696e-09 1.01353885284539e-09
-9999 -9999 -9999 -9999 -9999 -9999 -9999 -9999 -9999 -9999 -9999 -9999 -9999 -9999 3.92931048809331e-10 1.50308304691649e-10 -9.72067587534653e-10 -3.55522256634266e-09 -6.78849478852328e-09 -9999 -9999 -9999 -9999 7.25363344389329e-10 -2.22086981443992e-08 -6.24941939975088e-08 -9.62967911632972e-08 -3.49821556611118e-08 -9.45018283626808e-09 -5.98467692070059e-10 5.73212327603656e-10 5.08756567429991e-10 4.12619047263085e-10 4.52047396737321e-10 3.21773330203001e-10 2.61078281216243e-10 5.87035359211896e-10 1.48431933966187e-09 1.92409652655101e-09 1.54683604813854e-09 2.14487257954588e-09 4.19963122055833e-09 -1.88777349308111e-10
