# Supplementary material for: Automatic variable selection in ecological niche modeling: A case study using Cassin’s Sparrow (Peucaea cassinii)
Source: PLoS One. 2022 Jan 21;17(1):e0257502. doi: 10.1371/journal.pone.0257502 (PMC8782318; doi:10.1371/journal.pone.0257502)
Supplement: S1 File — Compressed file folder containing input data and example scripts used in the study. (ZIP) [file pone.0257502.s002.zip › S2_File-Data-and-Scripts/input/merra/M62.asc]

NCOLS 43 
NROWS 34 
XLLCORNER -118.8125 
YLLCORNER 23.75 
CELLSIZE 0.5 
NODATA_value -9999 
23.866355514526401 23.8483749389648 24.0835403442383 24.3618202209473 24.563084602356 24.7146907806396 24.8542568206787 24.9066646575928 25.2962217330933 26.1151742935181 26.5405696868896 25.8836915969849 24.9110185623169 24.5683012008667 24.8131828308105 24.9229120254517 24.4064596176147 24.5667516708374 24.7011472702026 24.749116897583 24.8695476531982 25.1389326095581 25.026531791687 25.511499786377 25.6056880950928 25.5241271972656 25.5407154083252 24.9619281768799 24.7460731506348 24.5609521865845 24.4392383575439 24.4820869445801 24.7893287658691 24.928867149353 25.1397857666016 25.4197099685669 25.7212472915649 26.0363763809204 26.2637144088745 26.4684629440308 26.595979309082 26.6058780670166 26.6231601715088
24.1536138534546 24.2644746780396 24.0363237380981 24.1837675094604 24.386116027832 24.5980627059937 24.7558181762695 24.4309951782227 24.4001508712769 25.035436630249 25.5608945846558 25.2336336135864 24.587596321106 24.1942403793335 24.3660106658936 24.5358486175537 24.2239612579346 24.2657428741455 24.3891939163208 24.3809518814087 24.4595315933228 24.8762351989746 25.6433647155762 25.3062860488892 24.8947410583496 24.7459392547607 24.9110383987427 24.7910509109497 24.576549911499 24.4039840698242 24.3108631134033 24.3414457321167 24.69915599823 24.9383735656738 25.2240800857544 25.5936986923218 26.0221641540527 26.327498626709 26.4613765716553 26.6048364639282 26.7126531600952 26.7220409393311 26.6967937469482
24.0711429595947 24.0370300292969 23.8106109619141 23.9079950332642 24.0248785018921 24.122508430481 24.1740520477295 23.9403087615967 24.2058946609497 24.6100416183472 24.9155256271362 24.9548929214478 24.7531091690063 24.0625972747803 24.2188510894775 24.4624994277954 24.0175050735474 24.1484972000122 23.9910968780518 24.1639165878296 24.4486303329468 24.5204931259155 24.396901512146 24.1564273834229 24.8585958480835 25.3529075622559 24.6123559951782 24.368137550354 24.3771558761597 24.3886251449585 24.3599353790283 24.3400936126709 24.6146297454834 24.9802253723145 25.3865814208984 25.7798940658569 26.1066566467285 26.314005279541 26.4382852554321 26.5833673477173 26.7104118347168 26.7738653182983 26.8313039779663
23.896099281311 23.607802772522 23.5733438491821 23.6645166397095 23.6996374130249 23.8532159805298 24.1686763763428 23.717306137085 23.8981039047241 24.1961851119995 24.461358833313 24.5869112014771 24.3078508377075 24.0202175140381 24.5110015869141 25.0463649749756 24.8618162155151 24.5752851486206 24.2934631347656 24.2556238174438 24.5058940887451 24.9143606185913 24.7720922470093 25.8061178207397 25.2296237945557 24.055361366272 23.786897277832 24.3830551147461 24.6996337890625 24.7142667770386 24.6341461181641 24.682688331604 24.9032892227173 25.1510175704956 25.4836530685425 25.8196159362793 26.0658826828003 26.2126798629761 26.316509437561 26.4290199279785 26.5518632888794 26.6807405471802 26.8350389480591
23.1137350082397 23.5291439056396 23.6196254730225 23.526397895813 23.6360006332397 23.9398485183716 24.2134908676147 23.6130224227905 23.3916213989258 23.5476512908936 23.9178035736084 24.212349319458 23.7425037384033 23.6500032424927 24.0071229934692 24.5307405471802 24.8371519088745 24.4506422042847 24.1576139450073 24.1080522537231 24.0406520843506 23.7998380661011 24.1640272140503 23.5046789169312 23.7113370895386 24.0298910140991 23.6897811889648 24.519157409668 24.9991277694702 25.0274105072021 24.9011402130127 24.9421073913574 25.1444480895996 25.5049619674683 25.7892293930054 26.0062198638916 26.1902515411377 26.2365711212158 26.1809577941895 26.1953392028809 26.2776206970215 26.3892978668213 26.50647315979
22.9319700241089 23.404656791687 23.8882490158081 24.1339612960815 24.0951099395752 23.9793794631958 23.9655048370361 23.8074787139893 23.3582643508911 23.2134714126587 23.3155830383301 23.4283193588257 23.1570135116577 23.2365821838379 23.7238473892212 24.2599811553955 24.4223850250244 23.9015476226807 24.0394609451294 24.2233438491821 24.3916519165039 24.5884605407715 24.829515838623 24.2331247329712 23.7165098190308 23.5016653060913 23.6287889480591 24.0249147415161 24.6488361358643 24.793065071106 24.7882106781006 25.0383979797363 25.2275398254395 25.7559030532837 26.0912094116211 26.2138650894165 26.2123905181885 26.1323093414307 26.088960647583 26.1039552688599 26.1522584915161 26.2026180267334 26.2504421234131
23.4280422210693 22.7467906951904 23.3568584442139 23.6437652587891 23.8015022277832 23.9129735946655 24.0197654724121 24.0525382995605 23.4288208007812 23.2464685440063 23.3852128982544 23.4586629867554 23.0749731063843 23.4140434265137 23.9788074493408 24.3395038604736 24.2340963363647 24.1038457870483 24.0820423126221 24.0806894302368 24.0908870697021 24.1142902374268 24.1300830841064 23.5118907928467 23.444109916687 23.5032955169678 23.2015184402466 23.3785921096802 23.97297706604 24.2286033630371 24.4281015396118 24.8999504089355 25.1444602966309 25.6671514511108 25.9594535827637 26.0639490127563 26.1206493377686 26.1429576873779 26.1626718521118 26.2163791656494 26.2781139373779 26.3252666473389 26.4172374725342
23.9041812896729 23.3569631576538 23.7943029403687 23.9795835494995 24.0794563293457 24.1562337875366 24.2308609008789 24.2140853881836 24.2296937942505 24.1343593597412 23.9190742492676 23.6244300842285 23.3647132873535 23.8602981567383 24.2613410949707 24.3351934432983 24.1326530456543 24.3954917907715 24.6861629486084 24.71169090271 24.4332345962524 23.9654066085815 23.8346250534058 23.4103534698486 23.4603576660156 23.380429649353 22.6966388702393 22.9151050567627 23.4696056365967 23.7532777786255 24.0580327987671 24.672060585022 24.9731973648071 25.4106176376343 25.6692113876343 25.8636564254761 26.1369163513184 26.3222129821777 26.4401275634766 26.5251121520996 26.6202167510986 26.7566646575928 26.9013210296631
23.4502359390259 23.566828918457 23.5606887817383 24.1473072052002 24.5031957626343 24.4228223800659 24.0446176528931 24.4634485244751 24.7584234237671 24.3438873291016 23.7703453063965 23.6073049545288 23.3301244735718 23.7904201507568 24.4293193817139 24.5177949905395 23.7688079833984 24.0919403076172 24.2708209991455 24.6480655670166 25.0516704559326 25.1597948074341 24.4248170852661 23.6795427322388 23.217321395874 22.8763833999634 22.5495420455933 22.8980726242065 23.578804397583 23.8940296173096 24.0925977706909 24.4781555175781 24.6428924560547 25.1721677780151 25.5309953689575 25.8504936218262 26.2957921981812 26.5228628158569 26.5991382598877 26.7183227539062 26.882670211792 27.0593994140625 27.2470581054687
23.1296051025391 22.9528314590454 23.1947763442993 23.9058788299561 24.4087352752686 24.501989364624 24.2872459411621 24.768334197998 24.5927839279175 24.0499124526978 23.5654928207397 23.4474025726318 23.2970699310303 23.3719333648682 23.9227609634399 24.2923948287964 23.9407625198364 23.7607469558716 23.6874908447266 24.0044527053833 24.608899307251 25.1450876235962 24.4742456436157 23.9090188980103 23.3655624389648 22.95680809021 22.8306413650513 23.1578401565552 23.9007961273193 24.198676109314 24.2340097427368 24.3669719696045 24.7150859832764 25.2978155136108 25.6756906509399 25.9067827224731 26.1316234588623 26.3565776824951 26.4948677062988 26.6109914779663 26.7572395324707 26.9428522109985 26.9840677261353
23.1841480255127 22.9304683685303 23.4841396331787 23.9355562210083 24.3398962020874 24.4552276611328 24.1492382049561 24.0384868621826 24.0798017501831 23.9262943267822 23.6678520202637 23.4588195800781 23.3040740966797 23.0874032974243 23.4558038711548 24.0470987319946 24.3152423858643 23.8783191680908 23.6592273712158 23.57825756073 23.6844655990601 23.9421173095703 23.8251556396484 23.7182970046997 23.4163703918457 23.0792491912842 22.9608915328979 23.4089033126831 23.8171491622925 24.1497268676758 24.3750465393066 24.517275428772 24.8393014907837 25.3466829299927 25.6975297927856 25.9164468765259 26.1002061843872 26.2959444046021 26.5801666259766 26.7037830352783 26.7711940765381 26.9175298690796 27.0593435287476
22.3876150131226 22.9773237228394 23.4666135787964 23.6895782470703 24.1114568710327 24.258864402771 23.8002975463867 23.9607955932617 24.2064050674438 24.1105356216431 23.7669771194458 23.3853950500488 23.1518898010254 23.2742832183838 23.2723703384399 23.4087055206299 23.9142578125 24.1653930664062 23.9437618255615 23.5533103942871 23.1862215042114 23.0474493026733 23.5253561019897 23.8520378112793 23.643440246582 23.3588613510132 23.4885290145874 23.8086416244507 24.0925224304199 24.2054586410522 24.2662910461426 24.4317539215088 24.777127456665 25.2911617279053 25.6229267120361 25.8195827484131 26.0392803192139 26.5519939422607 26.8776445388794 26.9508199691772 26.9371433258057 26.9973081588745 27.007374382019
22.4630517959595 22.914497756958 23.0058246612549 23.305591583252 23.73410987854 24.2871496200562 24.8794132232666 24.9863132476807 24.9269090652466 24.7172403335571 24.3732357025147 23.954220199585 23.691833114624 23.3487112045288 23.2369985580444 23.2611392974854 23.3223455429077 23.7586538314819 23.7569534301758 23.5887050628662 23.3626239776611 23.2329803466797 23.7252868652344 24.0598581314087 23.8750619888306 23.6441049575806 23.8415374755859 24.0984039306641 24.2705554962158 24.3579349517822 24.3705415725708 24.380387878418 24.7345718383789 25.1413911819458 25.4160585403442 25.6939657211304 26.1358526229858 26.7101003646851 26.9941679000854 27.0745544433594 27.1362516403198 27.28968334198 27.1677122116089
24.3168523788452 23.5923696517944 23.0866369247437 22.7708017349243 23.1086750030518 23.9393955230713 24.8895883560181 25.3122644424438 25.4732576370239 25.3998527526855 25.1301221847534 24.7328756332397 24.3543798446655 24.0976425170898 23.739972114563 23.4436826705933 23.3759401321411 23.3636247634888 23.1731250762939 22.8673725128174 22.779306602478 23.1718740463257 23.7606115341186 24.1639949798584 24.1795740127563 23.9158559799194 23.6587293624878 24.1769315719604 24.4954563140869 24.5775537490845 24.5276824951172 24.5297246932983 24.9794820785522 25.2289051055908 25.3720359802246 25.5994462966919 26.0660682678223 26.680200958252 27.0114686965942 27.3064498901367 27.5553560256958 27.6856479644775 27.5520420074463
-9999 24.6012405395508 23.8954788208008 22.8676977157593 22.8330888748169 23.5958465576172 24.5557857513428 24.8676113128662 25.141911315918 25.2696714401245 25.3562070846558 25.505396270752 25.5858589172363 25.3249799728394 24.6478729248047 23.9435775756836 23.5778081893921 23.3266622543335 23.1100177764893 22.9759855270386 22.9198595046997 23.0229486465454 23.8754220962524 24.4490921020508 24.4213314056396 23.9693696975708 23.5121156692505 24.0356157302856 24.5043762207031 24.5923118591309 24.5226594924927 24.6223220825195 25.1346817016602 25.4109117507935 25.6247310638428 25.9028089523315 26.3309967041016 26.8595245361328 27.0962913513184 27.3549757003784 27.6025426864624 27.7512763977051 27.7830635070801
-9999 -9999 23.5477390289307 22.8850883483887 23.3111581802368 24.2177808761597 24.8536304473877 25.1126209259033 25.1210248947144 25.4539890289307 25.8674114227295 25.9843637466431 25.609853553772 25.5112615585327 25.0498428344727 24.3128629684448 23.6176065444946 23.6135889053345 23.7774642944336 23.5981292724609 23.3229322433472 23.3299289703369 23.8603061676025 24.6732612609863 24.9571809768677 24.6035274505615 23.8954692840576 24.1591075897217 24.637587928772 24.7351551055908 24.6503692626953 24.7453607559204 25.3450113296509 25.675347328186 25.9723358154297 26.2631502151489 26.5459686279297 26.8807281494141 27.1265176773071 27.3850345611572 27.6378791809082 27.8507446289062 28.0279937744141
-9999 -9999 -9999 23.6823076248169 23.2546186447144 23.573390007019 24.8513061523437 25.0918701171875 25.9141229629517 26.4054050445557 26.3565958023071 25.8225498199463 25.2944278717041 25.2130611419678 25.057897567749 24.5520446777344 23.7231472015381 23.7609798431396 24.0328538894653 24.2060985565186 24.3484699249268 24.561651802063 24.706248664856 25.0153165817261 25.2548179626465 25.1997827529907 24.7917858123779 24.6978801727295 24.8511177062988 24.9510669708252 24.9858896255493 25.0489967346191 25.4497444152832 25.9101783752441 26.2740259170532 26.4683876037598 26.5181419372559 26.7971885681152 27.2211410522461 27.5884895324707 27.8717296600342 28.0738248825073 28.1480360031128
-9999 -9999 -9999 25.3489595413208 23.3647432327271 22.9311773300171 24.2629371643066 25.2044624328613 26.2410032272339 26.5600700378418 26.2278221130371 25.5961614608765 25.3499502182007 25.0526643753052 24.7551231384277 24.2817686080933 23.6133045196533 23.6795154571533 23.7717256546021 23.9584426879883 24.2837820053101 24.7437652587891 25.1645446777344 25.6686437606812 25.8249359130859 25.774559211731 25.7012969970703 25.3610046386719 25.2935195922852 25.4841356277466 25.6521667480469 25.5950147628784 25.7589719772339 26.1353132247925 26.4762525558472 26.6976526260376 26.8253633499146 27.2316759109497 27.6006484985352 27.9143896102905 28.1432498931885 28.271360206604 28.3352167129517
-9999 -9999 -9999 -9999 23.083345413208 22.7903461456299 23.252001953125 24.4976623535156 24.8325035095215 25.4937648773193 26.0413932800293 25.8890661239624 25.3585287094116 24.7180088043213 24.1392631530762 23.6008413314819 23.1391923904419 23.2869112014771 23.4298368453979 23.6432123184204 24.037197303772 24.6937953948975 25.5795162200928 26.4654479980469 26.5736808776855 26.2661876678467 26.0471908569336 25.8537033081055 25.8233703613281 26.0829906463623 26.3167764663696 26.2623805999756 26.3586330413818 26.5701791763306 26.7258634567261 26.9500005722046 27.35456199646 27.7171504974365 27.9160583496094 28.1248769760132 28.3539436340332 28.5673120498657 28.6676218032837
-9999 -9999 -9999 -9999 -9999 22.765795135498 22.729373550415 23.7159580230713 23.9482021331787 24.558856010437 -9999 25.6580587387085 25.2527135848999 24.6345504760742 24.0570783615112 23.5499496459961 23.1516452789307 23.1920932769775 23.3392486572266 23.5685329437256 23.927534866333 24.4600479125977 25.1619613647461 26.4142652511597 26.80677318573 26.5587524414062 26.2159902572632 26.113910484314 25.9221063613892 25.9553251266479 26.2682792663574 26.7505113601685 26.8189943313599 27.1077333450317 27.2664728164673 27.3872236251831 27.5922918319702 27.7005300521851 27.8297380447388 28.1053524017334 28.4253887176514 28.6630123138428 28.8093654632568
-9999 -9999 -9999 -9999 -9999 23.1613473892212 22.8940515518188 23.5551614761353 23.6819414138794 23.773868560791 -9999 25.3476610183716 25.1075716018677 24.6569606781006 24.3700466156006 24.021745300293 23.4405271530151 23.3014753341675 23.3618059158325 23.3119535446167 23.4057159423828 23.9088321685791 24.6312564849854 25.4610050201416 26.0681838989258 26.4898151397705 26.7714775085449 26.5727684020996 26.192214012146 25.9716157913208 26.0845361709595 26.5629779815674 27.0105579376221 27.5159042358398 27.8277816772461 27.9360155105591 27.9011911392212 27.8287530899048 27.8486949920654 28.0959806442261 28.4255487442017 28.7064455032349 29.18570728302
-9999 -9999 -9999 -9999 -9999 -9999 23.3794549942017 23.3861185073853 23.5095817565918 23.7045078277588 24.0369352340698 -9999 24.7941440582275 24.547620010376 24.4850769042969 24.3832284927368 23.9891244888306 23.8210657119751 23.83547706604 23.5376377105713 23.2364767074585 23.341487121582 23.9602249145508 24.6382858276367 25.4456596374512 26.3086065292358 26.9993480682373 26.6821666717529 26.4843978881836 26.3078546524048 26.3526103973389 26.8133176803589 27.6330305099487 28.3971906661987 28.7438459396362 28.6963678359985 28.4140705108643 28.2192798614502 28.2733533859253 28.4601202011108 28.7365634918213 29.0885618209839 29.603208732605
-9999 -9999 -9999 -9999 -9999 -9999 -9999 23.5359460830688 23.6319265365601 23.8204460144043 24.0788373947144 24.4751361846924 24.9384418487549 25.2919065475464 25.3476505279541 25.1517887115479 24.8171911239624 24.4726400375366 24.3258464813232 24.0163326263428 23.5999452590942 23.2975267410278 23.7029481887817 24.4251619338989 25.2253751754761 26.0917518615723 26.9041082382202 26.7956197738647 26.7728515625 26.7756843566895 26.9102798461914 27.2383367538452 27.4768789291382 27.9072732925415 28.7771301269531 29.5549627304077 29.701503944397 29.3870065689087 29.3704145431519 29.5415563583374 29.8103454589844 30.0799407958984 30.2321929931641
-9999 -9999 -9999 -9999 -9999 -9999 -9999 -9999 24.2709169387817 23.9821605682373 24.2216909408569 24.5828313827515 25.1359548568726 26.0721912384033 26.5325775146484 26.3455400466919 25.6453649520874 25.1924398422241 24.8274326324463 24.4725494384766 24.1468469619751 23.932014465332 24.1357803344727 24.721604347229 25.2973556518555 25.9783142089844 26.8134983062744 27.0482761383057 26.9195556640625 26.8826942443848 27.1349460601807 27.5811124801636 27.0182050704956 27.0881132125855 28.2458915710449 29.765970993042 30.7232818603516 30.4966430664062 30.4378679275513 30.5857734680176 30.8545703887939 31.119128036499 31.2225124359131
-9999 -9999 -9999 -9999 -9999 -9999 -9999 -9999 -9999 24.5257081985474 24.549555015564 24.7015701293945 25.0635513305664 25.8999879837036 26.6379203796387 26.6764717102051 25.8129137039185 25.6300508499146 25.3737590789795 25.0566940307617 24.6636390686035 24.2730905532837 24.4346521377563 25.0652151107788 25.6733589172363 26.2078336715698 26.6956972122192 27.090818977356 27.1729909896851 27.3149480819702 27.5756839752197 27.830016708374 27.3852199554443 27.3475179672241 28.5545015335083 30.2051084518433 31.2505561828613 31.1899879455566 31.2596176147461 31.4415760040283 31.6836256027222 31.9094657897949 31.976879119873
-9999 -9999 -9999 -9999 -9999 -9999 -9999 -9999 -9999 25.6003227233887 25.502392578125 25.2261405944824 25.4720634460449 25.8448450088501 -9999 26.2997470855713 26.4787097930908 26.2090534210205 26.0569938659668 25.7706861495972 25.3233743667603 24.8232234954834 24.7742458343506 25.3117515563965 25.938928604126 26.4930522918701 26.9081695556641 27.2437469482422 27.5068473815918 27.8234720230103 28.1618101119995 28.3892765045166 28.0344638824463 27.9370336532593 28.9503927230835 30.2887897491455 31.0290328979492 31.3082321166992 31.5824151992798 31.8356637954712 32.1925621032715 32.6950782775879 32.8661476135254
-9999 -9999 -9999 -9999 -9999 -9999 -9999 -9999 25.2596174240112 25.8827257156372 26.0498664855957 25.4174705505371 25.1874870300293 25.5594385147095 26.42165184021 -9999 27.1786279678345 27.1697092056274 27.1806560516357 27.0274524688721 26.6014766693115 25.9105567932129 25.3784523010254 25.5583387374878 26.1274499893188 26.7462720870972 27.1642805099487 27.6092161178589 27.8993564605713 28.2935256958008 28.6857219696045 28.8749200820923 28.5491464614868 28.7710569381714 29.697527885437 30.729224395752 31.2751787185669 31.5775453567505 31.9578056335449 32.3437385559082 32.8006076812744 33.3322654724121 33.5216697692871
-9999 -9999 -9999 -9999 -9999 -9999 -9999 -9999 -9999 25.3068418502808 25.6355781555176 25.5254787445068 25.0264278411865 25.4152704238892 26.4829149246216 27.4305200576782 -9999 -9999 28.4753671646118 28.3697385787964 27.8856853485107 27.1204336166382 26.3799688339233 26.172660446167 26.3328189849854 26.7584197998047 27.3429615020752 27.9823749542236 28.651989364624 29.419394493103 29.8225633621216 29.5261674880981 29.2365755081177 29.5183036804199 30.1780252456665 30.7610370635986 30.9941175460815 31.7472593307495 32.3555139541626 32.8836307525635 33.3773677825928 33.8689994812012 34.3309135437012
-9999 -9999 -9999 -9999 -9999 -9999 -9999 -9999 -9999 -9999 25.2321798324585 25.4058588027954 25.2659952163696 25.6519247055054 26.3973417282104 27.3453540802002 -9999 -9999 29.2849435806274 29.2340984344482 28.9541408538818 28.4099147796631 27.6195308685303 26.9470668792725 26.6229362487793 26.781884765625 27.45315990448 28.3952116012573 29.445903968811 30.4140100479126 30.7223093032837 30.0780298233032 29.7767007827759 29.9013868331909 30.0815334320068 30.4741424560547 31.1839477539062 31.597607421875 32.4561664581299 33.3274002075195 34.0808399200439 34.6493114471436 34.9410930633545
-9999 -9999 -9999 -9999 -9999 -9999 -9999 -9999 -9999 -9999 -9999 -9999 25.6859600067139 26.1253324508667 26.7293376922607 27.4819232940674 28.3518272399902 -9999 -9999 30.0498142242432 30.1009670257568 29.7876304626465 29.012181854248 27.9114000320435 27.190055847168 27.1532136917114 27.8606195449829 28.7733011245728 29.3687070846558 30.1240816116333 30.7809087753296 31.022891998291 30.9477424621582 30.5592906951904 30.2047567367554 30.244499206543 30.8688400268555 31.5362045288086 32.5699512481689 33.5530395507812 34.3979312896729 35.0605087280273 35.3381881713867
-9999 -9999 -9999 -9999 -9999 -9999 -9999 -9999 -9999 -9999 -9999 -9999 -9999 26.768754196167 27.2835683822632 27.7458387374878 28.4250169754028 29.7140382766724 -9999 -9999 31.0444183349609 31.0101640701294 30.3673097610474 29.1103012084961 28.2491750717163 28.008821105957 28.3519777297974 28.9226976394653 29.3220010757446 29.8792562484741 30.551707649231 31.1390718460083 31.0639482498169 30.5171943664551 29.9227447509766 29.5635507583618 29.686229133606 30.5751253128052 32.0982536315918 33.3266563415527 34.280249786377 35.083984375 35.3475036621094
-9999 -9999 -9999 -9999 -9999 -9999 -9999 -9999 -9999 -9999 -9999 -9999 -9999 27.3008678436279 27.825421333313 28.1622442245483 28.6905841827393 29.5443134307861 -9999 -9999 -9999 -9999 31.6344127655029 30.7565097808838 29.7982549667358 29.1032108306885 28.8988128662109 29.1588500976562 29.3611917495728 29.6687698364258 29.9820013046265 30.180525970459 30.3044975280762 29.9106761932373 29.555362701416 29.4039966583252 29.5391250610352 30.0876754760742 31.4181356430054 32.6810207366943 33.8853458404541 35.0977428436279 35.7949077606201
-9999 -9999 -9999 -9999 -9999 -9999 -9999 -9999 -9999 -9999 -9999 -9999 -9999 27.7295745849609 28.391752243042 28.9897548675537 29.1005281448364 29.7166734695435 -9999 -9999 -9999 -9999 -9999 32.1990833282471 31.2775096893311 30.1400672912598 29.2611391067505 29.0462968826294 29.2874183654785 29.472484588623 29.5087369918823 29.4599052429199 29.703295135498 29.509428024292 29.4204263687134 29.4590995788574 29.5549272537231 29.7326112747192 30.8932657241821 32.5331754684448 34.1196876525879 35.2513889312744 36.194202041626
-9999 -9999 -9999 -9999 -9999 -9999 -9999 -9999 -9999 -9999 -9999 -9999 -9999 -9999 28.2578382492065 28.8801351547241 29.3638036727905 29.9696218490601 30.193138885498 -9999 -9999 -9999 -9999 32.9624092102051 32.3606433868408 31.1819013595581 29.9069702148437 29.2580841064453 29.3129711151123 29.4721994400024 29.4745161056519 29.2645257949829 29.4256387710571 29.2028484344482 29.2930889129639 29.6360349655151 29.9945512771606 30.088946723938 30.8195276260376 32.5370855331421 34.3359188079834 35.4125522613525 36.7582279205322
