# Supplementary material for: Automatic variable selection in ecological niche modeling: A case study using Cassin’s Sparrow (Peucaea cassinii)
Source: PLoS One. 2022 Jan 21;17(1):e0257502. doi: 10.1371/journal.pone.0257502 (PMC8782318; doi:10.1371/journal.pone.0257502)
Supplement: S1 File — Compressed file folder containing input data and example scripts used in the study. (ZIP) [file pone.0257502.s002.zip › S2_File-Data-and-Scripts/input/merra/M76.asc]

NCOLS 43 
NROWS 34 
XLLCORNER -118.8125 
YLLCORNER 23.75 
CELLSIZE 0.5 
NODATA_value -9999 
120.271941375731998 122.137152099609 128.007928466797 132.862713623047 139.497550964355 147.156625366211 153.53377532959 152.464378356934 141.83949432373 129.199508666992 123.533639526367 133.466949462891 166.679595947266 160.498614501953 169.997802734375 177.910235595703 159.972305297852 128.748794555664 138.498878479004 142.98420715332 140.369552612305 139.607522583008 156.820120239258 149.122508239746 149.019477844238 148.695375061035 137.152481842041 127.729514312744 122.622116851807 122.59468460083 115.362198638916 98.1657653808594 126.524847412109 120.826113891602 123.340179443359 129.734899902344 130.403381347656 137.261291503906 138.643391418457 140.884658813477 144.811242675781 149.220028686523 148.832186889648
119.365157318115 117.033544921875 123.7708984375 129.771786499023 136.727821350098 141.998210144043 143.118890380859 142.279974365234 131.920471954346 125.20076751709 124.468762969971 129.239450073242 137.67165222168 138.699113464355 156.36026763916 167.666412353516 149.469588470459 122.734352874756 125.017901611328 131.215099334717 136.528639221191 141.125076293945 149.387893676758 147.990794372559 147.067932128906 143.784547424316 134.792391967773 126.357846069336 124.974265289307 124.420116424561 124.449238586426 121.888220214844 93.1464477539063 103.705323791504 119.908248901367 131.309022521973 134.582846069336 137.200814819336 139.619665527344 143.624374389648 147.914430236816 150.627540588379 150.273109436035
121.22146987915 116.455435943604 122.8344581604 127.466775512695 131.341766357422 133.971992492676 134.661248779297 132.731390380859 130.407450866699 127.606761932373 133.071868133545 149.460678100586 142.937973022461 129.541081237793 141.783653259277 148.027864074707 121.874564361572 125.2700050354 143.235712432861 155.646392822266 156.982527160645 148.622746276855 148.139140319824 145.659675598145 144.438331604004 142.135694885254 136.632496643066 132.143153381348 134.10666809082 131.943519592285 127.739667510986 125.606898498535 126.440419006348 128.320003509521 129.64820098877 131.062538146973 133.577297973633 137.884280395508 141.800738525391 145.646095275879 148.528239440918 149.674269104004 149.797792053223
125.681080627441 117.021495819092 121.010601043701 123.864518737793 125.956336975098 127.223759460449 127.612853240967 127.272087860107 127.567881774902 126.602142333984 133.402825927734 150.088111877441 135.89005279541 128.198946380615 127.271915435791 125.931604003906 119.962559509277 127.255564880371 145.272746276855 161.338554382324 169.337719726563 165.244711303711 146.233529663086 146.006094360352 141.176307678223 135.403958129883 134.457039642334 127.284499359131 126.942304992676 126.532459259033 125.237419891357 122.562586212158 113.252545928955 122.759465026855 128.938484191895 131.445520019531 134.142643737793 138.897929382324 142.10407409668 144.51904296875 146.877880859375 149.323454284668 149.041947937012
124.178732299805 117.957276916504 117.511793518066 117.92014541626 118.027488708496 119.042730712891 121.542110443115 120.877407073975 121.382466125488 121.624889373779 122.020473480225 122.883242797852 122.22121887207 140.340532684326 142.095069885254 131.026454162598 119.455850219727 120.640005493164 136.341651916504 147.681282043457 156.074140930176 163.881219482422 156.915228271484 148.109718322754 133.67359161377 123.179956817627 124.340385437012 123.508720397949 123.250424957275 122.052024841309 120.858264160156 119.473345184326 109.542089080811 121.746389007568 129.299087524414 132.761761474609 137.234800720215 141.800584411621 145.521894836426 153.741188049316 158.295941162109 152.509669494629 149.41954498291
134.01681137085 119.805516815186 115.677935028076 114.736770629883 115.035171508789 116.621257019043 119.102178955078 118.314508056641 117.606128692627 118.056400299072 119.900360870361 123.705727386475 133.012496185303 150.349446105957 149.075462341309 135.109186553955 123.049956512451 134.110070037842 136.486518859863 151.879058837891 163.017674255371 153.447988891602 148.345620727539 144.434980773926 136.905548095703 130.691938781738 129.892572021484 125.118353271484 129.974966430664 136.103302001953 135.589727020264 125.250794219971 122.894538116455 106.652853393555 100.012111663818 103.026963043213 112.188198852539 132.817568969727 150.570718383789 166.930824279785 177.846115112305 179.671510314941 174.515394592285
156.110240936279 122.695832061768 114.713599395752 113.103363037109 113.994594573975 115.962921142578 117.79674987793 117.261264038086 116.350645446777 117.357013702393 124.835116577148 138.472505187988 133.515364074707 133.477812194824 128.030868530273 124.32565612793 128.289754486084 122.833498382568 125.273155975342 130.691925048828 137.638990783691 144.526373291016 146.123712158203 148.659454345703 144.750061035156 137.533462524414 131.705413818359 128.126922607422 138.32191619873 149.233322143555 147.885180664062 129.457619476318 125.743575286865 116.822122192383 117.713592529297 124.582277679443 131.002014160156 138.442810058594 143.496090698242 150.50520324707 158.429618835449 165.061924743652 168.049266052246
182.122164916992 139.985053253174 115.884033966064 111.891912841797 113.539596557617 116.137792205811 117.232015991211 116.078866577148 116.243215942383 117.518306732178 119.65535736084 122.206008148193 124.053353118896 122.426696014404 125.930080413818 129.657276916504 127.678575897217 122.531743621826 139.877228546143 147.674346923828 147.00830078125 144.375093078613 137.37779083252 139.030673217773 140.664932250977 140.84312286377 139.292791748047 133.849725341797 132.297984313965 142.001724243164 152.578950500488 151.242066955566 131.212782287598 129.866723632812 130.700614929199 132.500108337402 136.09108581543 137.533517456055 138.90941619873 141.215171813965 146.367324829102 154.243286132812 154.553466796875
183.740159606934 165.467707824707 121.264302062988 114.258959960938 115.173988342285 116.507847595215 116.091540527344 116.782238769531 122.890225219727 129.713539123535 130.950298309326 124.219367980957 126.481086730957 132.784163665771 131.769332885742 124.843935394287 118.085598754883 126.186587524414 141.108373260498 153.98796081543 158.541877746582 151.456730651855 138.914775085449 134.130903625488 136.363273620605 139.961587524414 139.028100585937 131.7916015625 127.634986114502 128.53528213501 131.100375366211 132.697465515137 140.41439666748 132.348664855957 129.431465148926 131.049819946289 132.838591003418 134.727861022949 136.384303283691 140.125671386719 146.405746459961 153.100749206543 147.909306335449
180.559252929687 163.092179107666 120.875022125244 114.367542266846 115.301570892334 116.184414672852 115.166524505615 117.821535491943 139.522392272949 145.792709350586 138.72886505127 128.979315185547 128.935418701172 131.59045715332 133.354690551758 130.640381622314 124.548184967041 138.1258644104 140.412043762207 150.98681640625 154.432441711426 137.723484802246 132.417491149902 130.510208129883 131.915130615234 134.706706237793 135.632823944092 127.109844207764 124.937899017334 126.922294616699 129.071116638184 128.499003601074 129.705387878418 130.045295715332 129.427375793457 128.191637420654 127.446874237061 131.508501434326 136.896028137207 141.686393737793 146.015553283691 150.025007629395 151.671235656738
169.76136932373 131.059948730469 116.982653808594 114.751397705078 114.899284362793 115.229006195068 115.423307800293 117.356217956543 130.286031341553 138.095718383789 136.012585449219 125.985382080078 128.928131103516 136.632965087891 134.122680664062 124.404879760742 115.138455963135 116.8514503479 128.782643890381 140.244895935059 141.87883605957 130.073581695557 125.356815338135 121.901466369629 122.800605773926 133.581967926025 151.126654052734 129.942010498047 122.411505889893 121.305465698242 120.256932067871 117.437534332275 132.86828994751 129.995983123779 129.291065216064 133.31752166748 140.244619750977 145.751626586914 146.234187316895 148.447463989258 151.978033447266 154.949169921875 155.775317382812
146.608320617676 123.679343414307 117.308304595947 115.220904541016 114.525707244873 114.545097351074 114.895115661621 114.68445892334 117.204203796387 120.253314971924 122.039218139648 122.464284515381 129.076082611084 154.482516479492 156.621650695801 139.983618927002 120.127709197998 115.147856903076 115.402004241943 120.710834503174 124.417322540283 121.022372436523 116.76012878418 116.05432434082 119.693126678467 126.031077575684 131.567380523682 126.857889556885 124.341052246094 124.864994049072 127.245460510254 129.560108947754 128.84737701416 129.473570251465 131.775764465332 138.81446685791 151.246923828125 156.569482421875 156.463900756836 157.102592468262 159.000843811035 161.087474060059 160.435948181152
150.025141906738 128.078630828857 122.293370819092 120.545063018799 116.944602966309 113.620162963867 113.246125793457 113.302656555176 113.434329223633 114.281585693359 116.379914855957 122.12820892334 143.764353942871 156.28458404541 163.513168334961 159.989392089844 144.31181640625 141.076245117188 135.126560974121 128.064308166504 122.36498260498 119.413466644287 114.721932220459 113.437258148193 118.88809967041 126.307748413086 129.521193695068 124.06354598999 123.860330963135 126.650863647461 128.480781555176 126.871214294434 128.09422454834 128.46194152832 129.208221435547 130.847355651855 133.942402648926 140.31743927002 147.599978637695 155.569541931152 162.4220703125 166.383721923828 167.042974853516
156.068087005615 123.816005706787 121.298458099365 119.074252319336 116.446231842041 114.053598022461 112.690947723389 112.671959686279 112.878845977783 113.468940734863 114.606085968018 116.278768157959 117.774538421631 133.151000213623 151.254325866699 164.095330810547 166.90412902832 166.088577270508 164.08596496582 159.538223266602 148.16964263916 129.167944335938 119.68203125 114.796575927734 120.132041931152 127.226432800293 126.902117919922 121.072064208984 118.877527618408 119.259548187256 120.406402587891 121.52879486084 127.957273864746 129.137547302246 129.916221618652 131.461347961426 134.210621643066 138.88399810791 146.450450134277 155.898246765137 165.099203491211 173.242459106445 187.137942504883
-9999 131.063795471191 151.77765045166 157.560610961914 141.31481552124 119.778709411621 110.802382659912 112.19440536499 112.560973358154 112.975620269775 113.435906219482 113.796523284912 114.289009857178 116.019239044189 130.350551605225 149.431443786621 162.428494262695 164.396731567383 168.669245910645 169.611480712891 166.071490478516 155.920222473145 126.166401672363 113.741025543213 102.413440704346 98.8211967468262 109.216905975342 117.638738250732 116.845684051514 113.776332855225 110.03438949585 107.203340148926 111.876264953613 125.229949188232 130.838439941406 131.565657043457 133.690069580078 139.645928955078 148.230120849609 157.360069274902 166.502615356445 178.819403076172 214.400872802734
-9999 -9999 162.506311798096 166.888198852539 149.611717224121 125.005239868164 110.297364807129 130.541883850098 118.543544769287 112.528675079346 112.881815338135 113.267539978027 113.715049743652 114.743138885498 117.979202270508 131.667601013184 156.095014953613 148.626863098145 141.486761474609 147.001068115234 158.303004455566 160.919458007812 123.467993164062 113.135413360596 96.9196090698242 89.288191986084 105.140530395508 116.926516723633 118.615134429932 115.334999084473 107.237452697754 95.8073143005371 92.5682579040527 121.480180358887 133.391403198242 133.993089294434 137.881089782715 145.562010192871 152.27492980957 156.69393157959 161.247840881348 172.885919189453 217.449835205078
-9999 -9999 -9999 160.397898864746 153.505317687988 136.571553039551 113.082867431641 145.394732666016 138.835684204102 123.485893249512 112.86215057373 113.37326965332 114.026907348633 115.246053314209 117.237979888916 126.549700927734 144.910357666016 146.059918212891 130.498164367676 122.82320022583 120.915385437012 118.000295257568 112.669710540771 108.811757659912 97.8954772949219 93.832738494873 108.022122955322 119.137461090088 119.55567855835 109.42985534668 96.8016166687012 91.7304161071777 105.642165374756 124.786584472656 133.577102661133 137.260639953613 143.722985839844 151.508459472656 156.699353027344 156.037254333496 163.508013916016 191.483520507813 229.732543945313
-9999 -9999 -9999 126.798634338379 138.941699981689 141.11960067749 123.565229034424 148.076258087158 144.596553039551 129.500289916992 116.330550384521 114.344400787354 114.842099761963 116.858007049561 118.67590713501 122.289241027832 128.84030456543 132.104489135742 126.904218292236 120.086719512939 114.439420318604 111.425130462646 110.333437347412 99.3763008117676 99.1428642272949 108.258383178711 119.52827911377 121.739009094238 120.16141204834 113.382301330566 104.074066925049 98.6419441223145 117.226776885986 125.097174835205 138.338787078857 157.682528686523 175.001034545898 155.264315795898 155.219967651367 175.739379882812 205.587741088867 230.652510070801 237.648347473145
-9999 -9999 -9999 -9999 126.833332061768 133.266847229004 135.543705749512 147.759440612793 149.019367980957 141.737197875977 130.785097503662 121.372026824951 116.709142303467 118.307543945313 119.751487731934 122.615263366699 128.006606292725 127.183724212646 121.45161895752 116.788761138916 114.07477722168 113.640677642822 118.822861480713 100.300844573975 97.054069519043 107.91555480957 122.136806488037 125.910945892334 123.382511138916 119.917873382568 115.548593902588 110.911797332764 114.705687713623 122.96361618042 141.699325561523 168.217303466797 190.593316650391 162.062872314453 164.532720947266 181.129425048828 209.054676818848 241.596855163574 242.178825378418
-9999 -9999 -9999 -9999 -9999 117.176950836182 117.652531433105 114.335795593262 112.373574066162 132.239009857178 -9999 136.690169525146 122.140847015381 119.346239471436 118.144180297852 120.449575042725 127.552577209473 126.711659240723 122.982445526123 122.054489135742 122.128046417236 122.707958221436 137.645122528076 119.566268157959 102.456108093262 103.389147186279 127.747682189941 145.377577209473 145.305726623535 135.593898773193 125.915476226807 125.883296203613 143.20699005127 149.915092468262 163.238708496094 186.894989013672 215.21545715332 212.561672973633 206.32278137207 203.008720397949 212.018307495117 234.990592956543 235.984794616699
-9999 -9999 -9999 -9999 -9999 112.347815704346 114.114264678955 130.581909942627 118.29582901001 56.0740852355957 -9999 147.61555557251 126.6836769104 119.564525604248 130.872459411621 137.326997375488 122.360430908203 129.245953369141 134.347755432129 134.810272216797 131.644039154053 126.91208114624 122.864186859131 119.510471343994 112.701335906982 112.736994171143 129.274532318115 156.587184906006 156.217030334473 152.652961730957 151.254280090332 153.467539978027 161.026951599121 161.88921661377 171.239288330078 192.97903137207 222.553890991211 228.540194702148 225.77487487793 213.765869140625 210.584208679199 227.860215759277 229.400022888184
-9999 -9999 -9999 -9999 -9999 -9999 109.400473022461 112.107675170898 115.062210083008 114.052410125732 121.307123565674 -9999 140.71763458252 126.575703430176 136.36669921875 141.90797958374 119.085095214844 126.752612304688 135.111098480225 135.857353210449 132.291622924805 128.942890930176 123.443049621582 122.510186004639 123.486377716064 124.090018463135 125.421341705322 144.989279937744 156.327812194824 161.901420593262 163.134353637695 162.010729980469 162.907360839844 162.041409301758 170.881195068359 192.667846679687 222.764109802246 229.683628845215 228.84001159668 225.897514343262 225.5369140625 228.674951171875 219.252294921875
-9999 -9999 -9999 -9999 -9999 -9999 -9999 106.981031799316 110.144151306152 111.73518371582 115.566051483154 126.160001373291 144.107187652588 130.820051574707 126.61515045166 137.067810058594 154.664186096191 146.071669006348 129.547483062744 122.521457672119 125.050720214844 131.590270996094 129.142272949219 127.224652862549 135.462795257568 137.606004333496 122.482548522949 128.159953308105 144.955668640137 157.792999267578 163.345780944824 163.02081451416 167.711012268066 165.684655761719 176.471199035645 197.727424621582 220.047135925293 224.071806335449 223.758123779297 224.720161437988 222.812684631348 215.994309997559 221.545713806152
-9999 -9999 -9999 -9999 -9999 -9999 -9999 -9999 108.139583587646 110.05005645752 111.662493133545 115.109540557861 140.379602813721 148.345413208008 135.572463989258 120.482049560547 119.699363708496 118.24080657959 118.303961181641 121.385375976562 127.506240844727 135.188470458984 137.946112060547 139.256425476074 151.605056762695 156.041641235352 136.637641906738 121.37232208252 133.86509552002 146.24681854248 155.278475952148 163.159841918945 173.53782043457 168.626850891113 174.553253173828 192.531927490234 214.414251708984 214.162835693359 216.096676635742 207.37865447998 203.235540771484 216.592483520508 222.327590942383
-9999 -9999 -9999 -9999 -9999 -9999 -9999 -9999 -9999 108.378456115723 110.492530059814 114.103162384033 130.088678741455 150.019219970703 139.369987487793 128.850924682617 144.094631958008 120.155642700195 119.231017303467 130.483180999756 143.701643371582 149.950453186035 146.694703674316 151.197380065918 160.948211669922 162.358598327637 144.745980834961 120.256185913086 122.501026916504 127.394821166992 130.870697021484 136.995793151855 170.015849304199 168.184864807129 171.067893981934 183.42186126709 200.780511474609 210.526800537109 214.323677062988 215.582641601562 207.221166992188 187.539944458008 189.042971801758
-9999 -9999 -9999 -9999 -9999 -9999 -9999 -9999 -9999 117.990837097168 109.123656463623 111.251921081543 113.864762878418 133.77536239624 -9999 153.028204345703 152.277836608887 141.356608581543 129.183143615723 143.571044921875 161.951661682129 159.372871398926 150.678352355957 160.483834838867 160.051849365234 154.398112487793 150.389331054688 128.653393554688 125.613467407227 128.587501525879 130.493293762207 130.57463684082 153.749368286133 162.645877075195 166.395797729492 170.282255554199 179.41068572998 201.892094421387 209.591482543945 200.548629760742 185.511988830566 180.112448120117 209.686471557617
-9999 -9999 -9999 -9999 -9999 -9999 -9999 -9999 142.026647949219 123.126956939697 108.53313293457 110.233857727051 114.046064758301 144.169597625732 155.540351867676 -9999 153.610285949707 145.230610656738 135.869348144531 146.987663269043 163.788972473145 167.552812194824 158.091398620605 171.793399047852 162.682601928711 147.000524902344 147.46940612793 154.806930541992 156.914642333984 157.885917663574 149.39776763916 129.596533203125 138.238427734375 157.199586486816 166.33470916748 161.796838378906 148.682304382324 155.947868347168 184.166136169434 188.173362731934 178.871385192871 178.435668945312 204.907836914062
-9999 -9999 -9999 -9999 -9999 -9999 -9999 -9999 -9999 119.889053344727 107.670777130127 109.245819854736 114.450232696533 121.257229614258 136.874702453613 153.00001373291 -9999 -9999 164.883946228027 160.290435791016 158.90051574707 166.924789428711 172.183456420898 172.322647094727 165.473098754883 156.308840942383 150.50870513916 151.460670471191 159.900369262695 163.081275939941 158.761587524414 151.075166320801 163.029280090332 162.41231842041 165.586288452148 165.058474731445 152.548205566406 138.455822753906 169.767576599121 166.388229370117 132.86184387207 97.9211242675781 116.553668212891
-9999 -9999 -9999 -9999 -9999 -9999 -9999 -9999 -9999 -9999 107.279508209229 108.87541809082 110.970986938477 116.646920776367 119.169940948486 83.5608764648438 -9999 -9999 170.602819824219 161.522964477539 155.060523986816 161.497257995605 180.269633483887 180.114974975586 168.940711975098 160.173411560059 160.748106384277 140.425340270996 139.480224609375 148.009635925293 156.483094787598 158.616050720215 163.962303161621 161.970304870605 164.814758300781 165.240393066406 154.393101501465 134.048289489746 163.040798950195 162.463645935059 140.902494049072 123.487825775146 123.586904144287
-9999 -9999 -9999 -9999 -9999 -9999 -9999 -9999 -9999 -9999 -9999 -9999 110.891340637207 115.5305519104 119.009712219238 120.911185455322 125.476002502441 -9999 -9999 161.775329589844 162.367921447754 165.420948791504 197.875086975098 195.067665100098 175.926704406738 162.134991455078 164.33657989502 137.010176086426 128.251497650146 133.37682723999 145.74969329834 157.667784118652 160.468186950684 160.269396972656 157.531845092773 147.147598266602 128.294088745117 124.595040893555 153.368725585938 182.253479003906 180.640501403809 137.193760681152 125.022288513184
-9999 -9999 -9999 -9999 -9999 -9999 -9999 -9999 -9999 -9999 -9999 -9999 -9999 120.015118408203 123.803028106689 123.161328125 122.779642486572 126.531247711182 -9999 -9999 161.157679748535 151.296910095215 193.492381286621 197.390602111816 186.891532897949 171.585075378418 156.168049621582 133.579463195801 125.559482574463 122.83279800415 132.096690368652 155.290794372559 158.590782165527 160.333842468262 160.589721679688 159.846440124512 156.942088317871 141.713780212402 152.190658569336 163.232872009277 163.344705200195 151.919728088379 165.510340881348
-9999 -9999 -9999 -9999 -9999 -9999 -9999 -9999 -9999 -9999 -9999 -9999 -9999 111.39610824585 111.406616210938 114.883672332764 122.83556060791 120.988917541504 -9999 -9999 -9999 -9999 159.411471557617 191.178903198242 189.715278625488 165.14422454834 141.617053222656 133.270031738281 126.44605178833 122.134674072266 123.999842071533 135.312510681152 156.763157653809 160.130827331543 161.758918762207 165.707720947266 170.306205749512 158.28343963623 139.319227600098 131.788856506348 145.162680053711 176.793536376953 179.319683837891
-9999 -9999 -9999 -9999 -9999 -9999 -9999 -9999 -9999 -9999 -9999 -9999 -9999 112.502338409424 111.769264221191 111.595064544678 113.818963623047 123.086126708984 -9999 -9999 -9999 -9999 -9999 179.612303161621 193.629302978516 189.501983642578 171.656298828125 146.047680664063 134.141571044922 127.65958404541 124.210386657715 123.627076721191 131.98878326416 153.90538482666 163.764266967773 166.423918151855 170.568768310547 171.142108154297 163.23014831543 160.36988067627 167.51953125 183.050450134277 184.315013122559
-9999 -9999 -9999 -9999 -9999 -9999 -9999 -9999 -9999 -9999 -9999 -9999 -9999 -9999 115.430561065674 117.067724609375 115.472074127197 128.303781890869 151.069511413574 -9999 -9999 -9999 -9999 165.01547088623 189.477195739746 208.848052978516 197.122665405273 173.609237670898 154.776675415039 138.757530212402 127.990586853027 124.611859893799 126.688013458252 148.995561981201 149.754676818848 147.174971008301 161.510578918457 162.135859680176 166.561056518555 167.919586181641 172.851510620117 185.483975219727 185.064028930664
