# Supplementary material for: Automatic variable selection in ecological niche modeling: A case study using Cassin’s Sparrow (Peucaea cassinii)
Source: PLoS One. 2022 Jan 21;17(1):e0257502. doi: 10.1371/journal.pone.0257502 (PMC8782318; doi:10.1371/journal.pone.0257502)
Supplement: S1 File — Compressed file folder containing input data and example scripts used in the study. (ZIP) [file pone.0257502.s002.zip › S2_File-Data-and-Scripts/input/merra/M77.asc]

NCOLS 43 
NROWS 34 
XLLCORNER -118.8125 
YLLCORNER 23.75 
CELLSIZE 0.5 
NODATA_value -9999 
121.595676422118999 123.712440490723 130.289894104004 135.569758605957 142.404418945312 149.551113891602 154.831871032715 155.591819763184 144.571739196777 130.996501922607 124.956267547607 135.709364318848 170.001344299316 163.145701599121 171.816383361816 178.68279876709 159.511582183838 128.958609771729 139.728227996826 144.573356628418 141.08458404541 137.711494445801 149.583015441895 146.768838500977 150.965682983398 152.026942443848 138.837254333496 126.235606384277 112.49090423584 110.372344970703 104.957811737061 88.8917434692383 119.244013977051 113.133543395996 115.530712127686 121.582592773438 121.10855255127 128.330976867676 129.612469482422 131.392082214355 134.51092376709 138.044058227539 138.280679321289
120.532347869873 117.975415039062 125.349780273438 132.015557861328 139.625434875488 145.178240966797 145.992172241211 144.950424194336 133.497724914551 126.195350646973 125.767721557617 131.683662414551 141.26245880127 141.594923400879 158.022018432617 168.269569396973 149.6680809021 123.126741790771 125.976270294189 132.406593322754 137.177758789062 140.076930236816 144.903675842285 146.939756774902 148.64567565918 146.174578857422 136.433520507812 125.014111328125 119.801140594482 115.228000640869 113.56911239624 112.788756561279 82.4309013366699 94.6573799133301 112.186279296875 123.80394821167 126.302906799316 128.467860412598 130.431730651855 133.600967407227 137.249789428711 140.259733581543 141.841020202637
122.154759216309 117.155826568604 124.250644683838 129.544604492187 133.951698303223 136.527700805664 136.358102416992 133.924826049805 131.405395507812 128.488433837891 134.14471282959 151.19684753418 145.302267456055 130.951002502441 142.536544799805 148.700338745117 122.823397827148 125.929379272461 144.130809020996 157.006645202637 158.509645080566 149.669984436035 148.740187072754 147.004432678223 146.443428039551 144.307373046875 137.979942321777 129.717674255371 127.71268157959 124.665573120117 121.305766296387 119.614144897461 119.695883178711 121.297901916504 122.371383666992 123.448989868164 125.496835327148 129.068197631836 132.275823974609 135.337966918945 138.129434204102 140.707662963867 144.29645690918
126.425967407227 117.45531463623 122.080497741699 125.508206176758 127.918182373047 129.05348815918 128.807502746582 127.836982727051 128.28132019043 127.481502532959 134.064133453369 149.993771362305 135.099948120117 127.555104827881 127.686466217041 127.244856262207 121.134780883789 128.414566040039 146.80316619873 163.427154541016 171.709164428711 167.309555053711 148.000595092773 148.708851623535 143.478553771973 135.982037353516 132.847281646729 125.096970367432 124.409373474121 123.878471374512 122.653491973877 120.049542236328 109.924517822266 117.867121887207 122.407390594482 123.67918548584 125.749591827393 129.658496856689 132.372752380371 134.331771850586 136.791323852539 140.697021484375 144.794189453125
124.871781158447 118.000804138184 117.770176696777 118.646907043457 118.976642608643 119.979141998291 122.314018249512 121.190299987793 121.792506408691 121.975612640381 121.625511169434 120.867084503174 118.811511993408 138.508645629883 141.926361083984 131.832545471191 120.456230163574 122.028312683105 138.141865539551 149.79174041748 158.159866333008 165.620066833496 159.224644470215 150.739999389648 135.268272399902 122.640962982178 121.587061309814 121.541791534424 122.683181762695 121.966125488281 120.657819366455 119.100397491455 108.501294708252 118.357907104492 123.02209854126 124.181887054443 127.66099395752 131.457368469238 135.481742858887 144.432891845703 149.454190063477 143.857723999023 144.044589233398
135.308944702148 119.750765991211 115.473934936523 114.897754669189 115.503879547119 117.244555664063 119.712981414795 118.614708709717 117.620449066162 117.302513122559 117.834330749512 120.02727355957 128.564553833008 148.374433898926 148.962158203125 135.835273742676 123.978900146484 135.192181396484 137.618313598633 151.464584350586 161.066415405273 152.084016418457 151.258589172363 148.355912780762 140.093391418457 132.055293273926 129.209170532227 124.646939086914 129.934417724609 136.057373046875 135.338526153564 124.937138366699 122.577616882324 103.69137802124 92.7615394592285 91.9226112365723 99.5075981140137 120.554222869873 140.710424041748 159.594528198242 171.533897399902 172.185874938965 166.833763122559
159.18591003418 123.078593444824 114.41693572998 112.7672996521 113.855079650879 116.110864257813 118.190795135498 117.562920379639 116.241662597656 115.991355895996 121.877426147461 134.289915466309 128.98631439209 131.671510314941 128.188003540039 125.162622070312 128.949658203125 123.909106445313 125.921351623535 128.970458984375 133.452087402344 140.368978881836 147.825204467773 152.792262268066 149.301040649414 141.249522399902 134.130227661133 130.021170043945 139.132527160645 149.288772583008 147.61897277832 129.19563293457 125.56184387207 114.24680557251 111.202770233154 114.599719238281 119.682946777344 127.003576660156 133.858433532715 143.717109680176 152.787763977051 156.886741638184 156.870079040527
187.256245422363 141.854148864746 115.740440368652 111.30955657959 112.968086242676 115.73430557251 117.00896987915 115.862772369385 115.758644104004 116.765235900879 118.213958740234 119.38531036377 120.189839172363 121.038256835938 126.149742126465 130.220817565918 127.971979522705 123.419446563721 140.928983306885 147.510032653809 144.978904724121 140.985656738281 134.504821777344 139.017359924316 143.143753051758 144.591047668457 142.862509155273 136.462899780273 133.226620483398 141.373275756836 150.873762512207 149.002925872803 128.255336761475 124.737952423096 123.33247756958 123.255735015869 125.641957092285 127.320216369629 129.701103210449 133.139442443848 138.166125488281 143.837693786621 142.192320251465
187.822793579102 167.509692382813 121.176342773437 113.597578430176 114.488243103027 115.941842651367 115.563102722168 116.321830749512 122.334270477295 129.415599822998 130.404396820068 122.143271636963 122.44075088501 131.135447692871 132.099227905273 125.77854385376 118.477309417725 126.784004974365 142.083666992187 155.084663391113 158.883634948731 149.64944152832 133.456423950195 131.275550842285 136.968864440918 142.926092529297 142.338975524902 133.969602966309 127.714073181152 125.679141998291 125.49460144043 125.245447540283 130.386457061768 124.015956115723 121.382869720459 122.278955841064 123.708736419678 125.374111175537 127.399013519287 130.792495727539 135.549186706543 140.086309814453 136.402886962891
181.876463317871 164.062286376953 120.665435791016 113.754429626465 114.627258300781 115.547177124023 114.489527893066 117.040516662598 138.593948364258 144.777038574219 137.126858520508 125.872676086426 124.183796691895 128.39112701416 133.025749206543 132.005012512207 124.915608215332 138.419551086426 141.202607727051 152.005317687988 155.019892883301 136.952156066895 129.028266906738 128.419920349121 132.067893981934 136.691622924805 138.184791564941 128.858924865723 124.850931549072 123.558532714844 122.655278778076 120.830383300781 121.705261230469 121.345291137695 121.38257598877 121.950296783447 123.082389831543 125.992301940918 129.11441116333 131.965896606445 134.382019042969 136.38494720459 138.468186950684
169.589672851563 131.176963043213 116.437516021729 113.989656066895 114.092662811279 114.452062988281 114.697292327881 116.716548919678 129.403093719482 136.695297241211 133.696343994141 122.32400894165 123.973819732666 130.909893035889 130.038906097412 123.006383514404 115.546884918213 117.047452545166 128.966725921631 140.699363708496 142.587631225586 130.645393371582 125.015449523926 121.424227905273 122.686332702637 134.264233398438 152.767692565918 131.333671569824 121.813242340088 117.553718566895 112.237520599365 105.196221160889 123.319823455811 121.817641448975 122.449142456055 128.658061218262 138.305726623535 141.516310119629 137.365197753906 136.620178222656 138.736433410645 141.052243041992 142.587741088867
147.287888336182 124.099324035645 116.840144348145 114.428023529053 113.640472412109 113.699500274658 114.138640594482 113.886742401123 116.26470413208 119.042011260986 120.424588012695 120.281358337402 125.894895935059 150.405442810059 151.261657714844 135.094994354248 118.577767181396 113.72950668335 114.200112915039 120.310161590576 124.866132354736 121.71628036499 116.913808441162 115.953485870361 119.862873077393 126.936721038818 133.117455291748 126.373503875732 121.184541320801 119.280452728271 119.873291015625 121.304459381104 120.912253570557 121.761026763916 124.927669525146 133.457091522217 147.251759338379 150.32149810791 146.233903503418 144.03205871582 144.900769042969 147.999884033203 151.246270751953
150.60200958252 128.630534362793 122.136967468262 119.980567932129 116.113292694092 112.634915161133 112.206579589844 112.278100585937 112.399710845947 113.331005096436 115.606087493896 121.581761169434 143.40174407959 154.315672302246 159.626235961914 154.937098693848 139.480494689941 136.997303771973 131.590478515625 125.746223449707 121.484187316895 119.460679626465 114.509275817871 113.199712371826 118.966365814209 126.745936584473 129.718521881104 121.449851226807 117.932456207275 118.709964752197 120.280766296387 119.77052154541 120.750917053223 121.236000823975 122.115608215332 123.667686462402 126.206758117676 131.06626739502 136.322036743164 142.228462219238 148.706616210938 155.819415283203 164.862896728516
157.788782501221 124.931510162354 121.62400894165 119.093999481201 116.056659698486 113.216194915771 111.549858856201 111.476744842529 111.738314056396 112.500457763672 113.908693695068 115.878567504883 117.411502075195 132.010198974609 149.126686096191 161.178938293457 163.578582763672 162.051483154297 159.021737670898 154.756523132324 145.059594726563 128.443170166016 119.614630126953 114.574128723145 119.834827423096 126.284832763672 124.191648864746 116.741258239746 112.028244018555 110.710350036621 111.709797668457 114.155567932129 120.718409729004 121.948339080811 122.727867126465 124.046157836914 126.155737304687 129.698876953125 135.270281982422 142.119766235352 150.612878417969 162.719833374023 187.866317749023
-9999 132.111231994629 152.097157287598 158.06423034668 141.519016265869 119.291371154785 109.657117462158 110.904474639893 111.330435180664 111.87890625 112.469640350342 112.90740814209 113.460313415527 115.227991485596 129.495460510254 148.559164428711 161.538716125488 162.25689239502 164.362977600098 164.543464660645 162.026762390137 154.174060821533 125.569477081299 113.517090606689 101.41236114502 95.9663421630859 104.11922454834 112.860862731934 111.145930480957 106.799827575684 102.069180297852 98.9920112609863 104.013916778564 116.950038146973 123.097690582275 124.438467407227 126.080638122559 130.47928314209 136.763845825195 143.684417724609 152.459893798828 168.380877685547 215.246014404297
-9999 -9999 163.19762878418 167.77772064209 150.16886138916 124.801782226562 109.233090209961 129.017367553711 117.17795715332 111.316028594971 111.759602355957 112.230820465088 112.797415924072 114.043284606934 117.372848510742 131.172122192383 155.794255065918 147.936381530762 139.560140991211 144.64867401123 156.636186218262 160.696983337402 123.554466247559 113.350162506104 96.7126770019531 88.1951934814453 102.953925323486 113.942322540283 114.480168151855 110.058731079102 100.728021240234 87.9434204101562 83.9920043945312 112.545914459229 125.265357971191 126.505850982666 129.465162658691 135.030702209473 140.557405090332 146.200523376465 153.55655670166 168.628309631348 218.579835510254
-9999 -9999 -9999 160.99076385498 153.792465209961 136.322940826416 112.154140472412 143.79088973999 137.24020690918 122.148506164551 111.784121704102 112.405577850342 113.176201629639 114.571416473389 116.600769042969 126.003424072266 144.723002624512 146.45355682373 130.833374786377 123.010570526123 121.247900390625 118.813338470459 112.906349945068 108.821875762939 97.8759384155273 94.0844444274902 108.618323516846 118.10855178833 116.646945953369 104.701061248779 90.5371307373047 84.3989166259766 97.8798004150391 117.614349365234 126.68717956543 129.659571838379 134.149880981445 139.55168762207 144.724095153809 147.897682189941 160.402868652344 191.542123413086 230.488851928711
-9999 -9999 -9999 126.875073242187 138.848533630371 140.732269287109 122.74833984375 146.729931640625 143.049368286133 128.133899688721 115.248889923096 113.389918518066 114.042347717285 116.243501281738 118.142208099365 121.921369171143 128.860331726074 132.31342010498 127.339453125 120.432113647461 114.609490966797 111.581890869141 110.357867431641 98.3551086425781 97.8086013793945 107.661239624023 120.29605178833 122.055213165283 119.223876953125 111.172389984131 100.123805236816 92.2352439880371 109.482430267334 119.795230865479 134.23112487793 152.389807128906 166.375378417969 143.512683105469 143.007743835449 165.601463317871 198.012075805664 224.180426025391 231.455377197266
-9999 -9999 -9999 -9999 126.673362731934 132.862017822266 134.709530639648 146.753207397461 147.921932983398 140.54564666748 129.596160125732 120.362447357178 115.886354827881 117.844118499756 119.520282745361 122.671730041504 128.511654663086 127.554232788086 121.667293548584 116.775917053223 113.950640869141 113.630599212646 118.641152191162 97.8156692504883 93.6088409423828 105.431644439697 121.983637237549 126.794202423096 124.188800811768 120.332496643066 114.777170562744 107.398165130615 105.73497543335 118.840908813477 140.649959564209 165.871464538574 183.15993347168 151.25788269043 152.976179504395 169.286224365234 196.775389099121 228.754449462891 230.261602783203
-9999 -9999 -9999 -9999 -9999 116.792952728271 116.970461273193 113.760335540771 111.674753570557 131.208812713623 -9999 135.511172485352 121.253384399414 119.009019470215 118.262874603271 121.146134185791 129.039305114746 128.132920837402 123.784642028809 121.592754364014 120.886518096924 122.06813659668 137.668771362305 118.055847167969 98.255184173584 98.0416656494141 124.7182472229 145.00823135376 146.201890563965 136.893737792969 126.82932510376 125.502294158936 139.743608856201 148.628128051758 163.03946685791 184.658985900879 207.850202941895 201.992402648926 195.81360168457 194.079452514648 204.13990020752 226.219171142578 226.260137939453
-9999 -9999 -9999 -9999 -9999 111.986699676514 113.310027313232 129.714501190186 117.41287612915 55.6309700012207 -9999 146.238182067871 125.740074157715 119.211738586426 130.691200256348 137.288969421387 122.829739379883 130.00940246582 134.495652770996 132.847808837891 128.473428344727 125.427774047852 123.247549438477 118.345740509033 108.99914932251 107.403698730469 124.627339172363 154.76275177002 156.505322265625 153.891090393066 152.466870117188 154.102459716797 161.168475341797 162.150527954102 171.092811584473 190.330928039551 214.777502441406 217.370812988281 215.869429016113 208.513671875 209.422174072266 226.658630371094 224.888488769531
-9999 -9999 -9999 -9999 -9999 -9999 108.605821228027 111.213621520996 114.118534088135 113.169258117676 120.360778045654 -9999 139.617971801758 125.962177276611 135.897922515869 141.473873901367 118.908110046387 126.951676940918 135.300297546387 134.916595458984 130.214019012451 126.883957672119 122.117057037354 120.862749481201 121.273002624512 121.252321624756 122.193560791016 143.035137939453 156.116345214844 162.656410217285 164.030076599121 162.549363708496 163.335020446777 162.377214050293 170.718971252441 190.066680908203 215.118814086914 218.539541625977 219.029200744629 221.024139404297 225.578691101074 230.211381530762 218.99691619873
-9999 -9999 -9999 -9999 -9999 -9999 -9999 106.188160705566 109.316117095947 110.911636352539 114.70043182373 125.170449066162 143.142378997803 129.971118164062 125.96403503418 136.628785705566 154.393966674805 145.983200073242 129.627589416504 122.702209472656 124.530772399902 129.071632385254 124.42569732666 124.281376647949 133.949668884277 136.226611328125 120.203937530518 126.503040313721 144.536499786377 158.20059967041 164.074424743652 163.740985107422 168.523358154297 166.34382019043 176.707511901855 195.875889587402 213.815098571777 215.193309020996 216.013301086426 220.782936096191 222.89416809082 217.94439239502 222.787983703613
-9999 -9999 -9999 -9999 -9999 -9999 -9999 -9999 107.376333618164 109.245811462402 110.835666656494 114.299589538574 139.584001159668 147.384893798828 134.866870880127 120.263027191162 119.880199432373 118.630168914795 118.549115753174 121.69356918335 127.144625091553 132.430738830566 131.061463928223 135.784846496582 151.016555786133 156.145004272461 135.586613464355 120.557353210449 134.021658325195 146.931861877441 156.124099731445 164.203649902344 175.498376464844 170.074493408203 175.711120605469 192.698551940918 212.149562072754 210.561756896973 213.15680847168 206.455116271973 204.197760009766 218.094255065918 223.957060241699
-9999 -9999 -9999 -9999 -9999 -9999 -9999 -9999 -9999 107.579181671143 109.673261260986 113.310327911377 129.310956573486 149.239616394043 138.678825378418 128.365203857422 143.899635314941 120.132606506348 119.490042877197 131.402431488037 143.706617736816 145.985025024414 138.272207641602 146.476870727539 159.977348327637 163.06007232666 144.857378387451 120.350438690186 123.152214813232 128.631340026855 132.478416442871 138.752870178223 172.492262268066 169.843809509277 172.502914428711 184.543249511719 200.715452575684 209.90379486084 214.171479797363 216.029716491699 208.243270874023 189.14319152832 191.423489379883
-9999 -9999 -9999 -9999 -9999 -9999 -9999 -9999 -9999 117.129302978516 108.346207427979 110.512609100342 113.291948699951 133.170958709717 -9999 152.262609863281 151.658006286621 140.837339782715 129.630480194092 145.234767913818 162.427461242676 154.544393920898 140.663827514648 150.657601928711 154.387313842773 152.890870666504 149.776327514648 128.584115600586 126.338932800293 130.019325256348 132.417567443848 132.82381439209 156.776512145996 164.447074890137 167.536277770996 170.470230102539 177.527410888672 199.471063232422 208.27703704834 200.644424438477 186.659992980957 181.380311584473 209.206007385254
-9999 -9999 -9999 -9999 -9999 -9999 -9999 -9999 140.999546813965 122.253688812256 107.840598297119 109.636175537109 113.530145263672 143.756819152832 154.883102416992 -9999 152.722595214844 144.780090332031 136.512493896484 148.391090393066 163.751501464844 162.90710144043 149.356295776367 157.659608459473 151.097785949707 141.58179473877 145.786326599121 154.589756774902 157.537512207031 159.107215881348 151.017735290527 131.525886535645 141.117256164551 158.934010314941 167.268043518066 161.203372192383 145.099499511719 152.101672363281 181.480838012695 187.363929748535 179.362380981445 178.310171508789 201.041299438477
-9999 -9999 -9999 -9999 -9999 -9999 -9999 -9999 -9999 119.071575164795 107.029987335205 108.712253570557 113.982425689697 120.831384277344 136.243961334229 152.127696228027 -9999 -9999 165.6353515625 161.300552368164 159.220399475098 165.294390869141 167.709820556641 160.492602539062 153.380973815918 149.955010986328 151.191358947754 152.436219787598 160.637202453613 163.796264648438 159.551077270508 151.919702148438 164.718359375 163.485816955566 166.288711547852 164.428234863281 148.933619689941 134.685292053223 167.168223571777 163.345695495605 128.594998931885 92.2677612304688 104.863891601562
-9999 -9999 -9999 -9999 -9999 -9999 -9999 -9999 -9999 -9999 106.676435089111 108.443237304688 110.569946289063 116.133940887451 118.792079925537 83.4257064819336 -9999 -9999 172.428677368164 162.725532531738 155.716510009766 161.952561950684 180.067198181152 173.873112487793 161.227478027344 156.298077392578 163.208262634277 142.120701599121 139.994567871094 147.853897094727 156.310282897949 158.967617797852 165.002749633789 162.786349487305 165.613479614258 165.014477539062 151.452470397949 130.677214050293 160.632806396484 159.098266601562 135.121606445312 115.080726623535 113.253273010254
-9999 -9999 -9999 -9999 -9999 -9999 -9999 -9999 -9999 -9999 -9999 -9999 110.728618621826 115.799588775635 119.165386199951 120.809413146973 125.624050140381 -9999 -9999 162.73038482666 163.029911804199 166.491168212891 199.517437744141 193.449076843262 173.312477111816 161.260464477539 166.31975402832 137.454934692383 126.91609954834 131.313117980957 144.151518249512 157.370927429199 160.999601745605 160.863116455078 158.324035644531 148.094955444336 128.847523498535 123.135279846191 150.281123352051 178.666076660156 177.072448730469 133.580271148682 122.364041900635
-9999 -9999 -9999 -9999 -9999 -9999 -9999 -9999 -9999 -9999 -9999 -9999 -9999 120.99615020752 124.919776916504 123.727757263184 122.905165100098 127.872804260254 -9999 -9999 162.266578674316 152.479954528809 194.330699157715 197.493551635742 187.837074279785 173.747750854492 158.273522949219 133.774084472656 123.30746383667 119.774398803711 129.809119415283 154.600444030762 158.899235534668 160.937222290039 161.264656066895 160.871826171875 158.592623901367 141.798825073242 149.280946350098 160.233329772949 162.415803527832 153.228721618652 166.786277770996
-9999 -9999 -9999 -9999 -9999 -9999 -9999 -9999 -9999 -9999 -9999 -9999 -9999 111.432043457031 111.294384002686 114.719396209717 122.87620010376 121.581967926025 -9999 -9999 -9999 -9999 156.557669067383 189.440769958496 190.387001037598 167.481465148926 143.336947631836 132.392636108398 123.209999084473 119.201351165771 122.841460418701 135.581768798828 157.244219970703 160.702526855469 162.53401184082 167.084571838379 172.705523681641 160.913067626953 140.085638427734 131.521713256836 145.539965820312 179.214642333984 181.905047607422
-9999 -9999 -9999 -9999 -9999 -9999 -9999 -9999 -9999 -9999 -9999 -9999 -9999 112.663186645508 111.729614257812 111.440055847168 113.805413818359 123.502325439453 -9999 -9999 -9999 -9999 -9999 175.858456420898 193.363273620605 190.896635437012 172.117781066895 143.611665344238 130.475829315186 125.45821762085 124.099327850342 124.117473602295 132.547069549561 154.346055603027 164.330833435059 167.455345153809 172.371556091309 173.79725189209 165.384944152832 161.663757324219 168.666622924805 185.351644897461 187.373666381836
-9999 -9999 -9999 -9999 -9999 -9999 -9999 -9999 -9999 -9999 -9999 -9999 -9999 -9999 115.764232635498 117.484910583496 115.567506408691 128.33106842041 151.112205505371 -9999 -9999 -9999 -9999 161.477447509766 189.237495422363 209.125189208984 196.066279602051 171.24068145752 152.016728210449 136.245819091797 126.304276275635 124.244625091553 127.918605804443 150.119584655762 151.088027954102 148.754241943359 162.975216674805 164.450778198242 168.626962280273 169.431663513184 174.01882019043 186.971801757813 188.055908203125
