# Supplementary material for: Automatic variable selection in ecological niche modeling: A case study using Cassin’s Sparrow (Peucaea cassinii)
Source: PLoS One. 2022 Jan 21;17(1):e0257502. doi: 10.1371/journal.pone.0257502 (PMC8782318; doi:10.1371/journal.pone.0257502)
Supplement: S1 File — Compressed file folder containing input data and example scripts used in the study. (ZIP) [file pone.0257502.s002.zip › S2_File-Data-and-Scripts/input/merra/M63.asc]

NCOLS 43 
NROWS 34 
XLLCORNER -118.8125 
YLLCORNER 23.75 
CELLSIZE 0.5 
NODATA_value -9999 
69.230190277099595 69.2403900146484 68.7449920654297 68.277840423584 67.7647247314453 67.370677947998 67.2994583129883 67.7488967895508 67.4915954589844 67.2500305175781 67.1489418029785 67.1342964172363 66.902759552002 67.030867767334 66.3891754150391 66.2044456481934 67.2631690979004 65.9465858459473 65.6200065612793 65.6796493530273 65.5407234191894 64.9634986877441 65.3483680725098 64.6439468383789 65.0795593261719 65.3044105529785 64.130574798584 64.6943382263184 66.0684593200684 67.2078132629395 67.8494064331055 67.7983123779297 66.2518890380859 65.4138076782227 64.4335746765137 63.3519275665283 62.2945064544678 60.8864284515381 59.6154857635498 58.5623569488525 57.6961559295654 56.9515727996826 56.2650524139404
70.7859123229981 70.4495368957519 70.1845649719238 69.3021530151367 68.7689933776855 68.5122268676758 68.3920043945313 69.0652099609375 69.0004920959473 68.601375579834 68.4077926635742 68.6705169677734 68.1266326904297 68.4065162658691 67.6748275756836 67.0644371032715 67.8411949157715 69.0080711364746 68.7951614379883 67.9393501281738 66.8950134277344 65.9029891967773 64.3560897827148 65.6395889282227 66.8441696166992 66.9479248046875 65.8861717224121 66.1259971618652 67.7200645446777 68.8140411376953 69.1701095581055 68.8258232116699 67.3331047058105 66.5154991149902 65.4480171203613 64.1827503204346 62.9186717987061 61.5461528778076 60.2528747558594 59.1013584136963 58.1973777770996 57.5689834594727 56.8948684692383
71.7307754516602 70.9704895019531 70.7665100097656 70.6209671020508 70.5669021606445 70.7140930175781 71.0810096740723 71.2199317932129 70.7711074829102 70.3006172180176 69.9732192993164 69.725764465332 68.8045852661133 68.9735832214355 67.7260131835938 67.3830642700195 69.6690528869629 68.7975379943848 69.1815551757813 68.6686706542969 67.8913520812988 67.7373023986816 67.497354888916 68.3615127563477 67.4169578552246 66.3629768371582 67.0584419250488 67.5115730285644 68.8105178833008 69.55908203125 69.7113540649414 69.4320579528809 68.390047454834 67.2715492248535 65.9950256347656 64.7464130401611 63.6797805786133 62.5316909790039 61.4101974487305 60.339485168457 59.4152893066406 58.660767364502 57.7134773254395
73.003303527832 73.3835838317871 72.737410736084 72.4065933227539 72.1982154846191 71.776725769043 71.1520141601563 72.1327758789063 71.9197692871094 71.799503326416 71.7556289672852 71.4498962402344 70.2628723144531 69.5404678344727 68.3281936645508 68.1342170715332 70.0001594543457 70.5116889953613 70.4316749572754 69.7932014465332 68.5944183349609 67.1560928344727 67.2602432250977 66.4135360717773 67.5415802001953 69.0220886230469 68.8680335998535 67.9340675354004 68.6581634521484 69.5495910644531 69.9473594665527 69.5485420227051 68.8462409973145 67.8163383483887 66.7172927856445 65.6608627319336 64.6878658294678 63.6453212738037 62.5460704803467 61.5482711791992 60.6231452941895 59.6884143829346 58.6054584503174
75.0301773071289 74.3222312927246 74.1193809509277 73.8415596008301 73.5295333862305 73.2838554382324 73.1794792175293 73.1256889343262 72.9601524353027 72.6678352355957 72.0158416748047 70.9665267944336 70.5564682006836 69.7823905944824 70.0405960083008 70.7848594665527 71.2691734313965 71.8531639099121 71.3540267944336 70.2111434936523 69.5444488525391 69.9016258239746 68.447274017334 70.5738052368164 70.1758804321289 69.2092735290527 70.0801483154297 69.1959442138672 69.5463798522949 70.3493995666504 70.7436317443848 70.1743766784668 69.5633476257324 68.1638999938965 67.0722274780273 66.2273719787598 65.384326171875 64.6172607421875 63.780188369751 62.8570232391357 61.8150981903076 60.6832592010498 59.7749126434326
77.0833984375 75.9064331054687 75.3358154296875 74.5920936584473 74.4283638000488 74.2123092651367 73.4795364379883 73.9732376098633 74.0261970520019 74.1464805603027 74.1864379882813 73.8104309082031 72.3718200683594 71.555850982666 71.5173377990723 71.9359794616699 72.3864524841309 72.5458213806152 71.4188751220703 70.4186782836914 69.3920547485352 68.2369827270508 68.6646438598633 69.7275505065918 70.924934387207 71.7759399414062 71.8914558410644 71.2057197570801 70.9493713378906 71.3857154846191 71.5933288574219 70.8125183105469 70.2007263183594 68.4756591796875 67.2781410217285 66.5625495910645 65.9693473815918 65.4165092468262 64.5790985107422 63.6288394927979 62.6397735595703 61.6813613891602 60.8849075317383
78.0484107971191 78.0985404968262 76.9131706237793 76.5929313659668 76.0662498474121 75.4207832336426 74.912964630127 74.4442817687988 74.458349609375 73.9051628112793 73.1377311706543 72.7472442626953 73.0413604736328 72.7432922363281 72.5536079406738 72.9773727416992 73.9682342529297 73.1227386474609 72.6723602294922 71.9529075622559 71.1256767272949 70.5977088928223 71.1433570861816 72.3055374145508 72.8081550598145 73.3066528320312 74.2356498718262 72.9927360534668 72.4244812011719 72.4483184814453 72.2166000366211 71.1685745239258 70.8578689575195 69.2783332824707 68.1720085144043 67.3165130615234 66.2629089355469 65.4775085449219 64.7182662963867 63.8200702667236 62.8928440093994 62.0819747924805 61.425456237793
77.0912391662598 78.1493476867676 77.1151252746582 76.7304611206055 76.3814735412598 76.1803413391113 76.1865249633789 75.5191177368164 75.104923248291 74.9362182617188 74.6417015075684 73.9513519287109 73.4231903076172 73.6839973449707 73.9935760498047 74.0548957824707 73.8246421813965 74.0021629333496 73.6051818847656 73.0825157165527 72.8197814941406 72.9936187744141 72.8856231689453 73.3488182067871 73.2864074707031 73.7273101806641 75.168815612793 73.4921188354492 72.7131996154785 72.9009399414062 72.9764869689942 72.1212944030762 71.9286857604981 70.5831962585449 69.4862670898438 68.4787185668945 67.2308715820313 66.1509643554687 65.1109138488769 64.0929946899414 63.1448238372803 62.3222415924072 61.6801120758057
76.7124412536621 78.477774810791 79.2158058166504 78.1340354919434 77.1926193237305 76.7817855834961 76.7694854736328 76.1590728759766 75.3390907287598 74.8911819458008 74.689533996582 74.4565475463867 73.945231628418 74.1414939880371 74.0796318054199 74.241618347168 74.952237701416 74.3772682189941 74.0790100097656 73.7952766418457 73.4580146789551 73.1475555419922 73.4741790771484 73.664778137207 74.2201499938965 74.9577758789062 75.4007659912109 74.3444427490234 73.8917274475098 74.070629119873 74.1451606750488 73.5552131652832 73.3492744445801 71.9282531738281 70.7477951049805 69.515641784668 67.8281639099121 66.4555503845215 65.3429161071777 64.4255352020264 63.4049365997314 62.1535224914551 61.5974006652832
76.8006317138672 78.872566986084 80.0865013122558 79.1288398742676 78.1338119506836 77.5607872009277 77.3577766418457 76.7315254211426 76.1354270935059 76.0308380126953 75.8461585998535 75.1425331115723 75.1510841369629 75.2720115661621 75.8670463562012 76.340242767334 76.1474182128906 75.9202697753906 75.1897613525391 74.7610855102539 74.3380561828613 73.7645782470703 74.6882720947266 74.0214088439942 74.3064804077148 74.8769538879395 74.7891059875488 75.0174201965332 74.4517242431641 74.6697998046875 75.1231704711914 74.9643249511719 74.0552673339844 72.4715133666992 71.1936416625977 70.0660926818848 68.7385047912598 67.0727516174316 65.9575584411621 65.0449104309082 64.2782489776611 63.5870098114014 62.5878063201904
77.1119026184082 79.7282356262207 80.8337837219238 80.0953910827637 79.204402923584 78.6494934082031 78.51201171875 78.1513793945312 77.806175994873 77.3240661621094 76.7105186462402 76.1057960510254 76.1225135803223 75.6573135375977 76.2837448120117 77.000895690918 76.7424392700195 76.7196731567383 76.3227890014649 76.031494140625 75.7225273132324 75.2688255310059 75.121395111084 76.0748977661133 76.7877731323242 76.9146675109863 76.463304901123 76.0152641296387 76.2388916015625 76.2459487915039 76.0164772033691 75.6518089294434 74.912606048584 73.4023574829102 72.0002326965332 70.6519317626953 69.1909286499023 67.8409774780273 66.7035118103027 65.7302894592285 64.8065914154053 63.8274200439453 62.8193695068359
80.341535949707 80.9960586547852 81.4006851196289 81.264225769043 80.5285491943359 79.8907836914063 79.8926635742187 79.5763305664063 78.8411308288574 78.137092590332 77.4907783508301 76.9634651184082 77.2327095031738 76.2345176696777 76.6693840026855 77.7373878479004 78.0984252929687 77.4229370117187 77.291349029541 77.0862274169922 76.8174308776856 76.5675277709961 76.1341171264648 76.7663223266601 77.0101623535156 77.0531700134277 77.2482398986816 77.0666175842285 76.7952201843262 76.8008689880371 76.6971305847168 76.0358985900879 74.7774940490723 73.5019943237305 72.2471008300781 71.0970718383789 70.0366180419922 68.5411102294922 67.1224853515625 65.9931716918945 64.9854927062988 63.9466766357422 63.2191253662109
81.4598487854004 81.1822639465332 81.3037055969238 81.142593383789 80.9864349365234 80.6209915161133 79.8719093322754 79.1962440490723 78.7818664550781 78.3386917114258 77.943204498291 77.6344520568848 76.9136207580566 77.9158729553223 77.5573654174805 77.1004592895508 77.901432800293 77.407145690918 77.4405235290527 77.4377937316895 77.2124992370605 76.738875579834 76.3431175231934 77.2921646118164 77.7175178527832 77.7353401184082 77.7047050476074 77.078734588623 77.0079010009766 76.8022651672363 76.4631729125977 76.0485038757324 75.1630363464355 74.0938529968262 73.1329116821289 72.0796279907227 70.6823295593262 68.8956657409668 67.4182106018066 66.1296272277832 64.8993675231933 63.7375705718994 63.387463760376
78.491039276123 79.7109870910645 80.6075630187988 81.3603973388672 81.5643272399902 81.2621948242188 80.6607551574707 80.1696357727051 79.2896263122559 78.7679634094238 78.4838043212891 78.2080665588379 78.117716217041 78.1464767456055 78.1132965087891 77.7852226257324 77.122380065918 77.0038864135742 77.1185195922852 77.6183586120605 77.9778015136719 77.6104354858398 76.2566757202148 76.8038726806641 77.2536201477051 77.582421875 77.9309196472168 77.2452201843262 77.0361671447754 77.0048179626465 76.8709251403809 76.3628402709961 75.1990341186523 74.4781593322754 73.8025054931641 72.7836845397949 71.1664840698242 69.237858581543 67.6592437744141 66.1219940185547 64.6997287750244 63.5451976776123 62.8628643035889
-9999 78.3962539672851 78.7584854125977 80.4626113891601 82.0191612243652 82.4871536254883 81.5996070861816 81.5481971740723 80.6132957458496 79.9091415405273 79.388500213623 78.8660743713379 78.6888954162598 78.6366004943848 78.8403434753418 78.8124969482422 78.249405670166 78.3088600158691 77.983194732666 77.6732330322266 77.583634185791 77.6657684326172 76.8741790771484 78.1202331542969 78.7163124084473 78.5307991027832 77.994841003418 77.536882019043 77.5340362548828 77.5011711120605 77.2006652832031 76.4989212036133 75.445735168457 74.8383430480957 73.9790992736816 72.6956230163574 71.01396484375 69.2856567382812 67.7675964355469 66.1287155151367 64.5277339935303 63.1870948791504 62.1707008361816
-9999 -9999 80.7039100646973 81.6947265625 82.5924263000488 82.8665306091308 82.1872970581055 82.1071212768555 81.6423439025879 80.7514686584473 79.837043762207 79.3644721984863 79.6615364074707 79.5910194396973 79.6807975769043 79.8107261657715 79.7672027587891 79.5307403564453 79.0877044677734 79.0553436279297 78.7620025634766 77.9025749206543 79.2066093444824 78.416902923584 78.8438148498535 79.0432685852051 77.5941520690918 77.8687919616699 77.7503280639648 77.6050262451172 77.3556358337402 76.8203300476074 75.7032218933105 74.8860939025879 73.7513961791992 72.3781898498535 70.9658058166504 69.538809967041 67.8894859313965 66.080696105957 64.338973236084 62.9143665313721 62.0331928253174
-9999 -9999 -9999 80.7352188110352 82.4426689147949 83.8385971069336 83.4718826293945 82.4940139770508 81.837215423584 81.3231658935547 81.0184928894043 80.9411735534668 80.6907768249512 80.6778114318848 80.3370971679688 80.0866081237793 80.3207466125488 80.3629768371582 80.4655876159668 80.1847610473633 79.6031974792481 79.0255477905273 79.2394515991211 79.3181800842285 79.339973449707 78.9456298828125 78.0350280761719 78.1021789550781 78.0371238708496 77.7418479919434 77.4242446899414 77.1581809997559 76.034041595459 75.0407890319824 73.7831001281738 72.4719512939453 71.2746032714844 69.5156188964844 67.5157745361328 65.6329345703125 64.0629280090332 62.9619689941406 62.5545104980469
-9999 -9999 -9999 79.0652534484863 82.9445533752441 84.8087913513183 84.9508819580078 83.6667022705078 82.5238021850586 81.8572883605957 81.654825592041 81.7436836242676 81.6512825012207 81.3568153381348 80.8028945922852 80.4773979187012 80.7374588012695 80.817366027832 80.616455078125 80.6349487304688 80.5798614501953 80.2049942016601 80.2667617797851 79.2852531433105 79.1106758117676 79.0580123901367 78.3930755615234 78.7116912841797 78.3742973327637 77.6661758422852 77.2034156799317 77.2673484802246 76.2165000915527 75.332112121582 73.9679336547852 72.3907531738281 70.9023857116699 68.9957389831543 67.1919090270996 65.4834747314453 64.0924674987793 63.2521514892578 63.1283111572266
-9999 -9999 -9999 -9999 84.7933578491211 85.7266540527344 86.3859855651855 85.4758232116699 83.9531394958496 82.8789100646973 82.4078002929687 82.4193397521973 82.5247291564941 82.3254814147949 81.799877166748 81.347380065918 81.3015266418457 81.2694038391113 81.3999122619629 81.2531700134277 80.9845710754394 80.8150772094726 80.6575942993164 79.8643531799316 79.4614601135254 79.1616600036621 78.6153282165527 78.5087181091309 78.0047157287598 77.2181739807129 76.6077659606934 76.4811592102051 76.1058845520019 75.0566719055176 73.7611236572266 72.209854888916 70.4157287597656 68.8545959472656 67.2768432617187 65.686840057373 64.4626461029053 63.9099956512451 63.7212413787842
-9999 -9999 -9999 -9999 -9999 86.7472152709961 86.6456558227539 87.3486221313477 86.1057922363281 84.4030685424805 -9999 83.199715423584 83.1539451599121 83.0263786315918 82.5669784545898 81.9919700622558 81.5977294921875 81.5765869140625 81.6883071899414 81.7326354980469 81.6771049499512 81.4732872009277 80.7918724060059 80.6214813232422 79.8249473571777 78.9319580078125 78.5384719848633 77.8727981567383 77.2591255187988 76.6280174255371 76.0659561157227 75.6715797424316 75.4714027404785 74.0406448364258 72.6830749511719 71.411026763916 70.0297164916992 68.6287155151367 67.4739311218262 66.2773017883301 65.2712463378906 64.7258209228516 64.6423126220703
-9999 -9999 -9999 -9999 -9999 87.1620231628418 87.7714912414551 87.5929573059082 87.2429054260254 87.0471687316895 -9999 83.9330001831055 83.9072555541992 83.6735168457031 82.9517440795898 82.15322265625 81.7560432434082 81.8554145812988 81.6925262451172 81.4375228881836 81.2087265014648 81.0865524291992 81.0224411010742 81.0070358276367 80.1877288818359 78.9471282958984 77.8921859741211 77.3759262084961 76.915064239502 76.5010261535645 75.9289360046387 75.0880012512207 74.4814643859863 73.2731834411621 72.0049324035645 70.8976768493652 70.0261123657227 69.1080581665039 68.2347366333008 67.1737785339355 66.0557991027832 65.0956649780273 64.5475082397461
-9999 -9999 -9999 -9999 -9999 -9999 87.8996017456055 88.283610534668 88.1537757873535 87.534725189209 86.4386344909668 -9999 84.6445793151855 84.3526390075684 83.6330947875977 82.8004302978515 82.2800407409668 82.1168022155762 81.7993278503418 81.3524436950684 80.8053298950195 80.3435150146484 80.8965057373047 80.6457023620605 79.599422454834 78.3938591003418 77.6523040771484 77.2525726318359 77.0152214050293 76.9890823364258 76.7581123352051 75.9041412353516 74.3949615478516 73.1699325561523 71.743724822998 70.4717559814453 69.7143035888672 69.0666107177734 68.1193542480469 67.015308380127 65.8855293273926 64.8160598754883 63.6710159301758
-9999 -9999 -9999 -9999 -9999 -9999 -9999 88.2888236999512 88.3249198913574 87.7380104064941 86.7274108886719 85.4377777099609 84.5631072998047 84.2402946472168 83.8831329345703 83.4430198669434 82.9894111633301 82.6167976379395 82.147151184082 81.3028564453125 80.4105262756348 79.8745056152344 79.8675598144531 79.571427154541 78.9332542419434 78.3621070861816 78.1690635681152 77.7356834411621 77.7353759765625 77.741039276123 77.3048301696777 76.2287528991699 75.4374992370605 74.5661689758301 72.5565910339355 70.3006332397461 68.8638481140137 68.1480461120605 67.2025726318359 66.0482978820801 64.8531803131104 63.7657367706299 62.6765735626221
-9999 -9999 -9999 -9999 -9999 -9999 -9999 -9999 87.5731773376465 88.1533508300781 87.3314010620117 85.9222618103027 84.5075096130371 83.5773612976074 83.0158309936523 82.8454139709473 82.9082153320313 82.136279296875 81.6418663024902 80.9678268432617 80.2201766967773 79.6547317504883 79.688606262207 79.2253158569336 78.7466583251953 78.5590835571289 78.7029106140137 78.160179901123 77.9824081420898 77.8408699035645 77.6084175109863 77.2190490722656 76.6806091308594 75.3454727172852 73.0310134887695 70.3174758911133 68.0351806640625 67.3689331054688 66.5055488586426 65.3696136474609 64.0458877563477 62.6024063110352 60.8008071899414
-9999 -9999 -9999 -9999 -9999 -9999 -9999 -9999 -9999 87.7353324890137 87.5989669799805 86.6472122192383 85.384358215332 83.9168426513672 82.9646606445312 82.7149307250977 82.9109596252441 81.8440223693848 80.8644943237305 79.8654365539551 79.1074462890625 78.8619644165039 79.1674697875977 78.7364189147949 78.3907012939453 78.3798767089844 78.6259017944336 78.0966781616211 77.7251991271973 77.2216567993164 76.9910858154297 77.181324005127 76.0503730773926 75.3924690246582 72.9212837219238 69.9324409484863 68.1114326477051 67.3385871887207 66.2671928405762 65.0445022583008 63.5852886199951 61.7887702941895 59.6300300598145
-9999 -9999 -9999 -9999 -9999 -9999 -9999 -9999 -9999 87.6205863952637 87.3168807983398 86.8731552124023 85.7913803100586 84.5399993896484 -9999 83.0346389770508 82.6011924743652 81.7691307067871 80.5772956848145 79.5323829650879 78.5544342041016 77.6823333740234 78.1581512451172 78.2051849365234 78.2760734558105 78.3631256103516 78.3668411254883 78.1943923950195 77.5345893859863 77.2632293701172 77.303645324707 77.3000114440918 76.5570976257324 75.1215591430664 73.2600631713867 71.0993476867676 68.9497833251953 68.0800933837891 66.7985382080078 65.2658424377441 63.2690658569336 60.7551712036133 58.6896072387695
-9999 -9999 -9999 -9999 -9999 -9999 -9999 -9999 88.2612564086914 87.8950386047363 87.5423728942871 87.5051910400391 87.2563140869141 86.0951705932617 83.860408782959 -9999 81.8310852050781 81.1139221191406 79.8312294006348 78.3795928955078 77.1419700622559 76.5253929138184 77.1422325134277 77.4861206054688 77.5716972351074 77.6199089050293 77.8104736328125 77.8982055664062 77.5738693237305 77.0037612915039 76.7338661193848 77.0635078430176 76.7790901184082 75.1785942077637 73.0830307006836 71.1985511779785 70.0121101379395 69.0998970031738 67.6260848999023 65.473445892334 62.8802070617676 60.2270088195801 58.1042366027832
-9999 -9999 -9999 -9999 -9999 -9999 -9999 -9999 -9999 88.6845779418945 88.2927742004395 88.0570426940918 87.6680473327637 87.1525390625 84.8863868713379 82.5429710388184 -9999 -9999 78.3782157897949 76.8390655517578 75.7862754821777 75.5051902770996 75.7473960876465 75.3112205505371 75.8844032287598 76.5786849975586 76.4892944335937 77.245263671875 77.0503273010254 76.8759536743164 77.0384208679199 77.3601303100586 75.9615707397461 75.4815475463867 74.3844871520996 72.8540618896484 71.291529083252 69.3223701477051 67.8993064880371 66.0100402832031 63.4520191192627 60.4120956420898 57.9914840698242
-9999 -9999 -9999 -9999 -9999 -9999 -9999 -9999 -9999 -9999 88.717463684082 88.4906867980957 88.1027046203613 86.9449264526367 85.5586700439453 84.097599029541 -9999 -9999 77.3152130126953 76.1555328369141 74.8748039245606 73.8999649047852 73.4083999633789 73.1370376586914 73.7970848083496 74.8812660217285 75.6922966003418 75.9427055358887 76.2338577270508 76.358455657959 76.4991691589355 76.9136825561523 77.8501571655273 77.0779838562012 75.9054946899414 74.3558906555176 72.3511497497558 70.466561126709 68.8387634277344 66.6328277587891 63.9250915527344 61.1166770935059 59.1540977478027
-9999 -9999 -9999 -9999 -9999 -9999 -9999 -9999 -9999 -9999 -9999 -9999 87.8666015625 86.756519317627 85.4180068969727 84.0035835266113 82.3318687438965 -9999 -9999 75.6559906005859 73.8803062438965 72.5441520690918 72.0496513366699 71.6887451171875 72.4973754882812 73.8658782958984 74.9067512512207 75.1755317687988 75.4825614929199 76.1217231750488 76.9623306274414 77.7657920837402 78.2457054138184 78.1043014526367 77.5072174072266 76.4650337219238 74.883324432373 72.1493217468262 70.0355308532715 67.7554588317871 65.1779113769531 62.398900604248 59.8960136413574
-9999 -9999 -9999 -9999 -9999 -9999 -9999 -9999 -9999 -9999 -9999 -9999 -9999 86.2948295593262 85.0125617980957 83.5758720397949 82.2796897888184 78.362117767334 -9999 -9999 73.6181838989258 72.0532722473145 71.7274971008301 71.7675086975098 72.2421035766602 73.0725158691406 74.0925834655762 74.9653312683105 75.3053352355957 75.8291168212891 76.585856628418 77.5361694335937 78.9428344726562 78.1469818115234 77.8314628601074 77.1536880493164 75.1696533203125 73.8329711914062 71.6380424499512 69.091007232666 66.1526779174805 62.9930725097656 61.2431335449219
-9999 -9999 -9999 -9999 -9999 -9999 -9999 -9999 -9999 -9999 -9999 -9999 -9999 86.3045906066895 85.057315826416 83.6420555114746 82.3111137390137 80.8987174987793 -9999 -9999 -9999 -9999 71.1107223510742 70.8847358703613 71.3790969848633 72.0688430786133 72.6219688415527 74.4942649841309 75.4871284484863 76.1394577026367 76.9699668884277 78.1559196472168 78.2469047546387 78.3523735046387 78.1446685791016 77.3921173095703 76.0657585144043 74.8725883483887 72.8411613464355 70.631965637207 67.6694625854492 63.7501968383789 61.5160537719727
-9999 -9999 -9999 -9999 -9999 -9999 -9999 -9999 -9999 -9999 -9999 -9999 -9999 85.5445602416992 84.5401420593262 83.2857460021973 82.179460144043 80.903776550293 -9999 -9999 -9999 -9999 -9999 69.608895111084 69.6516036987305 70.4976097106934 71.5327262878418 74.2778739929199 75.5368621826172 76.4187049865723 77.3780998229981 78.6298042297363 79.8690437316894 79.8453384399414 79.4635009765625 78.919278717041 78.1803344726562 76.7288452148437 74.4143402099609 70.8140106201172 67.0813140869141 64.2287998199463 60.9440860748291
-9999 -9999 -9999 -9999 -9999 -9999 -9999 -9999 -9999 -9999 -9999 -9999 -9999 -9999 84.3851776123047 83.1519950866699 82.4220481872559 81.0578330993652 80.3540710449219 -9999 -9999 -9999 -9999 69.1831451416016 68.6025886535645 69.2393562316895 70.7064094543457 73.4004707336426 75.6798149108887 76.7766036987305 77.6722259521484 79.1469917297363 79.1595344543457 80.5213256835937 80.7118148803711 80.0175590515137 79.0612419128418 77.0441581726074 75.1498596191406 71.6552963256836 67.6587516784668 64.2024368286133 59.0595413208008
