# Supplementary material for: Automatic variable selection in ecological niche modeling: A case study using Cassin’s Sparrow (Peucaea cassinii)
Source: PLoS One. 2022 Jan 21;17(1):e0257502. doi: 10.1371/journal.pone.0257502 (PMC8782318; doi:10.1371/journal.pone.0257502)
Supplement: S1 File — Compressed file folder containing input data and example scripts used in the study. (ZIP) [file pone.0257502.s002.zip › S2_File-Data-and-Scripts/input/merra/M67.asc]

NCOLS 43 
NROWS 34 
XLLCORNER -118.8125 
YLLCORNER 23.75 
CELLSIZE 0.5 
NODATA_value -9999 
181.188371276855008 181.130828857422 180.766448974609 179.651077270508 178.101226806641 176.25076751709 174.346910095215 173.286009216309 169.509233093262 160.769432067871 155.75291595459 162.037580871582 171.966889953613 175.190646362305 176.101997375488 177.374702453613 180.442953491211 182.382943725586 180.781576538086 179.810012817383 178.016795349121 173.905752563477 171.105874633789 171.438372802734 172.27416229248 174.025607299805 176.958796691895 177.872212219238 175.889059448242 175.902374267578 176.708302307129 176.12106628418 173.406369018555 171.262995910645 170.158241271973 169.382852172852 168.001876831055 165.238204956055 162.685325622559 160.648864746094 159.190980529785 158.207968139648 157.203134155273
180.528747558594 180.235400390625 183.435131835937 183.920590209961 182.534324645996 180.670227050781 179.979904174805 182.692916870117 182.059471130371 174.219390869141 166.78070526123 167.782369995117 176.08356628418 180.405018615723 182.166122436523 182.549765014648 182.455107116699 181.140031433105 180.784283447266 181.84105682373 181.666226196289 177.822880554199 171.596965026855 175.271110534668 178.068138122559 179.400015258789 180.403819274902 180.164646911621 178.031033325195 177.64762878418 178.004455566406 177.326045227051 174.910847473145 174.005718994141 172.888320922852 171.321646118164 169.375953674316 167.022743225098 164.878253173828 162.929039001465 161.394998168945 160.414157104492 159.620236206055
181.79475402832 186.243841552734 189.443597412109 189.414184570312 188.201057434082 185.930780029297 183.46573638916 186.913917541504 184.198411560059 178.560752868652 173.454814147949 172.029985046387 175.878141784668 181.689002990723 181.841430664062 180.436097717285 182.468103027344 185.163610839844 186.595527648926 185.718353271484 183.439643859863 181.119013977051 179.956135559082 181.928324890137 178.252632141113 176.808436584473 184.387506103516 186.425054931641 182.673120117187 180.289482116699 179.368490600586 178.578858947754 177.012098693848 175.404290771484 173.79647064209 172.20924987793 170.632838439941 168.93272857666 167.198257446289 165.52766418457 164.177445983887 163.257278442383 162.091262817383
185.763447570801 189.753778076172 192.628729248047 193.604090881348 194.141540527344 192.361351013184 187.983499145508 191.29533996582 187.768840026855 182.152549743652 177.541325378418 176.575708007812 181.61337890625 183.868737792969 180.268035888672 175.472341918945 174.678637695312 177.630322265625 182.194636535645 184.576538085938 183.447113037109 179.551867675781 180.371838378906 173.65099029541 174.775039672852 181.741096496582 188.58288269043 188.853121948242 183.947061157227 181.083282470703 180.174278259277 179.525108337402 177.361351013184 175.870346069336 174.571327209473 173.367106628418 172.19783782959 170.838401794434 169.297727966309 167.921646118164 166.729013061523 165.640132141113 164.47066192627
196.585723876953 194.450112915039 193.530508422852 195.475247192383 194.691902160645 190.267729187012 184.671466064453 191.385968017578 193.478094482422 191.785926818848 188.25069732666 185.77384185791 190.340309143066 191.124377441406 185.714454650879 177.685954284668 172.22646484375 175.724584960938 182.488531494141 186.261688232422 186.931509399414 185.84486541748 184.467192077637 185.254417419434 184.966941833496 186.73187713623 192.094500732422 189.008343505859 183.430433654785 180.612358093262 179.994285583496 179.810362243652 178.809373474121 176.914916992188 175.728393554688 174.976736450195 174.103475952148 173.154550170898 171.597257995605 170.131080627441 168.737953186035 167.393405151367 166.782833862305
198.789886474609 195.012696838379 191.054579162598 190.327531433105 191.315383911133 192.520985412598 192.684968566895 191.790449523926 195.488366699219 196.366424560547 195.144065856934 194.392526245117 197.11012878418 194.772811889648 187.513633728027 180.529287719727 179.272320556641 185.502520751953 187.341624450684 187.310050964355 185.467449951172 182.169506835937 181.1091796875 182.742094421387 186.301986694336 189.831057739258 191.412744140625 190.517919921875 185.311296081543 182.78678894043 181.770379638672 180.13553314209 179.663768005371 178.356565856934 177.260147094727 176.314575195312 175.303424072266 174.384259033203 172.742813110352 171.044891357422 169.706520080566 168.964218139648 168.526596069336
195.694717407227 197.72353515625 195.964453125 195.051649475098 194.894920349121 194.378141784668 192.919929504395 193.518501281738 198.649523925781 199.921630859375 198.040863037109 195.768823242187 195.996557617188 191.682986450195 185.599060058594 180.246392822266 178.268252563477 183.529263305664 186.649909973145 188.493057250977 188.841038513184 187.982420349121 189.319078063965 189.565307617188 189.198379516602 189.776298522949 192.328538513184 194.476133728027 190.323974609375 188.104232788086 186.559527587891 183.423956298828 181.103570556641 179.691915893555 178.579086303711 177.427575683594 176.098252868652 175.158567810059 174.314714050293 172.980339050293 171.224446105957 169.507238769531 169.449060058594
198.89774017334 198.77473449707 199.869583129883 199.037648010254 197.384498596191 195.560443115234 194.242616271973 194.640577697754 190.212506103516 188.742340087891 189.779849243164 191.464379882812 193.95322265625 186.555270385742 181.328575134277 180.062629699707 180.658409118652 173.163108825684 172.46954498291 177.676147460938 185.279669189453 191.709742736816 196.46104888916 196.037112426758 193.440048217773 192.925749206543 197.054069519043 199.345146179199 195.775527954102 193.06867980957 190.985891723633 188.178393554687 184.917309570313 182.738824462891 180.651023864746 179.028814697266 178.242085266113 177.424006652832 176.282887268066 174.124580383301 171.76686706543 170.19222869873 169.628251647949
204.400511169434 200.892875671387 200.507682800293 198.700828552246 196.162879943848 195.822096252441 198.411576843262 192.183317565918 186.404019165039 188.487060546875 192.46934967041 192.452038574219 196.867053222656 190.494744873047 179.81226348877 176.465023803711 186.348780822754 183.88780670166 181.867366027832 180.305625915527 179.705491638184 181.375503540039 190.488174438477 197.184672546387 199.292930603027 200.340618896484 203.135316467285 200.830885314941 194.226681518555 191.000755310059 189.791117858887 188.095268249512 187.420280456543 185.337228393555 183.794921875 182.063298034668 179.456286621094 178.123547363281 177.405529785156 175.624870300293 172.42629699707 168.607606506348 168.937208557129
205.508831787109 210.441149902344 202.568005371094 200.036975097656 197.091117858887 194.837371826172 194.835331726074 194.274699401855 195.280073547363 196.750663757324 197.796710205078 197.694711303711 196.199911499023 196.373721313477 186.870109558105 179.454925537109 185.187164306641 189.175811767578 193.184999084473 190.961540222168 184.839303588867 179.956140136719 185.583166503906 194.946855163574 200.921310424805 203.357865905762 203.379902648926 200.31450958252 194.983815002441 192.116958618164 190.871702575684 189.511827087402 187.943113708496 186.548524475098 185.613204956055 184.75240020752 183.461602783203 181.332281494141 179.54326171875 177.442764282227 174.71208190918 171.794566345215 172.400730895996
198.341052246094 200.097611999512 193.489836120605 192.898593139648 193.071754455566 193.817184448242 195.700033569336 198.202645874023 197.488159179688 197.724502563477 198.914743041992 200.041751098633 199.47024230957 202.747280883789 200.89722442627 193.05242767334 183.312783813477 190.509634399414 195.945429992676 198.209465026855 196.66887512207 192.412457275391 193.091265869141 192.42822265625 196.603996276855 202.01633605957 203.909767150879 201.957801818848 198.797947692871 195.506370544434 192.983474731445 191.776496887207 191.098823547363 190.237348937988 188.623023986816 186.374247741699 183.864097595215 181.840110778809 179.213215637207 176.440361022949 174.101580810547 172.884632873535 174.037501525879
201.568583679199 196.216905212402 190.956785583496 190.776312255859 191.262229919434 192.386407470703 194.319950866699 194.057780456543 196.48260345459 198.652770996094 200.955653381348 203.866429138184 205.01453704834 207.315376281738 206.116271972656 200.217362976074 191.158662414551 189.160139465332 193.2576171875 198.955108642578 203.337440490723 203.588185119629 195.36544342041 190.963745117187 195.117950439453 199.607746887207 197.092890930176 197.700520324707 196.490869140625 195.029960632324 193.737770080566 192.54162902832 190.10793762207 189.209704589844 188.600578308105 187.621592712402 185.809030151367 182.964743041992 179.398815917969 176.745185852051 175.055349731445 174.141151428223 174.519874572754
211.434465026855 204.570935058594 202.284289550781 198.429597473145 195.459434509277 192.351383972168 188.457475280762 188.43099822998 195.01619720459 199.345321655273 201.726899719238 204.021946716309 206.028453063965 208.59709777832 210.526077270508 209.349327087402 203.957011413574 200.24945526123 199.660624694824 200.68701171875 202.69553527832 204.083247375488 197.854817199707 193.135612487793 195.376434326172 198.104193115234 195.191007995605 194.321244812012 193.508796691895 192.992118835449 192.498590087891 191.674444580078 190.278985595703 189.430999755859 189.648071289062 189.460667419434 187.403715515137 183.886735534668 179.983258056641 177.61043548584 176.07592010498 174.682931518555 175.601461791992
214.739094543457 211.93733215332 209.865188598633 207.43623046875 201.440910339355 193.75011138916 187.692852783203 188.243243408203 192.432275390625 194.716201782227 195.610252380371 197.27640838623 203.588139343262 206.989726257324 210.57447052002 212.81468963623 212.268426513672 212.095159912109 211.331567382812 211.40990447998 209.526522827148 203.777861022949 200.342790222168 197.326965332031 196.706039428711 197.870039367676 198.843548583984 194.004534912109 192.05691986084 192.277786254883 192.897048950195 192.219940185547 190.108245849609 189.159323120117 189.153770446777 189.42093963623 188.989302062988 185.925080871582 181.725175476074 178.085296630859 175.695680236816 174.854666137695 175.323342895508
-9999 213.940127563477 210.557461547852 212.235717773438 208.627227783203 201.716526794434 196.282904052734 197.646478271484 199.254330444336 199.361663818359 197.54831237793 194.632725524902 195.661570739746 197.641305541992 202.920722961426 208.361808776855 210.765698242187 212.169970703125 213.724046325684 214.692764282227 214.199137878418 211.144981384277 202.980491638184 197.215405273438 196.910026550293 200.463714599609 203.823280334473 196.620094299316 192.722874450684 192.597953796387 193.512174987793 192.574731445312 189.65244140625 188.667840576172 189.251922607422 190.205241394043 189.951417541504 185.98292388916 182.636938476562 180.200561523438 178.337643432617 176.515126037598 174.029811096191
-9999 -9999 214.356408691406 214.222459411621 205.776023864746 195.222062683105 191.12931060791 192.155372619629 199.363034057617 200.067230224609 196.942086791992 195.231414794922 196.391815185547 193.43455657959 196.41748046875 203.088317871094 208.578018188477 208.473037719727 208.467082214355 209.796905517578 211.952575683594 213.038807678223 206.255519104004 198.007620239258 192.967262268066 195.258424377441 204.111947631836 197.284994506836 191.82766418457 190.750434875488 191.62590637207 191.236741638184 188.504698181152 187.545533752441 189.137641906738 190.583645629883 189.163128662109 185.467547607422 183.163282775879 182.128921508789 180.843751525879 177.968756103516 174.389093017578
-9999 -9999 -9999 212.724494934082 213.018608093262 206.380073547363 192.199440002441 192.738929748535 185.055181884766 182.176681518555 186.084747314453 195.053598022461 202.131307983398 198.895649719238 198.11799621582 201.348306274414 206.3564453125 204.569213867187 201.586003112793 200.031837463379 198.856636047363 197.090516662598 197.966017150879 195.225424194336 192.470474243164 192.973840332031 197.405406188965 194.836277770996 191.761578369141 190.421875 190.462924194336 190.813522338867 189.87272644043 188.264710998535 189.017471313477 190.099153137207 189.102062988281 186.908801269531 184.41999206543 182.473503112793 180.606184387207 178.348864746094 176.529675292969
-9999 -9999 -9999 215.145323181152 220.261367797852 216.182167053223 200.482121276855 193.980448913574 179.311497497559 177.734252929688 187.120594787598 199.043620300293 200.624150085449 202.167114257812 202.58757019043 203.427941894531 205.459510803223 203.110450744629 201.94302520752 200.474868774414 198.020341491699 194.654414367676 193.129597473145 189.915780639648 189.402732849121 190.365295410156 190.907566833496 191.886729431152 191.177906799316 189.506942749023 188.447230529785 189.067242431641 189.267047119141 188.687619018555 189.239692687988 190.055520629883 189.756903076172 187.279779052734 184.806831359863 181.921783447266 179.603694152832 178.793688964844 179.036877441406
-9999 -9999 -9999 -9999 224.398803710938 221.546214294434 214.362512207031 199.325354003906 185.011758422852 177.871223449707 180.021702575684 190.487997436523 200.257699584961 204.321594238281 207.653999328613 209.645852661133 208.988433837891 206.011260986328 206.025173950195 204.960601806641 202.102726745605 197.774481201172 193.535028076172 182.912294006348 183.702972412109 189.569760131836 191.319290161133 191.303909301758 190.139204406738 187.955337524414 186.589636230469 187.349691772461 187.459970092773 187.846954345703 189.277755737305 190.319073486328 189.431945800781 186.619689941406 185.045753479004 183.126411437988 181.475634765625 180.879899597168 180.880033874512
-9999 -9999 -9999 -9999 -9999 224.378149414063 223.266934204102 205.072817993164 203.935444641113 193.578163146973 -9999 190.033210754395 201.870918273926 206.115950012207 209.627395629883 212.137785339355 212.42190246582 211.258670043945 212.58189239502 209.6298828125 204.584245300293 201.162861633301 201.123835754395 187.139208984375 186.17081451416 192.687034606934 196.174230957031 196.196984863281 196.337615966797 195.160743713379 191.737391662598 186.769613647461 187.859384155273 189.408529663086 191.140396118164 191.709629821777 190.203941345215 188.557518005371 187.337037658691 186.352935791016 185.253930664063 183.77713470459 182.225047302246
-9999 -9999 -9999 -9999 -9999 223.142794799805 227.59349822998 217.678276062012 216.962612915039 221.540924072266 -9999 197.58899230957 202.972439575195 206.166613769531 208.00659942627 210.730014038086 215.463981628418 216.675102233887 215.834843444824 214.822280883789 212.165953063965 206.899569702148 203.385311889648 198.542660522461 197.619125366211 197.581761169434 195.507342529297 197.597088623047 199.236624145508 199.539596557617 197.16986541748 192.222636413574 191.50873260498 191.684066772461 192.810913085938 193.379571533203 192.31007232666 192.057008361816 191.022682189941 189.317535400391 187.762054443359 186.609298706055 182.615036010742
-9999 -9999 -9999 -9999 -9999 -9999 224.507690429688 222.578369140625 222.04867401123 223.909896850586 220.674575805664 -9999 205.69553527832 207.949394226074 209.291389465332 211.155679321289 215.186024475098 217.160792541504 217.306797790527 218.340347290039 217.651817321777 212.79740447998 206.914311218262 204.956594848633 203.034629821777 199.480137634277 194.833465576172 197.912567138672 200.21263885498 200.155342102051 198.2455078125 195.602798461914 193.720352172852 189.683560180664 189.965957641602 192.586717224121 194.284298706055 194.62741394043 193.36251373291 191.029258728027 188.391110229492 185.880142211914 181.946060180664
-9999 -9999 -9999 -9999 -9999 -9999 -9999 226.209403991699 223.068798828125 222.812591552734 222.806245422363 218.966621398926 211.14087677002 204.157810974121 204.427406311035 209.133958435059 213.948896789551 217.683992004395 219.272442626953 219.772163391113 219.023461914062 216.473179626465 210.402293395996 206.998373413086 203.746482849121 199.861601257324 196.057727050781 198.603039550781 201.06248626709 201.078475952148 199.822660827637 198.948840332031 198.568371582031 195.956289672852 192.781394958496 191.115129089355 192.17625579834 193.020384216309 191.594297790527 188.765754699707 185.212690734863 181.709736633301 179.463313293457
-9999 -9999 -9999 -9999 -9999 -9999 -9999 -9999 226.50131072998 224.708717346191 224.464129638672 226.801849365234 219.721527099609 204.082215881348 198.96516418457 203.252239990234 211.056564331055 215.98161315918 219.363299560547 220.065155029297 218.815156555176 216.451959228516 211.852545166016 208.184014892578 205.730613708496 202.923764038086 199.086940002441 199.73888092041 201.621803283691 203.312507629395 203.181390380859 201.114768981934 204.177696228027 204.976368713379 201.403625488281 195.410260009766 190.219616699219 190.552966308594 189.089083862305 186.357208251953 182.895492553711 179.369999694824 176.834147644043
-9999 -9999 -9999 -9999 -9999 -9999 -9999 -9999 -9999 224.061851501465 222.607048034668 223.431623840332 220.611299133301 204.38342590332 200.798469543457 207.200703430176 215.01183013916 218.075953674316 219.018159484863 218.561920166016 217.725993347168 217.013552856445 213.928005981445 209.451901245117 206.808235168457 205.192848205566 203.401382446289 202.598403930664 203.087481689453 203.980537414551 203.294725036621 200.458081054687 202.521533203125 206.75406036377 203.139007568359 195.325694274902 189.514477539062 189.5955078125 188.906544494629 187.731285095215 185.138304138184 180.647215270996 176.77537689209
-9999 -9999 -9999 -9999 -9999 -9999 -9999 -9999 -9999 209.812599182129 212.747636413574 220.624380493164 228.844277954102 216.013781738281 -9999 216.634637451172 213.955224609375 217.82041015625 218.875448608398 218.646446228027 217.722581481934 216.611126708984 216.115130615234 211.431834411621 207.956024169922 206.246705627441 205.627203369141 204.667047119141 205.288256835937 204.04296875 199.992541503906 194.925698852539 200.823721313477 205.64962310791 202.970359802246 196.617195129395 192.087040710449 191.716105651855 191.321522521973 189.477180480957 185.609985351563 180.033364868164 175.966055297852
-9999 -9999 -9999 -9999 -9999 -9999 -9999 -9999 214.149768066406 206.160484313965 206.113432312012 218.822569274902 228.528123474121 234.307734680176 225.217361450195 -9999 214.933638000488 213.133699035645 214.722708129883 215.664169311523 215.435330200195 214.661595153809 215.805308532715 213.186009216309 209.384300231934 206.614541625977 206.068499755859 204.535198974609 203.884716796875 202.408340454102 199.38705291748 195.969458007812 201.13759765625 202.27391204834 198.301704406738 193.801264953613 193.045193481445 192.934573364258 191.70495300293 188.906890869141 184.343692016602 178.847694396973 177.555274963379
-9999 -9999 -9999 -9999 -9999 -9999 -9999 -9999 -9999 212.41259765625 211.236552429199 218.170167541504 229.126112365723 231.257908630371 232.605804443359 232.640019226074 -9999 -9999 209.779133605957 210.764678955078 212.134530639648 212.994383239746 214.160752868652 212.251271057129 209.618911743164 207.147163391113 205.303713989258 204.000271606445 200.887271118164 196.24462890625 194.388751220703 198.496730041504 202.94151763916 201.137905883789 198.492065429688 197.506391906738 198.630477905273 195.507064819336 192.824655151367 189.608711242676 185.420697021484 180.420079040527 176.896311950684
-9999 -9999 -9999 -9999 -9999 -9999 -9999 -9999 -9999 -9999 215.998109436035 217.939170837402 226.362815856934 230.15509185791 229.337547302246 230.930279541016 -9999 -9999 210.405517578125 209.157112121582 208.969390869141 210.251362609863 211.03765411377 211.154621887207 211.120887756348 209.777249145508 206.325758361816 203.01593170166 197.240296936035 191.759590148926 191.718836975098 199.334844970703 201.612359619141 203.282971191406 203.265174865723 201.559562683105 199.119886779785 200.020997619629 195.95629119873 190.629928588867 185.262857055664 180.717138671875 178.530053710937
-9999 -9999 -9999 -9999 -9999 -9999 -9999 -9999 -9999 -9999 -9999 -9999 220.878421020508 226.110581970215 229.439788818359 233.289179992676 237.344482421875 -9999 -9999 209.577751159668 205.823774719238 206.262335205078 208.438409423828 209.831533813477 211.749183654785 211.894972229004 208.450427246094 204.999890136719 202.609094238281 197.877876281738 193.045547485352 191.01262512207 192.312478637695 198.518644714355 203.660041809082 205.799548339844 204.745376586914 203.997817993164 199.513554382324 194.288009643555 188.750421142578 183.347970581055 181.079733276367
-9999 -9999 -9999 -9999 -9999 -9999 -9999 -9999 -9999 -9999 -9999 -9999 -9999 226.44454498291 225.729370117188 232.151774597168 235.652346801758 222.074856567383 -9999 -9999 206.857890319824 204.260548400879 207.106898498535 209.645652770996 212.056816101074 212.595693969727 210.14831237793 208.054904174805 208.301266479492 206.310920715332 201.794117736816 196.462083435059 196.90203704834 202.373400878906 207.455009460449 211.097756958008 212.757192993164 209.560464477539 203.773652648926 198.29426574707 191.848164367676 184.259111022949 184.68978729248
-9999 -9999 -9999 -9999 -9999 -9999 -9999 -9999 -9999 -9999 -9999 -9999 -9999 217.38392791748 217.929611206055 223.279899597168 226.322529602051 229.076106262207 -9999 -9999 -9999 -9999 204.308740234375 206.650387573242 210.224632263184 212.271012878418 210.9310546875 208.654028320312 210.140238952637 210.706550598145 209.932814025879 208.541516113281 208.258654785156 211.270886230469 211.269241333008 209.654006958008 209.216777038574 211.458561706543 207.891220092773 203.275733947754 196.898690795898 188.892042541504 188.50177154541
-9999 -9999 -9999 -9999 -9999 -9999 -9999 -9999 -9999 -9999 -9999 -9999 -9999 227.310185241699 215.571716308594 212.700559997559 220.80443572998 225.184989929199 -9999 -9999 -9999 -9999 -9999 203.473574829102 206.49201965332 210.34375 211.897792053223 211.806690979004 210.972598266602 209.871994018555 210.177493286133 212.308728027344 209.692980957031 212.672897338867 213.463897705078 211.950708007812 210.170753479004 212.487586975098 211.438554382324 205.799354553223 198.573001098633 193.340428161621 191.81580657959
-9999 -9999 -9999 -9999 -9999 -9999 -9999 -9999 -9999 -9999 -9999 -9999 -9999 -9999 216.804183959961 213.240846252441 216.873501586914 218.782656860352 221.188229370117 -9999 -9999 -9999 -9999 201.967967224121 202.919876098633 206.99768371582 211.145831298828 212.951153564453 212.94072265625 211.149681091309 210.196566772461 211.907189941406 211.839636230469 213.672035217285 213.622200012207 211.905844116211 210.358918762207 214.365156555176 214.129374694824 208.183204650879 200.08929901123 194.077587890625 191.967456054688
