# Supplementary material for: Automatic variable selection in ecological niche modeling: A case study using Cassin’s Sparrow (Peucaea cassinii)
Source: PLoS One. 2022 Jan 21;17(1):e0257502. doi: 10.1371/journal.pone.0257502 (PMC8782318; doi:10.1371/journal.pone.0257502)
Supplement: S1 File — Compressed file folder containing input data and example scripts used in the study. (ZIP) [file pone.0257502.s002.zip › S2_File-Data-and-Scripts/input/merra/M73.asc]

NCOLS 43 
NROWS 34 
XLLCORNER -118.8125 
YLLCORNER 23.75 
CELLSIZE 0.5 
NODATA_value -9999 
-0.002137067925651 -0.0029151348862797 -0.00569045566953719 -0.00749331307597458 -0.0086804460734129 -0.0108635828830302 -0.0146872763521969 -0.0150372144766152 -0.0125287245959043 -0.00677497615106404 -0.00262228450737894 -0.004246926587075 -0.00777552677318454 -0.00777555964887142 -0.0527262478135526 -0.0814907908439636 -0.0387209631735459 -0.0022320548305288 -0.00315892098005861 -0.00574566447176039 -0.00694134416989982 -0.00960254073143005 -0.0129547998309135 -0.0495803655125201 -0.0555029101669788 -0.0531769879162311 -0.0645839953795075 -0.0201591709628701 -0.00882831746712327 -0.0075428313575685 -0.00900166584178805 -0.00969497989863157 -0.0102361781522632 -0.00977505156770348 -0.0095319477841258 -0.00947284940630197 -0.00934684639796615 -0.00913426568731666 -0.00867907861247659 -0.0089781335555017 -0.00950098475441337 -0.00962355248630047 -0.00985548011958599
-0.000762640323955566 -0.000910071015823632 -0.00372263306053355 -0.00706826676614582 -0.00924616493284702 -0.0108889921568334 -0.0126364907249808 -0.0126519626006484 -0.010946467705071 -0.00724337622523308 -0.00437268638052046 -0.00505097401328385 -0.00859854226000607 -0.0085473109036684 -0.0320297083817422 -0.0412049814127386 -0.00692178679164499 -0.00367997193243355 -0.00372623417060822 -0.00689952704124153 -0.0124653227627277 -0.0224524069577456 -0.0540771145373583 -0.0376468613743782 -0.0328770037740469 -0.0452539708465338 -0.0600649507716298 -0.0215454624965787 -0.0112487027421594 -0.00840738182887435 -0.00897912494838238 -0.0113987412303686 -0.0108997326344252 -0.00931356605142355 -0.00833015749230981 -0.0079435683786869 -0.00773304514586926 -0.00709855370223522 -0.00657994630746543 -0.0062065941747278 -0.00605543162673712 -0.00639835363253951 -0.0085085584782064
-0.00136697116540745 -0.00235741303768009 -0.00563620289321989 -0.00791701511479914 -0.00959792360663414 -0.0113582253456116 -0.0132479422725737 -0.0119159624911845 -0.0106750873848796 -0.00810584193095565 -0.00553395701572299 -0.00463018505834043 -0.00604430041275919 -0.00702367317862809 -0.00972316786646843 -0.0101353367324919 -0.00550363636575639 -0.00472591533325613 -0.00549986604601145 -0.00801088288426399 -0.0114816921763122 -0.0156848765909672 -0.0244248993694782 -0.0285160901024938 -0.05300547555089 -0.0632707204669714 -0.0310381379909813 -0.0147052650339901 -0.010725075006485 -0.0102125890552998 -0.0110682942904532 -0.0123130138963461 -0.0122398491948843 -0.010094300378114 -0.00841218256391585 -0.00749689307995141 -0.00707343677058816 -0.00646288329735398 -0.00559283923357725 -0.00500195194035769 -0.00477893073111773 -0.00533849336206913 -0.00929795987904072
-0.00396153719630092 -0.00346229353453964 -0.00604209152515978 -0.008092285040766 -0.0109450099989772 -0.0122520533390343 -0.0103362292982638 -0.0100406103767455 -0.00935180326923728 -0.00752773159183562 -0.00563450111076236 -0.00495317666791379 -0.00600838339887559 -0.00621910598129034 -0.00443165912292898 -0.0027281304821372 -0.00297638848423958 -0.00276540517807007 -0.00450843255966902 -0.00675227795727551 -0.0108922129496932 -0.0162700503133237 -0.00974387442693114 -0.0889836489222944 -0.0683776149526238 -0.0141012029722333 -0.0153111393563449 -0.0130599814467132 -0.0117455457337201 -0.0100851547904313 -0.00908129820600152 -0.00968856550753117 -0.0105557236820459 -0.00951802050694823 -0.00818096846342087 -0.00707649327814579 -0.00636906255967915 -0.00553696569986641 -0.00484512546099722 -0.00438723783008754 -0.00418406073004007 -0.00486164451576769 -0.0102303432766348
-0.00560176908038557 -0.00396518618799746 -0.00484338426031172 -0.00618574600666761 -0.00635786238126457 -0.00577179314568639 -0.00535064591094851 -0.00627357019111514 -0.00708433780819178 -0.00686092604883015 -0.00641817818395793 -0.00729661011137068 -0.0128551228437573 -0.00422777746571228 -0.00239353679353371 -0.00407771526370198 -0.00292609413154423 -0.00261324350722134 -0.00531886068638414 -0.0102072756271809 -0.00877986610867083 0.000313694169744849 -0.0228754254523665 -0.0183411796577275 -0.0154934567399323 -0.0158541517332196 -0.0157161680981517 -0.0141849173232913 -0.0101829264312983 -0.00687454710714519 -0.00531711187213659 -0.00567431226372719 -0.00633230209350586 -0.00641554989852011 -0.00619967305101454 -0.00569706400856376 -0.00489712092094123 -0.00384191791526973 -0.00398461814038456 -0.00515731237828732 -0.00550302339252084 -0.00436477742623538 -0.00849902506452054
-0.0134442769922316 -0.00418805703520775 -0.00293350592255592 -0.00298979831859469 -0.00364847620949149 -0.00505457413382828 -0.0066726804478094 -0.00396080005448312 -0.00493082155007869 -0.00598059152252972 -0.00703514749184251 -0.00818770625628531 -0.00684678540565073 -0.00721829077228904 -0.00631673773750663 -0.0045715096173808 -0.00344073378946632 -0.0058301649754867 -0.00946141490712762 -0.0112784896045923 -0.0185932188294828 -0.0293014220893383 0.0143164046108723 -0.00830146800726652 -0.0195050407201052 -0.0180693728849292 -0.0164213443174958 -0.0146087983623147 -0.00833057793788612 -0.00444744946435094 -0.00314751954283565 -0.00329138005618006 -0.0046357752988115 -0.00522875678725541 -0.00435639091301709 -0.00309497111011297 -0.00262288183439523 -0.00270905096549541 -0.00464901837985963 -0.00733122951351106 -0.00798258115537465 -0.00515599516220391 -0.00501911421306431
-0.0463771699462086 -0.00698251118883491 -0.00280332257971168 -0.00262609850615263 -0.00438304874114692 -0.00629776567220688 -0.00665539980400354 -0.00381009851116687 -0.00519710115622729 -0.00577584095299244 -0.0119937486946583 -0.0255499929189682 -0.0147941559553146 -0.00836734394542873 -0.00474539748392999 -0.00277821134077385 -0.00192556557012722 -0.00487419924465939 -0.00608917404897511 -0.014158230740577 -0.0246179608628154 -0.0149551693350077 0.113744231685996 0.0222143791615963 -0.0293632708489895 -0.0314532453194261 -0.0240831693634391 -0.0279542839154601 -0.0141745256260037 -0.00524753250647336 -0.00273391145747155 -0.00353362862952054 -0.00432426822371781 -0.00512701603583991 -0.00527213886380196 -0.00503174541518092 -0.00478385612368584 -0.00436570271849632 -0.00550185451284051 -0.00798855209723115 -0.0084977104794234 -0.00488385504577309 -0.00337970892433077
-0.262411168031394 -0.0122506425483152 -0.00326632473152131 -0.00101006365148351 -0.00170218356652185 -0.0028299089288339 -0.00253765248926356 -0.00113407011376694 -0.000353199100209167 -0.000566872524359496 -0.00220601623877883 -0.00482559246011078 -0.00401680921204388 -0.00280822871718556 -0.00213627592893317 -0.00181423627072945 -0.00151985341217369 -0.00149293949361891 -0.00224479886237532 -0.00692657590843737 -0.0125846448354423 -0.011415602453053 0.0222026405856013 -0.00889080092310906 -0.0514754522591829 -0.0625080060213804 -0.0245065830647945 -0.0271019123494625 -0.0146654076874256 -0.00724109727889299 -0.00486736046150327 -0.00383517593145371 -0.00338769257068634 -0.00333981805015355 -0.00449556100647897 -0.00543753281235695 -0.0049703152384609 -0.00515848225913942 -0.00501695084385574 -0.00618833489716053 -0.00643923413008451 -0.00404221545904875 -0.00336886774748564
-0.15344338491559 -0.0726630219491199 -0.00993001044262201 -0.000193060125457123 0.000332138250087155 -0.000224093000724679 -0.000814084205194376 -0.00050991851312574 0.000394361626240425 -0.000493325031129643 -0.00250059464015067 -0.00414050105027854 -0.0032909459900111 -0.000408482510829344 -0.000698909716447815 -0.00270848658401519 -0.00407063355669379 -0.00508716842159629 -0.00741114798001945 -0.00858010211959481 -0.0084788030013442 -0.00790626080706716 -0.00946201579645276 -0.00777969509363174 -0.0246033519506454 -0.036293163523078 -0.0227109227329493 -0.0248990956693888 -0.0111931030638516 -0.00551545689813793 -0.00559347197413445 -0.0046776374685578 -0.0017480653594248 -0.00402221634285525 -0.0048934246879071 -0.00463541098870337 -0.00467088152654469 -0.00491067734546959 -0.0052918859757483 -0.00517304753884673 -0.00420629081781954 -0.00262204962782562 -0.00296605485491455
-0.0516743269748986 -0.137652445631102 -0.0171542954165488 -0.000249939510831609 0.000148568367876578 -0.000221885618520901 -0.000126377936976496 0.000254941299499478 0.00131998869474046 0.000828763058962068 -0.00115249252921785 -0.00374487687367946 -0.00480911910999566 -0.00519729782827199 -0.00397582841105759 -0.00248767512384802 -0.00228759595192969 -0.00362387397326529 -0.00830693484749645 -0.00939165474846959 -0.00736309629864991 -0.00492005031555891 -0.00736200269311666 -0.0062762183137238 -0.010759046068415 -0.0154770415276289 -0.0143817806616426 -0.0123581239953637 -0.00619391934014857 -0.00338505173567683 -0.00334459110163152 -0.00391484482679516 -0.0040899250889197 -0.00436041681095958 -0.00497414101846516 -0.00565428370609879 -0.00606229328550398 -0.00609770477749407 -0.00555239445529878 -0.00536112580448389 -0.004741116380319 -0.00319917183369398 -0.0032646706327796
-0.00234696007100865 -0.00409119057003409 -0.00133436715696007 -0.000216191828803858 0.00250666193824145 0.00346312536858022 0.000234719389118254 0.00119151195976883 0.00181313513312489 0.000842544191982597 -0.0014923058799468 -0.00432573589496315 -0.00554319838993251 -0.0103962760418654 -0.00713076099054888 -0.00124867143895244 5.72353528696112e-05 -0.00073107559728669 -0.00260462670121342 -0.00429758382961154 -0.00515990168787539 -0.00507872654125094 -0.00573449386283755 -0.0049179089255631 -0.00478033837862313 -0.00496795857325196 -0.00471117463894188 -0.00377512280829251 -0.00224330524215475 -0.0014929145690985 -0.0012920684996061 -0.00125425526639447 -0.00201207216596231 -0.00349010108038783 -0.00446265027858317 -0.00519459652714431 -0.00602709352970123 -0.00611191019415855 -0.00487228613346815 -0.00361922208685428 -0.00216545711446088 -0.000826728055835702 -0.00386512201803271
-0.00123829011572525 -0.00101087472285144 -0.000320063176332042 3.03677225019783e-05 0.000854724959935993 0.00124932298786007 0.000887718313606456 0.00390441718627699 0.00303713090252131 0.00142206021700986 -0.000859775237040594 -0.00369717944413424 -0.00399514827877283 0.0139994316268712 0.00501247681677341 -0.00814779145730427 0.000183149763324764 0.000477922776190098 0.000694306060904637 -0.000522148911841214 -0.00218553906306624 -0.00287349562859163 -0.00147065141936764 -0.000823953945655376 -0.000902237021364272 -0.0014521352481097 -0.00207271408289671 -0.00200459752231836 -0.00121895418851636 -0.000899243459571153 -0.00120288048055954 -0.0019972252077423 -0.00293318846961483 -0.00348834288306534 -0.00424604583531618 -0.00531410719268024 -0.00640672948211432 -0.0058490788564086 -0.00385714436415583 -0.00204983883304521 -0.00137679748004302 -0.00246305195614696 -0.00535798175260425
-0.000514537614071742 3.41888051480055e-05 0.00118887475691736 0.000666116992942989 0.000274629681371152 0.00116050540236756 0.0033210069173947 0.00209765715990216 0.0011435242369771 0.00197881925851107 0.00228021766379243 0.000221083732321858 0.000123796076513827 0.00528070278378436 -0.0105019847396761 -0.0212776776403189 -0.0039201021369081 0.000124060950474814 0.000419210828840733 -0.00028296047821641 -0.00129475913126953 -0.00203764997713733 -0.000518102225032635 0.00253116273379419 0.00222632061922923 -0.000244108668994159 -0.00240474313031882 -0.00214009683113545 0.00151285380125046 0.00175931038393173 -0.000457995411125012 -0.00249496530741453 -0.00175945218652487 -0.00247002393007278 -0.00380046339705586 -0.00489631714299321 -0.0050579865463078 -0.00431018816307187 -0.00297876053955406 -0.00209630356403068 -0.00215047401143238 -0.00341648838948458 -0.0059645141242072
-0.000498744715878274 0.000108221113623586 0.000419970553775784 0.000680497114080936 0.00103667849907652 0.000919511646861792 0.00011209930635232 0.000716171301246504 0.00095651998417452 0.0013329804642126 0.00161402156809345 0.00182053355965763 0.00393507371190935 0.00134026581799844 0.0167556001033518 0.0227284871041775 -0.00215280007105321 -0.00207107819151133 -0.00302131460048258 -0.00281002640258521 -0.00204595329705626 -0.00162568583036773 -0.000898584554670378 0.00447264878894202 0.00214592763222754 -0.0028576647862792 -0.00367751799058169 -0.00251084554474801 -0.00156138679012656 -0.00126420054584742 -0.00170140215195715 -0.00257968506775796 -0.00232637277804315 -0.00290352171286941 -0.00376272492576391 -0.00464443634264171 -0.00519399717450142 -0.0042998269200325 -0.00304443615023047 -0.00201742490753531 -0.00194542780518532 -0.0032973978901282 -0.00543518385384232
-9999 -0.00023679117730353 0.000127109870663844 0.0045820977044059 0.00440089602489024 0.00164591177781404 6.98842162819346e-05 0.00022960336318647 0.000298882878269069 0.000930581431020983 0.0020030589774251 0.00296575167449191 0.00204490172909573 0.00160451775882393 0.00340150744887069 0.00464734265115112 0.00353257858660072 0.00750490499194711 0.00624968237243593 0.0294363198336214 0.0426234818994999 0.0157024507410824 0.00100518288090825 0.00209269002079964 0.00117805815534666 -0.0030049123452045 -0.00722077081445605 -0.00333597569260746 -0.00141848850762472 -0.000903098378330469 -0.00135886837961152 -0.00226048287004232 -0.00280017871409655 -0.00237237950786948 -0.00315060454886407 -0.0043781042098999 -0.00481386324390769 -0.00387556543573737 -0.0025276729138568 -0.00168656994355842 -0.00187550826231018 -0.00349667242262512 -0.00708339067641646
-9999 -9999 -4.38630202552304e-05 0.000568331540489453 0.00155001756502315 0.00163080774073023 0.000126821382855269 1.9362248985999e-05 0.000150827164270595 0.0012500541342888 0.00213939379900694 0.00169950014096685 0.000939068786101416 0.00204047453007661 0.00436894048471004 0.00652516260743141 0.0070832830388099 0.0051917873788625 0.00254804814467207 0.00410647568060085 0.00611870954744518 0.0042313604732044 -8.00654175691307e-05 0.000635168980807066 -0.000197409885004163 -0.00259470088640228 -0.00471646906808019 -0.00251595573499799 -0.00102498145424761 -0.000539873144589365 -0.000922649895073846 -0.00181902550393716 -0.00251679016510025 -0.00162134562851861 -0.00247138383565471 -0.00389966869261116 -0.00413745595142245 -0.00310713751241565 -0.00227333640214056 -0.00293104874435812 -0.0043467799667269 -0.00569559251889586 -0.00797649761661887
-9999 -9999 -9999 7.61607210733928e-05 0.000641320912109222 0.00102696446629125 9.94835571873409e-05 1.92025609976554e-05 9.17895847123873e-05 9.61193691182416e-05 0.000113004633021774 0.00023087635054253 0.000278503954177722 0.00396085357642733 0.00623650546185672 0.00720056113786995 0.00737145263701677 0.00381054449826479 0.00243190061300993 0.00137219476164319 0.00112465011770837 0.00195247280644253 0.000882954720873386 1.5388845349662e-05 -0.000108813896076754 2.62996465608012e-05 -0.000139030580612598 -0.000431234115239931 -0.000321013218490407 -0.000183241885679308 -0.00045092952059349 -0.00131126743508503 -0.00179937406210229 -0.00189821831882 -0.00282488635275513 -0.0035464612999931 -0.00301327866036445 -0.0022735744016245 -0.00222037490457296 -0.00460467510856688 -0.00683543644845486 -0.00650070002302527 -0.00637475913390517
-9999 -9999 -9999 0.000266243267105892 0.00084300510934554 0.0011147279466968 0.000821451921365224 0.0004465692298254 0.000207601598231122 6.21154775899413e-05 8.21919640884516e-05 0.000353093477315269 0.000966661944403313 0.00270092344144359 0.0034502298804 0.00351703241467476 0.00359247594606131 0.00367557357531041 0.003451311821118 0.00258317717816681 0.00146532735670917 0.000586203760940407 9.17566563657601e-05 -4.27681336077512e-05 0.000119698706839699 0.000279853827669285 0.000185767911898438 5.79839004785754e-05 5.01204332977068e-05 0.000520253477588994 0.000564436858985573 -0.000488019606564194 -0.00102148723090068 -0.00177794395713136 -0.00309719180222601 -0.00387644108850509 -0.00306876649265178 -0.00116915663820691 -0.0012759959383402 -0.00284124125028029 -0.0041019310709089 -0.00372579907998443 -0.00364745473489165
-9999 -9999 -9999 -9999 0.00140537809056696 0.000775086533394642 0.00145369824022055 0.00119463298469782 0.000430312866228633 0.000126574355817866 0.000352358496456873 0.000980909448117018 0.00198038993403316 0.00148011731216684 0.000349255686160177 -0.000209457997698337 0.000516516185598448 0.000645876192720607 0.000139565744757419 0.000289764389890479 0.00085118364659138 0.00142109650187194 0.00248412485234439 0.00164775499142706 0.000572248092794325 -8.93400138011201e-06 0.000119889757479541 -0.000322929283720441 4.18981144321151e-05 0.000783715637226123 0.000799912051297724 -0.000486587156774476 -0.000595091684954241 -0.00182943092077039 -0.00319765822496265 -0.00407533864490688 -0.00380773178185336 -0.00105754269170575 -0.00104332834598608 -0.00169495353475213 -0.00209563580574468 -0.00188247853657231 -0.00222501385724172
-9999 -9999 -9999 -9999 -9999 0.000164339656475931 0.00037626282137353 0.000175197285716422 8.83528227859642e-05 5.54344405827578e-05 -9999 0.000373038041288964 0.000967715095612221 0.00186864250572398 0.00200437213061377 0.00194834825815633 0.00209562700829338 0.000240513399967313 0.00680277836409005 0.00794302322901785 0.00469175510806963 0.00173973358469084 0.00574523714603856 0.00521831987425685 0.00241434627241688 0.000152446182619315 0.000537887756945565 0.00172355652903207 0.00175180686637759 0.000830553948617307 -0.000219423477392411 -0.000666320748860017 -0.000878975359955803 -0.00162934949621558 -0.00280685297911987 -0.00354719585739076 -0.00298371374956332 -0.000845849694451317 -0.00189078983967192 -0.00304572435561568 -0.00357612534426153 -0.00297396596288309 0.000682735128793866
-9999 -9999 -9999 -9999 -9999 1.92594210602692e-05 4.05418441005168e-05 0.000179846884748258 5.76087085846666e-05 2.6121442715521e-06 -9999 0.000350588408764452 0.000495907792355865 0.0010092886746861 0.0031463170889765 0.00359478407335701 0.000154487941472325 0.000190204569662455 0.0011633110785624 0.00585731753380969 0.0102851152420044 0.00964044289430603 0.00170315861469135 0.00322845299961045 0.00281406921567395 0.00159750845050439 0.00280051995068789 0.00725894290953875 0.00541596938855946 0.00211208101245575 -0.000323086505522952 -0.000723581400234252 -0.000941452116239816 0.000151910976273939 -0.000883893255377188 -0.00253362825606018 -0.00272788812872022 -0.00178670154418796 -0.00277886188123375 -0.00524749560281634 -0.00721564427949488 -0.0068500570487231 -0.00438927742652595
-9999 -9999 -9999 -9999 -9999 -9999 3.81657059733698e-06 -1.89735351341369e-06 -3.85561781968136e-07 4.01729590748801e-06 0.000161550381062625 -9999 0.00138579444610514 0.000585678803327028 0.000556902661628556 0.00164658686844632 0.00354618560522795 0.00503460895270109 0.00638715075328946 0.0314976889640093 0.049394479393959 0.0304152841505129 0.00390643638675101 0.000372025652904995 0.00215126045804936 0.0032828918308951 0.00186508869519457 0.00437769911950454 0.00437293089926243 0.00345673516858369 0.00217440337873995 0.0014933372149244 0.00543010386172682 0.00145532417227514 -0.00132628637948073 -0.00245435682591051 -0.00301274268422276 -0.00261090735439211 -0.0035846137907356 -0.00568755413405597 -0.00752251092344522 -0.00794110829010606 -0.008100760076195
-9999 -9999 -9999 -9999 -9999 -9999 -9999 -4.06711715683627e-06 6.8975975864305e-07 1.42547049790664e-05 0.000156667316150561 0.000864050493692048 0.00407638598990161 0.00216944986023009 0.000715728441718966 0.00132047123042867 0.00390109550207853 0.00458924900740385 0.00315585341304541 0.0456391642801464 0.0777715153992176 0.0469911389518529 0.00612136092968285 0.000411368202185258 0.00157939796918072 0.00239319500979036 0.00110554252751172 0.00222683069296181 0.00243646076414734 0.00314357073511928 0.00314400451024994 0.00177637940505519 0.00347091514850035 0.000648536602966487 -0.00143704714719206 -0.00213848688872531 -0.0020037958282046 -0.00249005806399509 -0.00400451249442995 -0.00488591683097184 -0.00523034809157252 -0.00571973999030888 -0.00802899939008057
-9999 -9999 -9999 -9999 -9999 -9999 -9999 -9999 1.0196731727774e-05 2.32433476412552e-05 0.000152345843162038 0.000763558721519075 0.003393388967379 0.00270845217164606 0.0012477391428547 -7.3968744254671e-05 -0.000860491167986765 -0.00163810859085061 0.00383895814884454 0.0769157584290951 0.133489708602428 0.0909059122204781 0.01369459182024 0.000443584914319217 3.08590824715793e-05 0.00190249889856204 0.00343339301180095 0.00183578866999596 0.000877732993103564 0.000512832484673709 0.001175360835623 0.00260411924682558 0.000922355568036437 -0.0016511021181941 -0.00320510717574507 -0.00336616390850395 -0.00221957750400179 -0.000142690519714961 -0.00194225429368089 -0.00378898018971086 -0.00519043263047934 -0.00647169048897922 -0.0085601273458451
-9999 -9999 -9999 -9999 -9999 -9999 -9999 -9999 -9999 -2.45193098180607e-06 0.000178307735177441 0.000745667720912025 0.00191074802423827 0.00311549992766231 0.00164339010370895 -0.000404957210412249 -0.00063906526484061 -0.000228431474533863 0.0321952683589188 0.201398579403758 0.353657585382462 0.318021516501904 0.0902476951479912 0.0189195218379609 0.0039643631898798 0.00730986953713 0.00663737952709198 0.00249661132693291 0.000669904576352565 -8.06952266430017e-05 -0.000158173860108946 8.84963938005967e-05 -3.01842683256837e-05 -0.000660147097005392 -0.00207170855719596 -0.00313122740481049 -0.00255337411072105 0.000419012107886374 -0.000763329048641026 -0.00340014742687345 -0.00597825204022229 -0.00748559115454555 -0.00820917887613177
-9999 -9999 -9999 -9999 -9999 -9999 -9999 -9999 -9999 8.82674350322077e-06 4.12513125084502e-05 0.000240132256294601 0.00106361850339454 0.00245763360289857 -9999 0.00275606692302972 0.00287845977582037 0.00364688583649695 0.0468510332284495 0.37897551804781 0.704672855138779 0.677594862878323 0.236079595983028 0.0547496856772341 0.00278495269594714 0.00443155074026436 0.00316573890158907 0.00141841393196955 0.000633388856658712 0.000506245589349419 0.000565184283186682 0.000154980135266669 -0.00206730735662859 8.38990439660847e-05 0.00253522192360833 0.00191973331384361 -0.00279342215508223 -0.00268345680087805 -0.00344455232843757 -0.00478346506133676 -0.00585682680830359 -0.00604855427518487 -0.00634059617295861
-9999 -9999 -9999 -9999 -9999 -9999 -9999 -9999 2.63006246314035e-05 7.34404648028431e-06 3.38980776177777e-05 0.000273753434885293 0.0013784343493171 0.0038830297649838 0.00708572589792311 -9999 0.00739443567581475 0.00519684483297169 0.00444412496872246 0.405570863513276 0.775698775053024 0.65509315431118 0.272717127203941 0.0774733955971897 0.00840143847744912 0.00239471630193293 0.00255138364154845 0.00616082914639264 0.00567319723777473 0.0032001972431317 0.000881426082924008 8.78407503478229e-05 -0.00162927937926725 0.00218842121539637 0.00197816973195586 -0.000268954637795105 -0.00113724472466856 -0.00232066309545189 -0.00354648989159614 -0.00480493251234293 -0.00591992186382413 -0.00643170978873968 -0.00458061154931784
-9999 -9999 -9999 -9999 -9999 -9999 -9999 -9999 -9999 -9.71831286733504e-06 -4.60063463833649e-05 -3.43057516147383e-05 0.000276021838362794 0.000904640110093169 0.000978508032858372 0.00182819266337901 -9999 -9999 0.0166099582798779 0.146935801487416 0.310315030813217 0.407801508903503 0.595276236534119 0.270245607197285 0.0609573016408831 0.00131778973154724 0.00241662142798305 0.00548288924619555 0.00474309753626585 0.00487074325792491 0.00446963121648878 0.00208320403471589 0.00184653298929334 0.00328231516759843 0.00200408668752061 -0.000532561937870923 -0.00205523015465587 -0.00246899498160929 -0.00338914007879794 -0.00426961609628052 -0.00565904951654375 -0.00729960992466658 -0.00397615905385464
-9999 -9999 -9999 -9999 -9999 -9999 -9999 -9999 -9999 -9999 -9.45848929404747e-05 -0.000185693368575812 -2.00155205220653e-05 0.000240618737507248 0.000298714148811996 0.000699249427998438 -9999 -9999 0.00648718839511275 0.00288869187352248 0.0491794253641274 0.243035691976547 0.891785663366318 0.473853072524071 0.158180857077241 0.040965157141909 0.00463880610186607 0.00171707302797586 0.00351249480154365 0.00636080675758421 0.00847953055053949 0.00926122553646565 0.0118486572057009 0.0066296411678195 0.00341085181571543 0.00178137902985327 -0.000306874205125496 -0.00234058268251829 -0.00317442526575178 -0.00351100543048233 -0.00372803939972073 -0.00406173262745142 -0.00432577524334192
-9999 -9999 -9999 -9999 -9999 -9999 -9999 -9999 -9999 -9999 -9999 -9999 -0.000282516285369638 -0.000664144376059994 0.00216603296576068 0.00413056305842474 0.00320387327810749 -9999 -9999 0.00614840991329402 0.0126998567255214 0.0911373723298311 0.549985881522298 0.410552874207497 0.226771518588066 0.090112760826014 0.00289693456143141 -0.000138934515416622 0.000165532957180403 0.00071363516326528 0.00223889304907061 0.00515414937399328 0.00476435176096857 0.00142926516091393 -0.000370719948477927 -0.00111210979521275 -0.00204707130324096 -0.00299631308298558 -0.000740577504620887 -0.000411482687923126 -0.00211462287697941 -0.00459890952333808 -0.0055332756601274
-9999 -9999 -9999 -9999 -9999 -9999 -9999 -9999 -9999 -9999 -9999 -9999 -9999 0.00352747169672511 0.00270174579054583 0.000706928243744187 0.0025935297482647 0.00901441579917446 -9999 -9999 -0.000243185093859211 0.0138154057145584 0.129392001667293 0.239148990809917 0.266372591257095 0.206006132811308 0.0873275330814067 0.0104338507226203 0.00135746591840871 0.00128182984190062 0.000953852396924049 0.0008964114531409 0.000864652189193293 0.00112744644866325 0.000220624613575637 -0.00120566048426554 -0.00233955637086183 -0.00384818923193961 -0.00181291394983418 -0.00156879969290458 -0.00258511023130268 -0.00329641222488135 -0.00324973377864808
-9999 -9999 -9999 -9999 -9999 -9999 -9999 -9999 -9999 -9999 -9999 -9999 -9999 -0.000280130273313262 0.00118296936852857 0.00239787136670202 0.00159733130130917 -0.000169758847914636 -9999 -9999 -9999 -9999 0.000980479465215467 0.0739821972441859 0.170384608209133 0.192180779576302 0.0817822940531187 0.00845974151743576 -0.000142301468440564 -0.000104430084320484 -0.000263103369798046 5.31239740666933e-05 0.0017455679088016 0.000345793456654064 -0.000490968799567781 -0.000943290570285171 -0.000921340531203896 0.00496867693727836 0.00196332665800583 -0.00251136381120887 -0.00532445101998746 -0.00492178602144122 -0.00278424052521586
-9999 -9999 -9999 -9999 -9999 -9999 -9999 -9999 -9999 -9999 -9999 -9999 -9999 -0.00043940739124082 -0.000369777073501609 0.000140007847221568 0.00145103930262849 0.0035353594343178 -9999 -9999 -9999 -9999 -9999 0.00501287924125791 0.0765573522076011 0.137063778191805 0.110760728642344 0.0433643471449614 0.0104592055267858 -0.000299509634714923 -0.000517484062584117 -0.000319971871795133 0.000344383408082649 -0.000130476654157974 0.00105884125514422 0.00237221925053745 0.00215805026236922 0.00259214586112648 0.000946332317835186 -0.00161803968512686 -0.00441192300058901 -0.00603009379410651 -0.00109064503049012
-9999 -9999 -9999 -9999 -9999 -9999 -9999 -9999 -9999 -9999 -9999 -9999 -9999 -9999 -0.00053418439347297 0.000262444006511942 0.00321190000977367 0.00998469104524702 0.0183889464475215 -9999 -9999 -9999 -9999 0.000694308860693127 0.0548811119515449 0.151817432790995 0.235175009071827 0.0866876438260079 0.0241917649749666 0.00233911021496169 -0.000677443889435381 -0.000641667595482431 -0.000483003919362091 -0.00058502838073764 -0.000224956354941241 -9.38773475354537e-05 -0.000993985333479941 -0.0029454535106197 -0.00348481812980026 -0.00218487513484433 -0.00306111130630597 -0.00727655708324164 0.00198533658403903
