# Supplementary material for: Automatic variable selection in ecological niche modeling: A case study using Cassin’s Sparrow (Peucaea cassinii)
Source: PLoS One. 2022 Jan 21;17(1):e0257502. doi: 10.1371/journal.pone.0257502 (PMC8782318; doi:10.1371/journal.pone.0257502)
Supplement: S1 File — Compressed file folder containing input data and example scripts used in the study. (ZIP) [file pone.0257502.s002.zip › S2_File-Data-and-Scripts/input/merra/M72.asc]

NCOLS 43 
NROWS 34 
XLLCORNER -118.8125 
YLLCORNER 23.75 
CELLSIZE 0.5 
NODATA_value -9999 
0.233750358223915 0.330597990751266 0.306853598356247 0.259526441991329 0.250770948827267 0.303987810015678 0.401808062195778 0.382425656914711 0.300020009279251 0.227544315159321 0.196081876754761 0.210772132873535 0.202576184272766 0.461546324193478 0.804544061422348 0.953290897607803 0.704661452770233 0.261685645580292 0.275804349780083 0.36510095000267 0.436594432592392 0.489864531159401 0.692424741387367 0.652801191806793 0.612597227096558 0.596461671590805 0.571479168534279 0.441890779137611 0.405547493696213 0.365146204829216 0.337476450204849 0.33851490020752 0.270325088500977 0.249917078018188 0.210604071617126 0.161022992432117 0.119859682768583 0.0772981695830822 0.0612880896776915 0.0611947383731604 0.0762251488864422 0.10630194619298 0.150125230103731
0.356796512007713 0.456787511706352 0.478157803416252 0.427025392651558 0.371719405055046 0.365162235498428 0.430992537736893 0.478086596727371 0.399070209264755 0.348220929503441 0.338105589151382 0.339557772874832 0.270033532381058 0.362432432174683 0.565701186656952 0.662919473648071 0.496913182735443 0.339756143093109 0.406725144386292 0.454871043562889 0.493994107842445 0.564636522531509 0.605293041467667 0.623484218120575 0.508522391319275 0.409169554710388 0.457808539271355 0.450679704546928 0.493830725550652 0.465594187378883 0.401228713989258 0.3628258228302 0.377672481536865 0.312226894497871 0.233520895242691 0.162764974683523 0.108401690796018 0.0635053057223559 0.0189739190740511 0.00793502212036401 0.0341968308202922 0.0828175321221352 0.0868580117821694
0.411987435817718 0.562699013948441 0.539123183488846 0.50267570912838 0.489038601517677 0.468436306715012 0.420350429415703 0.433684203028679 0.42545804977417 0.43554475903511 0.442243891954422 0.431609436869621 0.488911554217339 0.524652993679047 0.522761911153793 0.524576640129089 0.549991378188133 0.455504736304283 0.494415381550789 0.533330738544464 0.571154749393463 0.604460102319717 0.485502916574478 0.610333853960037 0.447943769395351 0.296253888309002 0.458477157354355 0.438921493291855 0.475833243131638 0.454109147191048 0.399523243308067 0.358526307344437 0.329121571779251 0.279013696312904 0.208485849201679 0.142292489856482 0.100339620932937 0.0552644994109869 0.0222418411634862 0.0254105743952096 0.0451370742172003 0.0565492797642946 0.057874758914113
0.45452746450901 0.642184412479401 0.564987146854401 0.495199200510979 0.465065896511078 0.456222885847092 0.457107612490654 0.547872921824455 0.527878832817078 0.526757776737213 0.53575268983841 0.541233694553375 0.646968328952789 0.59243865609169 0.519025474786758 0.512669861316681 0.610446047782898 0.682886290550232 0.756464868783951 0.761764079332352 0.725752639770508 0.691787326335907 0.675008571147919 0.516457358002663 0.468380659818649 0.548473855853081 0.678733712434769 0.579938822984695 0.514874762296677 0.495463594794273 0.483447322249413 0.439319229125977 0.369974040985107 0.298215225338936 0.212426111102104 0.136652653664351 0.0906426589936018 0.0403291117399931 0.026009326800704 0.0403427015990019 0.0558883488178253 0.0542128834873438 0.082424807921052
0.540087956190109 0.606088483333588 0.557580506801605 0.49204737842083 0.469266176223755 0.47187716960907 0.484717389941215 0.589208552241325 0.560374170541763 0.543483108282089 0.552350533008575 0.56387477517128 0.510409837961197 0.518284547328949 0.520943611860275 0.56776447892189 0.689304828643799 0.720811367034912 0.747046548128128 0.764239102602005 0.791541510820389 0.839186215400696 0.853251671791077 0.78856503367424 0.746204882860184 0.721169531345367 0.690214139223099 0.650733309984207 0.657651615142822 0.658553898334503 0.630046385526657 0.56705157160759 0.517248648405075 0.40565721988678 0.286407560110092 0.191358694434166 0.136916164308786 0.0925562717020511 0.0917562879621983 0.0954410396516323 0.0869316264986992 0.0655090525746345 0.0837928488850593
0.701240211725235 0.545597696304321 0.572280740737915 0.564417600631714 0.514913529157639 0.455398344993591 0.43443124294281 0.543156695365906 0.588751405477524 0.600121170282364 0.622967284917831 0.67821871638298 0.649972742795944 0.659747833013534 0.590632915496826 0.563452422618866 0.671311968564987 0.644965714216232 0.606190270185471 0.69571191072464 0.866357052326202 0.971488702297211 0.582093846797943 0.558260178565979 0.624701887369156 0.630603617429733 0.511941477656364 0.493998453021049 0.666679200530052 0.735944271087646 0.700541937351227 0.631343746185303 0.632160758972168 0.540810942649841 0.409127175807953 0.289340677857399 0.220231778919697 0.176893778145313 0.174240954220295 0.153360776603222 0.100138167850673 0.0305104119703174 0.0550983367487788
0.454004311561584 0.524558508396149 0.521423017978668 0.534427082538605 0.513594597578049 0.466066381335259 0.42214877307415 0.461960217356682 0.452688366174698 0.503449469804764 0.552346760034561 0.539053577184677 0.581485551595688 0.6178102850914 0.577033907175064 0.544282305240631 0.604640579223633 0.689545059204102 0.746198934316635 0.765853375196457 0.746341001987457 0.686858397722244 0.573784905672073 0.551269394159317 0.624669909477234 0.63744138777256 0.500101897120476 0.600178596377373 0.772324430942535 0.792435616254807 0.722667837142944 0.66526118516922 0.606658661365509 0.536763364076614 0.429985463619232 0.329778680205345 0.280713030695915 0.266086837649345 0.265161266922951 0.221059493720531 0.141198845207691 0.0634221322834492 0.101485807448626
0.273170687258244 0.491508567333221 0.49642733335495 0.523084580898285 0.469995975494385 0.398692828416824 0.390739706158638 0.458780291676521 0.476751577854157 0.481710001826286 0.526181745529175 0.630138343572617 0.648479455709457 0.60851286649704 0.522115811705589 0.491179087758064 0.587278527021408 0.658888357877731 0.766503769159317 0.813699007034302 0.731038099527359 0.537417012453079 0.623116236925125 0.543380224704742 0.541218042373657 0.539671444892883 0.478744500875473 0.703425353765488 0.804084551334381 0.749785512685776 0.646781796216965 0.599437469244003 0.549244111776352 0.495725598931313 0.437846273183823 0.390519866347313 0.364082178473473 0.333547601103783 0.298187416791916 0.26132882386446 0.213180240988731 0.159939414262772 0.197106176614761
0.373048624396324 0.51405041217804 0.547777485847473 0.501825749874115 0.387537553906441 0.275657650828362 0.237659803032875 0.290063181519508 0.468180051445961 0.521463960409164 0.521658074855804 0.57456082701683 0.616260761022568 0.607853072881699 0.559165060520172 0.564856600761414 0.689042681455612 0.776407784223556 0.815988123416901 0.806654930114746 0.745607209205627 0.661359268426895 0.723435980081558 0.553198713064194 0.507655769586563 0.5451420545578 0.577334499359131 0.708969974517822 0.770152652263641 0.690233498811722 0.566561114788055 0.507931113243103 0.49779212474823 0.460135358572006 0.433496877551079 0.414772003889084 0.389508378505707 0.330793845653534 0.297609749436379 0.261312954127789 0.218719467520714 0.183635123074055 0.227256841957569
0.38268586397171 0.57898853123188 0.437745860219002 0.310516569018364 0.260535344481468 0.230780591070652 0.174264460802078 0.221166282892227 0.356313188374042 0.462925046682358 0.5329077064991 0.583173000812531 0.634766972064972 0.643324828147888 0.579681664705276 0.575098222494125 0.727667164802551 0.828901696205139 0.795292687416077 0.736362367868423 0.685683470964432 0.667520016431808 0.738292425870895 0.666204631328583 0.596371620893478 0.585022175312042 0.668499130010605 0.892096322774887 0.810145550966263 0.655813127756119 0.532153096795082 0.487576314806938 0.437614104151726 0.43425440788269 0.426377713680267 0.406233811378479 0.372829115390778 0.311494791507721 0.26248165667057 0.226999029517174 0.216712394356728 0.236083814501762 0.25150074660778
0.360599803924561 0.418517053127289 0.363309800624847 0.271037447452545 0.249848395586014 0.22962598502636 0.148574550449848 0.165090675652027 0.327053533494472 0.457777544856071 0.531905251741409 0.570556050539017 0.657040053606033 0.751068204641342 0.659065455198288 0.569472295045853 0.665961980819702 0.727159261703491 0.744814074039459 0.756792604923248 0.768297958374023 0.770904207229614 0.720545625686645 0.62654093503952 0.616096645593643 0.647262966632843 0.659735816717148 0.684466165304184 0.658051818609238 0.596392601728439 0.526908728480339 0.470316156744957 0.399680957198143 0.401626691222191 0.411522969603539 0.40680755674839 0.372820255160332 0.287472340464592 0.232010738551617 0.205406300723553 0.208854727447033 0.244733317196369 0.329120130836964
0.240198601782322 0.199855573475361 0.222862668335438 0.218311649560928 0.247544601559639 0.257002073526382 0.20561667829752 0.223091055452824 0.364702181518078 0.49570569396019 0.55403608083725 0.534624987840652 0.620486623048782 0.706499922275543 0.692785710096359 0.635269415378571 0.608553427457809 0.610219639539719 0.643939822912216 0.716341137886047 0.774537616968155 0.754383927583694 0.590216094255447 0.525863254070282 0.576953113079071 0.64587978720665 0.634447157382965 0.560687124729156 0.531403160095215 0.490756914019585 0.446831050515175 0.416435831785202 0.395005291700363 0.392484354972839 0.394868239760399 0.383588674664497 0.339647628366947 0.241907276213169 0.178819565474987 0.159341938793659 0.181603883206844 0.24412676692009 0.372132509946823
0.258421111106873 0.260533390939236 0.247719334065914 0.2802634999156 0.288184866309166 0.304637771844864 0.353764641284943 0.314356815814972 0.419754874706268 0.523186206817627 0.569321709871292 0.539681595563889 0.489490526914597 0.57256623506546 0.640683829784393 0.651350671052933 0.603178185224533 0.575415629148483 0.596973586082459 0.649120002985001 0.703451973199844 0.711873859167099 0.538225740194321 0.495085114240646 0.551007568836212 0.624383479356766 0.637807488441467 0.59087860584259 0.52912061214447 0.456271797418594 0.394305983185768 0.361562484502792 0.343600219488144 0.342417272925377 0.352636635303497 0.35822526216507 0.337218271195888 0.247104047238827 0.191056294739246 0.164375059306622 0.176481990516186 0.235876798629761 0.34525728225708
0.208106251060963 0.311660096049309 0.344039842486381 0.345718514919281 0.287891276180744 0.260791365802288 0.329722833633423 0.326548147201538 0.408281257748604 0.502905502915382 0.587989926338196 0.646986204385757 0.639993530511856 0.59433199763298 0.649243414402008 0.698844218254089 0.636099380254746 0.591571706533432 0.662301135063171 0.69758477807045 0.693960207700729 0.662996292114258 0.531208515167236 0.477445012331009 0.53213158249855 0.60937528014183 0.623744010925293 0.615947723388672 0.554040133953094 0.458461180329323 0.375261014699936 0.341619145870209 0.328877913951874 0.316431769728661 0.32252012193203 0.32755871117115 0.305455724895 0.235055331885815 0.196845491230488 0.176866933703423 0.167939980328083 0.169114178419113 0.207489484548569
-9999 0.150985936820507 0.188240353763103 0.24053243547678 0.320524007081985 0.404938501119614 0.452809265255928 0.372131922841072 0.408303090929985 0.466388687491417 0.544058477878571 0.644955366849899 0.71651217341423 0.720840555429459 0.742749273777008 0.706790101528168 0.563551533222199 0.534773361682892 0.521423655748367 0.550366818904877 0.587979632616043 0.585177424550056 0.478945758938789 0.489263343811035 0.57114739716053 0.624513953924179 0.576047134399414 0.531866836547852 0.493829995393753 0.413079425692558 0.339668318629265 0.323012003302574 0.312872609496117 0.296152958273888 0.292663842439651 0.290087339282036 0.269683051109314 0.213031125068665 0.179492565989494 0.160894587635994 0.144913571327925 0.128702581673861 0.161821252852678
-9999 -9999 0.189738650247455 0.237953132390976 0.382927790284157 0.565189445018768 0.655008745193481 0.409179258346558 0.435902133584022 0.479040235280991 0.507599958777428 0.53497696518898 0.566510254144669 0.606530386209488 0.672088235616684 0.665152251720428 0.528676515817642 0.501461082696915 0.488180276751518 0.477205857634544 0.488171935081482 0.522414082288742 0.465826338529587 0.477366238832474 0.550870388746262 0.587033754587173 0.505119517445564 0.397926643490791 0.375460174679756 0.327760234475136 0.288719671964645 0.300701031088829 0.307449063658714 0.29241549372673 0.267932251095772 0.245076680183411 0.227268159389496 0.181433379650116 0.14487222880125 0.136471129953861 0.140710374712944 0.143330121040344 0.174989438056946
-9999 -9999 -9999 0.197346378862858 0.300371766090393 0.461816358566284 0.611393436789513 0.331662520766258 0.318227794766426 0.404199972748756 0.492197987437248 0.518845194578171 0.521954125165939 0.555759686231613 0.650319844484329 0.658499363064766 0.483332958817482 0.42710477411747 0.450272870063782 0.454878091812134 0.483195722103119 0.561194086074829 0.500976419448853 0.490666875243187 0.509766027331352 0.498392969369888 0.412911823391914 0.32013593018055 0.322336050868034 0.313392758369446 0.29318805038929 0.281823399662971 0.29074242413044 0.315582582354546 0.288750156760216 0.236508190631866 0.195339441299438 0.150498628616333 0.128230162709951 0.148693230003119 0.166650454699993 0.146953117847443 0.169457066059113
-9999 -9999 -9999 0.189601235836744 0.27381631731987 0.360237821936607 0.462431187927723 0.258124788105488 0.259080450236797 0.369629427790642 0.484660220146179 0.521979284286499 0.524919557571411 0.506280022859573 0.557366281747818 0.56608861386776 0.446023532748222 0.428352734446526 0.424745926260948 0.443590968847275 0.481707647442818 0.516362732648849 0.445049875974655 0.391797533631325 0.372658804059029 0.352176153659821 0.304407024383545 0.302046394348145 0.326211884617805 0.341329485177994 0.327139544487 0.284337776899338 0.293313187360764 0.326799881458282 0.286632508039474 0.212232346832752 0.162311165034771 0.143035607039928 0.146112269163132 0.147899769246578 0.134326537698507 0.10802936181426 0.140496756881475
-9999 -9999 -9999 -9999 0.266041047871113 0.34282423555851 0.40577275454998 0.497232815623283 0.389718717336655 0.374837294220924 0.43853671848774 0.5078164935112 0.546785056591034 0.501148900389671 0.533023223280907 0.550252372026443 0.464303091168404 0.454143241047859 0.487511298060417 0.501291811466217 0.512013274431229 0.534567809104919 0.495002055168152 0.41732861995697 0.392192006111145 0.38020304441452 0.334616515040398 0.306323167681694 0.331214302778244 0.373402833938599 0.385589551925659 0.343477240204811 0.339190164208412 0.329855680465698 0.274730890989304 0.200204293429852 0.145822992920876 0.143328467011452 0.158634592592716 0.151427119970322 0.1213284753263 0.0868108510971069 0.113028204441071
-9999 -9999 -9999 -9999 -9999 0.329832252860069 0.387289851903915 0.600285619497299 0.655319577455521 0.509327426552773 -9999 0.472998178005218 0.544206941127777 0.566183394193649 0.645504415035248 0.664975374937057 0.535992956161499 0.516731882095337 0.535276120901108 0.508406281471252 0.466722744703293 0.453381568193436 0.455559521913528 0.415463998913765 0.404483437538147 0.392688316106796 0.344422787427902 0.296445816755295 0.274660888314247 0.3100725710392 0.348627650737762 0.338228920102119 0.322664788365364 0.335787311196327 0.289284624159336 0.214332416653633 0.160232605040073 0.13794751316309 0.14709284901619 0.146377302706242 0.126331681758165 0.096322700381279 0.121631130576134
-9999 -9999 -9999 -9999 -9999 0.255446276068687 0.361178374290466 0.360210204124451 0.604812198877335 0.506061181426048 -9999 0.419766131043434 0.511832681298256 0.592652583122253 0.639587849378586 0.624449950456619 0.550559103488922 0.563638746738434 0.585170310735702 0.526770949363708 0.447185721993446 0.419484013319016 0.434166973829269 0.426035076379776 0.420377314090729 0.402699249982834 0.358803227543831 0.311752155423164 0.26496472209692 0.260509498417377 0.277706465125084 0.286043766140938 0.275816348195076 0.304257851839066 0.250013694167137 0.169007746875286 0.138870829343796 0.159569448232651 0.153149862587452 0.140782907605171 0.128372384607792 0.121674393117428 0.140959034860134
-9999 -9999 -9999 -9999 -9999 -9999 0.265639157965779 0.0779837239533663 0.127439999207854 0.230558693408966 0.292824926972389 -9999 0.456593161821365 0.555113184452057 0.597484886646271 0.60414834022522 0.602128738164902 0.629856771230698 0.677111327648163 0.603179186582565 0.498674190044403 0.465372884273529 0.419347321987152 0.389039409160614 0.374355226755142 0.366847383975983 0.353553920984268 0.309685617685318 0.293766051530838 0.28558175265789 0.298880115151405 0.332824718952179 0.28686009645462 0.297832128405571 0.247543767094612 0.17397700548172 0.139995421469212 0.168932010233402 0.160873655974865 0.146861627697945 0.141547015309334 0.148682542145252 0.136818416416645
-9999 -9999 -9999 -9999 -9999 -9999 -9999 -0.0570402413606644 0.0757293432950973 0.197410240769386 0.24852197766304 0.225853028893471 0.3897903829813 0.488780134916306 0.585087388753891 0.649754518270492 0.659336006641388 0.698622906208038 0.748042798042297 0.694483160972595 0.576168122887611 0.46256048977375 0.406394675374031 0.381670293211937 0.338237762451172 0.312964537739754 0.330855107307434 0.276635193824768 0.274465391039848 0.257731981575489 0.236645878851414 0.232331120967865 0.242201840877533 0.280744382739067 0.252248406410217 0.200592225790024 0.185622873902321 0.199722257256508 0.168382725119591 0.127379342913628 0.0979361139237881 0.0944702558219433 0.115769504755735
-9999 -9999 -9999 -9999 -9999 -9999 -9999 -9999 0.0906995547935367 0.166843309998512 0.169406615942717 0.135950713604689 0.303416215628386 0.410369876027107 0.559219554066658 0.66697810292244 0.660263848304748 0.685420441627502 0.72408961057663 0.697089493274689 0.609244108200073 0.498666164278984 0.465624186396599 0.411994829773903 0.321433186531067 0.269075712561607 0.302919012308121 0.256513792276382 0.201853366196156 0.157806105911732 0.139044593274593 0.146162568032742 0.121983931958675 0.212301459908485 0.224774055182934 0.203865423798561 0.22301195114851 0.252581541240215 0.208553183078766 0.150590434670448 0.108419124782085 0.0979964815080166 0.101638271659613
-9999 -9999 -9999 -9999 -9999 -9999 -9999 -9999 -9999 0.14620353654027 0.213099449872971 0.241888278722763 0.308715528249741 0.249822454154491 0.317389957606792 0.466776713728905 0.60396203994751 0.712123775482178 0.715581178665161 0.630561769008636 0.518918681144714 0.43979409635067 0.384275254607201 0.359985452890396 0.256674148142338 0.189919166266918 0.258900195360184 0.267163306474686 0.201061846315861 0.150697857141495 0.13716834038496 0.14884919449687 0.0917940013110638 0.175312473624945 0.184768132865429 0.17060576826334 0.207333993911743 0.216826605796814 0.18357535302639 0.161836244165897 0.158542834222317 0.164242582023144 0.14102348536253
-9999 -9999 -9999 -9999 -9999 -9999 -9999 -9999 -9999 0.222099080681801 0.296906477212906 0.331392507255077 0.226525370776653 0.183402982354164 -9999 0.307522444427013 0.533146852254868 0.643353408575058 0.723155605792999 0.690753161907196 0.565769043564796 0.402500438690186 0.296331834793091 0.318417021632195 0.221672713756561 0.13351823836565 0.194100186228752 0.23556213080883 0.183547386527061 0.134706068783998 0.119066692143679 0.132050091773272 0.0737276203930378 0.151407218724489 0.168396309018135 0.156701219081879 0.171144606173038 0.142370475828648 0.147435654699802 0.163765862584114 0.193455894291401 0.230706883966923 0.210035862028599
-9999 -9999 -9999 -9999 -9999 -9999 -9999 -9999 0.101799931749702 0.194149598479271 0.276830452680588 0.312304824590683 0.225490182638168 0.0603184506297112 0.225866623222828 -9999 0.497569242119789 0.595784893631935 0.681086510419846 0.67317521572113 0.548207965493202 0.336848506331444 0.246820053458214 0.281341534852982 0.208964940160513 0.125851286202669 0.147134906053543 0.151628667116165 0.119037847965956 0.103910364210606 0.128777732700109 0.174768259748816 0.0613422151654959 0.131225444748998 0.16354226320982 0.165842010080814 0.177465160191059 0.158277149498463 0.16751626431942 0.205620877444744 0.240035410225391 0.245564518868923 0.265577958524227
-9999 -9999 -9999 -9999 -9999 -9999 -9999 -9999 -9999 0.0765105355530977 0.143435426056385 0.236621898412704 0.204272526502609 0.165373240411282 0.150313355028629 0.13570816218853 -9999 -9999 0.311671185493469 0.467291161417961 0.486376774311066 0.360840320587158 0.294556140899658 0.248684759438038 0.148549430072308 0.0610743552446365 0.059178701043129 0.108375588059425 0.129714204370975 0.154254622757435 0.17439937889576 0.165553649514914 0.0553281329572201 0.125756607204676 0.129816502332687 0.110254833102226 0.147703532874584 0.214575688540936 0.265772773325443 0.326869338750839 0.349694031476974 0.300908294320107 0.282326164841652
-9999 -9999 -9999 -9999 -9999 -9999 -9999 -9999 -9999 -9999 0.0365423046052456 0.0892839789390564 0.179237687587738 0.217565548419952 0.238270290195942 0.236022233963013 -9999 -9999 0.263400636613369 0.459103494882584 0.588408631086349 0.528394562005997 0.473829466104507 0.32778294980526 0.195302907377481 0.136496255546808 0.168892233073711 0.166630463302135 0.22778933942318 0.242246262729168 0.196415804326534 0.115863151848316 0.105273611843586 0.115081510692835 0.0962081886827946 0.108744220435619 0.202702601253986 0.279008980095386 0.333209910988808 0.379973202943802 0.389060881733894 0.34612742960453 0.348636856675148
-9999 -9999 -9999 -9999 -9999 -9999 -9999 -9999 -9999 -9999 -9999 -9999 0.0160306375473738 0.0693149961531162 0.130208417773247 0.181512193381786 0.221925903856754 -9999 -9999 0.472206071019173 0.588343125581741 0.633099055290222 0.609415793418884 0.423819926381111 0.266985811293125 0.209385378658772 0.249532881379128 0.179434505105019 0.20778131633997 0.223707929253578 0.185393320024013 0.0896212924271822 0.039075018838048 0.0539689842611551 0.0491056349128485 0.0729248788207769 0.170131839811802 0.242681123316288 0.306322732567787 0.370398625731468 0.405083641409874 0.390314936637878 0.384211421012878
-9999 -9999 -9999 -9999 -9999 -9999 -9999 -9999 -9999 -9999 -9999 -9999 -9999 -0.03549134505447 -0.000764602795243263 0.0914872668683529 0.212725600600243 0.37271440923214 -9999 -9999 0.517766946554184 0.694768702983856 0.766772353649139 0.588270521163941 0.394811749458313 0.260306631028652 0.205170984566212 0.163635928928852 0.163492351770401 0.172334417700768 0.143263670429587 0.0639402512460947 0.0966723058372736 0.0712166290730238 0.0569197535514832 0.033568812161684 0.00207164101302624 0.155480970069766 0.28299623131752 0.348782539367676 0.358914762735367 0.332997116446495 0.297819432616234
-9999 -9999 -9999 -9999 -9999 -9999 -9999 -9999 -9999 -9999 -9999 -9999 -9999 0.0678179562091827 0.163006346672773 0.191879113018513 0.120896040741354 0.0220282615162432 -9999 -9999 -9999 -9999 0.839679032564163 0.841677516698837 0.64329831302166 0.374192176759243 0.166117582470179 0.113006893545389 0.124586196988821 0.113871071487665 0.0806357424706221 0.0511079762130976 0.0895178619772196 0.0753638386726379 0.0400410778820515 -0.00350912660360336 -0.0271658383309841 0.0888014890253544 0.216179541498423 0.28383731842041 0.208151032496244 0.00571342101320624 0.158911276515573
-9999 -9999 -9999 -9999 -9999 -9999 -9999 -9999 -9999 -9999 -9999 -9999 -9999 -0.00181257948279381 0.112864676862955 0.210489684343338 0.237413166463375 0.112969146668911 -9999 -9999 -9999 -9999 -9999 0.601224920153618 0.591289758682251 0.415534190833569 0.176156485080719 0.160535371303558 0.170880869030952 0.133245844393969 0.097680751979351 0.116233006864786 0.127627215534449 0.0741069111973047 0.0405438262969255 0.0140380568802357 -0.0317877419292927 -0.0905740447342396 0.0543458126485348 0.17006478458643 0.107737968862057 -0.121191887557507 0.152745468914509
-9999 -9999 -9999 -9999 -9999 -9999 -9999 -9999 -9999 -9999 -9999 -9999 -9999 -9999 -0.0368719808757305 0.0064337395131588 0.274187737703323 0.320961362123489 0.324219679832458 -9999 -9999 -9999 -9999 0.171386831998825 0.44026605784893 0.556126055121422 0.265582709014416 0.220027582347393 0.205694152414799 0.133837498724461 0.0633694212883711 0.059893661364913 0.0752798046916723 0.0797443628311157 0.0556329749524593 0.0154228450730443 -0.036952687241137 -0.175777416862547 -0.0544425343628973 0.0633274398278445 0.0154300585389137 -0.198177806288004 0.0759127877652645
