# Supplementary material for: Automatic variable selection in ecological niche modeling: A case study using Cassin’s Sparrow (Peucaea cassinii)
Source: PLoS One. 2022 Jan 21;17(1):e0257502. doi: 10.1371/journal.pone.0257502 (PMC8782318; doi:10.1371/journal.pone.0257502)
Supplement: S1 File — Compressed file folder containing input data and example scripts used in the study. (ZIP) [file pone.0257502.s002.zip › S2_File-Data-and-Scripts/input/merra/M66.asc]

NCOLS 43 
NROWS 34 
XLLCORNER -118.8125 
YLLCORNER 23.75 
CELLSIZE 0.5 
NODATA_value -9999 
-101.964902496337999 -101.158223724365 -99.3340476989746 -98.0680847167969 -95.8540916442871 -92.8692291259766 -90.1184150695801 -90.8049934387207 -93.2758102416992 -95.3367195129395 -96.055770111084 -94.9986503601074 -92.5097648620605 -90.0862213134766 -84.5483741760254 -81.5330268859863 -86.1003517150879 -92.451749420166 -95.5007484436035 -96.4686470031738 -95.1731788635254 -91.479663848877 -86.1404609680176 -80.3996788024902 -79.4737205505371 -83.547917175293 -90.8436134338379 -96.4600135803223 -94.9490036010742 -93.287670135498 -92.1105155944824 -90.7160018920898 -88.2263656616211 -86.8729049682617 -85.259838104248 -83.2336006164551 -80.9462242126465 -78.6977806091308 -77.0989059448242 -75.6801300048828 -74.0876876831055 -72.2408271789551 -71.250269317627
-104.5034324646 -103.745431518555 -102.109701538086 -100.248118591309 -98.2932395935059 -96.1039443969727 -93.997745513916 -94.7808570861816 -97.8095741271973 -98.6987228393555 -97.965316772461 -96.8303871154785 -94.5920143127441 -94.327897644043 -89.2641067504883 -88.2183708190918 -97.9770210266113 -100.917090606689 -100.557164764404 -98.5482749938965 -94.8274017333984 -89.125691986084 -81.2885154724121 -80.2437080383301 -81.0901336669922 -85.0230400085449 -92.7633453369141 -97.5927642822266 -96.6815284729004 -95.5250244140625 -94.3797859191894 -92.6232124328613 -90.4796394348144 -88.9594291687012 -87.0058364868164 -84.6033699035644 -81.985090637207 -79.4359451293945 -77.3167213439941 -75.1833572387695 -73.1299095153809 -71.3800201416016 -70.2937774658203
-105.808301544189 -105.268914031982 -103.319091033936 -102.444966888428 -101.801357269287 -100.517496490479 -98.3723999023438 -98.20615234375 -98.293106842041 -98.6904602050781 -98.7417785644531 -97.9037414550781 -96.7968811035156 -97.5117874145508 -93.428035736084 -92.6518486022949 -101.078401184082 -99.9235061645508 -99.527352142334 -97.486515045166 -93.861767578125 -89.3753799438476 -85.0649429321289 -83.2294143676758 -81.2718048095703 -83.8627342224121 -93.8533256530762 -99.2457878112793 -98.1067092895508 -96.6226768493652 -95.3335144042969 -93.6981513977051 -91.4827644348144 -89.4449996948242 -87.3772735595703 -85.173078918457 -82.7506393432617 -80.0052658081055 -77.6079162597656 -75.3843421936035 -73.3568168640137 -71.5794593811035 -70.1344459533691
-105.341028594971 -107.317435455322 -105.651291656494 -104.759467315674 -104.357498168945 -103.219575500488 -100.856395721436 -101.157207489014 -100.153957366943 -100.204544067383 -100.51350402832 -99.9109649658203 -98.5944976806641 -97.4781471252441 -95.9035110473633 -96.5978996276855 -100.853842163086 -100.160592651367 -98.959977722168 -97.053768157959 -92.9018798828125 -85.8912445068359 -80.6371673583984 -77.3347076416016 -84.4319190979004 -94.8916221618652 -99.9895248413086 -99.1718368530273 -97.7535209655762 -97.0043716430664 -96.1541572570801 -94.3273765563965 -92.1285179138184 -90.0231567382812 -87.9474296569824 -85.7164291381836 -83.1614059448242 -80.263688659668 -77.9302085876465 -75.9983825683594 -74.102921295166 -72.0491752624512 -70.710521697998
-108.764514160156 -108.913909912109 -108.313446044922 -108.051035308838 -107.83646774292 -106.717610931396 -104.423105621338 -104.445951080322 -103.684741210938 -102.940650939941 -101.784523010254 -99.5468040466309 -95.4489463806152 -93.5918716430664 -96.7281227111816 -100.461810302734 -100.512790679932 -100.527225494385 -98.8044830322266 -95.4178123474121 -92.6369873046875 -91.5016639709473 -84.9063331604004 -90.5919403076172 -94.0570793151855 -96.6198379516602 -101.044034576416 -101.201853179932 -100.21318359375 -99.4486083984375 -98.3766105651855 -96.3772079467773 -94.1877182006836 -91.5730010986328 -88.8871231079102 -86.1467025756836 -83.3320755004883 -80.5614334106445 -78.4863586425781 -76.5669708251953 -74.474829864502 -72.2079322814941 -71.127433013916
-108.171048736572 -109.753031158447 -110.282834625244 -109.806826019287 -109.490589141846 -108.424681854248 -106.163043212891 -106.401654052734 -106.043994903564 -105.115692138672 -104.093092346191 -103.121538543701 -100.209203338623 -100.111084747314 -100.430061340332 -100.712233734131 -100.821017456055 -100.250912475586 -97.140754699707 -94.6880722045898 -90.765510559082 -83.9579612731934 -81.2464683532715 -88.1050369262695 -95.3528785705566 -99.8139122009277 -100.760823059082 -102.776484680176 -102.912194061279 -102.508911132812 -101.395387268066 -99.2679183959961 -96.4359848022461 -93.6478225708008 -90.4085502624512 -87.0310699462891 -83.9221229553223 -81.1037940979004 -79.017236328125 -76.778938293457 -74.2275825500488 -71.6561462402344 -70.8025329589844
-103.321033477783 -111.119966125488 -112.683332824707 -112.646449279785 -111.414608001709 -109.615842437744 -108.017823028564 -107.674689483643 -107.242875671387 -105.23893737793 -101.091543579102 -96.0207160949707 -98.5766426086426 -101.606224822998 -102.056358337402 -101.546437835693 -101.926741790771 -101.209450531006 -100.088790893555 -96.161205291748 -91.5152214050293 -88.4889747619629 -85.9370887756348 -90.0735000610352 -94.3972969055176 -97.6005867004395 -99.6002128601074 -100.870177459717 -103.803186798096 -104.610710144043 -103.199837493896 -100.382208251953 -97.0571228027344 -94.3137489318848 -90.8527450561523 -87.0787223815918 -83.7119514465332 -81.2427070617676 -79.3752655029297 -77.1994171142578 -74.4849388122558 -71.6265998840332 -71.2846015930176
-96.5533576965332 -108.726922607422 -114.965093994141 -115.044763946533 -113.349647521973 -111.535409545898 -110.471647644043 -109.785966491699 -108.546286010742 -106.809268951416 -104.550785827637 -102.036514282227 -100.888137817383 -102.129711914062 -102.540664672852 -102.627179718018 -103.073393249512 -101.61830291748 -99.6561141967773 -98.192512512207 -97.6120742797851 -97.3451515197754 -92.9664710998535 -93.3382171630859 -92.3984794616699 -93.4374664306641 -99.1334297180176 -100.412293243408 -102.344886016846 -103.018978118896 -102.106234741211 -99.8006423950195 -96.794953918457 -94.3091331481934 -91.2988357543945 -88.1162796020508 -85.3280822753906 -83.1188781738281 -80.7107482910156 -78.2313652038574 -75.5070648193359 -72.7766387939453 -72.5608551025391
-94.9514549255371 -106.738931274414 -116.006643676758 -116.870243835449 -114.988185882568 -112.688164520264 -111.315090179443 -110.491390228271 -109.487445831299 -106.997303009033 -104.027437591553 -101.868139648438 -100.756433105469 -101.208399200439 -100.154232025146 -100.388047027588 -103.898518371582 -103.212519836426 -101.438795471191 -100.364036560059 -99.641178894043 -98.6506744384766 -97.6616119384766 -95.8010154724121 -96.2168884277344 -97.9263122558594 -99.3050598144531 -100.084466552734 -101.439811706543 -101.210884094238 -99.7820068359375 -98.0413230895996 -96.4515586853027 -94.2422607421875 -92.1146202087402 -89.6810104370117 -86.6567031860352 -84.2582901000977 -81.9931243896484 -79.5000228881836 -76.5379791259766 -73.4820533752441 -73.5111488342285
-100.524508666992 -107.296019744873 -114.847100067139 -116.37540435791 -115.105934143066 -112.943385314941 -111.736390686035 -114.075880432129 -111.084257507324 -107.321853637695 -104.269267272949 -102.472094726563 -101.117260742187 -102.029068756104 -101.034267425537 -101.120790863037 -104.72403793335 -104.71598739624 -103.675961303711 -102.928344726562 -101.884074401855 -100.092259216309 -99.6074325561523 -98.3603614807129 -97.0621032714844 -96.9895919799805 -98.9514717102051 -101.257642364502 -102.223007965088 -101.481525421143 -99.6997085571289 -97.7018455505371 -95.7217613220215 -93.9112083435059 -92.1579742431641 -90.3508110046387 -88.2444412231445 -84.9044998168945 -81.4751892089844 -78.6165466308594 -76.411164855957 -74.7667350769043 -73.5116386413574
-102.445461273193 -108.411608123779 -113.892339324951 -114.774471282959 -114.378112792969 -113.0469871521 -111.100577545166 -111.401963043213 -109.43493347168 -106.894973754883 -104.794512939453 -103.653336334229 -102.357566070557 -101.801022338867 -103.83374786377 -105.818895721436 -105.421809387207 -106.289814758301 -105.660792541504 -105.084518432617 -104.446226501465 -103.556114196777 -103.493064880371 -103.719581604004 -103.621391296387 -103.438379669189 -103.634233856201 -104.909215545654 -105.178732299805 -103.774482727051 -101.590158081055 -99.5699111938477 -97.0881851196289 -95.1881492614746 -92.6677055358887 -89.7275840759277 -86.7185035705566 -83.1984046936035 -79.6344543457031 -76.6857719421387 -74.4724983215332 -72.962190246582 -72.1435989379883
-104.656385803223 -108.805142211914 -111.533145141602 -113.171980285645 -113.763275146484 -113.249702453613 -112.00785446167 -112.314586639404 -111.249362182617 -108.958343505859 -106.472583007813 -104.739109802246 -103.335032653809 -97.0232437133789 -97.9905281066895 -102.953354644775 -106.124872589111 -106.003797149658 -106.215370178223 -106.106632232666 -106.242951202393 -107.134646606445 -107.880154418945 -105.878977203369 -104.693481445312 -104.224518585205 -103.925176239014 -104.910082244873 -104.134200286865 -103.037220001221 -101.49133605957 -99.1959907531738 -96.4047248840332 -94.5213943481445 -92.0477523803711 -88.8657783508301 -85.1856590270996 -81.2422813415527 -77.6205131530762 -74.8242568969727 -72.6383117675781 -70.8794807434082 -70.4471260070801
-108.012989807129 -107.352882385254 -106.951942443848 -109.000692749023 -112.227828979492 -114.830401611328 -115.302259063721 -113.944696807861 -113.599707794189 -111.95104598999 -109.486532592773 -106.848698425293 -102.377604675293 -104.166499328613 -100.009563446045 -96.8823852539062 -101.881269073486 -103.867945098877 -105.506533050537 -106.051113128662 -106.342348480225 -107.359028625488 -109.099543762207 -107.308234405518 -105.676151275635 -104.547086334229 -103.795293426514 -104.462267303467 -103.410585021973 -101.578079223633 -99.5506233215332 -97.6994232177734 -95.6093231201172 -93.991495513916 -92.0341606140137 -89.2016593933105 -85.2647270202637 -80.958226776123 -77.138370513916 -73.884693145752 -71.1551025390625 -69.1508270263672 -69.5860198974609
-103.23844909668 -106.46987991333 -103.417273712158 -104.437999725342 -108.170322418213 -112.277658843994 -114.580284118652 -114.782615661621 -113.965324401855 -112.26636505127 -110.223323059082 -108.617218780518 -108.931922149658 -107.652613067627 -102.866882324219 -98.7944320678711 -99.3691223144531 -101.201251220703 -101.72209777832 -103.824340820312 -106.058596038818 -106.833306121826 -108.232115936279 -107.872156524658 -105.454391479492 -103.435336303711 -103.939424133301 -104.808027648926 -103.458332061768 -101.483989715576 -99.3574615478516 -97.2421005249023 -94.8261825561523 -93.0913963317871 -91.1730422973633 -88.6713600158692 -85.3776481628418 -81.3791191101074 -77.3656150817871 -73.6012268066406 -70.3458305358887 -68.0435554504395 -68.2336738586426
-9999 -105.381610870361 -94.7964973449707 -96.6065299987793 -104.549060821533 -112.541723632813 -115.843792724609 -116.259173583984 -115.204710388184 -113.977199554443 -112.991717529297 -112.400246429443 -112.001692962646 -110.113834381104 -108.707855224609 -107.011193847656 -104.249380493164 -102.285256958008 -101.599448394775 -99.9310035705566 -100.301978302002 -104.912454223633 -107.24944152832 -108.136243438721 -107.076721191406 -105.149253845215 -103.913461303711 -105.471334838867 -103.918696594238 -101.766742706299 -99.6229232788086 -97.5530471801758 -94.821174621582 -92.4471046447754 -90.1487426757812 -87.6759590148926 -84.7361473083496 -80.7342124938965 -76.8277885437012 -73.2925720214844 -70.0815254211426 -67.4416969299316 -67.5213539123535
-9999 -9999 -97.5279075622559 -98.886653137207 -104.653099060059 -110.929470825195 -114.90938873291 -114.078419494629 -115.116149902344 -114.766929626465 -113.508753204346 -112.477043151855 -112.057731628418 -109.978510284424 -109.342174530029 -108.274629974365 -104.961305236816 -102.718397521973 -102.816947937012 -103.143978118896 -101.434275817871 -98.1098762512207 -106.502375030518 -106.601861572266 -105.5651512146 -104.387987518311 -103.351933288574 -105.281901550293 -103.581009674072 -101.335285186768 -99.2674842834473 -97.3680572509766 -94.3885040283203 -91.6364379882812 -88.951286315918 -86.1746437072754 -83.0871292114258 -79.131819152832 -75.4959022521973 -72.6909446716309 -70.3505989074707 -68.2101211547852 -67.5455703735352
-9999 -9999 -9999 -93.4833015441894 -100.837677001953 -109.039324951172 -114.518184661865 -112.365505218506 -110.346324157715 -109.419528961182 -109.927195739746 -111.61185836792 -112.313304901123 -110.40417098999 -109.507724761963 -108.096202850342 -104.648799133301 -102.658833312988 -103.430511474609 -103.99426651001 -104.189066314697 -104.597518157959 -106.588906097412 -106.550330352783 -105.545063018799 -103.970903015137 -102.393026733398 -102.689340209961 -102.283715057373 -100.945213317871 -99.0561614990234 -96.9076538085938 -93.537841796875 -90.9061668395996 -87.8645477294922 -84.492862701416 -81.0573638916016 -77.4181915283203 -74.2393714904785 -72.431812286377 -70.5544967651367 -67.5368453979492 -66.4891403198242
-9999 -9999 -9999 -91.7857795715332 -100.898933410645 -108.074199676514 -114.625817108154 -112.965422821045 -107.826348114014 -106.845462799072 -109.0121925354 -111.345097351074 -110.705058288574 -109.390456390381 -108.404926300049 -107.069882202148 -104.864210510254 -103.619874572754 -103.393041229248 -104.203056335449 -105.347609710693 -106.143965148926 -106.840425109863 -105.836589813232 -104.927597045898 -103.733206939697 -101.902794647217 -101.314055633545 -101.304940032959 -100.383659362793 -98.6716835021973 -96.3938140869141 -92.4146881103516 -90.0188079833984 -86.7677154541016 -82.919930267334 -79.2382377624512 -76.1108757019043 -73.7814598083496 -71.7056350708008 -69.4194885253906 -66.9208686828613 -66.3658821105957
-9999 -9999 -9999 -9999 -100.994327545166 -108.461324310303 -115.80320892334 -115.536497497559 -111.618327331543 -106.893985748291 -104.767677307129 -107.238597869873 -109.587993621826 -108.631652832031 -107.997978210449 -107.153196716309 -105.308992004395 -104.496138000488 -105.554093170166 -106.0022315979 -106.179918670654 -106.759454345703 -107.167669677734 -104.475440216064 -103.87621307373 -103.966801452637 -102.655638885498 -101.235832977295 -100.906802368164 -100.206832885742 -98.6515983581543 -96.0474906921387 -92.3920158386231 -89.1929573059082 -85.7270812988281 -82.0079475402832 -78.3881317138672 -76.0940765380859 -74.4650032043457 -72.2330436706543 -69.8006774902344 -67.8780494689941 -66.9764808654785
-9999 -9999 -9999 -9999 -9999 -106.054869842529 -114.565689849854 -117.401389312744 -119.347124481201 -109.53182220459 -9999 -103.966248321533 -108.267768096924 -108.809420776367 -109.043865203857 -108.18014831543 -105.585632324219 -105.296813964844 -106.206944274902 -105.54564666748 -104.80216217041 -105.721202850342 -107.037822723389 -104.518344116211 -104.054817199707 -104.392532348633 -103.336742401123 -101.406352996826 -100.536767578125 -100.413105010986 -99.4546508789063 -96.3722625732422 -92.3222259521484 -88.5162216186523 -84.6918563842773 -81.0501319885254 -77.9613914489746 -76.2401695251465 -74.9283401489258 -73.0457191467285 -70.73466796875 -68.5080917358398 -67.4662582397461
-9999 -9999 -9999 -9999 -9999 -100.574418640137 -113.811921691895 -122.133039855957 -127.945171356201 -126.35387802124 -9999 -103.058949279785 -106.355006408691 -108.462128448486 -109.711711883545 -109.703720092773 -108.350193023682 -107.435794830322 -105.56177520752 -103.32035446167 -102.310578918457 -103.775391387939 -106.580939483643 -106.736210632324 -106.496337890625 -105.431900024414 -103.084658050537 -101.26198348999 -99.5664039611816 -98.7903709411621 -97.7231292724609 -95.1538276672363 -91.777271270752 -88.5309394836426 -84.8136444091797 -81.0464988708496 -77.9164222717285 -76.4004493713379 -75.0752258300781 -72.7973594665527 -70.3336799621582 -68.5674331665039 -66.9917861938477
-9999 -9999 -9999 -9999 -9999 -9999 -105.816636657715 -115.849607849121 -118.743633270264 -121.08194732666 -117.756037902832 -9999 -107.655447387695 -108.971215057373 -110.009490966797 -109.989685058594 -108.416456604004 -106.367372131348 -104.437371826172 -100.171897888184 -97.4994026184082 -100.319606018066 -106.536549377441 -107.438497924805 -106.737773895264 -105.225707244873 -103.247720336914 -101.57024230957 -99.8875946044922 -98.5146636962891 -97.1775939941406 -95.4322616577148 -92.5838973999023 -89.1040954589844 -84.9034690856934 -80.6302230834961 -77.0786926269531 -75.0120666503906 -73.2788795471191 -71.1177062988281 -68.9377670288086 -67.2104225158691 -65.5408363342285
-9999 -9999 -9999 -9999 -9999 -9999 -9999 -110.302174377441 -112.740933227539 -116.823848724365 -118.890953826904 -116.665149688721 -116.540424346924 -110.133477783203 -108.501621246338 -109.097840118408 -107.685063171387 -105.922953796387 -104.378045654297 -100.171859741211 -96.2182472229004 -96.3403594970703 -103.199710083008 -105.337975311279 -105.560276031494 -104.924132537842 -104.057231140137 -102.899540710449 -101.644208526611 -100.20906829834 -98.6147750854492 -96.8716270446777 -94.7822654724121 -92.6879318237305 -86.7951164245605 -80.1357231140137 -76.2407455444336 -74.0556869506836 -72.1345756530762 -69.8464126586914 -67.3392417907715 -65.1887306213379 -65.2566200256348
-9999 -9999 -9999 -9999 -9999 -9999 -9999 -9999 -107.93931427002 -112.811588287354 -115.28610534668 -117.710418701172 -119.825469970703 -108.605892944336 -104.195110321045 -105.200061035156 -106.158375549316 -104.602870178223 -102.860172271729 -99.3106727600098 -95.3154144287109 -93.6105308532715 -100.678371429443 -103.256427001953 -104.469844818115 -104.872180938721 -104.649900054932 -104.455240631104 -103.446202087402 -102.498794555664 -101.117070007324 -98.6192649841309 -94.6217247009277 -91.934708404541 -86.6855010986328 -80.6470520019531 -76.4448181152344 -75.0580505371094 -72.8792701721191 -70.0849113464355 -67.5993370056152 -66.1248977661133 -64.6088821411133
-9999 -9999 -9999 -9999 -9999 -9999 -9999 -9999 -9999 -111.446300506592 -111.701997375488 -114.466474151611 -117.725611114502 -102.496549224854 -99.8537445068359 -104.590454101562 -106.074057006836 -105.283578491211 -101.294837188721 -95.5877418518066 -91.3682250976562 -91.5727874755859 -96.5606048583984 -100.372347259521 -102.946144104004 -104.459362030029 -105.211980438232 -105.524279022217 -104.543378448486 -103.05456161499 -101.098008728027 -98.2297462463379 -92.1742225646973 -89.992170715332 -85.2775115966797 -80.0499923706055 -77.2626602172852 -75.9382827758789 -73.8131553649902 -71.6168060302734 -69.4578834533691 -67.2641662597656 -64.6924377441406
-9999 -9999 -9999 -9999 -9999 -9999 -9999 -9999 -9999 -107.648250579834 -109.382695007324 -114.20048828125 -109.209790039063 -101.282052612305 -9999 -101.463404083252 -103.787923431396 -104.653749847412 -100.122491455078 -93.8490333557129 -88.4991958618164 -86.415633392334 -89.6221092224121 -96.0335662841797 -100.796104431152 -103.659069824219 -105.285009765625 -105.666040039062 -104.574235534668 -102.67989730835 -100.054613494873 -96.7383399963379 -92.9679359436035 -89.7413681030273 -85.2770919799805 -80.9855369567871 -78.4470222473145 -76.9569160461426 -75.254158782959 -72.9444046020508 -70.2721244812012 -67.538224029541 -64.5661231994629
-9999 -9999 -9999 -9999 -9999 -9999 -9999 -9999 -112.10562210083 -109.235229492188 -108.634674072266 -113.368564605713 -112.840518951416 -104.324258422852 -106.165355682373 -9999 -111.440740966797 -106.746331787109 -99.9912879943848 -93.3733024597168 -87.8092948913574 -84.2667457580566 -85.598038482666 -92.0864212036133 -97.4941711425781 -101.349612426758 -104.071438598633 -104.24670715332 -102.866570281982 -101.083301544189 -99.4509391784668 -97.9402603149414 -94.2542739868164 -90.4926544189453 -85.8045921325684 -81.7472389221192 -79.6929092407227 -77.8920059204102 -75.847380065918 -73.3046073913574 -70.2530006408691 -66.926806640625 -64.3715942382813
-9999 -9999 -9999 -9999 -9999 -9999 -9999 -9999 -9999 -107.852531433105 -107.002749633789 -111.709559631348 -114.834950256348 -108.588339996338 -110.703453063965 -114.496370697021 -9999 -9999 -95.6766967773438 -92.5983352661133 -88.840421295166 -84.7125595092773 -83.5947372436523 -87.1196113586426 -93.5627136230469 -99.3980133056641 -101.794195556641 -102.992486572266 -102.041815185547 -100.206398010254 -98.8891807556152 -98.4005432128906 -93.6220397949219 -91.5665306091309 -88.2078475952148 -84.3850105285645 -81.4817794799805 -78.585710144043 -76.2344329833984 -74.0179290771484 -71.8103538513184 -69.2341281890869 -64.3718021392822
-9999 -9999 -9999 -9999 -9999 -9999 -9999 -9999 -9999 -9999 -104.259918212891 -105.072362518311 -110.645220184326 -112.902578735352 -115.762302398682 -118.607070922852 -9999 -9999 -97.3052764892578 -93.5972518920898 -90.5636024475098 -87.4466102600098 -82.6064064025879 -83.4421241760254 -88.1051177978516 -94.6536720275879 -100.679469299316 -102.162770080566 -102.090312957764 -100.512100219727 -98.9201454162598 -98.2809532165527 -95.4868919372559 -94.2856895446777 -91.0010948181152 -86.5390472412109 -82.6739250183105 -80.5476249694824 -77.8642440795898 -75.1991539001465 -72.3070243835449 -68.9912292480469 -66.0436828613281
-9999 -9999 -9999 -9999 -9999 -9999 -9999 -9999 -9999 -9999 -9999 -9999 -99.1232528686523 -106.681394958496 -109.253765106201 -112.017366027832 -118.461312866211 -9999 -9999 -94.4818687438965 -91.001318359375 -88.651676940918 -82.2875778198242 -81.5736480712891 -84.6239395141602 -91.4257026672363 -100.439430236816 -101.869117736816 -102.306018829346 -101.114566802979 -99.0972267150879 -97.2534576416016 -95.8543609619141 -96.0150543212891 -94.6259078979492 -91.6978012084961 -87.7494636535644 -82.2053779602051 -78.4224754333496 -75.6076049804688 -72.6815391540527 -69.1034545898438 -67.2735595703125
-9999 -9999 -9999 -9999 -9999 -9999 -9999 -9999 -9999 -9999 -9999 -9999 -9999 -105.206776428223 -106.275199890137 -112.005548095703 -116.679968261719 -107.158410644531 -9999 -9999 -87.7644508361816 -86.657266998291 -83.7681251525879 -81.1430534362793 -82.1821708679199 -87.2419502258301 -95.1821327209473 -101.762668609619 -103.410536193848 -102.82239151001 -100.900982666016 -98.6806617736816 -99.2032875061035 -99.4165977478027 -99.4635887145996 -97.433275604248 -91.7825576782227 -84.1693008422852 -78.9131874084473 -75.5266036987305 -72.2482788085937 -67.7804191589355 -64.4523612976074
-9999 -9999 -9999 -9999 -9999 -9999 -9999 -9999 -9999 -9999 -9999 -9999 -9999 -103.838000488281 -105.996353149414 -109.024207305908 -105.272538757324 -98.1350997924805 -9999 -9999 -9999 -9999 -81.839461517334 -82.3193031311035 -82.3793411254883 -84.375756072998 -90.5282051086426 -99.8939826965332 -103.022608184814 -104.037090301514 -103.922674560547 -103.155030059814 -102.423407745361 -102.438066864014 -100.804382324219 -96.8831886291504 -90.8459617614746 -84.399422454834 -80.0429016113281 -76.8400268554688 -72.0249061584473 -64.6194995880127 -63.8771320343018
-9999 -9999 -9999 -9999 -9999 -9999 -9999 -9999 -9999 -9999 -9999 -9999 -9999 -103.280640411377 -101.992321014404 -104.988987731934 -105.460063171387 -101.534306335449 -9999 -9999 -9999 -9999 -9999 -80.4520736694336 -81.3440322875977 -81.7899871826172 -85.9962417602539 -94.0950820922852 -99.8729454040527 -102.599102020264 -103.727819061279 -104.728192138672 -104.425982666016 -103.913520050049 -101.576831817627 -97.7956359863281 -93.290771484375 -88.0134887695312 -82.542236328125 -76.7616996765137 -69.9410987854004 -63.4815788269043 -69.7126884460449
-9999 -9999 -9999 -9999 -9999 -9999 -9999 -9999 -9999 -9999 -9999 -9999 -9999 -9999 -96.3120002746582 -96.8272811889648 -105.826084136963 -111.154239654541 -114.689697265625 -9999 -9999 -9999 -9999 -75.4513366699219 -78.5883941650391 -81.1869956970215 -82.6802215576172 -89.6681365966797 -97.1577293395996 -100.43932723999 -101.69712677002 -103.480362701416 -102.594992828369 -103.181742095947 -101.463226318359 -98.1759819030762 -94.7469963073731 -91.0186820983887 -85.6737808227539 -78.1075477600098 -69.4072315216064 -62.7426578521729 -69.6265171051025
