# Supplementary material for: Automatic variable selection in ecological niche modeling: A case study using Cassin’s Sparrow (Peucaea cassinii)
Source: PLoS One. 2022 Jan 21;17(1):e0257502. doi: 10.1371/journal.pone.0257502 (PMC8782318; doi:10.1371/journal.pone.0257502)
Supplement: S1 File — Compressed file folder containing input data and example scripts used in the study. (ZIP) [file pone.0257502.s002.zip › S2_File-Data-and-Scripts/input/merra/M58.asc]

NCOLS 43 
NROWS 34 
XLLCORNER -118.8125 
YLLCORNER 23.75 
CELLSIZE 0.5 
NODATA_value -9999 
0.111127621680498 0.122073158621788 0.168557867407799 0.216570961475372 0.289107374846935 0.367709228396416 0.411702442169189 0.312806558609009 0.242937634885311 0.157883621752262 0.116620783507824 0.171746583282948 0.255373223125935 0.304796528816223 0.318119451403618 0.314217111468315 0.301518331468105 0.209706519544125 0.142334336787462 0.138347368687391 0.211896561086178 0.360608479380608 0.550127813220024 0.392809227108955 0.278095088899136 0.247185699641705 0.269709792733192 0.333615246415138 0.591136321425438 0.716705322265625 0.762636148929596 0.80607682466507 0.643918335437775 0.676744782924652 0.704938352108002 0.751257359981537 0.844925862550736 0.831162291765213 0.84799417257309 0.85643595457077 0.864056301116943 0.880150872468948 0.875822287797928
0.104373475164175 0.0790074355900288 0.155976671725512 0.207539165019989 0.265043616294861 0.304123276472092 0.299191185832024 0.268133184313774 0.214030992984772 0.168157853186131 0.14658467322588 0.160075363516808 0.21616116464138 0.257261058688164 0.26570537686348 0.236463178694248 0.179965469241142 0.158752080798149 0.160254009068012 0.200281038880348 0.272957235574722 0.363529780507088 0.445430210232735 0.39167030453682 0.32346598803997 0.272960603237152 0.257713457942009 0.317335912585259 0.460339406132698 0.574456363916397 0.607859045267105 0.584791702032089 0.822513955831528 0.783252859115601 0.737137705087662 0.756405544281006 0.845949113368988 0.893626153469086 0.91419392824173 0.925850450992584 0.928407508134842 0.917927479743957 0.887078785896301
0.134655859321356 0.0898485191166401 0.15341777279973 0.181067661941051 0.203446954488754 0.232326053082943 0.264555189013481 0.24342870414257 0.235678620636463 0.216416157782078 0.191124647855759 0.173943887650967 0.189914201200008 0.178442861139774 0.157779894769192 0.129081103950739 0.100745754688978 0.131806050986052 0.153199377655983 0.189182013273239 0.251081542670727 0.332712832093239 0.36189481317997 0.342844611406326 0.30759459733963 0.290069156885147 0.323039159178734 0.437524065375328 0.609793442487717 0.606206327676773 0.512548711895943 0.470965930819511 0.5559495896101 0.634314751625061 0.702803194522858 0.769991785287857 0.842854398488998 0.90808157324791 0.933934599161148 0.944705754518509 0.944455319643021 0.92816264629364 0.861960577964783
0.219650310277939 0.110781456530094 0.140217055380344 0.148793271183968 0.158915035426617 0.17904107272625 0.20960930287838 0.228234586119652 0.226546090841293 0.211179010570049 0.20078974366188 0.211235308647156 0.234013891220093 0.255649726092815 0.207370445132256 0.130257879942656 0.081167034059763 0.0763534761965275 0.0966917842626572 0.147197857499123 0.213027614355087 0.276004618406296 0.326258534193039 0.299777340888977 0.285626873373985 0.34103898704052 0.460633561015129 0.380992099642754 0.386605969071388 0.385321885347366 0.366616103053093 0.35320258140564 0.446547031402588 0.546440967917442 0.641956627368927 0.736285614967346 0.831932312250137 0.913450056314468 0.941347873210907 0.95172107219696 0.950367170572281 0.928393077850342 0.829841423034668
0.196518343687058 0.137804305553436 0.121107542514801 0.104777646809816 0.096648097038269 0.11005319878459 0.147403472661972 0.158167904615402 0.162054519355297 0.169722072780132 0.20991688221693 0.300465416908264 0.397349762916565 0.322544306516647 0.221349149942398 0.145645654201508 0.114899624884129 0.0884150519967079 0.118801794946194 0.203504949808121 0.277942186594009 0.285656169056892 0.269419983029366 0.217356093227863 0.171787388622761 0.220727208256722 0.385362073779106 0.338556811213493 0.211010235548019 0.145742416381836 0.138463290035725 0.167088042199612 0.287197802960873 0.482309186458588 0.639072984457016 0.755518049001694 0.850444799661636 0.921693855524063 0.929078924655914 0.913480967283249 0.908363705873489 0.923367667198181 0.859928202629089
0.272414223849773 0.167294339835644 0.111001341044903 0.0819426625967026 0.0748624429106712 0.0861493244767189 0.108745253831148 0.122836560755968 0.128246844559908 0.165032960474491 0.240327996015549 0.34511359333992 0.435374242067337 0.299361416697502 0.181346088647842 0.118838153034449 0.101120882481337 0.101607977598906 0.184024846553802 0.344113022089005 0.477408567070961 0.478941479325295 0.33248602449894 0.248926284909248 0.192655183374882 0.211042560636997 0.314616316556931 0.271603888273239 0.141772253066301 0.0791554339230061 0.0867996767163277 0.132601648569107 0.183118253946304 0.386568683385849 0.652986153960228 0.857499134540558 0.912494283914566 0.930919128656387 0.860601454973221 0.815334439277649 0.836017507314682 0.918426394462585 0.927595496177673
0.262343317270279 0.180853709578514 0.0974662154912949 0.0760103113949299 0.0785867422819138 0.0899363659322262 0.100503992289305 0.109538476914167 0.115302108973265 0.178207747638226 0.285344633460045 0.405214434862137 0.501448327302933 0.288950729370117 0.156501974910498 0.102862093597651 0.0664191745221615 0.0999915324151516 0.185532035678625 0.363894112408161 0.526677000522614 0.548020133376122 0.358825048804283 0.277245181798935 0.212323613464832 0.171885526180267 0.172362124919891 0.182593786716461 0.121395356953144 0.0717011690139771 0.0722751945257187 0.137520141899586 0.220958836376667 0.321280698478222 0.534166648983955 0.727504432201385 0.778107702732086 0.82869678735733 0.850113767385483 0.83449974656105 0.841979902982712 0.915538167953491 0.952166223526001
0.261582493782043 0.229660776257515 0.0896050959825516 0.0559678722172976 0.0680317562073469 0.0882434144616127 0.0887358039617538 0.0696252435445786 0.0640863597393036 0.0888635106384754 0.184653716534376 0.363980510830879 0.498218348622322 0.257983747124672 0.115985497832298 0.0780023105442524 0.0671723514795303 0.0950328379869461 0.119548522680998 0.240986302495003 0.405135536193848 0.521079555153847 0.483086243271828 0.381707718968391 0.283508598804474 0.232126118242741 0.244619370996952 0.243689669668674 0.248372069001198 0.211472645401955 0.180461470782757 0.22018034607172 0.389628471434116 0.563920906186104 0.649815499782562 0.697054499387741 0.762126249074936 0.77937998175621 0.834915256500244 0.868506342172623 0.898503696918488 0.945236033201218 0.959149235486984
0.271007668972015 0.288395921140909 0.100103256851435 0.0497914735227823 0.0593108143657446 0.0723191805183887 0.0544503074139357 0.0605724524706602 0.0400798922404647 0.0634094988927245 0.168648797273636 0.36105240881443 0.541363015770912 0.297520244121552 0.20173329859972 0.184275497496128 0.103100454807281 0.122608864307404 0.153467145562172 0.178271852433681 0.221879206597805 0.327708354592323 0.596000948548317 0.479850289225578 0.366692930459976 0.309368890523911 0.285569573938847 0.250450958311558 0.300170503556728 0.421852633357048 0.545078217983246 0.62805455327034 0.830179101228714 0.673131501674652 0.609116405248642 0.654680901765823 0.735187977552414 0.792264193296432 0.824369710683823 0.872940689325333 0.926227241754532 0.960514932870865 0.947024494409561
0.203716656565666 0.282913079857826 0.0924721151590347 0.0523187894374132 0.0630514789372683 0.067515491694212 0.0353180602192879 0.0255395486950874 0.0253462214022875 0.072836184874177 0.185448917001486 0.353597655892372 0.474930658936501 0.361591026186943 0.277763813734055 0.195316798985004 0.0716508865356445 0.0846099615097046 0.13695172816515 0.153372004628181 0.189059272408485 0.3070920586586 0.485928785800934 0.432212689518928 0.351388096809387 0.302058851718903 0.28933140784502 0.208164198696613 0.266507379710674 0.444392040371895 0.607440119981766 0.642486906051636 0.651898050308228 0.626722955703735 0.598114252090454 0.557185089588165 0.516925656795502 0.635643994808197 0.798283439874649 0.896831035614014 0.939526206254959 0.955230933427811 0.94105013012886
0.114338040351868 0.165655983239412 0.0580401368439197 0.0449819009751081 0.049329474568367 0.051526851952076 0.0469988342374563 0.0477617289870977 0.0449323926120996 0.0937794279307127 0.208916191756725 0.373135039210319 0.472875139117241 0.531720361113548 0.423966258764267 0.230550447106361 0.0758569210767746 0.066305610537529 0.0906432442367077 0.119499731808901 0.158126668632031 0.213389079272747 0.268854264914989 0.23850591480732 0.156188122928143 0.135141761600971 0.240444539487362 0.237385378777981 0.25557931214571 0.389026179909706 0.61247251033783 0.837388497591019 0.80811579823494 0.694716507196426 0.622084498405457 0.541759994626045 0.434969446063042 0.60215992629528 0.826843649148941 0.935358434915543 0.95499307513237 0.948393619060516 0.924414718151093
0.109139417111874 0.100083583965898 0.0613634083420038 0.0502471219748259 0.0457788705825806 0.0445245917886496 0.045841009169817 0.0465883083641529 0.0447884030640125 0.0860817078500986 0.177157482504845 0.309488317370415 0.454008767008781 0.376827108860016 0.490713730454445 0.519802443683147 0.221071036159992 0.176087780296803 0.166572991013527 0.177730329334736 0.18017096221447 0.152807806432247 0.127749453485012 0.135666102170944 0.172464050352573 0.22068525403738 0.266654050350189 0.332778775691986 0.416450089216232 0.520640671253204 0.621663761138916 0.683299034833908 0.632261961698532 0.610095000267029 0.567643970251083 0.520103412866592 0.514923983812332 0.694791680574417 0.865425270795822 0.945249527692795 0.957135933637619 0.935095375776291 0.841743105649948
0.151093406230211 0.11792848482728 0.109075305610895 0.0821748331189156 0.047207142226398 0.0216363733634353 0.0179320128634572 0.0192385183647275 0.0255243366584182 0.0430606100708246 0.0832978695631027 0.147835491597652 0.191404686868191 0.251995435357094 0.371529832482338 0.477570563554764 0.487896513938904 0.381229090690613 0.345321360230446 0.318786427378654 0.267207624018192 0.179395477473736 0.12497830837965 0.101121084392071 0.140585035085678 0.220466147363186 0.30407717525959 0.354952338337898 0.482383012771606 0.604220598936081 0.640191930532455 0.564823412895203 0.596141791343689 0.585537439584732 0.615360885858536 0.685865539312363 0.780117559432983 0.890904378890991 0.934419006109238 0.953193217515945 0.943690919876099 0.88473242521286 0.703562438488007
0.184748116135597 0.140378430485725 0.142333820462227 0.110899046808481 0.0642160503193736 0.0249796765856445 0.0107484485022724 0.0113285782746971 0.0179860496893525 0.0267198802903295 0.0390691515058279 0.0567466884851456 0.0779991179704666 0.143756326287985 0.223670527338982 0.306453210115433 0.379068845510483 0.401643699407577 0.528801429271698 0.552579581737518 0.435629826784134 0.216537004709244 0.0960283815860748 0.0927118547260761 0.149929594248533 0.241011986136436 0.330721262097359 0.32227888405323 0.453301939368248 0.612546324729919 0.691803312301636 0.637305325269699 0.637792700529099 0.640708827972412 0.677282929420471 0.743568450212479 0.824119436740875 0.891072523593903 0.927458739280701 0.948591619729996 0.937420439720154 0.865856647491455 0.672218799591064
-9999 0.157802072167397 0.159007850289345 0.143663068115711 0.0925364159047604 0.0360178801231086 0.00799321867525577 0.00840845592319965 0.0130666890181601 0.0176689187064767 0.0207541029900312 0.0226158296689391 0.0289771964773536 0.064029198512435 0.0949776507914066 0.13322090357542 0.1958390802145 0.286560234427452 0.460872983932495 0.52603605389595 0.443139156699181 0.256451120972633 0.222952046990395 0.107949730753899 0.171010732650757 0.337038269639015 0.447305810451508 0.293923604488373 0.367319890856743 0.519838139414787 0.659688037633896 0.722673678398132 0.722482180595398 0.747978979349136 0.742000490427017 0.751203089952469 0.820888316631317 0.890823924541473 0.928998291492462 0.945199012756348 0.931897795200348 0.859542918205261 0.595947432518005
-9999 -9999 0.199045540392399 0.194046427309513 0.131131049245596 0.0540689164306968 0.00685778055340052 0.005498774535954 0.0074063949752599 0.0103839696384966 0.0142799255438149 0.0188975809141994 0.0220757378265262 0.0333099491894245 0.0411827024072409 0.0642108518630266 0.12756272777915 0.264781471341848 0.333174827694893 0.321785897016525 0.264617800712585 0.199824659526348 0.126095847785473 0.0821715764701366 0.141556102782488 0.243133594095707 0.303519722819328 0.276672098040581 0.31799528002739 0.442157417535782 0.589795285463333 0.698088097572327 0.76878387928009 0.810238462686539 0.79280623793602 0.783596593141556 0.843450260162353 0.907850551605225 0.92916687130928 0.896840065717697 0.819034796953201 0.706681978702545 0.550660479068756
-9999 -9999 -9999 0.173680318892002 0.130058668553829 0.0627557749859989 0.0075219726189971 0.00403170045465231 0.00425680265761912 0.00709272478707135 0.011196550168097 0.0157516207545996 0.0232335682958364 0.0379573579877615 0.045114865526557 0.0797299131751061 0.170950038731098 0.277861924469471 0.226717236638069 0.168847657740116 0.12671445608139 0.094325016438961 0.0575331792235374 0.0633550614118576 0.112558580935001 0.161329348385334 0.17968245446682 0.251218447089195 0.323064067959785 0.488875851035118 0.662201833724976 0.74266636967659 0.742888623476028 0.730939996242523 0.756404221057892 0.816603535413742 0.89032176733017 0.927490556240082 0.9249955534935 0.771616369485855 0.625546222925186 0.637190216779709 0.651035612821579
-9999 -9999 -9999 0.187308984994888 0.132247310131788 0.0634024518541992 0.00950746727176011 0.00608601351268589 0.00428892676718533 0.00705995829775929 0.0136307151056826 0.0226581051945686 0.0349042609333992 0.0616179697215557 0.0913705676794052 0.140133199095726 0.215218831598759 0.259586419165134 0.194071297347546 0.117368225008249 0.0622769266366959 0.0404168829321861 0.0306053146719933 0.116136961430311 0.162496045231819 0.15820187330246 0.134898653626442 0.199935594201088 0.250395765900612 0.344967424869537 0.503356078267097 0.704145610332489 0.780566871166229 0.622044962644577 0.599775344133377 0.700920116901398 0.832389044761658 0.925001692771912 0.934255331754685 0.843284070491791 0.76908450126648 0.803194761276245 0.781588792800903
-9999 -9999 -9999 -9999 0.114510215818882 0.0627418410032988 0.0103365507442504 0.00806202893145382 0.00499587068334222 0.00814587506465614 0.0160598517395556 0.026129381172359 0.0400128779932857 0.0841700449585915 0.127673998475075 0.179617375135422 0.245418982207775 0.274922101199627 0.193627259135246 0.124107535928488 0.079897552728653 0.0520619265735149 0.0367902927100658 0.197067408263683 0.292713418602943 0.270043139159679 0.155857715010643 0.15345650613308 0.158609615266323 0.165230229496956 0.240945616364479 0.450353771448135 0.79222384095192 0.534780189394951 0.438405260443687 0.555170845985413 0.769248586893082 0.904666858911514 0.914644050598144 0.905615746974945 0.897083508968353 0.889716529846191 0.877121543884277
-9999 -9999 -9999 -9999 -9999 0.0546879400499165 0.014374349731952 0.0133930598385632 0.00551221817731857 0.00619820971041918 -9999 0.0200421763584018 0.037818911485374 0.0791805867105723 0.108829468488693 0.148090990632772 0.211853151023388 0.229397813975811 0.190764205157757 0.199147678911686 0.199337361752987 0.13203332722187 0.0731653481721878 0.135287506878376 0.369439840316772 0.50262885093689 0.317890104651451 0.168783578276634 0.146970728039742 0.144155576825142 0.169582164287567 0.251070746779442 0.401196560263634 0.275529742240906 0.282722994685173 0.455010709166527 0.710240626335144 0.82577702999115 0.826313638687134 0.806554675102234 0.800272506475449 0.818783676624298 0.826549732685089
-9999 -9999 -9999 -9999 -9999 0.0389966866932809 0.0141184453852475 0.0182588544674218 0.00840952484868467 0.00457412283867598 -9999 0.0148001005873084 0.0371266072615981 0.061092134937644 0.0621466487646103 0.0796314485371113 0.142693014442921 0.171089155972004 0.233596850931644 0.394662111997604 0.46869894862175 0.304091798514128 0.140099769085646 0.157801838964224 0.328475393354893 0.457419687509537 0.376267425715923 0.200386933982372 0.192901161313057 0.188409492373466 0.172494371235371 0.16220556050539 0.177138538658619 0.152614609897137 0.229461908340454 0.413713711500168 0.654399871826172 0.786129474639893 0.776470494270325 0.717532068490982 0.664246183633804 0.660392355918884 0.733049082756043
-9999 -9999 -9999 -9999 -9999 -9999 0.00749205276370049 0.00747616365551949 0.00560450027696788 0.00499243987724185 0.00570728895254433 -9999 0.0241025235503912 0.059340189024806 0.0563282836228609 0.0493028368800879 0.0778256215155125 0.114287159591913 0.182110422849655 0.303829856216908 0.408613473176956 0.413065865635872 0.258695676922798 0.23602964580059 0.231722556054592 0.236876256763935 0.25189853310585 0.22243338227272 0.20112449079752 0.184341415762901 0.160665273666382 0.131373271346092 0.166713818907738 0.150842246413231 0.22500041872263 0.402182739973068 0.64045022726059 0.785785806179047 0.784017384052277 0.713333815336227 0.630523800849915 0.59149843454361 0.665138781070709
-9999 -9999 -9999 -9999 -9999 -9999 -9999 0.00602319841273129 0.00791486348025501 0.00726711028255522 0.00518961541820318 0.00520009149331599 0.0172201465116814 0.0694803915917873 0.0800253301858902 0.0706367149949074 0.0765051186084747 0.0894834458827972 0.123373701423407 0.175530768930912 0.288475166261196 0.468545565009117 0.516268214583397 0.394435977935791 0.267318055033684 0.211615324020386 0.249899408221245 0.245469042658806 0.186487653851509 0.15421100705862 0.13914163634181 0.134989329427481 0.247989132255316 0.187838312983513 0.226613432168961 0.38215312063694 0.591523551940918 0.681088066101074 0.662219816446304 0.625450313091278 0.613879984617233 0.629149007797241 0.5214271068573
-9999 -9999 -9999 -9999 -9999 -9999 -9999 -9999 0.00601359398569912 0.0065385433845222 0.00567157682962716 0.00666174604557455 0.0225123038049787 0.058499113842845 0.0795064643025398 0.0935829810798168 0.11251557841897 0.121307996660471 0.135830534994602 0.190357118844986 0.302168793976307 0.474317663908005 0.674799031019211 0.494104242324829 0.299906983971596 0.197379292547703 0.204729677736759 0.198407186567783 0.161933429539204 0.146293699741364 0.137238200753927 0.133305718749762 0.264407785981894 0.189622177183628 0.195419438183308 0.281440341472626 0.38327345252037 0.429817289113998 0.45975706577301 0.497310519218445 0.523126626014709 0.516309458017349 0.487894874811172
-9999 -9999 -9999 -9999 -9999 -9999 -9999 -9999 -9999 0.00364866305608302 0.00505882133729756 0.0080504922196269 0.0184521300718188 0.0500936318188906 0.0572517663240433 0.0513971693813801 0.0535772822797298 0.071192129701376 0.129701317846775 0.215675100684166 0.363363799452782 0.584147310256958 0.747944974899292 0.589406657218933 0.366436898708344 0.197233463823795 0.142206080257893 0.130453176796436 0.13837812691927 0.148229472339153 0.152104462683201 0.156949989497662 0.232120327651501 0.168823440372944 0.180078648030758 0.243271592259407 0.293719860911369 0.309347030520439 0.360969036817551 0.400025472044945 0.422620144486427 0.433890873193741 0.433994060754776
-9999 -9999 -9999 -9999 -9999 -9999 -9999 -9999 -9999 0.00290412514004856 0.00517145760823041 0.0108591790311038 0.0282943698577583 0.0465970646589994 -9999 0.0271653350442648 0.0343561470508575 0.047254890203476 0.109848638623953 0.185314148664474 0.34204295873642 0.613728249073029 0.782444393634796 0.763512009382248 0.552685499191284 0.309131939709187 0.186946997046471 0.140547594428062 0.144462198019028 0.153816513717175 0.15735654681921 0.163111619651318 0.239969246089458 0.166380307078361 0.181595951318741 0.285480713844299 0.402619701623917 0.350143867731094 0.324248915910721 0.365241304039955 0.402098146080971 0.381515267491341 0.448732879757881
-9999 -9999 -9999 -9999 -9999 -9999 -9999 -9999 0.00163990803994238 0.00348476046929136 0.00832426566630602 0.0186728022061288 0.0434693007729948 0.0984350889921188 0.0748932603746653 -9999 0.0365529503673315 0.0556014593690634 0.0869382116943598 0.167921554297209 0.334695422649384 0.58026437163353 0.711747306585312 0.850556135177612 0.758838951587677 0.522996664047241 0.296005491912365 0.19142369478941 0.163540603220463 0.154268696904182 0.144641715288162 0.138472519814968 0.214229963719845 0.153203209489584 0.196890484541655 0.341555398702621 0.501581645011902 0.460847163200378 0.369919943809509 0.320738658308983 0.322443839907646 0.374866396188736 0.531049400568008
-9999 -9999 -9999 -9999 -9999 -9999 -9999 -9999 -9999 0.00347519951174036 0.00966167100705206 0.0229518383741379 0.0544636875391006 0.105702475085855 0.105447329580784 0.0869600459933281 -9999 -9999 0.108449205756187 0.154567059129477 0.26006285995245 0.401910153031349 0.531603160500526 0.755884093046188 0.805184155702591 0.639333388209343 0.331975841522217 0.224709844589233 0.16159475594759 0.12824821844697 0.103368279337883 0.0817651145160198 0.148551338165998 0.105868126451969 0.150699749588966 0.288296067714691 0.456259006261826 0.476606792211533 0.339546102285385 0.376367315649986 0.447830286622047 0.435799500346184 0.809740373492241
-9999 -9999 -9999 -9999 -9999 -9999 -9999 -9999 -9999 -9999 0.00981081705540419 0.0229736469686031 0.03730154260993 0.0917897392064333 0.108970563858747 0.110370060801506 -9999 -9999 0.142925383150578 0.140936002135277 0.171981717646122 0.254288157820702 0.378642925620079 0.598001307249069 0.679182648658752 0.576922556757927 0.343158367276192 0.266772654652596 0.198914110660553 0.141722932457924 0.0936595607548952 0.0626292798668146 0.11048395074904 0.0885712094604969 0.141088470816612 0.284915487468243 0.470494565367699 0.473835024237633 0.300822439789772 0.32963801920414 0.475371938943863 0.585001593828201 0.667004281282425
-9999 -9999 -9999 -9999 -9999 -9999 -9999 -9999 -9999 -9999 -9999 -9999 0.0422607772052288 0.0747657909989357 0.100365702062845 0.116954412311316 0.127297157049179 -9999 -9999 0.123447090387344 0.135326108336449 0.186449873447418 0.27888251543045 0.492588064074516 0.562711089849472 0.4852196007967 0.339799600839615 0.314698797464371 0.295859694480896 0.207151539623737 0.106690785288811 0.0643011443316936 0.0701778940856457 0.070159675180912 0.0932175740599632 0.1423220269382 0.215729275345802 0.322807422280312 0.379732176661491 0.329674929380417 0.318871274590492 0.438048768043518 0.310415101051331
-9999 -9999 -9999 -9999 -9999 -9999 -9999 -9999 -9999 -9999 -9999 -9999 -9999 0.097800232283771 0.127614296972752 0.127929988503456 0.127236723899841 0.124115228652954 -9999 -9999 0.148265725374222 0.156438547372818 0.239367586374283 0.390335232019424 0.433761656284332 0.373142018914223 0.272970998287201 0.288983857631683 0.305141246318817 0.28408607840538 0.215494267642498 0.112213784828782 0.0600743386894464 0.0716534946113825 0.0825925879180431 0.1102453738451 0.180992731451988 0.290209969878197 0.423077136278152 0.365876331925392 0.253977963328362 0.246682760119438 0.255622240900993
-9999 -9999 -9999 -9999 -9999 -9999 -9999 -9999 -9999 -9999 -9999 -9999 -9999 0.034376161172986 0.0369970239698887 0.0632823094725609 0.124903916567564 0.153987818211317 -9999 -9999 -9999 -9999 0.338312366604805 0.330651226639748 0.325081244111061 0.328594839572906 0.335640189051628 0.391159507632256 0.41014079451561 0.343883037567139 0.2369375243783 0.145117203146219 0.0737284399569035 0.0679862633347511 0.0837550200521946 0.122773714363575 0.189008009433746 0.259432184696197 0.311180865764618 0.319901078939438 0.33488275706768 0.384147125482559 0.317816120386124
-9999 -9999 -9999 -9999 -9999 -9999 -9999 -9999 -9999 -9999 -9999 -9999 -9999 0.0465436492115259 0.0482708346098661 0.0543616946786642 0.0749482899904251 0.127120307087898 -9999 -9999 -9999 -9999 -9999 0.339312982559204 0.271405011415482 0.311748304963112 0.400475481152534 0.456784775853157 0.474065661430359 0.383049473166466 0.260553105175495 0.192473264038563 0.153526766598225 0.131671187281609 0.12917373329401 0.162413741648197 0.231936633586884 0.256918609142303 0.194878347218037 0.184437654912472 0.289293026924133 0.478264492750168 0.359147089719772
-9999 -9999 -9999 -9999 -9999 -9999 -9999 -9999 -9999 -9999 -9999 -9999 -9999 -9999 0.0889771841466427 0.114590037614107 0.0799664013087749 0.0810905270278454 0.0962515540421009 -9999 -9999 -9999 -9999 0.384891283512115 0.275445453822613 0.28719227463007 0.390700027346611 0.456090971827507 0.476046359539032 0.457968443632126 0.396086549758911 0.29612376242876 0.219843561947346 0.173602475225925 0.181264415383339 0.219436621665955 0.255844536423683 0.271231380105019 0.180925258994102 0.149678848683834 0.262430356442928 0.491772815585136 0.376387163996696
