# Supplementary material for: Automatic variable selection in ecological niche modeling: A case study using Cassin’s Sparrow (Peucaea cassinii)
Source: PLoS One. 2022 Jan 21;17(1):e0257502. doi: 10.1371/journal.pone.0257502 (PMC8782318; doi:10.1371/journal.pone.0257502)
Supplement: S1 File — Compressed file folder containing input data and example scripts used in the study. (ZIP) [file pone.0257502.s002.zip › S2_File-Data-and-Scripts/input/merra/M70.asc]

NCOLS 43 
NROWS 34 
XLLCORNER -118.8125 
YLLCORNER 23.75 
CELLSIZE 0.5 
NODATA_value -66559733 
336211721.600000023841858 327908307.2 314842988.8 312356832 296284000 269161236.8 241623019.2 234406596.8 265111078.4 305495712 331457449.6 326119603.2 299791948.8 276781409.6 177934568 77967564.8 65901366.4 148038121.6 198191776 223020760 229161270.4 218775862.4 165451625.6 101996680.8 60875346 59238572.4 113708264.8 266735983.2 310190332.8 326192560 331813856 331952099.2 332228348.8 335837404.8 337783888 338707385.6 339482473.6 336182710.4 334059081.6 331999744 330525075.2 330091580.8 329399075.2
368855312 358265968 336451312 302373731.2 279934768 262957614.4 243570456 237325400 263293750.4 297519504 323608595.2 326851446.4 290686761.6 278479033.6 189343804 122379781.6 178104459.2 271536484.8 286246924.8 264286512 226946467.2 182835828 92785684 72440901.6 53852942 58203322 123613766.4 291423097.6 328469404.8 338682224 340624768 339050009.6 352269286.4 361371532.8 364424304 364093401.6 363275180.8 360292627.2 356983324.8 351286256 347252272 348093468.8 347270659.2
381287692.8 342445827.2 294997276.8 273565878.4 265449864 261760505.6 254950924.8 241846003.2 250258499.2 277656920 308889312 326669740.8 316940819.2 293598252.8 205094628 156722653.6 231388150.4 256599593.6 256756670.4 250175752 234446148.8 201900956 136269692 79426345.6 -5577488 -43100416.4 45131996.4 253796575.6 304079532.8 319374224 327037827.2 335319446.4 350420297.6 358765577.6 363596832 366764857.6 369715894.4 372709737.6 375243283.2 373893248 371411392 370391926.4 366089001.6
357300860.8 320140499.2 278064748.8 252154708.8 246221968 252794580.8 260525262.4 254142017.6 250162528 273482312 308734444.8 331601977.6 317257734.4 281960441.6 235667896 232422043.2 300934748.8 313532227.2 298257788.8 277854040 244600417.6 186310360 94647192 -19393223.2 -66559732 -28204300 81431015.2 182764128.8 253877217.6 301507120 328994499.2 341548195.2 350399932.8 360159990.4 369602608 377184275.2 382313900.8 388859923.2 391775622.4 392010608 391306454.4 390841760 387875232
330816067.2 327116601.6 317296134.4 296839878.4 295513360 308111632 318873238.4 298866249.6 281298038.4 283941888 300088310.4 309017740.8 248943859.2 187764369.6 211159528 279788412.8 334148291.2 354026460.8 320023916.8 267113672 225654292.8 203486220 104290668 77185204 50060926 57024739.6 136298468.8 251825419.2 321827819.2 358175616 374767548.8 384233609.6 384245974.4 382756284.8 386697680 392552662.4 396003731.2 399821868.8 401058787.2 399907168 397897808 396705804.8 397103731.2
254377200 331741798.4 356104345.6 350374620.8 349528896 347449206.4 336379296 341054368 322688329.6 311248384 310673036.8 307425115.2 230239284.8 195642876.8 242851880 317016972.8 353155056 338664816 290718316.8 260018592 202788033.6 81776779.2 -21989275.2 3577398.4 62691496 125771320 186268432 287918992 359858438.4 395421712 410138432 419743897.6 411858278.4 408835139.2 409698928 410692441.6 408768467.2 407254636.8 406477856 404958592 403543008 403225555.2 403450988.8
226454321.6 337965878.4 380604905.6 385889446.4 379546832 375329820.8 382007760 396116048 393280281.6 373407296 329379928 265265936 240030224 268225198.4 322792336 371369520 385421974.4 358858569.6 339434672 285497232 203440866.4 112819948.8 41566995.2 59633582.4 102988892 150387102.4 191260217.6 226992006.4 321359972.8 380775344 404038684.8 410431324.8 417198403.2 422993456 425188880 423924771.2 420453840 417670992 417921440 418501824 418947788.8 419468416 421356160
234817523.2 332424268.8 435339187.2 448172819.2 447363168 445700604.8 444362572.8 449825203.2 476442617.6 476870160 439662784 372166240 327235680 334853302.4 368125232 388400124.8 370988358.4 368434041.6 350497936 320447216 297080707.2 287144808 223820200 180696382.4 150240480 149765920 185689824 195095264 278846348.8 342932288 382773638.4 410645472 425582560 433049225.6 435931696 437298451.2 439824672 443531552 444305667.2 443625152 442525750.4 441729888 440696160
296040972.8 292923126.4 452493993.6 520062281.6 537144432 513811475.2 471080236.8 502670227.2 528094102.4 492375024 427155827.2 375682275.2 342761724.8 340094435.2 351574800 358510054.4 348292620.8 339812979.2 325962086.4 320723264 323477161.6 323553846.4 277297385.6 227307852.8 205030424 200711628.8 200070904 213377080 293129932.8 346524064 379543107.2 412198112 429056480 439849667.2 448690656 451780505.6 447390188.8 450135123.2 455661308.8 462049152 463732044.8 458102729.6 459429398.4
386236860.8 320258214.4 456905689.6 551136345.6 584758784 563998576 522751715.2 590721788.8 569634188.8 504068672 431417712 381883187.2 354539468.8 348950294.4 371883664 389505171.2 371543945.6 344378582.4 325783996.8 323813920 327472352 322221993.6 296744950.4 258398076.8 226270864 205590892.8 203179097.6 251500838.4 326321219.2 381161584 412864489.6 429055769.6 440243942.4 448119692.8 455624864 461792812.8 465018284.8 463965715.2 464442371.2 465535984 467845552 471353059.2 471849468.8
463018252.8 436053200 519632976 558794604.8 585893216 581193891.2 537017577.6 547455286.4 547402873.6 498545840 434612553.6 394071068.8 362019587.2 324376908.8 358331152 405248640 398533696 371923520 350352000 332678256 318982723.2 310297625.6 312518886.4 339191046.4 335728464 316256364.8 311240198.4 358799161.6 409550460.8 439893168 452856083.2 457705622.4 462473289.6 464319750.4 464383136 464515968 466630780.8 472248931.2 475036595.2 474853296 473191712 471948323.2 472912700.8
480443932.8 503603744 533599520 554573696 588035008 598507084.8 564774860.8 586251827.2 594888352 540305808 466782329.6 424263337.6 390060278.4 339773123.2 333573824 363273600 400734841.6 398402886.4 381417456 351592656 324862320 320879321.6 364803494.4 394661273.6 372041488 343145788.8 359477904 412347152 440684816 456027248 460949379.2 458127868.8 456236003.2 461055110.4 468139440 477106425.6 487607830.4 496031433.6 496017494.4 493375904 489127782.4 484317971.2 484363180.8
504697337.6 510401110.4 490916105.6 490212918.4 538371680 605051904 649792326.4 648122233.6 653249644.8 621869664 566577350.4 507419779.2 437833372.8 433896550.4 380706912 333105644.8 353200156.8 371548163.2 363734649.6 346939616 329527072 324328931.2 375126780.8 413580976 393605888 362734281.6 374669235.2 416714828.8 447943260.8 458689136 457520816 456502387.2 462971404.8 469252777.6 481427200 497703750.4 513531507.2 519798540.8 517985603.2 513041024 507209020.8 502443168 501652128
547216467.2 542531715.2 515429020.8 494078198.4 523083072 583993363.2 645431360 685071424 691328633.6 662676800 615027084.8 570331347.2 556974956.8 540561459.2 470571360 395115760 366208588.8 354925491.2 316307427.2 305028928 312065260.8 322166774.4 358763433.6 415455132.8 413650960 386830128 386233164.8 431498163.2 466783401.6 477395584 474263072 472334921.6 476460438.4 483142444.8 490555856 503338566.4 523718128 537197168 536717513.6 532805856 529349929.6 527766681.6 523909990.4
-66559733 592972428.8 543908595.2 500250867.2 544818784 619466899.2 656948876.8 695505651.2 699358912 679194432 658718163.2 656599084.8 653197203.2 635341497.6 576883040 509931232 466831564.8 420020531.2 379530128 341652336 316688156.8 321655072 397448480 454855609.6 452361216 416511929.6 394432710.4 456959993.6 494473846.4 499371424 491365228.8 491912899.2 499581148.8 503423411.2 510871584 522548825.6 536531600 546381328 545910771.2 543513408 540968281.6 538535436.8 535445107.2
-66559733 -66559733 557841510.4 530181872 543501296 594051008 664908518.4 698612761.6 711621152 712327360 708752620.8 703864883.2 674311116.8 662020716.8 626985216 573531952 516141894.4 469589113.6 459774774.4 440621440 395842259.2 344100195.2 440474748.8 464078960 463589392 440523542.4 408372425.6 480128278.4 520252150.4 524925200 515565056 514764992 521082304 523937808 532928320 542958713.6 547843891.2 550987468.8 551079673.6 550897600 551178208 551831014.4 550822681.6
-66559733 -66559733 -66559733 531558147.2 521026832 554996249.6 659538137.6 720550822.4 718000057.6 701459040 689510412.8 686376787.2 657001964.8 652133056 629090976 583048966.4 524280380.8 493040163.2 496196534.4 488810800 467034646.4 445480352 485175968 501578048 494741760 471536780.8 449402656 486357536 523601689.6 540778368 543837420.8 543358950.4 542061849.6 539094560 542483232 546289292.8 544355270.4 543533049.6 546218265.6 550125888 553344153.6 554746803.2 556532044.8
-66559733 -66559733 -66559733 541562051.2 525858192 536551740.8 631325363.2 731702860.8 717284076.8 697175488 686681068.8 679256070.4 656119353.6 637230348.8 604142944 561749625.6 521331529.6 499672470.4 488295638.4 487705760 494497216 506694752 535845728 542576185.6 535500928 519762899.2 503068201.6 506522998.4 531006422.4 556628640 573390048 574362732.8 555133395.2 547919955.2 547174336 548117971.2 547251590.4 547265977.6 549665830.4 551133728 552782739.2 556487456 563559968
-66559733 -66559733 -66559733 -66559733 550456480 550792467.2 579127424 668363904 699435155.2 698217760 686794854.4 680931948.8 665198035.2 633234963.2 583476512 533395404.8 501619648 493407168 498422761.6 496250192 498397017.6 517892243.2 544888108.8 549738214.4 546578592 539082323.2 530045504 526896704 545800121.6 573455872 595394438.4 598820620.8 578574707.2 561508608 554737376 554846252.8 557002572.8 562107315.2 564876230.4 564533664 564127046.4 566884473.6 573092934.4
-66559733 -66559733 -66559733 -66559733 -66559733 560002441.6 535918134.4 623734505.6 683741657.6 687377440 -66559733 684900953.6 680714022.4 660188755.2 612132864 554298700.8 510145859.2 499466076.8 512158364.8 509875168 507429481.6 523984284.8 547237763.2 558393830.4 558355680 553266105.6 549586662.4 548449305.6 545688486.4 562381312 586233990.4 598873248 587285920 572236403.2 562519904 557909164.8 556849747.2 561875692.8 568091660.8 572683488 574701324.8 575167046.4 582238841.6
-66559733 -66559733 -66559733 -66559733 -66559733 570911449.6 596570342.4 658173977.6 725412691.2 764280992 -66559733 692803500.8 686511379.2 673508128 650385568 618063308.8 581470496 558189600 538812979.2 505741600 480073462.4 487606691.2 541410748.8 564505996.8 568146592 563252710.4 560276499.2 564819116.8 545769964.8 539083168 544574144 555757715.2 574843692.8 586373836.8 589984832 584872345.6 572583180.8 563953011.2 566194771.2 570111168 576135187.2 585128185.6 591165638.4
-66559733 -66559733 -66559733 -66559733 -66559733 -66559733 599723008 679460352 731699142.4 763724224 759655398.4 -66559733 694791225.6 669024550.4 650081344 635454412.8 618666118.4 589552313.6 571451020.8 508355840 438302166.4 418977084.8 509964835.2 539030944 551617024 559711321.6 567407494.4 571282361.6 568028697.6 560007968 558101977.6 573272345.6 610397670.4 624296211.2 624083808 611135449.6 588166790.4 568092345.6 567111974.4 571489056 580033440 592655475.2 603610636.8
-66559733 -66559733 -66559733 -66559733 -66559733 -66559733 -66559733 687440755.2 688023865.6 722312640 761697228.8 773949241.6 759756038.4 729342099.2 704730048 688829958.4 675441081.6 634825094.4 617341542.4 545426640 447186531.2 379714118.4 430591097.6 467710892.8 511810240 555661196.8 587538976 601116448 608804422.4 610070720 611242342.4 615051993.6 599370150.4 615523187.2 633387520 638138694.4 623646662.4 607583225.6 608926022.4 613182720 617256172.8 620853772.8 626249331.2
-66559733 -66559733 -66559733 -66559733 -66559733 -66559733 -66559733 -66559733 658012352 689363520 732662771.2 787745798.4 795532345.6 759737856 732784096 716335347.2 699677964.8 664467827.2 631653772.8 561467488 465080643.2 377915910.4 396977465.6 423851692.8 481266560 549746569.6 602112422.4 618557657.6 610669459.2 617455904 635939334.4 643895673.6 568753478.4 561821612.8 601360864 643287212.8 650729696 646023136 646046380.8 645520928 645643571.2 647251302.4 643122841.6
-66559733 -66559733 -66559733 -66559733 -66559733 -66559733 -66559733 -66559733 -66559733 682722464 694396224 737370771.2 771803436.8 738448998.4 730809280 732570860.8 714685952 697383936 638054771.2 547150240 448890716.8 374759696 376336016 414683929.6 488036416 563336896 606908985.6 613916166.4 600070694.4 596658560 606754739.2 615950944 555136352 573401868.8 612288672 646457862.4 662450387.2 671513964.8 673456851.2 671893120 668532787.2 664812339.2 662105804.8
-66559733 -66559733 -66559733 -66559733 -66559733 -66559733 -66559733 -66559733 -66559733 673209280 682114624 715010233.6 733466758.4 728413004.8 -66559733 736343718.4 744632416 735042912 667268288 572755264 465452976 366546912 346638816 406506326.4 499016800 578653184 611388000 614734688 603272243.2 600706624 604302592 602358297.6 566833894.4 580983865.6 623412256 661001036.8 670496313.6 688073734.4 689400313.6 682412832 675082649.6 673471878.4 673947577.6
-66559733 -66559733 -66559733 -66559733 -66559733 -66559733 -66559733 -66559733 701224748.8 698239072 701065292.8 720593049.6 742922598.4 750978508.8 767445536 -66559733 786964608 773181056 719497772.8 635789952 533147926.4 429831075.2 372417468.8 403469660.8 483791472 562447308.8 597807795.2 605958732.8 595917510.4 596527360 606934528 614162694.4 577585465.6 591100550.4 636265152 679632614.4 694562963.2 702854444.8 696154860.8 684526400 680607968 690226707.2 685144236.8
-66559733 -66559733 -66559733 -66559733 -66559733 -66559733 -66559733 -66559733 -66559733 703833760 707647161.6 725097401.6 731437958.4 764748294.4 810489056 839846572.8 -66559733 -66559733 774132819.2 715543552 632542041.6 534014240 423788576 391898668.8 445694240 521243104 558058374.4 591412665.6 603018259.2 614429696 622151948.8 617219692.8 587135955.2 619820512 649593792 667503372.8 679148377.6 702203942.4 703558342.4 696106656 696314752 712019628.8 706896403.2
-66559733 -66559733 -66559733 -66559733 -66559733 -66559733 -66559733 -66559733 -66559733 -66559733 701182041.6 709483257.6 724527814.4 756784710.4 807548288 852913977.6 -66559733 -66559733 785494886.4 748311200 694681139.2 608133491.2 459166988.8 378542438.4 370747536 418241779.2 493049033.6 555472918.4 593366048 613579488 620731916.8 620134496 618439520 605698835.2 607174464 624404076.8 652190073.6 680634182.4 703451948.8 712075168 714453280 718928134.4 717204281.6
-66559733 -66559733 -66559733 -66559733 -66559733 -66559733 -66559733 -66559733 -66559733 -66559733 -66559733 -66559733 701591020.8 725365273.6 764664640 817069139.2 862843731.2 -66559733 -66559733 759611584 728426208 671986188.8 526989427.2 397485513.6 344416704 375644803.2 468926944 532676320 563672371.2 594169760 622593376 639396435.2 628312300.8 607170745.6 605917184 624068793.6 651792064 669396672 695216166.4 710419168 717125843.2 721330566.4 724615097.6
-66559733 -66559733 -66559733 -66559733 -66559733 -66559733 -66559733 -66559733 -66559733 -66559733 -66559733 -66559733 -66559733 758342169.6 771926624 808529574.4 855286662.4 812340665.6 -66559733 -66559733 746577184 719158540.8 625075571.2 488352387.2 396256304 380427036.8 444191280 530360496 565728774.4 595627136 624282566.4 643673472 625225088 601470502.4 580832192 561818278.4 552167776 616229984 679033222.4 709193056 718720089.6 725421587.2 725815468.8
-66559733 -66559733 -66559733 -66559733 -66559733 -66559733 -66559733 -66559733 -66559733 -66559733 -66559733 -66559733 -66559733 759612819.2 775070624 797299366.4 808589580.8 808973683.2 -66559733 -66559733 -66559733 -66559733 683089478.4 598503296 497075904 421303868.8 412743324.8 505425539.2 552084691.2 5.87e+08 614235059.2 629822041.6 617291558.4 592325491.2 555369024 519003043.2 502893558.4 550193321.6 643656550.4 698031136 720740083.2 735537120 744599264
-66559733 -66559733 -66559733 -66559733 -66559733 -66559733 -66559733 -66559733 -66559733 -66559733 -66559733 -66559733 -66559733 758893260.8 767308096 792213734.4 806979142.4 817732217.6 -66559733 -66559733 -66559733 -66559733 -66559733 697045977.6 592745248 468143590.4 396702956.8 431998547.2 493424678.4 536016096 563677382.4 587091283.2 596984812.8 576010560 549628752 530972659.2 529829782.4 554160969.6 629739840 680670848 709881625.6 736887334.4 778077529.6
-66559733 -66559733 -66559733 -66559733 -66559733 -66559733 -66559733 -66559733 -66559733 -66559733 -66559733 -66559733 -66559733 -66559733 744014688 756942976 800972659.2 837671180.8 866094515.2 -66559733 -66559733 -66559733 -66559733 747892300.8 664493152 537542259.2 428041248 402403104 469216390.4 508538688 529332985.6 556563315.2 560117516.8 558093401.6 545776064 538756774.4 549099353.6 552690214.4 620014675.2 685023520 726214822.4 743134214.4 788078649.6
