# Supplementary material for: Automatic variable selection in ecological niche modeling: A case study using Cassin’s Sparrow (Peucaea cassinii)
Source: PLoS One. 2022 Jan 21;17(1):e0257502. doi: 10.1371/journal.pone.0257502 (PMC8782318; doi:10.1371/journal.pone.0257502)
Supplement: S1 File — Compressed file folder containing input data and example scripts used in the study. (ZIP) [file pone.0257502.s002.zip › S2_File-Data-and-Scripts/input/merra/M64.asc]

NCOLS 43 
NROWS 34 
XLLCORNER -118.8125 
YLLCORNER 23.75 
CELLSIZE 0.5 
NODATA_value -9999 
65.747663116455101 65.1870872497559 63.1446617126465 59.254666519165 54.9012279510498 50.5423042297363 46.8029327392578 46.0678863525391 45.4248126983643 41.7633438110352 39.4911064147949 42.9294673919678 48.9135768890381 50.2994770050049 53.8347759246826 58.0472743988037 60.9665454864502 66.5765644073486 63.2440742492676 60.3593559265137 56.4394222259521 48.8630084991455 39.8456592559814 45.0512176513672 44.9265365600586 41.9940795898438 42.1949966430664 45.5523330688477 46.5224853515625 46.9166240692139 46.3973171234131 44.6026058197022 42.8920192718506 42.0779605865479 42.1060829162598 41.2823608398437 38.45439453125 36.533642578125 36.0069786071777 35.0519962310791 33.0539484024048 30.3221397399902 30.230785369873
62.6558883666992 63.4963165283203 63.1841949462891 61.3687919616699 57.5856113433838 54.422322845459 54.2835704803467 55.813334274292 56.8755466461182 51.7109050750732 46.0741329193115 46.7307682037354 53.8290195465088 56.6913608551025 62.7405605316162 66.5392944335938 62.945964050293 60.407536315918 59.0495388031006 59.5040016174316 58.1587310791016 52.0769939422607 45.3436717987061 50.0633754730225 51.9833106994629 49.2624446868897 44.2207180023193 46.0242427825928 47.2881423950195 47.2442455291748 46.8745868682861 46.74541015625 43.4852111816406 44.3674327850342 44.5958576202393 43.2214263916016 40.4461959838867 37.8463607788086 35.9792659759521 33.2997789382935 30.1996654510498 27.585192489624 26.8580257415771
60.2385101318359 66.6674499511719 67.5613098144531 64.9910102844238 61.6575870513916 58.2838256835937 55.9662178039551 59.6345893859863 58.1498657226563 53.9384746551514 50.2030239105225 49.8926490783691 54.0715919494629 61.0764366149902 66.2216243743896 66.6225666046143 62.5260349273682 66.4532169342041 65.3423049926758 62.3935623168945 58.1714469909668 53.5304702758789 52.9867568969727 55.3711959838867 53.9873180389404 50.9931533813477 49.6944404602051 49.7441963195801 47.467493057251 47.4298706054688 48.5088115692139 48.5575157165527 46.3680137634277 45.5530372619629 44.9572772979736 43.9405921936035 42.0078609466553 38.7335903167725 35.6121402740478 32.4953899383545 29.5750688552856 27.0771589279175 25.124529838562
60.1859809875488 66.3508155822754 68.6077796936035 68.6737297058105 67.8396415710449 65.5551258087158 62.1937831878662 64.1070552825928 61.6386222839355 56.7904014587402 52.6367282867432 52.2069454193115 57.4645290374756 61.5210037231445 61.3844680786133 58.2639278411865 55.1008785247803 58.3036891937256 60.4341468811035 59.4816741943359 56.5657855987549 54.1511451721191 57.6436012268066 55.0702415466309 52.5137195587158 52.233451461792 54.6320838928223 55.4104042053223 52.0632629394531 51.4105548858643 52.1464946746826 51.5153942108154 48.1006145477295 46.1905208587646 44.9356269836426 43.6839500427246 41.748815536499 38.0736598968506 35.3895763397217 32.9946641921997 30.2504274368286 27.0579063415527 25.8359764099121
66.3712966918945 67.6258003234863 68.3110359191895 71.1488441467285 70.7095527648926 66.1125610351562 59.908602142334 65.8701072692871 68.2112144470215 66.7737350463867 63.6067707061768 62.1198535919189 69.7408832550049 73.0189804077148 66.1074981689453 56.2458560943603 52.0541137695312 54.9860778808594 59.5148021697998 60.8500537872314 59.0284206390381 56.4566989898682 61.5136112213135 58.4302463531494 58.0472373962402 59.4797695159912 59.5107158660889 55.5920177459717 52.7155998229981 52.6301860809326 53.4429790496826 52.8210193634033 50.1714618682861 48.1915672302246 45.6828670501709 42.8547233581543 40.0718315124512 36.9612419128418 35.5073417663574 33.937068939209 31.1580282211304 27.1427576065063 26.1048715591431
63.0085754394531 66.3196365356445 65.5481155395508 67.144157409668 68.1817283630371 68.3235885620117 67.7593841552734 66.4258270263672 70.3433647155762 70.4761924743652 67.4143836975098 64.6809288024902 69.7726463317871 70.0984550476074 64.994743347168 59.6710613250732 59.5163433074951 64.8699596405029 64.415678024292 58.9891815185547 53.2588764190674 51.8941020965576 55.6348705291748 53.7692970275879 55.047534942627 57.9024024963379 58.8781173706055 55.9187728881836 53.1932735443115 53.1416282653809 53.5813705444336 52.159513092041 50.4567359924316 50.4598190307617 47.4181346893311 42.7099411010742 38.7063659667969 36.05849609375 35.7261318206787 33.8117427825928 29.8595918655395 25.1584350585937 25.5984466552734
59.5068229675293 66.1827056884766 69.6429473876953 70.1840728759766 70.0827178955078 68.9164833068848 66.6691596984863 67.6995613098145 73.1229553222656 74.188777923584 72.5856414794922 71.4231681823731 69.5872001647949 67.3516609191895 63.6347332000732 60.4247913360596 60.098551940918 64.0732467651367 62.4762947082519 60.3079891204834 57.3412120819092 54.040393447876 59.2889560699463 55.4953838348389 54.5405406951904 56.7879764556885 59.8283275604248 59.9724040985107 55.726388168335 55.0282878875732 55.4960704803467 53.4026462554932 49.004309463501 50.40549659729 47.5998477935791 42.2898025512695 38.226037979126 36.8568210601807 36.810005569458 34.5364246368408 29.7726287841797 24.3524291992188 26.4801513671875
66.3712867736816 64.879434967041 71.4413429260254 73.0803024291992 71.5904273986816 68.9402885437012 67.3164344787598 69.4340919494629 66.4289833068848 63.7665519714355 62.3561923980713 62.500532913208 66.4417774200439 63.7489688873291 60.6478004455566 60.6724895477295 63.7521621704102 55.5239151000977 52.4078464508057 53.4412078857422 56.3711940765381 59.4859336853027 65.7004905700684 63.5520362854004 61.5892238616943 61.3604797363281 62.5928276062012 63.4845268249512 59.4075168609619 56.7736396789551 55.0564067840576 52.5367645263672 48.7767120361328 49.9256156921387 48.014856338501 44.1797637939453 41.1753978729248 40.1100749969482 39.0206073760986 36.1982803344727 31.465936088562 26.4140319824219 29.3028717041016
76.7156150817871 65.2409317016602 70.0802505493164 70.7155052185059 68.100528717041 68.1883399963379 73.6040069580078 66.2345855712891 62.8233375549316 64.269660949707 65.7982776641846 64.0985042572022 68.88473777771 66.5782135009766 58.0493431091309 55.5772811889648 66.3658397674561 62.8523113250732 58.2315799713135 54.2043933868408 52.22536277771 53.5117000579834 59.0224758148193 68.0595592498779 68.5270462036133 66.4532844543457 68.5977981567383 66.4046585083008 57.7203048706055 52.6627044677734 50.2878772735596 48.1183162689209 47.9650844573975 48.5486305236816 49.1685752868652 48.5360305786133 45.9857250213623 44.1414836883545 43.0708435058594 39.9351196289062 34.6897306442261 29.3881460189819 33.0767644882202
81.682559967041 78.0127426147461 74.4942611694336 72.2724662780762 68.1250305175781 66.7833450317383 71.193482208252 68.3564521789551 70.4089973449707 71.3162269592285 70.4756393432617 68.4652641296387 65.7507926940918 67.3006805419922 57.7888050079346 52.348876953125 64.0899608612061 66.8953716278076 67.4091651916504 62.7381000518799 56.142329788208 52.2498878479004 55.733243560791 67.5811912536621 74.0844917297363 74.8235153198242 72.1594131469727 67.1462051391601 60.1403079986572 55.3905792236328 52.814045715332 51.3336475372314 49.9581195831299 50.2483947753906 50.7407913208008 51.6112983703613 52.6372741699219 50.0892883300781 45.7206733703613 41.5694465637207 37.4973510742187 33.6150772094727 33.4807022094727
80.4644241333008 76.1880081176758 69.1790115356445 68.0733489990234 66.7279663085938 67.2701812744141 71.6688186645508 73.459065246582 73.0909713745117 72.0884437561035 70.8240478515625 69.0786056518555 64.7382736206055 69.6560012817383 66.9095115661621 60.9514274597168 59.8867691040039 67.6371109008789 70.7125152587891 70.0947418212891 67.1503295898438 63.9454429626465 64.8840476989746 65.3465881347656 69.4162864685059 72.120036315918 68.8565895080566 65.485001373291 63.2382587432861 60.8706226348877 58.1952674865723 55.2861919403076 52.3600292205811 53.1959232330322 52.6922855377197 51.9991588592529 52.3793155670166 49.3443820953369 43.1219738006592 37.7553291320801 34.096940612793 32.1915802001953 31.8055816650391
80.6361190795898 74.0205894470215 69.2393821716309 68.521883392334 67.6738700866699 67.9497261047363 70.4205131530762 70.1666984558105 72.3026100158691 72.8912467956543 72.5243911743164 72.0093635559082 68.3838935852051 74.3325546264648 71.1571350097656 63.9819664001465 61.3738830566406 63.9564392089844 66.8891021728516 69.8797798156738 72.5137016296387 73.5369781494141 67.5038848876953 64.9586685180664 68.8104095458984 70.2087512969971 62.4585655212402 60.5825035095215 61.1335411071777 60.8959045410156 59.446361541748 57.0760513305664 54.4514602661133 54.3865592956543 53.7231273651123 52.1922676086426 49.8046756744385 44.7905429840088 38.3060668945312 33.4195690155029 30.1075664520264 27.9462574005127 28.1268817901611
86.121898651123 81.9215698242188 82.1049194335938 78.5290855407715 74.9641189575195 70.7185585021973 65.659464263916 66.6811500549316 72.1924446105957 74.5918998718262 74.154598236084 73.2512596130371 75.9086753845215 75.0633033752441 76.6930809020996 76.3474411010742 70.4607391357422 69.6619720458984 68.3852714538574 68.3876762390137 70.5574729919434 73.8837966918945 69.4512405395508 66.6595817565918 68.3734092712402 67.5262584686279 59.2810989379883 59.0254653930664 59.7927391052246 60.0673542022705 59.3942165374756 57.7121379852295 55.5530712127686 55.9015438079834 55.0455360412598 52.211828994751 47.5281650543213 42.0290592193604 36.0144275665283 31.3132171630859 27.6193054199219 24.9690116882324 27.5817008972168
89.1928001403809 87.4660743713379 90.0043006896973 89.0523910522461 83.4677658081055 75.3726570129394 68.2565490722656 68.3435485839844 71.9781539916992 73.1478118896484 72.2581123352051 71.5239738464356 75.1023612976074 76.7956642150879 80.7853851318359 82.8871215820313 79.6395477294922 78.9332977294922 77.6664794921875 76.2095603942871 74.3782501220703 72.4325813293457 73.2841621398926 71.0752082824707 68.8711013793945 67.5520393371582 66.7445571899414 62.2870742797852 61.3685882568359 61.0840682983398 60.0165012359619 57.5777870178223 55.5753578186035 55.7191326141357 55.4899501800537 53.7479595184326 50.0013164520264 45.1146312713623 38.5684741973877 31.6144123077393 25.4198661804199 21.806268119812 26.202427482605
-9999 90.4219940185547 98.3344451904297 97.7935653686524 90.1627006530762 81.0147796630859 76.0838081359863 77.1939094543457 78.8832336425781 78.1676063537598 75.0650344848633 71.050757598877 71.0883491516113 71.290355682373 75.0796737670898 78.307666015625 77.2167404174805 77.3889572143555 77.8667671203613 80.7188568115234 82.6151016235352 79.9196281433105 72.5480155944824 69.7160583496094 70.3263511657715 73.2529144287109 75.6591781616211 66.9562850952148 63.6741275787354 63.0440082550049 62.1748195648193 59.0619911193848 56.176358795166 55.1128856658936 55.520658493042 55.4790264129639 52.8603355407715 45.9218528747559 39.0348239898682 32.2931690216064 26.0335432052612 21.9347854614258 28.3045944213867
-9999 -9999 95.5642227172851 93.9690315246582 84.0248947143555 73.6416847229004 71.3764572143555 73.8806686401367 79.6121742248535 79.3354072570801 75.7169334411621 73.3454299926758 73.4040969848633 69.1320266723633 70.5736503601074 74.7193412780762 76.3864097595215 73.4822654724121 72.9343780517578 74.4762725830078 79.3182998657227 85.7393035888672 76.9838104248047 71.8637168884277 68.6293106079102 70.9324005126953 78.5120216369629 67.9876502990723 63.3342304229736 62.9054737091064 63.1421485900879 60.8172630310059 56.4997764587402 54.9614189147949 54.6745948791504 53.6342586517334 49.8732372283936 41.8400005340576 35.6866065979004 31.7779502868652 29.1532089233398 27.5613651275635 32.0541172027588
-9999 -9999 -9999 99.7424179077148 95.5887413024902 85.8406684875488 72.1779685974121 75.7074913024902 70.2433715820312 67.2264442443848 68.5137702941895 73.0790954589844 76.4981140136719 70.473023223877 68.9510078430176 71.1927688598633 73.0061485290527 68.8757713317871 67.9578681945801 69.5042724609375 71.014769744873 70.7964042663574 72.932592010498 70.5005897521973 68.4859085083008 69.4489273071289 73.0028656005859 67.4428436279297 64.1867622375488 63.8130912780762 64.0628063201904 62.450756072998 58.4064445495605 56.8977264404297 54.7597217559814 51.3104187011719 46.4741027832031 40.2865783691406 35.0959259033203 34.7140083312988 33.8006540298462 28.3285358428955 29.8094379425049
-9999 -9999 -9999 108.797494506836 105.104972839355 97.0395378112793 79.9969825744629 75.3286170959473 66.4690101623535 64.6741065979004 69.3304275512695 75.828825378418 73.6016403198242 71.3409965515137 70.2590179443359 70.3982566833496 70.8621269226074 67.6349967956543 70.2476264953613 72.9869003295898 73.6937149047852 71.7995750427246 70.457527923584 67.270728302002 66.2793159484863 66.516902923584 66.2268272399902 65.1172508239746 64.3148857116699 63.5253791809082 62.7469528198242 61.7036144256592 58.4594219207764 58.7401885986328 56.2005672454834 51.4607620239258 46.370711517334 41.2300804138184 37.9762187957764 36.1739921569824 33.2823858261108 28.2751342773437 29.4424713134766
-9999 -9999 -9999 -9999 110.590560913086 102.719043731689 92.6826095581055 76.6888961791992 66.9056667327881 63.3083591461182 65.1925392150879 70.5165184020996 73.0593711853027 72.4753540039063 73.500072479248 74.3137390136719 72.5781753540039 69.8482925415039 73.0243927001953 75.9117164611816 76.1395179748535 72.9276565551758 68.7384963989258 60.2689498901367 60.8216285705566 65.0211090087891 65.432958984375 64.221337890625 62.8318943023682 60.9106101989746 59.3806053161621 58.7530498504639 56.3326549530029 59.3617546081543 58.0575942993164 52.8750736236572 46.5883434295654 42.0373699188232 41.5078075408936 39.2257270812988 35.5659885406494 32.4158802032471 32.6168231964111
-9999 -9999 -9999 -9999 -9999 109.039654541016 103.054127502441 80.3162490844727 79.3001655578613 77.0657691955566 -9999 73.0529632568359 75.9696502685547 74.0039344787598 75.0056076049805 76.6374862670899 75.6475692749023 74.6068099975586 77.4612640380859 76.3173217773438 72.946036529541 70.825804901123 71.5646293640137 61.165092086792 60.8282680511475 65.9201675415039 67.9715553283691 66.9816078186035 66.3837280273438 64.4690551757812 60.7277667999268 56.0075702667236 56.1359119415283 62.0207832336426 62.2693500518799 57.4933448791504 51.2428939819336 48.0806686401367 47.0969711303711 44.5222091674805 40.7985187530518 37.4838581085205 37.1205921173096
-9999 -9999 -9999 -9999 -9999 115.479616546631 108.441590118408 88.7783882141113 84.4777755737305 90.8167953491211 -9999 81.9441017150879 79.687100982666 76.4151023864746 75.8310165405273 77.7743675231934 80.6079238891602 80.0165420532227 78.4835418701172 76.8616409301758 74.7547691345215 71.967896270752 70.3983222961426 66.9627456665039 66.9432907104492 67.6004905700684 66.0049186706543 66.5244926452637 67.3656387329102 67.2889251708984 65.7200759887695 62.9708271026611 62.6204395294189 66.4680545806885 66.7260780334473 62.8272468566895 56.627254486084 53.4906272888184 52.1315254211426 47.5694580078125 43.0565269470215 41.8652240753174 39.1537769317627
-9999 -9999 -9999 -9999 -9999 -9999 114.594776916504 102.730067443848 99.8157257080078 98.5739402770996 96.4731224060059 -9999 82.9038429260254 79.1611633300781 78.3064117431641 79.8990089416504 82.8134971618652 81.3793357849121 78.5297187805176 80.2333297729492 81.541332244873 77.2694030761719 71.8414367675781 70.8814071655273 70.7919731140137 69.1559730529785 65.4544151306152 66.9634544372559 67.8187698364258 67.9964179992676 67.8717842102051 67.5686149597168 65.4523735046387 65.2830604553223 65.3423957824707 63.7314533233643 59.473717880249 55.8286159515381 53.7571334838867 50.0718402862549 45.858406829834 42.45573387146 38.0197261810303
-9999 -9999 -9999 -9999 -9999 -9999 -9999 112.471391296387 106.207604980469 101.2502784729 98.3634307861328 94.8029708862305 80.414909362793 73.1660018920898 72.9505996704102 76.576505279541 80.1530853271484 80.6645111083984 79.1058547973633 80.689094543457 82.7602096557617 81.4385391235352 74.7388442993164 72.4665939331055 71.3453254699707 69.4707565307617 66.4685829162598 67.9911109924316 68.6090843200684 68.627368927002 68.9452438354492 69.5676429748535 65.5332252502441 66.4018783569336 65.1817455291748 62.6149864196777 60.4592571258545 57.3668041229248 54.4858699798584 49.7701168060303 43.4969039916992 37.7033519744873 40.3825359344482
-9999 -9999 -9999 -9999 -9999 -9999 -9999 -9999 115.417067718506 107.823635101318 104.234039306641 102.025738525391 84.9843933105469 74.0836265563965 70.7345123291016 73.0774124145508 77.8084243774414 79.5703750610352 79.9948638916016 79.6239700317383 79.4325950622559 79.2292747497559 72.617733001709 70.8254951477051 71.1274032592773 70.8339324951172 68.5932807922363 69.5081672668457 69.9347221374512 70.2180709838867 69.7462860107422 68.2215545654297 67.6219818115234 73.295743560791 71.3190841674805 65.7027709960937 62.8400001525879 61.888370513916 57.5696063995361 50.754322052002 44.9373859405518 42.9826049804688 42.3070068359375
-9999 -9999 -9999 -9999 -9999 -9999 -9999 -9999 -9999 109.424026489258 106.105155181885 101.402578735352 90.0724273681641 82.324942779541 80.7875747680664 82.6945693969727 84.3905982971192 84.3137855529785 81.9884727478027 79.294319152832 76.0659851074219 72.2634315490723 70.3400611877441 67.5851150512695 68.8500823974609 71.4553314208984 72.1823875427246 73.096443939209 72.646501159668 72.2024421691895 70.703498840332 67.6062438964844 67.0329772949219 74.4967758178711 72.4636726379395 66.1012042999268 63.6262744903564 64.3579975128174 60.6869842529297 56.6560764312744 53.0183155059814 49.8724826812744 47.466907119751
-9999 -9999 -9999 -9999 -9999 -9999 -9999 -9999 -9999 98.4629707336426 98.2219749450684 98.6832847595215 108.47188949585 98.2531204223633 -9999 98.0706314086914 88.322925567627 86.9829902648926 83.2675880432129 78.4489288330078 73.1963874816895 68.9559494018555 71.514860534668 63.9891082763672 64.6389274597168 69.8668067932129 72.8665977478027 74.1727317810059 74.5321098327637 72.460865020752 68.3363006591797 64.0157943725586 66.2114852905273 74.4901672363281 72.396167755127 66.4187370300293 65.5214401245117 66.800016784668 65.1189102172852 60.9695110321045 56.6093276977539 54.2206699371338 53.7734745025635
-9999 -9999 -9999 -9999 -9999 -9999 -9999 -9999 98.7380165100098 92.7151565551758 91.4065849304199 96.4825485229492 101.626139831543 109.317239379883 97.061149597168 -9999 80.8455879211426 78.7765510559082 79.0306381225586 75.7924613952637 70.876505279541 68.0779487609863 72.9063117980957 63.2277526855469 61.3174228668213 65.5279483795166 69.7142997741699 71.2059806823731 72.363191986084 71.4574089050293 68.9052993774414 66.444214630127 69.7209541320801 75.4332794189453 71.9104957580566 65.7201034545898 65.1065628051758 67.5717361450195 66.7914840698242 63.3129005432129 58.5362194061279 54.7257209777832 57.1800788879395
-9999 -9999 -9999 -9999 -9999 -9999 -9999 -9999 -9999 100.551822662354 98.2995872497559 97.2393730163574 99.4757682800293 102.185771179199 98.342357635498 92.4977249145508 -9999 -9999 74.5122894287109 73.7420883178711 72.2682357788086 71.8906471252441 73.239640045166 66.3198829650879 61.958402633667 62.3367916107178 66.5357833862305 68.3572067260742 68.8258247375488 66.4744873046875 65.5764190673828 69.7224617004395 73.8355903625488 75.8755821228027 72.430534362793 68.6284744262695 69.3609275817871 69.6779747009277 68.8923851013184 65.8332805633545 63.5782321929932 63.7645519256592 56.8478252410889
-9999 -9999 -9999 -9999 -9999 -9999 -9999 -9999 -9999 -9999 106.284433746338 104.248334503174 103.993189239502 99.4523918151855 92.885124206543 90.1375831604004 -9999 -9999 71.6852172851563 73.235523223877 73.5690040588379 72.7670204162598 71.2241065979004 68.4218101501465 67.6206016540527 67.5932472229004 66.7640953063965 66.5610618591309 65.0609199523926 62.7745151519775 64.2036418914795 71.2341972351074 69.9201530456543 75.9001983642578 76.3724174499512 73.3344314575195 71.6453224182129 74.5018714904785 74.1876083374023 70.9884834289551 66.4889091491699 62.8677474975586 63.5441635131836
-9999 -9999 -9999 -9999 -9999 -9999 -9999 -9999 -9999 -9999 -9999 -9999 110.423309326172 101.729303741455 99.614501953125 99.279613494873 93.0168937683105 -9999 -9999 77.3454666137695 75.0334838867188 71.4559875488281 70.8156799316406 67.9560531616211 70.2195510864258 73.0146636962891 71.2740631103516 69.6624908447266 70.1268592834473 68.7757682800293 66.1158554077148 63.5366802215576 62.0081005096436 69.8950794219971 75.1884918212891 76.9162994384766 76.7590171813965 77.4343040466309 74.8957710266113 73.0810508728027 70.5104621887207 66.8292655944824 72.4727897644043
-9999 -9999 -9999 -9999 -9999 -9999 -9999 -9999 -9999 -9999 -9999 -9999 -9999 99.4891891479492 93.7313957214355 94.7128952026367 93.4805465698242 82.1771530151367 -9999 -9999 79.1919013977051 72.4390586853027 68.6338401794434 70.0227912902832 73.6192398071289 77.3889152526855 79.1245094299316 74.8588661193848 76.1048896789551 75.8927536010742 72.4105163574219 66.4070304870606 65.1872001647949 70.3101371765137 74.5849227905273 77.7992073059082 80.1342376708984 76.4071746826172 71.7544937133789 70.6653137207031 70.6777946472168 69.2163154602051 70.4545295715332
-9999 -9999 -9999 -9999 -9999 -9999 -9999 -9999 -9999 -9999 -9999 -9999 -9999 98.7880874633789 96.4948120117188 96.3414009094238 97.9188415527344 106.825726318359 -9999 -9999 -9999 -9999 62.7772850036621 67.7628234863281 73.5128707885742 78.0781890869141 80.5739166259766 73.9817779541016 75.5602989196777 77.2751579284668 77.1473052978516 75.118724822998 74.0670585632324 76.6923736572266 77.1420669555664 76.1049438476562 75.5471382141113 76.7844123840332 73.3940773010254 73.0385932922363 68.8045795440674 57.6015308380127 68.7363178253174
-9999 -9999 -9999 -9999 -9999 -9999 -9999 -9999 -9999 -9999 -9999 -9999 -9999 108.640254974365 97.9181480407715 91.2644454956055 96.9500640869141 100.181741333008 -9999 -9999 -9999 -9999 -9999 67.6377613067627 74.0553245544434 78.3914375305176 79.1669082641602 76.0368423461914 73.9196273803711 74.2884216308594 76.4377700805664 78.3931114196777 74.6064842224121 78.5610916137695 79.9785118103027 77.9295051574707 74.4071853637695 75.5117752075195 75.7393356323242 75.6024208068848 67.756343460083 51.1767185211182 61.7281925201416
-9999 -9999 -9999 -9999 -9999 -9999 -9999 -9999 -9999 -9999 -9999 -9999 -9999 -9999 103.790519714355 97.899584197998 90.9259857177734 85.0664154052734 79.5421905517578 -9999 -9999 -9999 -9999 66.5542839050293 71.6109008789062 76.361434173584 77.9420875549316 77.219083404541 74.4490577697754 73.7037658691406 75.0190788269043 77.0544502258301 76.3099983215332 78.5418762207031 78.8533096313477 77.1970001220703 75.1504539489746 76.9098106384277 76.4347236633301 75.6896591186523 66.8322727203369 48.6927604675293 60.566722869873
