# Supplementary material for: Automatic variable selection in ecological niche modeling: A case study using Cassin’s Sparrow (Peucaea cassinii)
Source: PLoS One. 2022 Jan 21;17(1):e0257502. doi: 10.1371/journal.pone.0257502 (PMC8782318; doi:10.1371/journal.pone.0257502)
Supplement: S1 File — Compressed file folder containing input data and example scripts used in the study. (ZIP) [file pone.0257502.s002.zip › S2_File-Data-and-Scripts/input/merra/M65.asc]

NCOLS 43 
NROWS 34 
XLLCORNER -118.8125 
YLLCORNER 23.75 
CELLSIZE 0.5 
NODATA_value -9999 
12.950975131988500 14.0635507583618 17.3059808731079 21.1243267059326 25.9015226364136 31.0346040725708 35.1694969177246 34.3011070251465 29.1519876480103 22.6354560852051 19.5516914367676 23.2625240325928 29.1954341888428 32.4263906478882 35.3419322967529 35.7240203857422 31.1828779220581 22.230129814148 21.0962669372559 21.9922180175781 25.1272211074829 31.5398288726807 41.1632083892822 42.8470470428467 44.5982913970947 44.9916954040527 41.3640544891357 33.8419506072998 32.9872890472412 34.5561466217041 37.1019691467285 39.6849224090576 41.4270580291748 41.4889842987061 42.0475959777832 44.2136699676514 47.9933887481689 49.4719013214111 49.0959922790527 49.4172859191895 51.4979827880859 55.0437812805176 55.0537605285645
12.7876050949097 12.274555015564 17.0751058578491 20.9777189254761 25.1114435195923 28.392399597168 29.7572645187378 30.1741758346558 25.8844974517822 22.714524269104 21.8218194961548 23.1908086776733 26.3680501937866 27.4411354064941 28.2161750793457 26.2260343551636 20.2856046676636 18.9714277267456 20.3082433700562 22.7594747543335 27.217667388916 34.3376613616943 41.8256343841553 41.8152675628662 41.9529781341553 42.2861114501953 40.9602012634277 34.275936126709 32.309733581543 33.4197864532471 35.4136619567871 36.7276481628418 39.7868705749512 39.7187370300293 40.5200939178467 42.8728462219238 46.4026958465576 49.2864025115967 51.1995288848877 54.0466995239258 57.593187713623 60.9082504272461 61.9535202026367
15.0471549034119 13.3941488265991 17.347128868103 20.5293128967285 23.1379690170288 25.4243320465088 27.362903213501 27.383118057251 26.2388429641724 24.6365728378296 23.3736377716064 23.0724760055542 23.5033430099487 21.3796815872192 20.6116638183594 19.8581354141235 17.7333318710327 17.8845937728882 20.7267156600952 24.5971670150757 29.6493730545044 35.6422233581543 38.9398918151855 40.2257225036621 40.5228214263916 40.01907081604 38.5963478088379 35.1747779846191 35.0629581451416 34.4474582672119 33.9727046966553 34.9989734649658 38.0548480987549 39.4628879547119 40.6927814483643 42.4708057403564 45.3260486602783 49.7277729034424 53.5755565643311 57.2452526092529 60.8127117156982 64.1481468200684 66.3595054626465
19.2592894554138 15.0241484642029 17.1209387779236 18.7973836898804 20.4803256988525 22.0639444351196 23.3785493850708 24.4346544265747 24.4887645721436 23.8038692474365 23.1031478881836 23.0732328414917 23.7525556564331 23.0689527511597 21.5081472396851 19.4694610595703 17.6428596496582 18.0986335754395 21.5266010284424 26.4981727600098 31.9950443267822 36.8037593841553 38.4999172210693 39.1129821777344 35.8813648223877 32.2209087371826 31.6960628509521 32.2939235687256 32.3396141052246 31.0777244567871 30.4949111938477 32.5034633636475 36.1281246185303 38.7459297180176 40.9287300109863 43.3591552734375 46.7633712768555 52.0569869995117 55.5885650634766 58.5572032928467 62.0034801483154 66.1563781738281 67.5046325683594
20.2136648178101 16.7422738075256 15.7422471046448 15.1494099617004 15.0311193466187 16.2886629104614 19.1108419418335 19.7487066268921 20.31135597229 20.8313217163086 21.545712852478 22.5992435455322 23.5348850250244 22.9953605651855 21.5023355484009 19.7363277435303 18.514813041687 19.0902112960815 22.9535886764526 28.5925188064575 33.4040279388428 35.2731918334961 35.3400741577148 33.6524864196777 30.4519701004028 28.3963172912598 29.4879772186279 30.4180553436279 28.9159549713135 27.1651544570923 26.9914739608765 29.5431402206421 33.4637777328491 36.2622413635254 40.4230556488037 45.3895740509033 50.2055339813232 55.2263317108154 57.2420112609863 59.2963485717773 62.798433303833 67.7489898681641 69.2241851806641
25.3074466705322 17.631095123291 14.1068733215332 12.3902563095093 12.6980504989624 14.7828002929687 17.6707315444946 17.8130578994751 17.9543975830078 19.5756235122681 22.3005365371704 25.0601400375366 25.5464178085327 23.126900100708 20.7759103775024 18.9172300338745 17.770764541626 19.2516849517822 24.5725343704224 31.9692230224609 39.0960788726807 43.3889144897461 41.6826034545898 38.359481048584 33.5247287750244 29.945115852356 29.8012378692627 30.0996143341064 27.6621831893921 25.8163032531738 25.6736394882202 27.6830247879028 31.7625642776489 33.3089336395264 38.6650466918945 45.9978233337402 52.2263397216797 56.8653350830078 57.6745471954346 60.170238494873 65.3887893676758 71.9666496276855 71.9281181335449
30.0928768157959 18.5532570838928 12.5962571144104 11.34617395401 12.5160384178162 14.9521441459656 17.3798337936401 17.2085126876831 17.4015029907227 19.4253101348877 23.0408039093018 26.9058034896851 26.3990728378296 21.437327003479 18.7243509292603 17.1613741874695 15.1808554649353 17.0572875022888 22.6310304641724 30.2135715484619 37.6949829101562 42.6718765258789 41.6612686157227 41.0970874786377 37.3781299591064 32.9049312591553 30.824369430542 31.7618846893311 29.0904027938843 27.0377655029297 26.7028200149536 28.6026466369629 34.0470497131348 34.0583805084229 39.3617992401123 47.482986831665 53.7564655303955 56.6996997833252 57.7807579040527 60.9438934326172 66.7389686584473 73.3599601745606 71.4931205749512
33.9480266571045 22.5784415245056 12.3910323143005 10.1804839134216 11.7893004417419 14.4533686637878 15.8423228263855 14.752902507782 14.652502822876 17.5536952018738 22.047532081604 25.7483497619629 25.3393043518066 19.5442811965942 17.1237096786499 15.8032066345215 12.8897512435913 14.9986364364624 19.1995975494385 24.5476207733154 29.5304109573364 32.9335960388184 35.4779563903809 36.7441940307617 37.0962963104248 35.8774864196777 33.1957481384277 33.4799949645996 32.3061857223511 31.9116621017456 32.7816230773926 34.9596687316894 38.4550422668457 37.7307384490967 40.6551818847656 46.1515533447266 51.3030796051025 53.7957706451416 56.1873405456543 59.3642311096191 64.5028392791748 70.751921081543 67.4859786987305
31.576780128479 26.9842081069946 13.2877588272095 10.4407614707947 12.5971217155457 14.547407913208 13.1533002853394 14.9266843795776 13.5219416618347 16.598620891571 21.8903987884521 25.5041831970215 26.0772758483887 21.6258783340454 20.5806255340576 19.4762634277344 15.0121381759644 16.5867826461792 20.8246829986572 24.2539768218994 26.2921875 27.6061697006226 31.7563543319702 31.5744344711304 32.7939100265503 34.0212688446045 33.2602111816406 32.6301391601563 33.6032787322998 35.9914798736572 38.8849491119385 41.2566741943359 42.3836151123047 41.9545551300049 41.9619426727295 43.3410739898682 46.3425468444824 49.3078666687012 51.9652889251709 55.8443946838379 60.8873268127441 65.4599620819092 62.0222270965576
22.6774122238159 23.9884335517883 12.3614171028137 10.939116859436 13.5397191047668 14.807387638092 11.7149914741516 11.6086369514465 13.4036717414856 17.5556588172913 22.2994276046753 25.786248588562 28.1675916671753 25.9680635452271 27.0019083023071 24.9630244255066 15.4194899559021 16.4063834190369 20.821854019165 23.9579315185547 25.4583679199219 26.2275648117065 28.5762357711792 27.5537200927734 28.3583669662476 30.0551849365234 30.7716161727905 30.3780019760132 31.4124177932739 34.3525037765503 37.6678707122803 39.86057472229 41.7280216217041 41.8572765350342 42.191234588623 42.2943252563477 42.1299072265625 45.9574951171875 52.0172328948975 56.9600238800049 60.5192115783691 63.1199813842773 65.1030868530273
14.9522178649902 14.764742565155 9.84998350143433 9.70866346359253 11.6915068626404 13.2418725967407 12.7548087120056 13.1470152854919 14.6076154708862 18.2062349319458 22.5733308792114 26.3628360748291 31.0413883209229 30.1154584884644 29.2293100357056 25.5189268112183 17.2276187896729 15.7021945953369 18.55472240448 21.8843612670898 23.8390251159668 23.6538383483887 23.4928977966309 22.2826822280884 22.5145750045776 25.3768190383911 30.350673866272 30.5624063491821 29.5551536560059 30.1756372451782 32.6002372741699 36.3748584747314 41.164741897583 41.3652839660645 42.7625370025635 44.151392364502 44.3128047943115 48.946407699585 56.1725238800049 61.7464752197266 65.278929901123 67.447541809082 69.7290481567383
15.9710018157959 13.1210675239563 9.90728044509888 8.84075613021851 9.57033443450928 10.92640209198 11.681805229187 11.3489698410034 12.5567057609558 16.2612233161926 21.2687992095947 26.281254196167 32.0624156951904 34.539709854126 35.541296005249 32.0686107635498 22.8388999938965 18.4837547302246 19.3571844100952 22.006706237793 23.4921848297119 21.8631198883057 19.21682472229 19.3881814956665 20.8569211959839 24.3845880508423 29.8910047531128 31.4918821334839 30.5813135147095 30.5206518173218 32.2751306533814 35.7751430511475 38.7780452728271 39.8332927703857 42.3671760559082 46.1214515686035 50.4253135681152 56.6364768981934 63.2421699523926 68.2933654785156 72.082625579834 75.0310218811035 75.5399391174316
17.0347052574158 15.0217066764832 12.9687899589539 10.6114457130432 7.97446990013123 6.49574589729309 7.14124889373779 7.49040966033936 8.80316524505615 12.2645349502563 17.4516711235046 23.2258249282837 27.0518640518188 28.5518753051758 32.7551412582397 34.9272640228271 30.6213632583618 25.9147790908813 24.9556758880615 25.3618860244751 24.8481285095215 21.924422454834 18.6737449645996 18.5346660614014 20.6482543945312 25.2805419921875 31.2743675231934 30.0712059020996 29.6329162597656 30.7622814178467 33.0455383300781 35.8114944458008 38.7029861450195 39.131759262085 42.1583938598633 47.6383865356445 54.2274322509766 60.6050872802734 66.594047164917 72.206111907959 77.0863006591797 80.2905181884766 78.0519195556641
22.0986408233643 17.6886011123657 16.0959543228149 13.5939455986023 9.50993156433105 5.83662109375 4.52504034042358 4.78935079574585 6.07965903282166 8.79742407798767 12.5352320671082 16.4769317626953 18.911572265625 21.8327686309814 26.0891218185425 30.1937561035156 32.2973520278931 31.0232751846313 30.9411842346191 30.3677730560303 28.1171043395996 23.6013273239136 18.1665693283081 17.791908454895 21.6934871673584 26.0588394165039 27.2963512420654 26.1018688201904 26.5217691421509 29.1115741729736 33.0195056915283 36.9574394226074 39.3021965026856 39.9551898956299 42.0891857147217 46.6011001586914 53.2482261657715 59.1582298278809 65.5661460876465 72.671028137207 79.7444114685059 84.8201240539551 80.660474395752
-9999 17.9855213165283 17.2371692657471 17.5930000305176 13.5935382843018 7.75462102890015 3.90168495178223 3.81970100402832 4.75673570632935 6.74974536895752 8.94719114303589 10.5362640380859 11.8544448852539 15.4792693138123 18.3580055236816 22.2785383224487 28.5594215393066 31.6792030334473 33.3861297607422 33.1104793548584 30.3401044845581 25.4679090499878 22.5229032516479 18.7895910263062 18.8441972732544 21.2732414245605 23.452241897583 23.4828968048096 24.5153797149658 27.2786550521851 31.2857961654663 35.555424118042 38.2644115447998 40.7313053131104 43.2073841094971 46.6844123840332 52.0303806304932 59.0875736236572 66.5831691741943 74.4487419128418 82.0740264892578 87.0057022094727 78.0369155883789
-9999 -9999 21.0768845558167 21.1306707382202 16.7142491340637 10.0833326816559 4.1881089925766 3.78655927181244 4.19912431240082 5.48576927185059 7.20742282867432 8.87154693603516 10.3623092651367 13.7162931442261 15.827486038208 19.4171657562256 26.6592533111572 31.656424331665 32.0593807220459 31.4481077194214 30.3752767562866 28.3051654815674 22.1335437774658 18.9900047302246 18.1604824066162 19.247314453125 21.5830364227295 23.4735546112061 24.4487768173218 26.1281566619873 28.8848466873169 32.7056365966797 37.2509063720703 40.6038497924805 45.1953449249268 50.4847122192383 55.9425216674805 64.299772644043 71.8314239501953 77.5225677490234 81.1977729797363 82.0507286071777 74.6092674255371
-9999 -9999 -9999 19.3004262924194 16.2852368354797 11.0303712368011 4.89101023674011 4.33190112113953 4.14454483985901 5.12497091293335 7.1513400554657 9.84368524551392 12.7979172706604 17.4621570587158 19.0077514648438 21.3976371765137 28.2086954116821 32.5773706436157 29.6949827194214 25.9968309402466 23.0689254760742 21.0444047927856 17.8980867385864 17.6467374801636 17.8943071365356 19.0060956954956 21.512070274353 24.2922567367554 24.905958366394 25.314998626709 27.0295150756836 31.149670791626 37.6126010894775 40.1196437835693 46.0823097229004 54.0423450469971 61.3624378204346 69.0455402374268 74.9526634216309 75.1764373779297 76.0811279296875 82.3323425292969 80.0577331542969
-9999 -9999 -9999 14.3681976318359 13.9769487380981 10.7025650501251 5.39540162086487 5.42585167884827 4.75480637550354 5.8441219329834 8.29353632926941 11.3478255271912 15.7924399375916 20.929009437561 23.3651542663574 25.3920881271362 29.2849660873413 31.4186529159546 27.8586793899536 22.8163547515869 18.4720018386841 16.1739835739136 15.3745069503784 16.4042991638184 17.8067197799683 19.7380754470825 22.4360715866089 25.1087720870972 25.197723197937 25.2372007369995 26.6905397415161 30.6711973190308 38.0854688644409 39.5856143951416 45.9722652435303 55.4561050415039 63.9825698852539 69.7932022094727 72.9017166137695 73.8932228088379 76.7659545898437 83.4875129699707 83.0862861633301
-9999 -9999 -9999 -9999 12.5447106361389 10.0209298610687 5.47012977600098 6.60200614929199 6.09735841751099 7.29349112510681 9.62253742218018 12.2246674537659 17.0630455970764 22.712944984436 25.6215200424194 27.6262184143066 30.6336875915527 31.204988861084 26.9452075958252 22.5309982299805 19.2611619949341 17.5480686187744 17.1312412261963 17.7486577987671 18.6089954376221 20.1930299758911 22.8817247390747 25.5261140823364 26.0580291748047 26.4556102752686 28.1612808227539 32.1888370513916 38.3806858062744 38.9492870330811 45.2098045349121 55.2320556640625 64.3084678649902 68.3437767028809 68.9134468078613 71.515682220459 75.9873374938965 80.4988212585449 81.1728019714355
-9999 -9999 -9999 -9999 -9999 8.95269861221313 5.2598509311676 6.75461297035217 4.63253121376038 6.4712610244751 -9999 12.5408946037292 17.0885943412781 22.7354907989502 24.9311208724976 26.653374671936 30.6504581451416 30.8360111236572 28.3768013000488 27.2533864974976 26.3601049423218 24.153334236145 22.062579536438 21.0396156311035 20.8829917907715 21.9801551818848 24.5177444458008 27.5073867797852 29.1303129196167 29.9480791091919 31.1807411193848 34.027710723877 39.0649787902832 38.5228107452393 43.8811378479004 52.9481254577637 60.8373802185059 64.0977012634277 65.1637130737305 68.6376190185547 73.5934661865234 77.6881568908691 77.5150062561035
-9999 -9999 -9999 -9999 -9999 6.83271012306213 4.97905983924866 6.40750870704651 3.93507373332977 3.86260712146759 -9999 12.1669702529907 16.4174509048462 20.6955703735352 21.8234004974365 22.6268552780151 25.9547588348389 28.6585186004639 31.1898511886597 34.0715847015381 34.5940614700317 30.6907402038574 25.9567283630371 24.4137401580811 23.7581539154053 24.1451398849487 26.0563205718994 29.4943119049072 32.0247657775879 33.172794342041 33.4176071166992 33.7907520294189 36.8302997589111 36.3708301544189 41.0135135650635 49.3347332000732 57.6260795593262 62.0061454772949 63.6621036529541 68.8079986572266 74.2402030944824 76.0509468078613 76.3248542785644
-9999 -9999 -9999 -9999 -9999 -9999 3.83023092746735 3.92127230167389 3.36274874210358 4.02239191532135 6.14992575645447 -9999 14.6786254882813 19.2614681243896 20.3778696060181 20.6627685546875 23.3534915924072 28.7810489654541 33.6371713638306 37.2678127288818 38.0240810394287 34.6712007522583 28.0817003250122 26.2311948776245 25.1246404647827 24.7295686721802 25.7742267608643 29.0650257110596 32.2045234680176 33.3470821380615 32.885111618042 32.2604286193848 35.3889930725098 34.9941524505615 39.4710121154785 48.0506244659424 57.5910274505615 63.6168239593506 66.1641242980957 69.6905288696289 73.4500106811523 76.0609878540039 78.2454238891602
-9999 -9999 -9999 -9999 -9999 -9999 -9999 3.49200401306152 4.04349822998047 4.53963327407837 5.30148839950562 7.27132887840271 13.7977452754974 20.3715542793274 22.3922462463379 22.8117532730103 25.4517707824707 30.3966407775879 35.0281644821167 38.1773719787598 39.3986087799072 38.1450052261353 31.9976434707642 28.763911819458 26.4732475280762 25.1425079345703 25.1963970184326 27.4314067840576 30.5291652679443 31.9795198440552 32.0168140411377 32.2548358917236 37.9890796661377 36.5618537902832 40.5381202697754 48.160818862915 55.2887229919434 61.397274017334 64.8034721374512 69.0185852050781 74.2750053405762 78.7203926086426 73.7047248840332
-9999 -9999 -9999 -9999 -9999 -9999 -9999 -9999 3.05348771810532 3.90626120567322 4.77429027557373 6.92953395843506 14.611403465271 20.9835053443909 23.4782695770264 24.309992980957 26.4280269622803 31.1207820892334 35.7803735733032 40.4073276519775 43.3895305633545 43.0014907836914 38.015217590332 33.6085117340088 29.7451047897339 26.9106853485107 25.5264614105225 25.51227684021 28.0271381378174 30.4246110916138 32.1508148193359 34.062024307251 41.7489841461182 39.4517154693604 43.1144046783447 48.834899520874 50.7086353302002 53.3512592315674 58.4290657043457 65.3644599914551 70.2470291137695 70.1610160827637 69.8124870300293
-9999 -9999 -9999 -9999 -9999 -9999 -9999 -9999 -9999 3.04310882091522 4.58567008972168 7.31974692344665 12.5058007717133 19.3162539482117 19.8387022018433 19.4443576812744 23.9448657989502 27.7648242950439 35.016216468811 43.0218448638916 49.7033237457275 52.628844833374 46.5592922210693 41.0499340057373 34.6780767440796 29.0332248687744 25.7258054733276 23.7009962081909 25.6781063079834 28.5516242980957 31.3237316131592 34.4073883056641 43.1279510498047 41.9940185546875 45.1393222808838 48.9663414001465 48.415922164917 49.0792369842529 54.2198024749756 59.2937793731689 62.5006973266602 63.3429271697998 64.4713237762451
-9999 -9999 -9999 -9999 -9999 -9999 -9999 -9999 -9999 3.47793209552765 4.8452960729599 7.40900058746338 10.9342706680298 16.2967683792114 -9999 16.7925176620483 21.3086713790894 25.5350614547729 34.7582201004028 45.633659362793 55.4077919006348 60.7635158538818 54.6081539154053 51.0154968261719 42.2301769256592 32.5383344650268 27.2648683547974 24.5847887039185 25.981862449646 28.7483215332031 31.4447874069214 33.948267364502 41.4259773254395 41.1281421661377 45.0165176391602 48.992053604126 47.9465026855469 47.8154907226562 50.7989612579346 55.3976249694824 58.5332782745361 58.0410808563232 57.4142528533935
-9999 -9999 -9999 -9999 -9999 -9999 -9999 -9999 3.2041431427002 4.01580715179443 5.7965452671051 8.66078996658325 13.834728717804 20.6029709815979 21.7599630355835 -9999 22.1431394577026 27.0103010177612 35.018023109436 45.812536239624 56.1729915618896 61.9423091888428 57.0046474456787 57.5318450927734 50.2985763549805 39.5544284820557 32.1081600189209 28.9191799163818 28.5201528549194 29.745626449585 30.8693260192871 31.3329328536987 36.9448057174683 36.0844062805176 40.313814163208 46.0978584289551 48.0690757751465 47.3140037536621 48.8978370666504 52.0814990997314 55.3120567321777 56.948165512085 55.7359127044678
-9999 -9999 -9999 -9999 -9999 -9999 -9999 -9999 -9999 3.93173599243164 5.79143238067627 8.9856164932251 14.6120645523071 20.3182621002197 23.4094591140747 25.5102615356445 -9999 -9999 39.2773818969727 43.9516868591309 50.5305805206299 56.0185523986816 56.9961647033691 58.5227668762207 53.8804416656494 45.2621597290039 36.8475410461426 32.5132453918457 29.876876449585 29.402325630188 29.7230751037598 30.1288213729858 35.2858419418335 33.4408638000488 37.6077499389648 44.2979633331299 47.621800994873 47.0272392272949 47.4312957763672 49.4287738800049 49.6786808013916 47.1141647338867 55.392350769043
-9999 -9999 -9999 -9999 -9999 -9999 -9999 -9999 -9999 -9999 5.41626882553101 8.52779598236084 11.5450933456421 17.5811640739441 20.4507255554199 21.9496175765991 -9999 -9999 41.1463397979736 41.8613338470459 44.2453365325928 49.503101348877 56.7026863098145 58.9306247711182 55.1237468719482 47.2739459991455 38.6034317016602 34.0832901000977 29.849633026123 28.2283697128296 28.3921604156494 29.6831884384155 36.0395193099976 32.9387805938721 35.7341575622559 41.4943141937256 44.5343608856201 44.6744213104248 43.5670352935791 44.0592880249023 46.0738441467285 48.5111839294434 48.5927207946777
-9999 -9999 -9999 -9999 -9999 -9999 -9999 -9999 -9999 -9999 -9999 -9999 11.3140781402588 17.6258500099182 20.4373931884766 21.8095983505249 25.644361114502 -9999 -9999 37.2752475738525 39.1983211517334 45.5158226013184 54.6984336853027 59.8543437957764 56.568078994751 47.121199798584 36.3647701263428 33.246798324585 29.9582992553711 27.7630167007446 27.6458141326904 30.1288831710815 34.3926298141479 32.5430562973022 33.7710390090942 37.0688053131104 40.0259948730469 44.1078857421875 45.8859748840332 45.2250270843506 45.1484134674072 47.0201644897461 40.9437789916992
-9999 -9999 -9999 -9999 -9999 -9999 -9999 -9999 -9999 -9999 -9999 -9999 -9999 21.7835030555725 25.7240610122681 25.3436449050903 25.2807428359985 32.3700845718384 -9999 -9999 39.3821956634522 44.4635131835937 53.9205810546875 57.8810050964356 55.8196754455566 47.6182964324951 35.5316705703735 31.2265939712524 28.6106494903564 27.4225187301636 28.3386657714844 31.3086807250977 32.4114273071289 32.574259185791 33.3433399200439 35.8088321685791 40.791939163208 48.7905384063721 52.8069957733154 51.7498474121094 48.5615699768066 46.9247673034668 49.4783622741699
-9999 -9999 -9999 -9999 -9999 -9999 -9999 -9999 -9999 -9999 -9999 -9999 -9999 14.6903025627136 15.273998260498 17.723078918457 23.0144687652588 24.0962375640869 -9999 -9999 -9999 -9999 58.8452991485596 55.721883392334 53.6753425598145 49.4053520202637 39.5958202362061 34.6165325164795 31.4117767333984 29.2743816375732 28.7804193496704 30.2155288696289 31.677751159668 32.0636163711548 33.278995513916 36.6570796966553 42.8231876373291 50.1568576812744 54.222554397583 53.1056480407715 55.8563583374023 66.6630165100098 55.7288673400879
-9999 -9999 -9999 -9999 -9999 -9999 -9999 -9999 -9999 -9999 -9999 -9999 -9999 15.3858102798462 15.5460500717163 16.2359350204468 18.1567132949829 23.3560525894165 -9999 -9999 -9999 -9999 -9999 54.7782161712646 50.4985694885254 49.7371570587158 46.5287170410156 41.4834899902344 36.9891380310059 32.841082572937 29.9101360321045 29.069149017334 30.5314750671387 30.1232376098633 31.8646364212036 36.1907978057861 42.4431056976318 48.9408931732178 53.0174343109131 53.2251491546631 60.7612438201904 78.8023323059082 60.2200752258301
-9999 -9999 -9999 -9999 -9999 -9999 -9999 -9999 -9999 -9999 -9999 -9999 -9999 -9999 16.7298927307129 18.4994945526123 19.8509740829468 22.2371969223022 26.6303548812866 -9999 -9999 -9999 -9999 59.7874774932861 52.2787780761719 48.8900501251221 50.2462203979492 45.8257858276367 41.11686668396 36.868127822876 33.4157409667969 31.3108894348145 32.8577583312988 31.8670217514038 33.2474431991577 36.5051174163818 40.4623249053955 46.5506946563721 52.0353816986084 54.3060722351074 63.8286399841309 82.8312015533447 61.6941928863525
