# Supplementary material for: Automatic variable selection in ecological niche modeling: A case study using Cassin’s Sparrow (Peucaea cassinii)
Source: PLoS One. 2022 Jan 21;17(1):e0257502. doi: 10.1371/journal.pone.0257502 (PMC8782318; doi:10.1371/journal.pone.0257502)
Supplement: S1 File — Compressed file folder containing input data and example scripts used in the study. (ZIP) [file pone.0257502.s002.zip › S2_File-Data-and-Scripts/input/merra/M71.asc]

NCOLS 43 
NROWS 34 
XLLCORNER -118.8125 
YLLCORNER 23.75 
CELLSIZE 0.5 
NODATA_value -9999 
0.000000150238879 2.68858963181629e-07 3.62156475830488e-07 1.52357420191151e-07 -4.57531985631476e-08 -1.10940603015308e-07 -1.89376924808471e-08 7.54221591847681e-09 1.37133035593706e-07 9.1990775219486e-08 -9.10604745829602e-08 -2.56996999059567e-07 -2.04347078813782e-08 2.82529083683869e-08 3.13688834907566e-07 5.43418445886345e-07 4.7419382553926e-07 8.0730944773677e-07 6.26110482926379e-07 1.57433092340398e-07 -3.90749536904877e-07 -7.17564810770455e-07 -6.5281872707601e-08 -4.9858550994486e-07 -3.34175931371306e-07 -2.58290880239542e-07 -1.03751381175243e-06 -1.50012738231453e-06 -1.97663997596464e-06 -2.1049629594927e-06 -1.998541051762e-06 -1.80884157998662e-06 -1.3236632639746e-06 -1.20963732115342e-06 -1.0766746072477e-06 -1.03363744301532e-06 -1.20374116931998e-06 -1.31298994574536e-06 -1.3622029769067e-06 -1.59943078870128e-06 -1.86063351748089e-06 -1.95089392036607e-06 -1.94098988686164e-06
4.90252647367129e-08 1.52160258437561e-07 2.1989945793166e-07 -1.81639710206127e-07 -4.99894369454523e-07 -6.22003034322915e-07 -5.67836832487956e-07 -5.15846568305278e-07 -4.5021967878256e-07 -4.82720324157526e-07 -5.5456851555391e-07 -5.37158214797273e-07 -1.36413135010116e-07 1.90443910241811e-07 3.78784804411225e-07 4.97358837492357e-07 5.89658549188243e-07 4.16259700841692e-07 -5.18777113711622e-08 -5.63248491403101e-07 -9.24607957131229e-07 -9.35271634716628e-07 -2.4909180638133e-07 -5.96253528328816e-07 -5.00772756595325e-07 -3.463963082595e-07 -7.27492385976802e-07 -1.41217336704358e-06 -1.92256414948133e-06 -2.09571567211242e-06 -2.01692303107848e-06 -1.84625895371937e-06 -1.7854587781585e-06 -1.42578038548891e-06 -1.1970153650509e-06 -1.04836533978414e-06 -8.48134044417748e-07 -5.67430737419272e-07 -4.17376421069093e-07 -5.40760609624158e-07 -8.72270965146527e-07 -1.32343095629039e-06 -1.96742032585462e-06
3.98371902576855e-08 -1.57458902094731e-07 -3.4711574130597e-07 -7.76856174411478e-07 -1.00489575061147e-06 -1.04495860568932e-06 -1.01128672440609e-06 -1.00254384278742e-06 -8.76915009939694e-07 -7.4308570674475e-07 -6.12500724628262e-07 -4.59064604285686e-07 -1.67302762577037e-07 1.69535984184677e-07 3.15153471319718e-07 3.17241767788801e-07 2.41314216964383e-07 -8.98427629181242e-08 -6.21742256612379e-07 -9.91418602325211e-07 -1.0096754465394e-06 -6.39539217672791e-07 -3.14241111709634e-07 -1.61790892150293e-07 -1.5440789979948e-07 -5.04414323643232e-07 -1.32527432015195e-06 -2.11518884043471e-06 -2.59760718108737e-06 -2.46604588483024e-06 -2.04153993763612e-06 -1.72331328940345e-06 -1.5763680494274e-06 -1.53934647642018e-06 -1.44021294090635e-06 -1.20721248890732e-06 -7.96963190197175e-07 -1.63045252321581e-07 2.26658242041822e-07 2.2543724753632e-07 -2.13904081647343e-07 -1.03936455388975e-06 -1.94851210153502e-06
-2.55402170523666e-09 -3.34261034140582e-07 -6.68901105882469e-07 -1.00812252412652e-06 -1.03220824598793e-06 -8.86297112856482e-07 -7.80327667371239e-07 -7.26715455812155e-07 -6.86851620912421e-07 -5.74827339505646e-07 -4.04705834000652e-07 -2.33750091638285e-07 -2.1588413687823e-07 -1.77662003864043e-07 -2.56982403357142e-07 -3.2169317307762e-07 -2.89008866616314e-07 -5.8815861336825e-07 -9.66063197438416e-07 -1.20270414072365e-06 -1.12132834146905e-06 -6.60099267690839e-07 -1.82492279066082e-07 4.23051083942028e-08 -1.22524571821714e-07 -6.0916485153939e-07 -1.21076652703778e-06 -1.33722085138288e-06 -1.49738161780988e-06 -1.50223360151358e-06 -1.37830539870265e-06 -1.22629924135254e-06 -1.25931499042053e-06 -1.4830749819339e-06 -1.61239375984223e-06 -1.60383282263865e-06 -1.4366066693583e-06 -9.15487942165782e-07 -4.24940472498747e-07 -3.15946905971032e-07 -7.46471926049708e-07 -1.67694199717516e-06 -2.45294997966994e-06
1.34239735416486e-07 -2.52722043114773e-07 -6.89179091750702e-07 -7.93900568396566e-07 -6.15209543752826e-07 -3.45607436713635e-07 -1.8237949603872e-07 -1.72248077490167e-07 -2.09018480745726e-07 -2.68198419917098e-07 -3.26748804013732e-07 -3.70310053199319e-07 -4.26257096819427e-07 -4.23581928998829e-07 -3.48521709270244e-07 -3.81058825382752e-07 -6.63650683918604e-07 -9.93250336023266e-07 -1.38108852070218e-06 -1.69958013884752e-06 -1.53222096059835e-06 -6.99837471529463e-07 -3.36878599682677e-07 -3.15762079594606e-07 -3.69672548572453e-07 -5.66271455681999e-07 -9.06614656059901e-07 -7.71816036149176e-07 -4.4992806067512e-07 -3.318627364024e-07 -4.04941400233838e-07 -5.97415589709272e-07 -1.00949317811683e-06 -1.60681868237589e-06 -1.9764622720686e-06 -2.16920752791339e-06 -2.26510337597574e-06 -1.96784594663768e-06 -1.48377874893413e-06 -1.38234190671938e-06 -1.65316722586795e-06 -2.12877300782566e-06 -2.56000573699566e-06
6.39951209535638e-07 7.81779618819195e-10 -5.55758452236432e-07 -7.00188661539869e-07 -4.70273434416413e-07 -1.15365446617943e-07 1.0750293597539e-07 1.56153240027379e-07 8.56390034442711e-08 -1.79978409065029e-07 -5.32037552147813e-07 -8.3409529452183e-07 -1.0242140660921e-06 -7.13146454245361e-07 -3.618192323529e-07 -2.55757484524111e-07 -5.50898778328701e-07 -1.01239994592106e-06 -1.57774329636595e-06 -1.97294002646231e-06 -1.80421130835384e-06 -8.64521067001078e-07 1.87638133297696e-07 -3.2413796873243e-07 -6.34243036756743e-07 -7.19046062158668e-07 -8.19230541537763e-07 -6.79976488981993e-07 -3.29528796783052e-07 -2.05389504515097e-07 -3.43238851030492e-07 -6.62036558196632e-07 -9.86291109938975e-07 -1.49889702925066e-06 -2.0175336317152e-06 -2.40985386881221e-06 -2.5969723765229e-06 -2.67523312231788e-06 -2.35207023706607e-06 -2.2522896188093e-06 -2.19134944927646e-06 -1.94934668797941e-06 -1.95186671589909e-06
1.12796145970151e-06 3.52294557615096e-07 -2.53602672728448e-07 -3.91122171095049e-07 -1.44577114724598e-07 1.91467216836827e-07 3.36959277547066e-07 3.24501382920062e-07 3.68500883496381e-07 3.18122602038784e-07 1.84107846834536e-07 -1.91739086830012e-08 -4.48667675456704e-07 -2.12460810189441e-07 -3.00453235624332e-08 3.36282113266795e-12 -1.35834895331755e-07 -6.97509378255745e-07 -1.12991870082624e-06 -1.05901784763773e-06 -5.32680866172086e-07 1.78279833562556e-07 2.62091134572984e-07 6.90108317158433e-08 -3.71673228194425e-07 -6.70475412789528e-07 -5.65316122447257e-07 -7.44049748391262e-07 -6.71703486432307e-07 -5.85613037173971e-07 -6.39030730553714e-07 -8.94719755706319e-07 -1.09358368263202e-06 -1.63753066999561e-06 -2.24296002215851e-06 -2.83409460735129e-06 -3.33421942286805e-06 -3.449341625128e-06 -3.04997467992507e-06 -2.76183573078015e-06 -2.34958857845413e-06 -1.66623701716162e-06 -1.82616875008534e-06
8.84338123796624e-07 5.02133796942417e-07 1.00843440975495e-07 1.55774573329381e-07 5.43672356911884e-07 8.53812832701806e-07 7.74263656921903e-07 7.48600581346182e-07 8.89757336608454e-07 9.9115570151298e-07 9.28919064335787e-07 6.23274868871704e-07 7.77242263438893e-08 2.46485510047023e-07 3.49952344436133e-07 3.08008677052385e-07 1.24528412470681e-07 -5.2462524990915e-07 -5.78311141907761e-07 -3.28895065848656e-07 6.50264887269713e-08 3.94943986492535e-07 1.17181843251046e-07 8.47032367801148e-08 -2.06343766961936e-07 -6.18206524904963e-07 -9.16138503725961e-07 -1.06230021401643e-06 -1.32411103095365e-06 -1.43823729104042e-06 -1.51052790897666e-06 -1.68711528658605e-06 -1.93242146906414e-06 -2.27938621719659e-06 -2.75925572168489e-06 -3.40371598213096e-06 -4.07739298680099e-06 -3.86403644370148e-06 -3.37737974405172e-06 -3.06874994748796e-06 -2.68776061602694e-06 -2.15715754166013e-06 -2.94294131890638e-06
1.48817441925075e-07 1.92319340897029e-07 1.93050745167511e-07 5.56992489464392e-07 1.07776196500708e-06 1.31595825223485e-06 1.05157390635213e-06 1.30039610439781e-06 1.28784611206356e-06 1.34588424316462e-06 1.2793508062714e-06 8.62427058478943e-07 2.01595148752176e-07 2.24002081239405e-07 3.12948145619885e-07 2.7062575469472e-07 9.56805905616421e-09 -4.68636376638187e-07 -3.41274926540791e-07 7.60625766815792e-08 4.89988502749839e-07 5.67949055607642e-07 -2.4177978446005e-07 -2.53072674638588e-07 -4.8722878176477e-07 -8.95316281912528e-07 -1.22131523312419e-06 -1.3019732250541e-06 -1.71471976955218e-06 -2.05498145078309e-06 -2.21271443479054e-06 -2.38665606957511e-06 -3.96407713196822e-06 -2.99023065508663e-06 -3.18543027333362e-06 -3.98411443711666e-06 -4.18848126173543e-06 -3.92656388612522e-06 -3.52665756508941e-06 -3.48122898685688e-06 -3.63870276487432e-06 -3.74634792024153e-06 -3.7573317058559e-06
3.44268502772138e-07 4.60397217239006e-07 6.02804760774234e-07 8.72216872949139e-07 1.24767876741316e-06 1.38144401944373e-06 1.06574702840589e-06 1.03895240499696e-06 1.20996147643382e-06 1.4383490452019e-06 1.44487954685246e-06 1.0269730410073e-06 4.30185718869325e-07 3.88796743777675e-07 2.65637119412077e-07 7.31577525669991e-08 -5.78805288142803e-08 -7.78937749856823e-08 -7.13637167137904e-09 3.05590757143648e-07 4.35838486367857e-07 -5.09029511874814e-08 -1.12462479862074e-06 -1.01605604072574e-06 -1.00639530842273e-06 -1.18244842042259e-06 -1.37424634658601e-06 -1.38424323949948e-06 -1.88656149475719e-06 -2.30106184062606e-06 -2.42637349856523e-06 -2.26979391300119e-06 -2.40679692069534e-06 -3.41665806899982e-06 -3.94864696318109e-06 -3.87856016459409e-06 -3.46310091572377e-06 -3.43628701102716e-06 -3.59277901225141e-06 -3.84116935947532e-06 -4.21158106291841e-06 -4.74706348541076e-06 -5.47444096810068e-06
8.39656104290043e-07 8.87886329792309e-07 9.65101747851804e-07 1.04862613170553e-06 1.18570756058034e-06 1.23612493325709e-06 1.11667529836268e-06 1.18782761546754e-06 1.29711337422123e-06 1.46246060239719e-06 1.48533293895525e-06 1.23075325291211e-06 1.05051332184303e-06 7.00008149578934e-07 4.0431039849409e-07 1.76890492387116e-07 1.54978546440532e-08 7.36384268229528e-08 2.40531552009315e-07 4.13179236602446e-07 2.92314564376284e-07 -3.29640204199677e-07 -1.10338545482591e-06 -1.05051313994409e-06 -9.06498314634518e-07 -1.07848011339229e-06 -1.67550232390568e-06 -1.74980012843662e-06 -2.25929175030615e-06 -2.88822025140689e-06 -3.17599369736854e-06 -2.935198222076e-06 -3.37542694524018e-06 -3.5571350963437e-06 -3.67361144526512e-06 -3.490540416351e-06 -2.9409808348646e-06 -3.12261875023978e-06 -3.5648431548907e-06 -4.07835489113495e-06 -4.81300480714708e-06 -5.84898402848921e-06 -6.65274778839375e-06
1.26372916611217e-06 1.0884480502682e-06 1.12434426000618e-06 1.11738701207287e-06 1.16415782258628e-06 1.22717402746275e-06 1.23837806995653e-06 1.11631724166728e-06 1.19448023951918e-06 1.36079927415267e-06 1.50180670743794e-06 1.55276300120022e-06 1.68553176536079e-06 1.61661583888417e-06 9.95176591800373e-07 1.92652561281648e-07 -3.00972354239093e-07 -1.85626211646195e-07 -1.00973110050973e-07 -6.05221384120114e-08 -1.02720417416435e-07 -2.31146451312725e-07 -2.77647380642065e-07 -3.31637349404446e-07 -6.19940990986834e-07 -1.03162164464266e-06 -1.42388531685356e-06 -1.87353831506698e-06 -2.80044373539567e-06 -3.43010128744936e-06 -3.58423719717393e-06 -3.3380636750735e-06 -3.27948912399734e-06 -3.23188669426599e-06 -3.06716856357525e-06 -2.8054728772986e-06 -2.56875421200675e-06 -2.80749748071685e-06 -3.14543867716566e-06 -3.72759939182288e-06 -4.71018806820211e-06 -6.05676646046049e-06 -6.88995201016951e-06
2.20408567201957e-06 1.97824635961297e-06 1.84551561233093e-06 1.61058435423911e-06 1.31438218886615e-06 1.07309523400545e-06 9.8158866421727e-07 9.71171493802103e-07 1.09514008954648e-06 1.31721014895447e-06 1.59291978434339e-06 1.84507540552659e-06 1.85888235364473e-06 1.72699494669359e-06 1.35297432279913e-06 6.8091027429773e-07 -1.71023690143102e-07 -3.54111942613144e-07 -4.16835956684736e-07 -4.62772717924054e-07 -3.28954938311199e-07 1.27935395255463e-07 7.46343827984219e-07 7.8893763202359e-07 4.54356410273249e-07 -3.24123612926996e-07 -1.47536708254847e-06 -2.12154587870828e-06 -3.11717958538793e-06 -3.46040405929671e-06 -3.0937952487875e-06 -2.37960496178857e-06 -2.59741311765538e-06 -2.7111493409393e-06 -2.60673334651074e-06 -2.37392389408342e-06 -2.16936989545502e-06 -2.23753415866668e-06 -2.52483287113137e-06 -3.17745355005172e-06 -4.35638735325483e-06 -5.90132526667731e-06 -6.2060914842732e-06
3.61033100944042e-06 2.9088630071783e-06 2.49503164013731e-06 1.99914150016411e-06 1.45238362847522e-06 1.01678626265311e-06 8.39016217923927e-07 8.95149503321591e-07 1.05405711678941e-06 1.24942778256809e-06 1.46902249298364e-06 1.68553110597713e-06 1.75029022102535e-06 1.45010267260659e-06 1.23170241295156e-06 9.70023364743611e-07 5.18510542235617e-07 1.80538184224588e-07 -1.7449770695066e-07 -4.77664599429772e-07 -3.54945302660781e-07 4.44834387280935e-07 1.39551114557435e-06 1.33843257117405e-06 1.30683247334673e-07 -1.34565184453095e-06 -2.2028204284652e-06 -2.63926274328696e-06 -3.07438099298452e-06 -2.95131508210034e-06 -2.32913193940476e-06 -1.59026737946988e-06 -1.9517022110449e-06 -2.12492052469315e-06 -2.09535141948436e-06 -1.86046736416756e-06 -1.52243467255175e-06 -1.62640719736373e-06 -2.16839571294258e-06 -2.94623691843299e-06 -4.28737148467917e-06 -6.08014274803281e-06 -5.67556785426859e-06
-9999 3.06024285237072e-06 2.58474155998556e-06 2.09122938485962e-06 1.48336971506069e-06 9.71107959912842e-07 7.57661592842851e-07 7.38192358085143e-07 8.54957312412807e-07 9.23041341138742e-07 9.1825322101613e-07 8.72477676239214e-07 9.12964560484397e-07 9.22355650345708e-07 9.88013368896645e-07 9.42229854672405e-07 6.43250598386658e-07 2.97011058592034e-07 -3.20302277145856e-08 -1.34214584335268e-07 1.22876588903864e-07 7.08646115299416e-07 9.74416519738952e-07 9.34191041324084e-07 -5.56545387553342e-08 -1.37656234073802e-06 -2.21588725253241e-06 -2.16308417293476e-06 -2.03440988570947e-06 -1.60594817089077e-06 -1.08076955598335e-06 -8.00388778543493e-07 -1.33931591221881e-06 -1.37977951908397e-06 -1.30599335079751e-06 -1.14315201926729e-06 -9.44561782034725e-07 -1.23342121014502e-06 -1.83398624358233e-06 -2.78786353646865e-06 -4.39654979800252e-06 -6.29955088697898e-06 -4.78479801131471e-06
-9999 -9999 2.55531867878744e-06 2.18626655623666e-06 1.5659286987102e-06 9.8617349522101e-07 6.86810966499252e-07 6.01844288894426e-07 5.96655519302658e-07 5.49597359622567e-07 4.96243751513248e-07 4.94388609695306e-07 5.53605991626682e-07 6.48108976974982e-07 7.15968042186432e-07 6.93406849450184e-07 5.09621779976044e-07 3.03795383516103e-08 2.88601755826789e-08 1.73975200468135e-07 3.81791616632654e-07 5.91187352938505e-07 6.28839933369818e-07 5.57703589265657e-07 1.50257903897e-08 -6.42623081148486e-07 -9.6962773454834e-07 -8.32794938787629e-07 -5.2681875217786e-07 -1.14171569975952e-08 3.23763066489846e-07 1.24930673450763e-07 -4.1257289637997e-07 -6.78401249842864e-07 -5.65493053272803e-07 -4.00660780996986e-07 -5.39617860795261e-07 -1.03140065448315e-06 -1.73808483623361e-06 -2.99660200653307e-06 -4.63469295937102e-06 -5.97373559685366e-06 -4.43900876234693e-06
-9999 -9999 -9999 2.08314754672756e-06 1.55562855752578e-06 1.0300345820724e-06 6.85737273897757e-07 5.758792724464e-07 5.14717271471454e-07 4.82081873087736e-07 4.70477775138534e-07 4.76104364111052e-07 5.07970807461788e-07 5.67439468568409e-07 5.48712620229708e-07 3.67439349702181e-07 2.52889265084377e-08 -1.21597423685671e-07 1.49412383620984e-07 2.6920152151888e-07 2.77034118312258e-07 2.94798334721236e-07 2.11802691296725e-07 9.00716322860262e-08 -6.06370740285911e-08 -1.04774275655473e-07 5.6249810143072e-08 2.45960571021442e-07 3.67260753364462e-07 6.02554862894067e-07 6.84179886434322e-07 3.68562369601477e-07 -6.8578857792545e-08 -3.60306928826049e-07 -2.39188888251363e-07 -3.4211886834612e-08 -1.4786578290682e-07 -7.25780879662352e-07 -1.71698349618055e-06 -2.78435391010134e-06 -4.26747437813901e-06 -6.05145655754313e-06 -5.21094048053783e-06
-9999 -9999 -9999 2.41240052218927e-06 1.87684804586752e-06 1.23032228884767e-06 7.61063830623243e-07 7.26060335409784e-07 5.68653592836199e-07 5.1180643367843e-07 5.21811568887642e-07 5.2875381584272e-07 5.60632742008238e-07 4.28551572895231e-07 2.06117812595608e-07 -1.16187296228532e-07 -4.59650648565457e-07 -2.54564015733649e-07 -1.50178551905356e-07 -1.37250516729637e-07 -1.03004881601976e-07 1.68181900406239e-08 -5.25228470493744e-08 -3.68977354980871e-07 -3.9163582243873e-07 -1.62773565648422e-07 1.3311248210357e-07 2.67442371182369e-07 2.21392281218868e-07 1.00829748994613e-07 -8.32835420183642e-08 -3.29120371134195e-07 -6.06803564551228e-07 -7.12982443928922e-07 -6.32760503549434e-07 -3.46677566653852e-07 5.94673764453546e-08 3.76361612097753e-08 -9.06750261719935e-07 -2.11805030403411e-06 -3.55104000391293e-06 -4.97504574923369e-06 -4.69562460239104e-06
-9999 -9999 -9999 -9999 1.70281077771506e-06 1.228808275755e-06 7.40222873218954e-07 8.50348357062103e-07 5.72971217138729e-07 4.66140178900787e-07 4.9333926313011e-07 5.21659643482053e-07 5.75469670138773e-07 1.79954015422368e-07 -6.08561432358101e-08 -2.88486594968163e-07 -6.31809373885517e-07 -4.06477536785133e-07 -4.71723561190629e-07 -5.85602208502678e-07 -5.26474120476905e-07 -2.04605905906874e-07 -1.11819216641607e-07 -5.7624225249242e-07 -6.1502345261033e-07 -3.53604939107299e-07 -1.28694776435623e-07 -1.24970486581333e-07 -2.89641279493935e-07 -6.01199644734152e-07 -9.76267540409026e-07 -1.27802319411785e-06 -1.18546655585305e-06 -1.26391048524965e-06 -1.2135384395151e-06 -8.44630348240116e-07 -1.227452557373e-07 4.26437374301258e-07 -3.10199339992323e-07 -1.53523143353596e-06 -2.65166356712143e-06 -3.23583403769589e-06 -3.49412071045663e-06
-9999 -9999 -9999 -9999 -9999 1.04749640286173e-06 6.6139168097834e-07 8.09813712976393e-07 5.20316166330304e-07 4.23820708306266e-07 -9999 5.82086823897043e-07 5.91339431821325e-07 3.39531726467612e-07 1.43285353360056e-07 -1.36745215328915e-07 -5.89875105561077e-07 -6.27228325811302e-07 -8.1727777683227e-07 -1.0662811007478e-06 -1.01120735394034e-06 -4.52131635597652e-07 -1.72588821101272e-07 -2.56373519391673e-07 -3.56478025764773e-07 -3.62333886982924e-07 -2.80289694387648e-07 -4.33423795698218e-07 -7.30296713413736e-07 -1.04265870959352e-06 -1.32744885377178e-06 -1.53394031485732e-06 -1.47869733382322e-06 -1.45398576023581e-06 -1.34880536961646e-06 -1.0630311692239e-06 -5.8456830203113e-07 -2.70399421253842e-07 -7.35484745462145e-07 -1.67234668424499e-06 -2.4914776759033e-06 -2.72078129910369e-06 -2.71800315658766e-06
-9999 -9999 -9999 -9999 -9999 8.56010660754691e-07 5.22280788572971e-07 6.76179479341954e-07 6.04818586680267e-07 4.83757716551736e-07 -9999 8.39215852010966e-07 5.72956002997671e-07 4.81028311583032e-07 3.95854144130681e-07 1.98103472826006e-07 -1.94520069385362e-07 -7.64918652862434e-07 -1.15212773721396e-06 -1.50147525346256e-06 -1.44640237067506e-06 -7.74093976474433e-07 -4.17533513541457e-07 -2.05643598860661e-07 -1.24845001892027e-07 -9.90549274604291e-08 -8.98814015215521e-08 -3.28226294499245e-07 -8.23073764877336e-07 -1.09213135601749e-06 -1.13190671982011e-06 -1.04558659472787e-06 -9.14525634243546e-07 -9.7885993568525e-07 -7.99580931243327e-07 -5.33681730985336e-07 -4.30839219234258e-07 -5.79274075107605e-07 -7.02192585322337e-07 -1.48878828554189e-06 -2.19577930238302e-06 -2.11494434552151e-06 -2.11930555451545e-06
-9999 -9999 -9999 -9999 -9999 -9999 3.63523761848228e-07 3.58906552833105e-07 4.53306066106052e-07 4.47767504851981e-07 4.45344002741876e-07 -9999 4.10274952855616e-07 2.68719203688761e-07 3.03498886466969e-07 3.92408364291441e-07 3.28132412619198e-07 -1.86109102173759e-07 -8.72999163448185e-07 -1.29284512695449e-06 -1.3801481372866e-06 -1.18243115707628e-06 -8.27284799242989e-07 -4.31155629598834e-07 -1.22562084925448e-08 2.9533472059029e-07 3.44686826991847e-07 3.37519665549735e-09 -5.15488360264271e-07 -5.44094348242652e-07 -2.79838987182757e-07 -6.59909821010274e-08 -1.235529847321e-08 -1.07615318434284e-07 9.15903157761022e-08 3.81471809873801e-07 4.30703509124442e-07 -5.23431047838585e-08 -2.74400978383937e-07 -7.26561054875674e-07 -1.21529274110799e-06 -1.49864328022886e-06 -1.78936116981276e-06
-9999 -9999 -9999 -9999 -9999 -9999 -9999 3.06913710801382e-07 3.09770959461275e-07 3.21012237236573e-07 3.18096510909527e-07 2.98276862054081e-07 3.94562815131394e-07 1.44896322495924e-07 1.30348457361151e-07 2.92156390457876e-07 4.09329005890413e-07 1.48352923190487e-07 -3.54037165095633e-07 -7.22031415989477e-07 -1.0983799143105e-06 -1.5712396930212e-06 -1.44002734714377e-06 -6.64090185864552e-07 1.77373237875145e-07 7.86538367947287e-07 9.36900013925879e-07 3.99743052525991e-07 1.94239149209352e-08 1.44021576886644e-07 4.76119274139819e-07 6.71325773282661e-07 8.65039913833243e-07 7.40047249792042e-07 8.64548439949431e-07 1.1372281619515e-06 1.26295796576414e-06 6.96452588044849e-07 1.96138927321954e-07 -3.11714330791801e-07 -8.37660508068439e-07 -1.26361237562378e-06 -8.97488916962175e-07
-9999 -9999 -9999 -9999 -9999 -9999 -9999 -9999 4.07427745585665e-07 2.79470484088051e-07 2.55865461440408e-07 3.49814720834729e-07 5.77604558316125e-07 4.46186282943017e-07 1.82407422499864e-07 8.21172747578203e-09 1.08348785943235e-08 -3.61262959813757e-07 -4.73131109401947e-07 -7.25300139947649e-07 -1.07550583834382e-06 -1.36014432428055e-06 -1.28438705360168e-06 -4.92544448604804e-07 3.33835366461699e-07 8.63661432504159e-07 9.1740566858789e-07 6.24045969743747e-07 5.31228261024808e-07 6.76467010407578e-07 8.78691668049214e-07 1.02424353372044e-06 1.57410347583209e-06 1.3106723713463e-06 1.32788528617311e-06 1.49300410612341e-06 1.45326787333033e-06 1.03177656001208e-06 4.98041003993421e-07 4.96441785458046e-08 -2.98778162743929e-07 -5.31184943497465e-07 -4.08236425641917e-07
-9999 -9999 -9999 -9999 -9999 -9999 -9999 -9999 -9999 2.98279658750289e-07 3.4609079477832e-07 5.41719009561348e-07 6.94115578880883e-07 2.8833847096621e-07 4.65114446512871e-07 6.43323247118133e-07 2.04507581713642e-07 6.58496233540973e-08 -3.47965350044888e-07 -8.26144685106556e-07 -1.22405425599936e-06 -1.33021218289286e-06 -5.05982700360619e-07 4.18104562527333e-08 4.99710743895321e-07 7.17546197392949e-07 6.10178233273473e-07 6.74328987315675e-07 9.84333121323289e-07 1.35250786570396e-06 1.68364449564251e-06 1.93820303593384e-06 2.25016717649851e-06 1.55219360067349e-06 1.5795367858118e-06 1.90858673931871e-06 1.82186169013221e-06 1.3919543675911e-06 8.5282711097534e-07 3.84448320289721e-07 6.38921498818945e-08 -7.07708501579418e-08 -2.43196986104977e-08
-9999 -9999 -9999 -9999 -9999 -9999 -9999 -9999 -9999 3.26351582202733e-07 3.95695306565358e-07 5.97300254412403e-07 6.59891315990535e-07 3.73175069512399e-07 -9999 3.52808187642495e-07 1.23927935646861e-07 5.85721238621772e-08 -4.44497042906278e-07 -1.01933855489733e-06 -1.33637761337013e-06 -1.12171005639539e-06 -2.57484543908504e-07 2.58881692616342e-07 8.51440887572608e-07 1.1169531660471e-06 7.66387421435866e-07 8.00032859160638e-07 1.28185838548234e-06 1.68766206343207e-06 1.95864452052774e-06 2.1430385459098e-06 2.31389476539334e-06 1.4738579011464e-06 1.56381713622977e-06 2.39284884173685e-06 3.12458807911753e-06 2.07363366371283e-06 1.31871483972645e-06 8.57180197044727e-07 4.74791869464752e-07 5.25317091160105e-08 1.85448720912973e-07
-9999 -9999 -9999 -9999 -9999 -9999 -9999 -9999 3.77618812308356e-07 3.20209537107985e-07 3.5383054068916e-07 4.12336115118705e-07 3.51638325923886e-07 1.70166119062287e-07 1.15733655547956e-07 -9999 1.05215769252709e-07 -7.42802086506344e-10 -4.58174870487937e-07 -9.69714420762102e-07 -1.18931768042785e-06 -8.60555961068599e-07 -1.26441655012854e-07 3.91773692953734e-07 1.22656669532262e-06 1.73404280303657e-06 1.3175120386677e-06 6.83572812931743e-07 9.92260999055361e-07 1.39460638592936e-06 1.65697908869333e-06 1.75855118413892e-06 2.08050666969939e-06 1.43457635886079e-06 1.81564047352367e-06 2.93419075205747e-06 3.83034630431212e-06 2.72258030236117e-06 1.59638569812159e-06 7.68277857332578e-07 6.74982061354967e-08 -5.67477241730785e-07 -1.22282865078205e-07
-9999 -9999 -9999 -9999 -9999 -9999 -9999 -9999 -9999 2.20547946128136e-07 2.66677514559888e-07 3.1962218542958e-07 2.63462911220813e-07 1.54301510235655e-07 1.64147408554527e-07 2.03362006345742e-07 -9999 -9999 -6.35905514911883e-08 -4.17301222910282e-07 -6.75242552006239e-07 -4.9417319019085e-07 3.62170777634674e-07 1.01847065252514e-06 1.98077680124698e-06 2.52404822731478e-06 1.9577521698011e-06 8.55310167935386e-07 6.06176052997398e-07 7.20502498552378e-07 8.13393683074537e-07 7.45005394264808e-07 1.48865487403782e-06 9.58227423097924e-07 1.47730534649781e-06 2.62684322933637e-06 3.31239752995316e-06 2.01531511265784e-06 8.98614882771653e-07 -6.48739728603687e-08 -7.36414961011178e-07 -1.1704193298101e-06 -2.45562838472324e-06
-9999 -9999 -9999 -9999 -9999 -9999 -9999 -9999 -9999 -9999 2.07503319415991e-07 2.78272895570808e-07 2.95619710755091e-07 3.16953503443074e-07 3.39670364724043e-07 2.74938282984749e-07 -9999 -9999 -4.90772794847771e-08 -1.31260698310598e-07 -2.43418641332482e-07 -2.450264730669e-07 5.21555097066084e-07 1.27865764056878e-06 2.20455501676042e-06 2.60492809047719e-06 1.94047154309374e-06 1.14436736566859e-06 7.87626044029821e-07 5.06773687902751e-07 2.73632969083337e-07 2.13647876989853e-07 9.0097630618402e-07 5.89323065014469e-07 1.26036741221469e-06 2.3972733060873e-06 2.91276745656433e-06 1.5211928143799e-06 6.00259241423373e-07 -5.37308508796741e-07 -1.65226025501397e-06 -2.38862353398872e-06 -2.72580123237276e-06
-9999 -9999 -9999 -9999 -9999 -9999 -9999 -9999 -9999 -9999 -9999 -9999 2.26067365360905e-07 2.68475218945241e-07 2.74516594345187e-07 2.10091998553707e-07 6.288312590641e-08 -9999 -9999 -1.52291391941617e-07 -1.34851050859197e-07 -1.78826546459732e-07 1.35419050195651e-07 -1.46643844800565e-07 6.83700577042146e-07 1.57090229322421e-06 1.35123424342964e-06 1.10330244069701e-06 1.03523610732736e-06 7.26518706528623e-07 3.19597354092593e-07 7.94242502877296e-08 2.87778714636033e-07 1.56548414764757e-07 4.66391146147771e-07 1.03851605217642e-06 1.47276923598838e-06 1.30905764308409e-06 6.78784252272635e-07 -2.00862515953304e-07 -1.12678264372335e-06 -1.77035815340787e-06 -1.17671731914015e-06
-9999 -9999 -9999 -9999 -9999 -9999 -9999 -9999 -9999 -9999 -9999 -9999 -9999 5.44015803427555e-07 5.37026721758593e-07 3.0278676490525e-07 1.98467489553877e-08 -4.83495040271009e-07 -9999 -9999 -4.14299910289628e-07 -6.67700294343376e-07 -7.69020641655516e-07 -1.46070070741189e-06 -1.06447453163128e-06 -1.49512248981409e-07 4.51165743697857e-07 1.00563586897806e-06 1.26548499110868e-06 1.33394468093684e-06 1.00369474864692e-06 2.41062447159379e-07 5.82607963650617e-08 9.51636369705965e-10 1.31693249638687e-07 5.52158050481921e-07 1.25030708204577e-06 1.70300479567231e-06 1.09847625822113e-06 3.235237500121e-08 -8.78851830066196e-07 -1.15148654344921e-06 -9.35472229457446e-07
-9999 -9999 -9999 -9999 -9999 -9999 -9999 -9999 -9999 -9999 -9999 -9999 -9999 1.38684266204336e-07 8.60021529547339e-08 6.9048387985049e-08 1.28669664434256e-07 6.46355833566759e-07 -9999 -9999 -9999 -9999 -2.63635931787576e-06 -2.0284448851271e-06 -1.53879744857477e-06 -1.03874533436965e-06 -6.99416276006559e-08 9.0799033358735e-07 1.19300294727509e-06 1.13514420263527e-06 8.38577673789587e-07 3.99477326551434e-07 4.03842388418951e-08 -1.536512081457e-09 1.47519534962615e-07 4.06065041147485e-07 7.01690345294992e-07 9.99162460857406e-07 6.90896865762625e-07 8.46347916194645e-08 -1.96886958292453e-08 6.36111445828646e-07 -7.2341082955063e-07
-9999 -9999 -9999 -9999 -9999 -9999 -9999 -9999 -9999 -9999 -9999 -9999 -9999 2.7074220199097e-07 1.2179078012764e-07 1.08746594662534e-07 8.19853383404734e-08 2.62342946655281e-07 -9999 -9999 -9999 -9999 -9999 -1.66712909503985e-06 -1.44406578783673e-06 -1.01232407700991e-06 -4.41151979657661e-07 8.33715529324763e-07 1.16630359343617e-06 8.3172979259416e-07 3.51937971743155e-07 1.88444411719502e-07 2.05395301122735e-07 2.58127293761845e-07 4.44026298396238e-07 6.24074976940392e-07 6.65798688714858e-07 7.0388941821875e-07 4.15827307165273e-07 -3.3780906960601e-08 5.38407704198108e-08 8.19858678369201e-07 -7.37701748221298e-07
-9999 -9999 -9999 -9999 -9999 -9999 -9999 -9999 -9999 -9999 -9999 -9999 -9999 -9999 5.52066488523906e-07 6.45991605097151e-07 -1.8120574054592e-07 -3.78065004724704e-07 -1.06948908573656e-07 -9999 -9999 -9999 -9999 1.93646262403035e-07 -3.68240812065324e-07 -8.39065296531771e-07 -7.74924200186433e-07 5.02277526948092e-07 9.15327848360903e-07 5.81551233835853e-07 1.07954788930442e-07 3.21740033282225e-08 8.69704144257355e-09 1.68794163402097e-07 4.79366136119097e-07 9.5204524654946e-07 1.43319900871575e-06 9.5217526450142e-07 4.80175026495999e-07 1.15304974457331e-07 3.07548656763856e-07 1.04660977626736e-06 -1.45379482319186e-07
