# Supplementary material for: Automatic variable selection in ecological niche modeling: A case study using Cassin’s Sparrow (Peucaea cassinii)
Source: PLoS One. 2022 Jan 21;17(1):e0257502. doi: 10.1371/journal.pone.0257502 (PMC8782318; doi:10.1371/journal.pone.0257502)
Supplement: S1 File — Compressed file folder containing input data and example scripts used in the study. (ZIP) [file pone.0257502.s002.zip › S2_File-Data-and-Scripts/input/merra/M59.asc]

NCOLS 43 
NROWS 34 
XLLCORNER -118.8125 
YLLCORNER 23.75 
CELLSIZE 0.5 
NODATA_value -9999 
0.037726475670934 0.0447653189301491 0.0555109575390816 0.0647482823580503 0.074285663664341 0.0824244126677513 0.0885659277439117 0.100652891397476 0.0793630845844746 0.0550260338932276 0.0473534259945154 0.0662652336061001 0.0888955138623714 0.0910967081785202 0.078608974814415 0.060071824118495 0.0446730613708496 0.0394261419773102 0.0434331215918064 0.0482869017869234 0.050417260825634 0.0506756633520126 0.0662773221731186 0.0619031582027674 0.0671032723039389 0.0677209831774235 0.0488978382200003 0.0344458427280188 0.0352309465408325 0.0301237562671304 0.0244050234556198 0.0262959064915776 0.0321056054905057 0.0305131055414677 0.0288844080641866 0.0276079896837473 0.0272240916267037 0.0361267292872071 0.0349359035491943 0.0373121071606874 0.0426839247345924 0.0475878063589334 0.0493299756199121
0.0370385793969035 0.0299043910577893 0.04081169385463 0.0534481920301914 0.0683176927268505 0.0772207111120224 0.0750184223055839 0.07858976572752 0.0570857401937246 0.0458230525255203 0.0488897111266851 0.0617969460785389 0.0731772430241108 0.0728777885437012 0.0611673090606928 0.0442677302286029 0.0306458128616214 0.0323095945641398 0.0391645845025778 0.0449468493461609 0.0483543768525124 0.0496357161551714 0.0510387230664492 0.0435355108231306 0.055432977154851 0.065659061819315 0.051554268784821 0.0313437538221478 0.0168160343542695 0.0201880401000381 0.0293287940323353 0.0288665843196213 0.0134968479163945 0.0198514983989298 0.0220451783388853 0.0211099538952112 0.0222865790128708 0.0238988548517227 0.0254984637722373 0.02827138453722 0.033921523205936 0.0439412619918585 0.0592065092176199
0.0380470650270581 0.0233515361323953 0.0364433014765382 0.0483166318386793 0.0578042715787888 0.0587564025074244 0.0495295222848654 0.0531491007655859 0.0508265398442745 0.0492468327283859 0.049764159321785 0.0526323057711124 0.0586329139769077 0.0499868799000978 0.0358041124418378 0.0278354382142425 0.0326710561290383 0.0305284732952714 0.0344152236357331 0.0421981941908598 0.053636034950614 0.0667846918106079 0.070513117313385 0.0633088253438473 0.0606139600276947 0.0605172544717789 0.0571909371763468 0.0434441778808832 0.0295617958530784 0.0246112998574972 0.0256090538576245 0.0265283206477761 0.0201607519760728 0.0152853984385729 0.0148493126034737 0.0171804869547486 0.0199062280356884 0.0226918928325176 0.024143798276782 0.0256616789847612 0.0308359459042549 0.0439658798277378 0.0719232298433781
0.045826586522162 0.0218130024150014 0.0317208962514997 0.0401977177709341 0.0444035157561302 0.0444449651986361 0.0420336589217186 0.0425710365176201 0.0435326613485813 0.0447288267314434 0.0429736625403166 0.0361235894262791 0.029258868843317 0.0348182164132595 0.0381944347172976 0.0369686786085367 0.0326494093984365 0.0326592769473791 0.0406029902398586 0.0495971962809563 0.0566853564232588 0.0602928396314382 0.0611923899501562 0.0621091902256012 0.0569822117686272 0.0506332669407129 0.0477294515818357 0.0408741157501936 0.0397049471735954 0.0353406751528382 0.0300014145672321 0.0289353067055345 0.0411042431369424 0.0279248505830765 0.0206595538184047 0.0199182566255331 0.0207102110609412 0.0228685980662704 0.02425108384341 0.0259920842945576 0.0319927511736751 0.0462176192551851 0.0716012913733721
0.0427711680531502 0.0244503179565072 0.0235108071938157 0.0261667272076011 0.0275309830904007 0.0291750263422728 0.0323696048930287 0.0305166648700833 0.0308243256062269 0.0314245717599988 0.0297005016356707 0.0254437824711204 0.0304630404338241 0.0228374542668462 0.0244306698441505 0.0301247254014015 0.0320591781288385 0.037009734287858 0.042629661783576 0.0521698016673326 0.0562421813607216 0.0491008125245571 0.0540258549153805 0.0560600262135267 0.0546994470059872 0.0450842645019293 0.0269111037254333 0.0242634177207947 0.0255767976865172 0.0244810935109854 0.0235820902511477 0.0283142633736134 0.0493451721966267 0.0406217206269503 0.0287078516557813 0.0213586302474141 0.0207502020522952 0.0214945433661342 0.0227596091106534 0.0262698344886303 0.0356300063431263 0.0530788205564022 0.0740941487252712
0.0582247748970985 0.0301276512444019 0.0187575824558735 0.0180343734100461 0.0199975837022066 0.0236181667074561 0.0278898440301418 0.0255412422120571 0.0212917512282729 0.0188508862629533 0.0201892660930753 0.025750913657248 0.0313455173745751 0.0205562086775899 0.0200449684634805 0.0255553713068366 0.0284978190436959 0.0315424704924226 0.043165710568428 0.0475371237844229 0.0471681047230959 0.0492920678108931 0.0648305725306273 0.0715587668120861 0.0655666757375002 0.0551629263907671 0.0478748496621847 0.033634140715003 0.0204129016026854 0.0125192701816559 0.0131650194525719 0.0229366084560752 0.0332367515191436 0.0447889506816864 0.0402479898184538 0.032141150534153 0.0333244966343045 0.0272368790581822 0.0261713184416294 0.0317120524123311 0.042491015419364 0.05447593703866 0.0550119020044804
0.0829803854227066 0.0382486399263144 0.0164472606033087 0.0123732230626047 0.0150624285452068 0.0206784155219793 0.0259484656155109 0.0242665328085423 0.0209312718361616 0.0201307237148285 0.0232888797298074 0.0299851451069117 0.0346596125513315 0.0213354425504804 0.0222826451063156 0.0270630814135075 0.0231270769611001 0.0313531721010804 0.0397078987210989 0.0405477993190289 0.0400841183960438 0.0468041181564331 0.0662859201431274 0.0789599843323231 0.082468643784523 0.0761232919991016 0.0614308319985867 0.0459219835698605 0.0247981764376164 0.0113583772908896 0.0102114350069314 0.0214066823944449 0.0349836086854339 0.0300499441102147 0.0260550696402788 0.0295344522222877 0.0402367487549782 0.0393818989396095 0.0354676004499197 0.0428080148994923 0.0554355438798666 0.0612219870090485 0.0392802655696869
0.114173574745655 0.0631974880583584 0.0196575623936951 0.0111147335730493 0.0121871111914515 0.0153834337368608 0.0170973010361195 0.0159639723598957 0.013115346711129 0.0134411356411874 0.0187575658783317 0.0273669792339206 0.0247393248602748 0.0210079314187169 0.0219844207167625 0.0221350243315101 0.0182436317205429 0.029752516746521 0.0369129119440913 0.0421057865023613 0.0440031699836254 0.0427536454051733 0.0484990056604147 0.0600862417370081 0.0692578628659248 0.0744201995432377 0.0738477911800146 0.0571559723466635 0.0414257884025574 0.0254519879817963 0.0150107412599027 0.016399406362325 0.0333840441890061 0.0350888431072235 0.0279519846662879 0.0219748966395855 0.0251100765541196 0.0318887146189809 0.0325692113488913 0.0398209150880575 0.0455258682370186 0.0404728634282947 0.0302561668679118
0.104871205985546 0.0732736116275191 0.0239229133352637 0.0106955880299211 0.0108312326483428 0.0125050542876124 0.00935513507574797 0.011911047808826 0.0086555146612227 0.0130430702120066 0.0223326804116368 0.0299270819872618 0.0277774523943663 0.0244145158678293 0.0332795148715377 0.0360473956912756 0.0193639623001218 0.0244632305577397 0.0321096250787377 0.033130057156086 0.0307740742340684 0.0308626117184758 0.0385254370048642 0.0448646169155836 0.0587171725928783 0.0715543322265148 0.0721470855176449 0.0527925573289394 0.0410531301051378 0.0298492107540369 0.0210515396669507 0.018751241825521 0.0299931144341826 0.0251808669418097 0.0215750709176064 0.0202564900740981 0.019399824924767 0.0195916729047894 0.0244031831622124 0.0282744439318776 0.0295570628717542 0.0288340244442225 0.0330707971006632
0.0641707889735699 0.0658760420978069 0.0223766140639782 0.0110013045370579 0.0113481632433832 0.0118429549969733 0.00608307705260813 0.00474568479694426 0.00475513506680727 0.00856102141551673 0.0181601800024509 0.0343205522745848 0.0540494542568922 0.0448395289480686 0.0552904680371284 0.0545338749885559 0.0167082078754902 0.0167184419929981 0.0251126948744059 0.0273562334477901 0.0298603441566229 0.0386820074170828 0.0372475113719702 0.0367635674774647 0.048843951895833 0.0630133122205734 0.0649013202637434 0.0434482228010893 0.0358038630336523 0.0321476655080914 0.0253707462921739 0.0134762803092599 0.0162758046761155 0.0220625352114439 0.0262586195021868 0.0295901110395789 0.0328248426318169 0.0313474401831627 0.031246367841959 0.0324364267289639 0.0310077728703618 0.0259028481319547 0.0332772644236684
0.0301919635385275 0.0408082203008234 0.0149545931257308 0.0082483243662864 0.00977172772400081 0.0125672800466418 0.0117347094230354 0.00912388665601611 0.00662078550085425 0.00524544971995056 0.0107765770982951 0.0283228661864996 0.0571865197271109 0.0448365140706301 0.0337278665974736 0.0263556296005845 0.0186635112389922 0.0150439342483878 0.018489458411932 0.0225917585194111 0.0275181947275996 0.0334838449954987 0.0346414029598236 0.029544048383832 0.0503636468201876 0.0657892927527428 0.0483053039759398 0.0510569017380476 0.0372123761102557 0.0269778082147241 0.0248647613450885 0.0289440389722586 0.0234843369573355 0.0200413869693875 0.0246409121900797 0.0317040614783764 0.034066054224968 0.0290582448244095 0.0268230706453323 0.029084162786603 0.032881723716855 0.0357763286679983 0.0431260015815496
0.0336749009788036 0.0326445991173387 0.0151008615270257 0.00677678673528135 0.0039713776204735 0.00459030256606638 0.0060981874819845 0.00328922509215772 0.00463254339993 0.00652105594053864 0.0127046761102974 0.026891328021884 0.0466536920517683 0.0517895061522722 0.0392863051965833 0.025107361190021 0.0228460984304547 0.0147123845294118 0.0173261981457472 0.0241885790601373 0.0291158936917782 0.0274381028488278 0.0210927905514836 0.0170713068917394 0.0228938646614552 0.0367712285369635 0.0507995769381523 0.0384965404868126 0.0251046745106578 0.0173435439355671 0.0153559082187712 0.0173793474212289 0.0206268483772874 0.0191425245255232 0.0262253461405635 0.0334941532462835 0.0314125062897801 0.02640969324857 0.0270200982689857 0.0291622960940003 0.0346723962575197 0.0464186456054449 0.0676350768655539
0.0379681386053562 0.0332850463688374 0.0229339130222797 0.0134129732847214 0.00658124429173768 0.00310614397749305 0.00272183830384165 0.00280670879874378 0.00322573364246637 0.00511368759907782 0.0107795249205083 0.0206471186131239 0.0258000504225492 0.017981817945838 0.0232581403106451 0.0309367736801505 0.0262276874855161 0.0114106507971883 0.014372798986733 0.0254083881154656 0.0327171009033918 0.0274195241741836 0.0160930464975536 0.0106027761474252 0.0147671191953123 0.0296774476766586 0.0489834882318974 0.0354357697069645 0.0221475111320615 0.0163701134733856 0.0149962715804577 0.0139418796636164 0.0160653867758811 0.017596734687686 0.0189067991450429 0.0219858776777983 0.0272003959864378 0.025767670199275 0.0310215596109629 0.0338238626718521 0.0430445466190577 0.0679965756833553 0.1043391905725
0.0492669802159071 0.0379075661301613 0.029033650457859 0.0224081721156836 0.0132655098568648 0.00512666407739744 0.00192901260452345 0.00173980427207425 0.00163279946427792 0.00269472331274301 0.00607930864207447 0.0118802320212126 0.0155981015414 0.0153612274676561 0.012985035777092 0.0125987520441413 0.0160295972600579 0.0119442725554109 0.0132960859686136 0.0177903585135937 0.0240708185359836 0.0288385927677155 0.0187387883663177 0.0127847372554243 0.0195663277991116 0.0280530732125044 0.0264176772907376 0.0190375568345189 0.0167640142142773 0.0220365654677153 0.0257098356261849 0.0198757221922278 0.0138642823323607 0.0136302623897791 0.0144961536861956 0.0159754837863147 0.0184009719640017 0.0222147393971682 0.0282391937449574 0.0326890666037798 0.0471722334623337 0.0819578766822815 0.128573000431061
-9999 0.0340993395075202 0.0259158527478576 0.0282908337190747 0.0211306042037904 0.0093269030097872 0.00182661180151626 0.00131908560870215 0.00120528038823977 0.00182795291766524 0.00290466919541359 0.00412887912243605 0.00584999080747366 0.0121575540397316 0.0134029393084347 0.0144197971560061 0.0196335211396217 0.0168697640299797 0.0163328589871526 0.0153201334178448 0.0156841019168496 0.0196563508361578 0.0272675361484289 0.014975811354816 0.0226554572582245 0.0338920783251524 0.0274189171381295 0.0151817415840924 0.0149643573909998 0.030092682223767 0.0447591412812471 0.0437173631042242 0.0335065301507711 0.0254181420430541 0.0192747740074992 0.017497419193387 0.0213745657354593 0.0253890965133905 0.0306248538196087 0.0369218569248915 0.0537453256547451 0.0880655266344547 0.128261581808329
-9999 -9999 0.0313597345724702 0.0340404618531466 0.0270199114456773 0.014011975727044 0.00172915081493557 0.000903792632743716 0.00088002632255666 0.00120819875155576 0.00186754651367664 0.00290641020983458 0.00440015252679586 0.00775083214975894 0.00927812000736594 0.0116302981972694 0.0176896883174777 0.025455161742866 0.0290453476831317 0.0264165252447128 0.0241243183612824 0.0271614421159029 0.0242189276963472 0.0178212814964354 0.0281765130348504 0.0399100795388222 0.0348664386197925 0.0170270470902324 0.0140960115008056 0.0246215625666082 0.0422944348305464 0.0595127124339342 0.0694511640816927 0.0425707839429379 0.0235126316547394 0.0177864406257868 0.021288382448256 0.0254221329465508 0.0373310400173068 0.0573989991098642 0.0890834204852581 0.127757824957371 0.129174925386906
-9999 -9999 -9999 0.0271181982010603 0.0230163354426622 0.0133934288052842 0.00187721718102694 0.000900925509631634 0.000691956537775695 0.000966865627560765 0.00170731955440715 0.00290583886671811 0.0044992831768468 0.00734805250540376 0.00831861468032002 0.0107202521525323 0.0178753154352307 0.0272057058289647 0.034197037294507 0.030914424918592 0.0256531832739711 0.0255245656706393 0.0148297765292227 0.014434499759227 0.0255093881860375 0.0375744137912989 0.0392563892528415 0.0266970572993159 0.0182430527172983 0.0266007012687624 0.0448613826185465 0.0612793926149607 0.0628395650535822 0.039953463897109 0.0273626931011677 0.0244078062474728 0.0246037285774946 0.0309502553194761 0.0456598922610283 0.0858438424766064 0.12690029963851 0.140043900161982 0.117575339227915
-9999 -9999 -9999 0.0238238975405693 0.0192959955893457 0.0107576611451805 0.00237158980453387 0.00155790565768257 0.000852941058110446 0.00116714555770159 0.00235920671839267 0.00407893585506827 0.00627614392433315 0.0108674059156328 0.0158158293925226 0.0224844567477703 0.0319108733907342 0.0406788462772965 0.0350881781429052 0.0240050069987774 0.0145260103046894 0.0113241700455546 0.00925817620009184 0.0185567993670702 0.0219849217683077 0.0239250876009464 0.0302950272336602 0.0325747543945909 0.0260656703263521 0.0256291255354881 0.0385299187153578 0.0606839500367641 0.0433049581944942 0.0350929141044617 0.0364951863884926 0.0373076906427741 0.0302679551765323 0.033276435546577 0.0398696329444647 0.0601879619061947 0.0782444342970848 0.0794888772070408 0.0819286443293095
-9999 -9999 -9999 -9999 0.0186450588516891 0.0108809107448906 0.00266747751738876 0.00287186687346548 0.00128418203676119 0.0012018182897009 0.00244102813303471 0.00423040478490293 0.006781912362203 0.0143870600964874 0.0218382710590959 0.0307842845097184 0.0418352600187063 0.0440504100173712 0.0307416616007686 0.020132779609412 0.014721775893122 0.0130002206191421 0.0108858546242118 0.0205781830474734 0.0206034183502197 0.0190236644819379 0.0261447217315435 0.0334199842065573 0.0328821923583746 0.0287755141034722 0.0312838288024068 0.0450239721685648 0.0430428478866816 0.0387052673846483 0.0456918254494667 0.0476214170455933 0.0312044685706496 0.0269851079210639 0.0288148311898112 0.0338284987956285 0.0373359579592943 0.036644135043025 0.0403682958334684
-9999 -9999 -9999 -9999 -9999 0.00999712161719799 0.00316105457022786 0.00520893232896924 0.0020637629320845 0.000783677794970572 -9999 0.00279853432439268 0.00645841858349741 0.0155305328313261 0.0213221060112119 0.0297168327495456 0.0445948764681816 0.0461099967360496 0.0349629525095224 0.0253855530172586 0.0208867978304625 0.021076918579638 0.0184879982843995 0.0156930264085531 0.0135976853780448 0.0126664518378675 0.0141793927177787 0.0243237679824233 0.0326723301783204 0.0351216457784176 0.034144064411521 0.0324789939448237 0.0264830512925982 0.0248247334733605 0.0315779093652964 0.0355426775291562 0.0272184707224369 0.0199456937611103 0.0213298877701163 0.0343676935881376 0.0469380613416433 0.0474604494869709 0.042018736153841
-9999 -9999 -9999 -9999 -9999 0.00659758660476655 0.00247515831142664 0.00367582496255636 0.00166186235146597 0.000825554394396022 -9999 0.00205951267853379 0.00643802816048264 0.0134513066615909 0.0137965641915798 0.0172004822641611 0.0312896190211177 0.0351800037547946 0.0386474594473839 0.0327608473598957 0.0277931589633226 0.0325748480856419 0.0298258580267429 0.0217527138069272 0.0109436170896515 0.00608490670565516 0.0127793793566525 0.0170974460430443 0.0324710302054882 0.0383811891078949 0.0344087919220328 0.0256835957989097 0.0216858005151153 0.0205728681758046 0.0264658099040389 0.0298961311578751 0.0227473499253392 0.0164316790178418 0.0224480321630836 0.0536929816007614 0.0835796497762203 0.0846951052546501 0.0645268365740776
-9999 -9999 -9999 -9999 -9999 -9999 0.00118233764078468 0.00121444405522197 0.000931462465086952 0.000862579676322639 0.000879297318169847 -9999 0.00365320108830929 0.0109471602365375 0.0111518716439605 0.0105895162560046 0.0165576670318842 0.0228130374103785 0.0341101607307792 0.0417376589030027 0.0441400457173586 0.0411840481683612 0.0309498636052012 0.0241309879347682 0.0165130225941539 0.0143420733511448 0.0214970890432596 0.0213764015585184 0.0291134370490909 0.0325193647295237 0.0290089661255479 0.0205009032040834 0.019524185732007 0.020004296861589 0.0290981270372868 0.0333176558837295 0.0218796668574214 0.0165451062843204 0.0228934459388256 0.0496765915304422 0.0801721133291721 0.0936643421649933 0.0761832058429718
-9999 -9999 -9999 -9999 -9999 -9999 -9999 0.000908577168593183 0.00127467505517416 0.00123368389904499 0.000894499116111547 0.000763451028615236 0.00237349392846227 0.0115388196893036 0.0153237017802894 0.0150909046642482 0.0149424291215837 0.0170387401245534 0.023766147531569 0.038400661200285 0.0484887529164553 0.0429866198450327 0.0321131501346827 0.0307234093546867 0.0252153808251023 0.0186270082369447 0.016850209236145 0.0230466961860657 0.0267556663602591 0.0286744218319654 0.0283832779154181 0.0263780200853944 0.02811213824898 0.0256824988871813 0.0309297889471054 0.0326223300769925 0.0211159057915211 0.0165910579264164 0.0239710923284292 0.0445457296445966 0.062561547383666 0.0680790491402149 0.096418572217226
-9999 -9999 -9999 -9999 -9999 -9999 -9999 -9999 0.00095826581818983 0.0011042999685742 0.0010081626183819 0.00105543243116699 0.00289387441589497 0.00860444107092917 0.0156296966597438 0.0222294112667441 0.0266091886907816 0.0257447484880686 0.0267763562500477 0.0359395956620574 0.046476673707366 0.0496153622865677 0.0399625808000565 0.0434198394417763 0.0387883875519037 0.028320880793035 0.0198565131053328 0.0237704118713737 0.0261424982920289 0.0293596191331744 0.032047563046217 0.0348450154066086 0.0520398110151291 0.0386984437704086 0.0371579248458147 0.0383924663066864 0.0288350207731128 0.0245000628754497 0.0303600301966071 0.052703034132719 0.0720766991376877 0.0728332042694092 0.0830982089042664
-9999 -9999 -9999 -9999 -9999 -9999 -9999 -9999 -9999 0.000696585077093914 0.00102218562969938 0.00148417029995471 0.00252326161134988 0.00795718114823103 0.0114020039327443 0.0123918935656548 0.0123071772046387 0.0150226001627743 0.0262900307774544 0.0461463239043951 0.0639655217528343 0.0673229288309812 0.0447839420288801 0.0553346984088421 0.0526936519891024 0.0391115279868245 0.0266351766884327 0.0241127766668797 0.027021236717701 0.0351978680118918 0.0434888005256653 0.0485982067883015 0.0615497536957264 0.0422428097575903 0.0385670904070139 0.04130764529109 0.0344485707581043 0.0272126205265522 0.0259071975946426 0.0374939478933811 0.0508880097419023 0.0551463078707457 0.0586836438626051
-9999 -9999 -9999 -9999 -9999 -9999 -9999 -9999 -9999 0.000702189252479002 0.00127108711167239 0.00232658772729337 0.00508293411694467 0.00794430184178054 -9999 0.00701409634202719 0.00912491884082556 0.0111366799101233 0.0301485060714185 0.0562165752053261 0.0743292540311813 0.0706116426736116 0.0392885226756334 0.053476520255208 0.0511654876172543 0.036272188462317 0.0248343598097563 0.0233736049383879 0.0292030768468976 0.0382340364158154 0.0468422267585993 0.0538075212389231 0.0693250391632318 0.0438742645084858 0.0369109604507685 0.0408911496400833 0.0381101047620177 0.0307069202885032 0.0286379961296916 0.026037584990263 0.0293530400842428 0.0406875122338533 0.0300819952040911
-9999 -9999 -9999 -9999 -9999 -9999 -9999 -9999 0.000335494862520136 0.000876004429301247 0.00221815819386393 0.00466387281194329 0.00867824787274003 0.0133892845362425 0.0124550592154264 -9999 0.0121756541542709 0.0180639828555286 0.0328108195215464 0.0495052635669708 0.0599735930562019 0.0578418910503387 0.0449227154254913 0.0493252214044332 0.0434866640716791 0.034642681479454 0.033060478232801 0.0283649003133178 0.0318878589197993 0.0369517244398594 0.0411727588623762 0.0456465698778629 0.0642906583845615 0.0419365491718054 0.0387679245322943 0.0437183175235987 0.036590607278049 0.0254908917471766 0.0234922325238585 0.0304759982973337 0.0374167989939451 0.0339983757585287 0.0123425628989935
-9999 -9999 -9999 -9999 -9999 -9999 -9999 -9999 -9999 0.000791494632721879 0.0023844460491091 0.00563498004339635 0.0115840246435255 0.0180819832719862 0.0229059793055058 0.0269987327978015 -9999 -9999 0.0430258356034756 0.0438626240938902 0.0477488651871681 0.052855246514082 0.0493086270987987 0.048222391307354 0.0453714411705732 0.0496756009757519 0.0633066028356552 0.0439358323812485 0.031986583955586 0.0271224984899163 0.0254057729616761 0.0251149488613009 0.040260854177177 0.0289324594661593 0.0333543149754405 0.0411991145461798 0.0353041924536228 0.0300229229032993 0.0243405168876052 0.0238421382382512 0.0504131946712732 0.101435353606939 0.0444944821298122
-9999 -9999 -9999 -9999 -9999 -9999 -9999 -9999 -9999 -9999 0.00232324954122305 0.00573919503949583 0.00857422477565706 0.0169167957268655 0.0202036928385496 0.0217960515990853 -9999 -9999 0.0615171302109957 0.0493693742901087 0.0435206353664398 0.0524110153317452 0.0637318685650826 0.0542079966515303 0.0531391631811857 0.065026880055666 0.0811834249645472 0.0560920063406229 0.0318931171670556 0.0187790025956929 0.0154135976918042 0.0182637000456452 0.0275882998481393 0.02325723413378 0.0262985434383154 0.0249347837641835 0.0105216840282083 0.02141796592623 0.0202399430796504 0.0218358347192407 0.0326774701476097 0.0505531437695026 0.0412917800247669
-9999 -9999 -9999 -9999 -9999 -9999 -9999 -9999 -9999 -9999 -9999 -9999 0.0102045927196741 0.0231597658246756 0.0264317942783237 0.0248018650338054 0.029273097589612 -9999 -9999 0.0449184365570545 0.0388381216675043 0.0490711830556393 0.0756278954446316 0.0708216048777103 0.0666383244097233 0.0689026519656181 0.072888995334506 0.0494314294308424 0.0281315892934799 0.0230712546035647 0.023827643878758 0.0193786712363362 0.0221491979435086 0.0205830920487642 0.0235367650166154 0.0314111828804016 0.0406975347548723 0.0384338188916445 0.0270559834316373 0.0171966948546469 0.0202765208669007 0.041431899741292 0.0579037595540285
-9999 -9999 -9999 -9999 -9999 -9999 -9999 -9999 -9999 -9999 -9999 -9999 -9999 0.0370014605112374 0.0447217244654894 0.0367180345579982 0.0291974322870374 0.0536827387288213 -9999 -9999 0.0507812052965164 0.0536742899566889 0.0669286791235209 0.0696435950696468 0.0742248892784119 0.0743232175707817 0.0628450147807598 0.0462364844977856 0.029745227843523 0.0199641175568104 0.0171986524015665 0.0191735731437802 0.0193357529118657 0.0220945309847593 0.0220762556418777 0.0285307809710503 0.0462187554687262 0.0449888940900564 0.0277635768055916 0.0233219675719738 0.0321062069386244 0.0446710590273142 0.0348800454288721
-9999 -9999 -9999 -9999 -9999 -9999 -9999 -9999 -9999 -9999 -9999 -9999 -9999 0.0130628403276205 0.0121820564381778 0.0152060944586992 0.0245391432195902 0.0253877375274897 -9999 -9999 -9999 -9999 0.0458294384181499 0.0465769130736589 0.0611127596348524 0.0739844396710396 0.0690522223711014 0.0483925610780716 0.0284736817702651 0.0219324240460992 0.0252692196518183 0.0300367442891002 0.0224779857322574 0.0231401145458221 0.0248957071453333 0.0345539955422282 0.0564385037869215 0.0711417924612761 0.0494358386844397 0.0405369121581316 0.0493686757981777 0.0656284846365452 0.0530849911272526
-9999 -9999 -9999 -9999 -9999 -9999 -9999 -9999 -9999 -9999 -9999 -9999 -9999 0.0143955236300826 0.0113817919045687 0.0102451225742698 0.0125711975619197 0.0207764072343707 -9999 -9999 -9999 -9999 -9999 0.029700761474669 0.0474983416497707 0.0599648542702198 0.051923618093133 0.0463252548128366 0.0402703166007996 0.037536920979619 0.0367159381508827 0.0349148178473115 0.0276486257091165 0.0258155453950167 0.0268494719639421 0.0332574758678675 0.0469886142760515 0.0639200616627932 0.0527824576944113 0.0397720970213413 0.0428459938615561 0.0666659682989121 0.0630185693502426
-9999 -9999 -9999 -9999 -9999 -9999 -9999 -9999 -9999 -9999 -9999 -9999 -9999 -9999 0.0177743160165846 0.0197861455380917 0.0135622379370034 0.0136574869044125 0.0163126672618091 -9999 -9999 -9999 -9999 0.0558263961225748 0.0613071285188198 0.0481449123471975 0.0428902190178633 0.0477870535105467 0.0496612157672644 0.046553373336792 0.0413649123162031 0.0380125749856234 0.0399356264621019 0.0329513113945723 0.0371808223426342 0.0455644402652979 0.0500571515411138 0.0662530835717916 0.0582782927900553 0.0495367832481861 0.0513580050319433 0.0658958852291107 0.065022200345993
