# Supplementary material for: Automatic variable selection in ecological niche modeling: A case study using Cassin’s Sparrow (Peucaea cassinii)
Source: PLoS One. 2022 Jan 21;17(1):e0257502. doi: 10.1371/journal.pone.0257502 (PMC8782318; doi:10.1371/journal.pone.0257502)
Supplement: S1 File — Compressed file folder containing input data and example scripts used in the study. (ZIP) [file pone.0257502.s002.zip › S2_File-Data-and-Scripts/input/merra/M16.asc]

NCOLS 43 
NROWS 34 
XLLCORNER -118.8125 
YLLCORNER 23.75 
CELLSIZE 0.5 
NODATA_value -9999 
0.292222926020622 0.299840430915356 0.250822846591473 0.361719553172588 0.442038893699646 0.496563246846199 0.54316728413105 0.461314776539803 0.172914528474212 -0.050404479727149 0.0227136746048927 0.471997138857841 0.758120629191399 0.720601844787598 0.620651304721832 0.362644249200821 -0.0741636250168085 -0.0319645646959543 0.298571686819196 0.685901001095772 1.10493475794792 1.51609952449799 1.61151044368744 0.990856409072876 0.760109961032867 0.598454982042313 0.0403285562992096 -0.653747075796127 -0.785145860910416 -0.663475841283798 -0.420142921805382 -0.183634860813618 -0.205496521294117 -0.176010805368423 -0.11348120868206 -0.0498061777092516 -0.00685462234541774 0.0576289926655591 0.140255069732666 0.225899055600166 0.303399899601936 0.369278648495674 0.451788952946663
0.0667145920917392 0.30135700404644 0.585605379939079 0.567589181661606 0.489717841148376 0.456158453226089 0.524162113666534 0.669412910938263 0.568546426296234 0.349545337259769 0.293873749673367 0.57776483297348 0.752258813381195 0.838643050193787 0.587992772459984 0.237836818397045 0.13687292188406 0.670021127164364 1.16068937778473 1.4455081820488 1.53118941783905 1.45420933961868 1.16340552568436 0.826759457588196 0.726982086896896 0.548796357214451 0.0161264970898628 -0.37924495190382 -0.259674854576588 -0.0538952052593231 0.0766699969768524 0.0620655410923064 -0.00269932141527533 0.0448927651159465 0.122875146567822 0.183310885727406 0.199180322885513 0.208171588182449 0.228104181587696 0.277181461453438 0.358358019590378 0.466981980204582 0.586317655444145
0.155642194114625 0.547375625371933 0.544698709249496 0.522969079017639 0.54385706782341 0.631068396568298 0.779082763195038 0.89632214307785 0.770112192630768 0.54960735142231 0.418097275495529 0.508091393113136 0.693727698922157 0.892841970920563 0.59707497805357 0.193291970342398 0.207045116275549 0.926091357320547 1.07973252534866 1.07549875974655 1.07976820468903 1.14616090655327 1.008492821455 1.06781631112099 0.715468317270279 0.177454467117786 -0.156300566345453 0.0271658144891262 0.089917029440403 0.148029159754515 0.178257715702057 0.157614804804325 0.1944215670228 0.228363892436028 0.277291357517242 0.328781995177269 0.369410046935082 0.411856731772423 0.463571465015411 0.512621656060219 0.567047280073166 0.638510900735855 0.738607269525528
0.0102343313395977 0.298408699035645 0.473618078231812 0.54871287047863 0.488122463226318 0.41372401714325 0.476164358854294 0.8078881919384 0.860455518960953 0.876454085111618 0.948656141757965 1.10676039457321 1.23364781141281 0.794105958938599 0.202061206102371 -0.0793345779180527 0.235553327202797 0.599098053574562 0.979510843753815 1.25440609455109 1.25981363654137 0.946209341287613 0.788054615259171 0.356880185008049 -0.13289038836956 -0.382670024037361 -0.217525097727776 -0.0849558085203171 -0.189604836702347 -0.227143697440624 -0.170884394645691 -0.0508856058120727 0.127967166900635 0.218528220057487 0.286256738007069 0.357135483622551 0.445942333340645 0.551957228779793 0.656840068101883 0.758923918008804 0.846054220199585 0.912998849153519 0.994640952348709
0.148358741402626 0.0573289051651955 0.178986002504826 0.379369597136974 0.423005819320679 0.461262947320938 0.660842531919479 0.876477307081223 1.07941824197769 1.10738384723663 1.03911937475204 0.983792555332184 0.929580080509186 0.603018289804458 0.297164872288704 0.259792879223824 0.628730726242065 1.1268620967865 1.35133041143417 1.26166808605194 1.12025114297867 1.12251864075661 0.809129673242569 0.172313138842583 -0.177936807274818 -0.189328738604672 -0.0148813308915123 -0.16350837086793 -0.380560700595379 -0.375723212957382 -0.194300943054259 0.0492717729881406 0.289395830221474 0.407745072245598 0.513641878962517 0.619146341085434 0.71665512919426 0.797379320859909 0.872781211137772 0.945357143878937 1.01900603175163 1.10123311281204 1.21653033494949
0.574114736262709 0.0209994967095554 0.105723586957902 0.378114034235477 0.664175599813461 0.822767609357834 0.802298939228058 0.923581802845001 1.18780201673508 1.40361893177032 1.57099915742874 1.62735596895218 0.989883148670197 0.481410109996796 0.331933215260506 0.481753411889076 0.789720100164414 1.09688605666161 1.01810300946236 1.14874944090843 1.28033112287521 1.08994389772415 0.486818420886993 0.113356976676732 -0.241233153734356 -0.241952681541443 0.295314773917198 0.372435912489891 0.0283684745430946 0.0555388331413269 0.369175292551517 0.698026520013809 0.811129766702652 0.741577422618866 0.764394730329514 0.863585382699966 0.966458594799042 1.03333052396774 1.06278637647629 1.07215547561646 1.08986985683441 1.14063466787338 1.22219966650009
0.735152179002762 0.177005645632744 0.138682696223259 0.527407112717628 0.768658965826035 0.751930636167526 0.559130257368088 0.684239023923874 0.794003438949585 0.818184584379196 0.789380103349686 0.72461419403553 0.442545393109322 0.235098867118359 0.217538870871067 0.380621239542961 0.605180656909943 0.407168591022491 0.370209360122681 0.39057531952858 0.224466821551323 -0.227479836344719 -0.26453478038311 0.236079373955727 0.41457699239254 0.441477435827255 0.585952436923981 0.529598200321198 0.400768110156059 0.560683235526085 0.834100246429443 0.976459610462189 0.970919144153595 0.966946345567703 0.985092878341675 0.990695381164551 0.95467364192009 0.926896876096725 0.953192317485809 0.98124897480011 1.01901835799217 1.0875177025795 1.21606794595718
0.458197975158691 0.276446321606636 -0.196348854899406 0.13024922311306 0.505301147699356 0.704348474740982 0.653011959791184 0.442159193754196 0.457813969254494 0.728691473603249 0.964175897836685 0.906192326545715 0.766903614997864 0.602362114191055 0.650876194238663 0.843082523345947 0.989020371437073 0.651311135292053 0.635024809837341 0.373369127511978 -0.0239193826913833 -0.251805591583252 0.249498891830444 0.559904208779335 0.51166170835495 0.481875371932983 0.742477160692215 0.500838357210159 0.485897707939148 0.68005833029747 0.841073966026306 0.791229379177093 0.889065492153168 1.01560290455818 1.11107355356216 1.17036536931992 1.19725227355957 1.17322254180908 1.13269869089127 1.11615514755249 1.14619277715683 1.22902216911316 1.32230315208435
0.101413906365633 0.0514528132975101 0.173059920221567 0.48991235345602 0.893720716238022 1.1130463719368 0.898467710614204 0.212303259968758 0.741775068640709 1.37898117303848 1.67329905033112 1.44407072067261 1.08888540267944 0.843310695886612 0.801788061857224 0.874252551794052 0.927583652734756 0.835885149240494 0.7874556183815 0.543382927775383 0.3314648270607 0.412370154261589 0.755131503939629 0.37532290071249 0.243431888520718 0.391154965758324 0.57643827944994 0.220471961796284 0.397485695779324 0.601810991764069 0.78133926987648 0.966442370414734 1.13806865215302 1.25152153968811 1.34856247901917 1.4448318362236 1.54798394441605 1.65160685777664 1.66798586845398 1.6126960515976 1.52342211008072 1.44844641685486 1.45560202598572
-0.361847445368767 -0.285262507200241 0.191388350725174 0.690287923812866 1.04979047179222 1.06324355006218 0.660437622666359 0.383034577965736 0.924326840043068 1.29173415899277 1.38691341876984 1.3151435136795 1.21483356952667 0.928483068943024 0.614688903093338 0.528821849822998 0.800740665197372 0.911945813894272 0.813954502344132 0.632330417633057 0.499557620286942 0.486621978878975 0.366381791234016 -0.0698218196630478 -0.0650848746299744 0.127453112602234 0.152081038057804 0.212873686850071 0.487450121343136 0.561606109142303 0.611607736349106 0.843886643648148 1.01718047261238 1.25421895980835 1.44988077878952 1.57411150932312 1.62322130203247 1.62646589279175 1.65036290884018 1.66970044374466 1.66301647424698 1.62498284578323 1.61851702928543
-0.75403436422348 -0.606674167513847 0.288842442631722 0.828383824229241 1.00736874341965 1.03713576793671 1.05821025967598 0.591392451524734 0.928480893373489 1.29166895151138 1.43352378606796 1.29125071763992 1.12109433412552 1.01328446269035 0.867304146289825 0.712128484249115 0.61364112496376 0.689711290597916 0.671540981531143 0.689823836088181 0.660516935586929 0.451675873994827 -0.109277886152267 -0.502744042873383 -0.441121153533459 -0.231961224973202 -0.175583980977535 0.108184732496738 0.487265749275684 0.828788667917252 1.11860781908035 1.36172643899918 1.52293297052383 1.57931342124939 1.59409242868423 1.57109198570251 1.51547751426697 1.48594107627869 1.52099832296371 1.56306475400925 1.60377620458603 1.63853805065155 1.63193137645721
-1.13252356052399 -0.492571610212326 0.531806069612503 0.690095961093903 0.450880452990532 0.0545277744531632 -0.294690150022507 -0.397147816419601 0.303305208683014 0.853641033172607 1.06421337723732 0.963017630577087 0.789621424674988 0.509940075874329 0.728385180234909 0.994311660528183 0.836699485778809 0.753537654876709 0.779872280359268 0.743348389863968 0.568994307518006 0.197001695632935 -0.499947786331177 -0.217682983353734 0.300856256857514 0.546061173081398 0.289808970689774 0.386964160203934 0.820245930552483 1.25735533237457 1.55919193029404 1.66631269454956 1.67927217483521 1.5942743897438 1.39542269706726 1.19364407062531 1.11585729122162 1.24114091396332 1.38093271255493 1.47805970907211 1.51807063817978 1.51182663440704 1.53499042987823
-0.609577761497348 0.0698510157875717 0.555672814976424 0.704831427335739 0.468686021864414 -0.021213974058628 -0.520063763856888 -0.48155682682991 0.122468456625938 0.540700390934944 0.657094180583954 0.53731906414032 0.419734835624695 0.573302924633026 0.615849107503891 0.669136053323746 0.881341242790222 1.03235957622528 1.0549730181694 0.867480546236038 0.582491993904114 0.339341756701469 0.18417749106884 0.0790735125541687 0.141120783984661 0.282044379413128 0.382938140630722 0.403397744894028 0.662612771987915 1.0461311340332 1.35624462366104 1.43850508928299 1.41355248689652 1.43614778518677 1.37568002939224 1.27902766466141 1.23235417604446 1.3286973118782 1.40734411478043 1.43676060438156 1.43536806106567 1.43138622045517 1.44180215597153
-0.11125070899725 0.15599978864193 0.367083749175072 0.330613040924072 -0.0454970449209213 -0.402991214394569 -0.412483012676239 -0.333064877986908 0.258247503638268 0.688428729772568 0.710645321011543 0.307300538569689 0.0448012121021748 0.314399417489767 0.372025445103645 0.357069244980812 0.528223648667336 0.833042159676552 0.838481175899506 0.766976326704025 0.603499272465706 0.31654892526567 -0.000932976976037024 0.0965566460043192 0.424958594143391 0.689097052812576 0.651111993193626 0.449417766928673 0.683839413523674 1.06039521098137 1.34506440162659 1.39312145709991 1.41572716236114 1.45861195325851 1.46682661771774 1.45164798498154 1.44153451919556 1.47682905197144 1.51226018667221 1.50275975465775 1.47248003482819 1.45422338247299 1.4478956580162
-9999 0.169796452671289 0.850590757280588 0.381363502144814 -0.182052627205849 -0.479578176140785 -0.380125325918198 -0.113181012868881 0.360105201601982 0.452890083193779 0.242479851469398 -0.00823330841958523 0.126358124986291 0.301438628137112 0.367451563477516 0.389477831125259 0.43748859167099 0.376606547832489 0.290964549779892 0.350261673331261 0.429771262407303 0.352255837619305 -0.0209129765629768 0.109938840568066 0.463360622525215 0.748677706718445 0.742558199167252 0.544906479120254 0.769120347499847 1.15708273649216 1.44563269615173 1.4629641532898 1.46595182418823 1.46965363025665 1.42740350961685 1.40227392911911 1.45791656970978 1.55684750080109 1.60643943548203 1.604008436203 1.55938360691071 1.48864206075668 1.41252330541611
-9999 -9999 -0.485331839323044 -0.394491773843765 -0.220693588256836 -0.211026138067245 -0.533575257658959 -0.404110798239708 -0.00659659355878829 0.195928752422333 0.335094250738621 0.578886759281159 0.661294806003571 0.550974309444427 0.48171004652977 0.497091865539551 0.541673853993416 0.283241584897041 0.204985231161118 0.249009564518929 0.256717449426651 0.137442900240421 0.228772105276585 0.440548305213451 0.734791338443756 0.87822345495224 0.710632342100143 0.582160156965256 0.816570651531219 1.12014648318291 1.35377713441849 1.44758394956589 1.49992569684982 1.54605777263641 1.57459419965744 1.62799853086472 1.73157272338867 1.77925052642822 1.72903381586075 1.64975625276566 1.55593675374985 1.45635524988174 1.38056417703629
-9999 -9999 -9999 0.0223506778478623 0.269437775015831 0.076418861746788 -0.573436564207077 -0.39637171626091 0.124360001087189 0.517577022314072 0.775914925336838 0.94818240404129 0.855276882648468 0.729704433679581 0.70319014787674 0.662714946269989 0.487744234502316 0.260256372392178 0.335812704265118 0.312609992921352 0.140166109800339 -0.0857888333499432 0.0604683108627796 0.333650422841311 0.602078348398209 0.659198108315468 0.438751164078712 0.580394950509071 0.812778401374817 1.00438350439072 1.19302895069122 1.42123113870621 1.58467174768448 1.70376371145248 1.79364895820618 1.86849673986435 1.92973042726517 1.91100417375565 1.80671588182449 1.71203827857971 1.60295925140381 1.45706868171692 1.37435078620911
-9999 -9999 -9999 -1.07756726145744 -0.448916554450989 -0.192641896009445 -0.255684611201286 -0.254541131854057 0.109848102927208 0.464583486318588 0.769715124368668 1.01274225711823 0.968925499916077 0.965180587768555 0.927009403705597 0.79234174489975 0.553264147043228 0.428053432703018 0.46991260945797 0.413373395800591 0.241055967286229 0.0312207475304604 0.05364820510149 0.278126716241241 0.497341752052307 0.570676898956299 0.458290475606918 0.508889716863632 0.585492265224457 0.720126539468765 0.953309035301208 1.30102782249451 1.6809901714325 1.91738389730453 2.03521382808685 2.00801517963409 1.83833583593369 1.67691377401352 1.60242853164673 1.56238186359406 1.49792920351028 1.37691452503204 1.29883549213409
-9999 -9999 -9999 -9999 -0.967823803424835 -0.314389997720718 0.030277806520462 -0.526680248975754 -0.435033923387527 0.0378471612930298 0.609095954895019 0.999732446670532 0.998498487472534 0.863841915130615 0.798899501562119 0.756191152334213 0.651676937937737 0.476545974612236 0.402500811219215 0.435536161065102 0.41935667693615 0.229846197925508 0.0496696105226874 0.211524917371571 0.404247552156448 0.532333815097809 0.565417605638504 0.561614495515823 0.622232753038406 0.693944334983826 0.840465551614761 1.14733877182007 1.71712884902954 2.07231930494308 2.22670245170593 2.18339130878448 1.98268241882324 1.79557113647461 1.63070927858353 1.50524991750717 1.40612287521362 1.31590068340302 1.23437011241913
-9999 -9999 -9999 -9999 -9999 -0.857362973690033 -0.424465972185135 -0.725399476289749 -0.862663471698761 -0.282230734825134 -9999 1.0089741230011 0.889992189407349 0.559651467204094 0.431763142347336 0.432959344983101 0.415088963508606 0.386291909217834 0.573182535171509 0.751299828290939 0.768810451030731 0.53533046618104 0.141559705883265 0.134265101701021 0.321310959756374 0.488810136914253 0.49049885571003 0.533466055989265 0.858832764625549 1.07951098680496 1.27983070611954 1.60190286636353 1.9985390663147 2.14651470184326 2.22978615760803 2.23978073596954 2.14522888660431 1.96948025226593 1.76417469978333 1.58550870418549 1.42613755464554 1.27247905731201 1.14973640441895
-9999 -9999 -9999 -9999 -9999 -2.01228443384171 -1.30857849121094 -0.831765174865723 -0.839933127164841 -0.332801155745983 -9999 0.893981051445007 0.918173480033875 0.616246169805527 0.414563402533531 0.322432512044907 0.279873076081276 0.334040132164955 0.649939835071564 0.978495299816132 1.05975171923637 0.721363839507103 0.157479080557823 0.177067549526691 0.341030336916447 0.450862699747086 0.431754809617996 0.568733769655228 0.796986764669418 1.01900774240494 1.20441265106201 1.33974478244782 1.41685678958893 1.65687197446823 1.90724021196365 2.07032504081726 2.08693652153015 2.00610918998718 1.87066345214844 1.68598884344101 1.45697234869003 1.20784704685211 1.04529840946198
-9999 -9999 -9999 -9999 -9999 -9999 -1.60888814926147 -1.08898973464966 -0.675055402517319 -0.348304398357868 -0.0478202626109123 -9999 0.408272302150726 0.332385325431824 0.299275144934654 0.320908492803574 0.36731054186821 0.4734634578228 0.757582041621208 0.911557644605637 0.919555926322937 0.830299723148346 0.674364340305328 0.609979617595673 0.514936864376068 0.418194529414177 0.375365775823593 0.423603671789169 0.443759316205978 0.490155622363091 0.521504789590836 0.512374138832092 0.607201600074768 1.06057515144348 1.54723703861237 1.8665020108223 1.90325391292572 1.78985059261322 1.60306859016418 1.40115201473236 1.194682264328 0.997637832164764 0.887127673625946
-9999 -9999 -9999 -9999 -9999 -9999 -9999 -1.61394145488739 -0.711105036735535 -0.345263332128525 -0.377891850471497 -0.553176352381706 -0.478090783953667 -0.311495381593704 -0.11083186045289 0.123364076763391 0.371150159835815 0.46982274055481 0.715146833658219 0.764600068330765 0.714158648252487 0.737284976243973 0.923075658082962 0.86265697479248 0.602395981550217 0.307251724600792 0.156309944391251 0.269070106744766 0.448949691653252 0.436639845371246 0.389022088050842 0.55218014717102 1.19024910926819 1.65230836868286 1.78721189498901 1.68239116668701 1.4799936413765 1.2772610783577 1.09311680793762 0.942779541015625 0.836710327863693 0.787123012542725 0.834509086608887
-9999 -9999 -9999 -9999 -9999 -9999 -9999 -9999 -1.59729533195496 -0.866201400756836 -0.612257325649261 -0.947124886512756 -1.0232227563858 -0.475581519305706 0.0879727974534035 0.470306822657585 0.604087156057358 0.5998808324337 0.857105225324631 0.822957009077072 0.632220822572708 0.557759821414948 0.823045790195465 0.803208494186401 0.551392108201981 0.279494363069534 0.22638333439827 0.600331479310989 0.935504955053329 0.920389503240585 0.807345312833786 0.937086057662964 1.49557547569275 1.6480309844017 1.55527913570404 1.36291126012802 1.19872258901596 1.08355773687363 0.979019963741303 0.899581760168076 0.860652297735214 0.870115971565247 0.910799527168274
-9999 -9999 -9999 -9999 -9999 -9999 -9999 -9999 -9999 -1.7515035867691 -1.21696376800537 -1.17380377054214 -1.17476669549942 -0.694757643342018 -0.0618432462215424 0.376490119099617 0.424218690395355 0.597191178798676 0.847120410203934 0.812707036733627 0.674470055103302 0.671507781744003 0.759388917684555 0.609366327524185 0.387315362691879 0.283037799596786 0.447967261075974 0.857027977705002 1.02027736902237 1.03853499889374 1.07740494012833 1.23704972267151 1.23251042366028 0.981242471933365 0.857809692621231 0.898213517665863 1.03744540214539 1.09862151145935 1.05640515089035 1.0201627612114 1.01076263189316 1.02724913358688 1.05699261426926
-9999 -9999 -9999 -9999 -9999 -9999 -9999 -9999 -9999 -2.58499419689178 -1.93140133619308 -1.38914984464645 -1.3752629160881 -1.18739295005798 -9999 -0.181754510104656 0.230257628858089 0.670479045808315 0.781620615720749 0.677732050418854 0.540064495801926 0.517108619213104 0.515091598033905 0.517876088619232 0.419037133455276 0.387695950269699 0.585706245899201 0.885537254810333 0.969476473331451 0.937962979078293 0.904661899805069 0.95272963643074 0.998957043886185 0.808516901731491 0.613016217947006 0.593438816070557 0.839906358718872 1.09749398231506 1.2058950304985 1.2463036775589 1.22973283529282 1.18082158565521 1.24352796077728
-9999 -9999 -9999 -9999 -9999 -9999 -9999 -9999 -3.50598082542419 -2.86045455932617 -2.10489696264267 -1.44021703004837 -1.24179660081863 -1.59206922054291 -1.53541147708893 -9999 -0.117443026602268 0.448434041440487 0.6764843583107 0.651560455560684 0.480241423845291 0.300858160853386 0.339975664019585 0.549796256422996 0.576426237821579 0.553027164936066 0.655829960107803 0.772680765390396 0.715559422969818 0.586070135235786 0.572190341353416 0.774100732803345 0.80516152381897 0.193633738160133 -0.130221128463745 0.0327678292989731 0.614299833774567 1.10208755731583 1.30022804737091 1.31559252738953 1.23614842891693 1.17521268129349 1.36015063524246
-9999 -9999 -9999 -9999 -9999 -9999 -9999 -9999 -9999 -3.21754348278046 -2.37067070007324 -1.52661639451981 -1.14843732118607 -1.55485005378723 -1.64734035730362 -1.29533013701439 -9999 -9999 0.354272106476128 0.448864698410034 0.345258907973766 0.226926778256893 0.272735963761807 0.539201390743256 0.763252466917038 0.823457139730453 0.677721413969994 0.484387573599815 0.248910787701607 0.175253622233868 0.315633191168308 0.552612841129303 0.143578112125397 -0.118952304124832 -0.0113149210810661 0.310968862473965 0.63964609503746 0.953539746999741 1.20483333468437 1.32428270578384 1.32939667701721 1.29300196170807 1.43964998722076
-9999 -9999 -9999 -9999 -9999 -9999 -9999 -9999 -9999 -9999 -2.99476120471954 -2.12283453941345 -1.34607710838318 -0.963799291849136 -1.10438618063927 -1.24533078670502 -9999 -9999 -0.175728593021631 0.0829485692083836 0.255562171339989 0.325924521684647 0.265996152162552 0.481025052070618 0.679805606603622 0.730915749073028 0.584629282355308 0.390692338347435 0.256292878091335 0.241477005183697 0.26503968089819 0.201597453653812 -0.141081200540066 -0.0542921566753648 -0.0279171781730838 -0.0498733095824718 0.042665358632803 0.648164417594671 1.09932910203934 1.33138561248779 1.41384363174438 1.45172822475433 1.54349172115326
-9999 -9999 -9999 -9999 -9999 -9999 -9999 -9999 -9999 -9999 -9999 -9999 -1.83558000326157 -1.06260882019997 -0.949318736791611 -1.10916420221329 -1.0778842151165 -9999 -9999 -0.275283040478826 0.0837959233671427 0.30101535320282 0.291042351722717 0.346921554207802 0.428920298814774 0.499928307533264 0.515298306941986 0.386412084102631 0.262989041209221 0.0420360267162323 -0.203210783004761 -0.338133543729782 -0.105533331632614 -0.107920797169209 -0.150764875113964 -0.0718008384108544 0.209580893814564 0.438583214581013 0.893603777885437 1.35620933771133 1.66961948871613 1.74773763418198 1.74650157690048
-9999 -9999 -9999 -9999 -9999 -9999 -9999 -9999 -9999 -9999 -9999 -9999 -9999 -1.84341949224472 -1.33725494146347 -1.24890903234482 -1.31045603752136 -1.05405592918396 -9999 -9999 -0.170789624750614 0.224998693168163 0.30071038454771 0.163006393611431 0.190238334238529 0.324825981259346 0.407725477218628 0.244291877746582 -0.0324253767728806 -0.279293611645699 -0.381701841950417 -0.263765294849873 0.0334447667002678 0.197590826451778 0.36843866109848 0.511161616444588 0.541717827320099 0.295206844806671 0.624744176864624 1.22763276100159 1.73848513364792 1.90630412101746 2.08405566215515
-9999 -9999 -9999 -9999 -9999 -9999 -9999 -9999 -9999 -9999 -9999 -9999 -9999 -2.18892877101898 -1.54374796152115 -1.3021256685257 -1.2629136800766 -1.18397881984711 -9999 -9999 -9999 -9999 0.142956371605396 0.124456307291985 0.0780126508325338 0.149387583509088 0.3610007584095 0.325087863206863 0.176976044476032 0.0573681866226252 -0.00717725746217184 0.0152824016287923 0.316109605319798 0.662634524703026 0.919857829809189 0.971727073192597 0.746545147895813 0.306993412971497 0.707628381252289 1.45292168855667 2.00220835208893 2.01827495098114 2.16096694469452
-9999 -9999 -9999 -9999 -9999 -9999 -9999 -9999 -9999 -9999 -9999 -9999 -9999 -2.90675950050354 -1.94487816095352 -1.23956141471863 -1.18837293386459 -1.33510879278183 -9999 -9999 -9999 -9999 -9999 0.0272310838103294 0.0663777156732976 0.048933916259557 0.200587059557438 0.258439649641514 0.274707102775574 0.439509734511375 0.610857796669006 0.665050858259201 0.90412694811821 1.09146466255188 1.0999231338501 0.956974411010742 0.725518751144409 0.440515470504761 0.516692227125168 0.950040131807327 1.45091692209244 1.75463219881058 2.02939788103104
-9999 -9999 -9999 -9999 -9999 -9999 -9999 -9999 -9999 -9999 -9999 -9999 -9999 -9999 -2.66729307174683 -1.77130430936813 -1.09573472738266 -1.18537257909775 -1.3122682094574 -9999 -9999 -9999 -9999 -0.551753449440002 -0.122712232172489 0.0980257496237755 0.0980198472738266 0.269994339346886 0.526260417699814 0.761402994394302 0.892893499135971 0.91498652100563 1.14841523766518 1.34389519691467 1.42060804367065 1.33025585412979 1.06276572346687 0.710981065034866 0.657864290475845 0.93044513463974 1.26855611801147 1.44115661382675 1.67188085317612
