# Supplementary material for: Automatic variable selection in ecological niche modeling: A case study using Cassin’s Sparrow (Peucaea cassinii)
Source: PLoS One. 2022 Jan 21;17(1):e0257502. doi: 10.1371/journal.pone.0257502 (PMC8782318; doi:10.1371/journal.pone.0257502)
Supplement: S1 File — Compressed file folder containing input data and example scripts used in the study. (ZIP) [file pone.0257502.s002.zip › S2_File-Data-and-Scripts/input/merra/M02.asc]

NCOLS 43 
NROWS 34 
XLLCORNER -118.8125 
YLLCORNER 23.75 
CELLSIZE 0.5 
NODATA_value -9999 
1.113765037059780 0.931522881984711 0.624666059017181 0.873942083120346 -9999 -9999 -9999 -9999 1.94186913967133 1.71175456047058 1.26065170764923 0.706306535005569 0.396659594774246 0.411807805299759 -9999 -9999 0.237734466791153 0.237734466791153 0.237734466791153 0.237734466791153 -9999 -9999 -9999 -9999 -9999 -9999 -0.0662987660616636 -0.101647196337581 0.599619752168655 0.81827700138092 0.938074570894241 1.39292992353439 1.23166941404343 1.53838506937027 1.64641660451889 1.7179580450058 1.98544969558716 2.19154558181763 2.47776312828064 2.81376957893372 3.14216048717499 3.41769211292267 3.68045742511749
1.42778613567352 1.36923787593842 1.4037978887558 -9999 -9999 -9999 -9999 -9999 -9999 1.34136968851089 1.22256951928139 0.663099417090416 -0.263115206360817 0.0275528386235237 -9999 -9999 -9999 0.237734466791153 0.237734466791153 -9999 -9999 -9999 -9999 -9999 -9999 -9999 -9999 -0.0176946744322777 0.962250458449125 1.06237775087357 0.912930297851563 1.28101638555527 1.04487260580063 1.28596087694168 1.44961631298065 1.60611425638199 1.88809549808502 2.11270201206207 2.37213509082794 2.65492463111877 2.94262425899506 3.22090277671814 3.50461783409119
1.35705954432487 0.925084412097931 -9999 -9999 -9999 -9999 -9999 -9999 -9999 1.12730741500854 1.0528847694397 0.869546639919281 0.792064321041107 0.76648174226284 -9999 -9999 1.2222207069397 1.14733572006226 0.478156131505966 -9999 -9999 -9999 -9999 -9999 -9999 -9999 -9999 -9999 -9999 -9999 0.266556322574615 1.14091985821724 0.883809691667557 0.993425124883652 1.18702846765518 1.44614596366882 1.78011033535004 2.09486081600189 2.41306881904602 2.70474493503571 2.96917245388031 3.22051014900208 3.50893864631653
1.26179015636444 -9999 -9999 -9999 -9999 -9999 -9999 -9999 -9999 -9999 0.638592126965523 0.744230103492737 0.737766194343567 -9999 -9999 1.23543455600739 1.2222207069397 1.14733572006226 0.478156131505966 0.206813402473927 -9999 -9999 -9999 -9999 -9999 -9999 -9999 -9999 -9999 -0.248648464679718 -0.0671105917543173 0.099172742292285 0.405870030447841 0.655029356479645 1.00285357236862 1.39256434440613 1.74716250896454 2.11548812389374 2.44477128982544 2.75704634189606 3.06513721942902 3.37632763385773 3.67801582813263
-9999 -9999 -9999 -9999 -9999 -9999 -9999 -9999 -9999 -9999 -9999 0.440906763076782 -9999 -9999 -9999 -9999 1.23399865627289 1.16526353359222 0.515788212418556 -9999 -9999 -9999 -9999 -9999 -9999 -9999 -9999 -9999 -0.363489630818367 0.106655061244965 0.411705254216213 0.0414600095129572 0.382697844074573 0.572673451900482 0.98841005563736 1.4768656373024 1.84178150892258 2.22512053251266 2.54510571956635 2.85325062274933 3.16649107933044 3.48766496181488 3.78539655208588
-9999 -9999 -9999 -9999 -1.43301874399185 -1.52032845616341 -0.889597952365875 -0.838106215000153 -9999 -9999 0.471713414788246 -9999 -9999 -9999 -9999 1.45466175079346 -9999 -9999 -9999 -9999 -9999 -9999 -9999 -9999 -9999 -9999 -9999 -9999 -0.294016899168491 0.452818423509598 1.0984486579895 0.90352224111557 1.2752939581871 1.14174603223801 1.32922089099884 1.69198869466782 1.96669738292694 2.33238704204559 2.65312407016754 2.95232093334198 3.25024321079254 3.55143222808838 3.78453006744385
-9999 0.462050420045853 -0.054495495557785 -0.790427231788635 -1.43301874399185 -1.52032845616341 -0.889597952365875 -0.838106215000153 -0.2206653021276 0.250626754015684 0.471713414788246 0.498650486767292 0.496612210571766 -9999 1.3824625313282 1.45466175079346 1.30504334238358 0.151065015839413 0.00631571151316166 -9999 -9999 -9999 -9999 -9999 -9999 -9999 -9999 -9999 -0.281260401010513 0.834611758589745 1.83708523511887 1.63182485103607 2.1065171957016 1.83203843832016 1.8701656460762 2.07365164756775 2.16108589172363 2.444384765625 2.7304313659668 3.00525557994843 3.28210203647614 3.5624144077301 3.76209092140198
0.207982356101274 0.462050420045853 -0.054495495557785 -0.486838966608047 -0.306783601641655 0.260811492800713 0.689496716856956 -0.172894588112831 -0.0553724281489849 0.253870647400618 0.474726158380508 0.493809580802917 -9999 -9999 1.02332219481468 1.24605859518051 1.30504334238358 0.151065015839413 0.00631571151316166 -9999 -9999 -9999 -9999 -9999 -9999 -9999 -9999 -9999 -9999 -9999 1.59853680729866 1.70296680927277 2.52361977100372 2.29917488098144 2.36441278457642 2.58411173820496 2.65296664237976 2.93674502372742 3.1314798116684 3.30734014511108 3.49535188674927 3.69558229446411 3.79649934768677
0.43723439052701 1.23789104223251 0.814682519435882 0.516732516884804 0.374430567026138 0.425732073187828 0.665795236825943 0.932760864496231 0.803383475542069 0.737975597381592 0.646400794386864 -9999 -9999 -9999 0.501879636198282 0.547692313045263 -9999 -9999 -9999 -9999 -9999 -9999 -9999 -9999 -9999 -9999 -9999 -9999 -9999 -9999 0.998163241147995 1.71450628042221 2.66972373723984 2.67334806919098 2.79941129684448 2.9499577999115 2.92233645915985 3.17056739330292 3.39622538089752 3.57234072685242 3.69709405899048 3.77971577644348 3.84241414070129
1.65805515050888 2.31034460067749 1.78799543380737 1.75010545253754 1.58655393123627 1.59815516471863 2.02762731313705 1.97465709447861 1.46117099523544 1.1524692773819 0.869475701451301 0.410777255892754 0.316222950816154 -9999 -0.0265622921288013 -0.111719425022602 -9999 -9999 -9999 -9999 -9999 -9999 -9999 -9999 -9999 -9999 -9999 -9999 -9999 1.62999126315117 1.16522641777992 2.21507008075714 2.71977989673614 2.84458549022675 3.00384795665741 3.12559204101563 3.10817673206329 3.17546246051788 3.33900122642517 3.52211833000183 3.709685754776 3.87281839847565 3.85378248691559
2.31965687274933 3.11218037605286 2.99673733711243 3.07605826854706 2.71513640880585 2.14096838235855 1.79406980276108 2.24946578741074 1.42506070137024 0.883427441120148 0.5595180362463 0.202750839293003 0.335071302950382 -9999 -0.46364937722683 -0.629290610551834 -0.7367530554533 -0.696947714686394 -9999 -9999 -9999 -9999 -9999 -9999 -9999 -9999 -9999 -9999 2.19077717065811 2.51766705513 2.59756572246552 2.82062921524048 3.11399354934692 3.1532143831253 3.10165083408356 3.01926984786987 2.95772199630737 3.02019567489624 3.19514672756195 3.36781072616577 3.52257580757141 3.65525631904602 3.71367878913879
2.04899977445602 3.08141078948975 3.23983058929443 3.39167079925537 2.99538660049438 2.22509406805038 1.53582026958466 1.94681689739227 1.22801388502121 0.796856015920639 0.642145562171936 0.517112696170807 0.517918741703033 -0.0869312852621078 -0.494205638766289 -0.642215371131897 -0.642215371131897 -9999 -9999 -9999 -9999 -9999 -9999 -9999 -9999 -9999 2.07917692065239 1.50041643977165 2.23642975091934 2.68683803081512 2.78577561378479 2.78862941265106 2.90537917613983 3.03597638607025 3.02711296081543 2.9282027721405 2.84248142242432 2.90955562591553 3.0390097618103 3.18885850906372 3.32754104137421 3.43057913780212 3.49476103782654
1.26708244085312 1.84668923616409 2.23880492448807 2.74494800567627 2.80737042427063 2.231600689888 1.23390328884125 1.50821530818939 1.27191066741943 1.16651380062103 1.06715676784515 0.781392413377762 0.547283154726028 -0.0261852771043778 -0.423575177788734 -0.292032870650291 -9999 -9999 -9999 -9999 -9999 -9999 -9999 -9999 -9999 -9999 2.74449083805084 2.86047461032867 2.54727549552917 2.32902371883392 2.30869264602661 2.46541163921356 2.64622046947479 2.82259278297424 2.95517182350159 2.98561170101166 2.90022983551025 2.89360294342041 2.98030579090118 3.06623446941376 3.1402318239212 3.20572056770325 3.25209889411926
1.3004295706749 1.40877959728241 1.73603942394257 2.20643161535263 2.20189464092255 1.71359387636185 1.07050319910049 1.5201574921608 1.38725122213364 1.36077666282654 1.30904982089996 1.05670161247253 1.02219634056091 0.878263539075851 0.534987717866898 0.295465472340584 0.432230725884438 0.706576481461525 -9999 -9999 -9999 -9999 -9999 0.903456032276154 0.713959366083145 -9999 2.4133811712265 2.56594293117523 2.21692962646484 1.94824028015137 1.96986050605774 2.28288753032684 2.312659907341 2.49158856868744 2.64780414104462 2.77150282859802 2.87416982650757 2.90083074569702 2.97382884025574 3.03785276412964 3.07615687847137 3.08807139396668 3.10616679191589
-9999 1.47232383489609 1.54347509145737 2.03381901979446 2.09344661235809 1.64105005264282 1.00165733098984 1.59269956350327 1.35641419887543 1.26714503765106 1.2899290561676 1.25964387655258 1.40702823400497 1.43739697933197 1.26014059782028 1.01957340836525 0.86950147151947 0.755162119865417 0.850501883029938 0.2880529910326 -9999 -9999 -9999 1.04802598953247 1.0367024242878 0.613125863671303 2.20524318218231 2.2037903547287 1.8208863735199 1.46871811151505 1.47121734619141 1.92117717266083 1.96217486858368 2.22083367109299 2.42533814907074 2.60363311767578 2.80602834224701 2.8861615896225 2.94094879627228 2.97368240356445 2.97571558952332 2.95190708637238 2.97634918689728
-9999 -9999 1.5328341126442 1.96786651611328 2.24138510227203 2.03100864887238 1.32524406909943 1.32700169086456 1.2233461856842 1.15625870227814 1.16340339183807 1.27187390327454 1.58497242927551 1.53583703041077 1.49360525608063 1.42891219854355 1.24896743893623 0.934868365526199 0.896922767162323 0.2880529910326 0.241726318001747 1.41059348583221 0.250191950798035 0.990535020828247 0.968438267707825 0.73459677696228 1.23405116796494 2.09910863637924 1.83413606882095 1.36259788274765 1.23073790073395 1.6522820353508 1.66881331205368 2.01864460706711 2.28582262992859 2.50159060955048 2.74283125400543 2.85029146671295 2.88453538417816 2.89841854572296 2.88980820178986 2.86261341571808 2.8984427690506
-9999 -9999 -9999 1.49361351728439 1.85798650979996 1.94883415699005 1.21045456528664 0.800922828912735 0.926732033491135 0.939942210912704 0.94087341427803 1.12668896913528 1.42641555070877 1.50990654230118 1.59515279531479 1.52484136819839 1.19613630771637 1.10203783512115 1.19939033985138 1.29497200250626 1.40734622478485 1.57977532148361 1.77282847166061 1.56797239780426 1.02394732832909 0.742417591810226 1.20878601074219 1.87172222137451 1.97063008546829 1.4912616610527 1.13321051597595 1.42427322864532 1.35985901355743 1.81474231481552 2.08698499202728 2.25331270694733 2.48356192111969 2.59915430545807 2.67356350421906 2.73619437217712 2.76037073135376 2.73685793876648 2.78689188957214
-9999 -9999 -9999 1.42225672006607 1.65276020765305 1.76521874666214 1.16719126701355 0.928224325180054 0.908961594104767 0.812197685241699 0.750408083200455 0.870053499937057 1.08949801325798 1.3618789434433 1.50990003347397 1.43219023942947 1.14052600860596 1.06125240325928 1.10801080465317 1.16075187921524 1.29653460979462 1.54311912059784 1.51234347820282 1.58223844766617 1.22635146975517 0.932931298017502 1.19607605934143 1.54525170326233 1.90488018989563 1.57413339614868 1.13228703737259 1.16554410457611 0.97760694026947 1.48178057670593 1.79420673847198 1.97451039552689 2.20305922031403 2.27641031742096 2.34877290725708 2.43397426605225 2.4987163066864 2.52084453105927 2.57422797679901
-9999 -9999 -9999 -9999 1.65346467494965 1.73947016000748 1.97586082220078 1.46179021596909 1.13803037405014 0.973743975162506 0.88023436665535 0.803225642442703 0.941997224092484 1.17749102115631 1.246466755867 1.08217084407806 0.78465291261673 1.01373473405838 0.903464496135712 0.93107658624649 1.26293704509735 1.82277957201004 1.73346062898636 1.66015481948853 1.35366958379745 1.09132270812988 1.14531896114349 1.25050046443939 1.64056190252304 1.65138852596283 1.36896870136261 1.04625359773636 0.923156464099884 1.08402268886566 1.39565795660019 1.73468683958054 1.98252531290054 2.04385868310928 2.05747792720795 2.09242844581604 2.15707767009735 2.23421590328217 2.24932534694672
-9999 -9999 -9999 -9999 -9999 1.7186026930809 2.19960635900497 1.48330491781235 1.27332431077957 1.21018779277802 -9999 0.987818706035614 1.08927811384201 1.25060838460922 1.31023943424225 1.17228736281395 0.867826592922211 0.931175935268402 0.765362071990967 0.79780039191246 1.2470315694809 2.0200642824173 1.81405289173126 1.58668236732483 1.22713187336922 0.967865544557571 0.991941964626312 0.925535047054291 1.19638534784317 1.53982329368591 1.52908197641373 0.965711504220963 0.836884647607803 0.652689242362976 0.835985869169235 1.20331979990005 1.48499612808228 1.6477801322937 1.72833428382874 1.78013354539871 1.81798424720764 1.8536363363266 1.91757695674896
-9999 -9999 -9999 -9999 -9999 1.9515363574028 2.02675046920776 1.83185300827026 1.66838784217834 1.53645879030228 -9999 1.26202800273895 1.20066211223602 1.38101553916931 1.38987743854523 1.30504773855209 1.26154752969742 1.15826240777969 0.96163415312767 0.765227764844894 -0.0855823159217834 -1.4454761505127 1.36064968109131 1.4350662112236 1.0880224108696 0.822080743312836 0.710377264022827 0.513636541366577 0.242252358794212 0.521712824702263 0.700336286425591 0.206782656162977 0.114977096766233 -0.0628333829343319 0.127915129065514 0.522382527589798 0.861475515365601 1.10214514732361 1.24222002029419 1.34033674001694 1.40943936109543 1.46339235305786 1.55668344497681
-9999 -9999 -9999 -9999 -9999 -9999 2.27288415431976 2.39435193538666 2.09328718185425 1.83176153898239 1.63335689306259 -9999 1.11749693155289 1.17575459480286 1.1414600610733 1.14702125787735 1.3577720284462 1.525392973423 1.45483348369598 1.23866635560989 0.707290552556515 0.0708729341626167 1.59552411586046 1.32639113664627 0.906154572963715 0.576955384016037 0.31594915241003 0.206249986588955 -0.2051269993186 -0.263738803565502 -0.128127570450306 -0.065465798729565 -0.00835160095011815 -0.276971080165822 -0.310571081936359 -0.154906994104385 0.032579393684864 0.205610854923725 0.439000976085663 0.652982234954834 0.846511310338974 1.02496100664139 1.14024316072464
-9999 -9999 -9999 -9999 -9999 -9999 -9999 2.22786169052124 2.13631789684296 1.9487276673317 1.73848700523376 1.56901640892029 1.25884966850281 1.10484437942505 1.05780124664307 1.17317759990692 1.46968451738358 1.73178502321243 1.91754916906357 1.69622409343719 0.950616298615933 -0.119708463549614 -0.119708463549614 -9999 0.155998013913631 0.073188111372292 0.0151294296607375 -0.0418910602107644 -0.207262563705444 -0.217605955898762 -0.200441403687 -0.273071075230837 -0.101638538390398 -0.22187784537673 -0.288372680544853 -0.305888539552689 -0.324457655847073 -0.253937815129757 -0.0449791025370359 0.190251735970378 0.424422499537468 0.63635568022728 0.750459331274033
-9999 -9999 -9999 -9999 -9999 -9999 -9999 -9999 1.96116862297058 1.82036596536636 1.73021861314774 1.68077201843262 1.47529106140137 1.29086624383926 1.14670443534851 1.16240199804306 1.39000688791275 1.49672199487686 1.74945179224014 1.5098580121994 0.781455300748348 -0.118312638625503 -0.107146039232612 -9999 0.448648229241371 0.282628168165684 0.11335714161396 -0.189566299319267 -0.166640941798687 0.0208044648170471 0.0347061604261398 -0.383408644795418 -0.975170782208443 -0.686378198862076 -0.471362814307213 -0.446883448958397 -0.529206198453903 -0.533218640089035 -0.409642171859741 -0.206933656707406 0.0213302407413721 0.223356641829014 0.369909860193729
-9999 -9999 -9999 -9999 -9999 -9999 -9999 -9999 -9999 1.69502973556519 1.63546272516251 1.67390205860138 1.60696289539337 1.46657979488373 1.25474292039871 1.06679864525795 1.00130229592323 1.08746195435524 1.18890813589096 1.04956981539726 0.582421589642763 -0.0766640309244394 0.0443594422191382 -9999 0.810111865401268 0.69739471077919 0.439221878349781 -0.126039330661297 -0.316141586005688 -0.28664031624794 -0.453042563796043 -1.09244459867477 -1.59523838758469 -1.13593564033508 -0.939080566167831 -0.933226811885834 -0.857333070039749 -0.862040930986404 -0.709375697374344 -0.490736111998558 -0.274628666043282 -0.102255254983902 0.0979689061641693
-9999 -9999 -9999 -9999 -9999 -9999 -9999 -9999 -9999 1.57935881614685 1.52755091190338 1.58095585107803 1.7405016541481 1.55991483926773 -9999 1.10642153024673 0.687888598442078 0.777450823783875 0.851496255397797 0.695467412471771 0.42198196798563 0.231592384725809 0.398197720199823 -9999 0.931612268090248 0.882593262195587 0.73405606970191 0.00456876382231713 -0.411201070994139 -0.693012058734894 -1.10785708427429 -1.78950501680374 -2.16271506547928 -1.76956987380981 -1.49953496456146 -1.42575503587723 -1.420825111866 -1.23633099794388 -1.0107697725296 -0.788352638483047 -0.573400771617889 -0.357948080450296 -0.114970586448908
-9999 -9999 -9999 -9999 -9999 -9999 -9999 -9999 1.39824414253235 1.37171566486359 1.35645461082458 1.40659296512604 1.59545862674713 1.64559848308563 1.50738960504532 -9999 0.821275341510773 0.576449882984161 0.555521738529205 0.59264075756073 0.626113349199295 0.658324503898621 0.906680083274841 -9999 0.365043610334396 0.925278544425964 0.666067356895655 0.0792409929446876 -0.401637449767441 -0.882757961750031 -1.50726126432419 -2.25886836051941 -2.33504519462585 -2.14240295886993 -1.88528978824615 -1.68484382629395 -1.60843710899353 -1.55671019554138 -1.34883351325989 -1.11804562807083 -0.851807469129563 -0.537471863627434 -0.295812007784843
-9999 -9999 -9999 -9999 -9999 -9999 -9999 -9999 -9999 1.12956023216248 1.09314216375351 1.07226413488388 1.19048207998276 1.48764771223068 1.47297382354736 1.28055874109268 -9999 -9999 0.377376160025597 0.349945560097694 0.51511458158493 0.786583876609802 0.920931124687195 0.727844904363155 -1.5546213388443 -0.93158255815506 0.440316766500473 -0.214545875787735 -0.900613588094711 -1.50291973352432 -2.12565749883652 -2.74239130020142 -2.46119241714478 -2.33491413593292 -2.19548892974854 -2.03609421253204 -1.87525595426559 -1.6903414607048 -1.52085781097412 -1.30937969684601 -1.03594173192978 -0.715476006269455 -0.479288786649704
-9999 -9999 -9999 -9999 -9999 -9999 -9999 -9999 -9999 -9999 0.896848124265671 0.833560252189636 0.903699374198914 1.03142884969711 1.31526178121567 1.46229650974274 -9999 -9999 0.522646766901016 0.326991036534309 0.427917662262916 0.741637083888054 0.382909414172173 0.401841183006763 -9999 -9999 -9999 -0.900128483772278 -1.26369096040726 -1.88017082214355 -2.53492126464844 -2.98989405632019 -3.00679240226746 -2.84601945877075 -2.60740613937378 -2.40453057289124 -2.27941634654999 -1.91447970867157 -1.57464294433594 -1.3300855755806 -1.11784480214119 -0.877746886014938 -0.707477921247482
-9999 -9999 -9999 -9999 -9999 -9999 -9999 -9999 -9999 -9999 -9999 -9999 0.74967383146286 0.930946826934814 1.28901165723801 1.53528555631638 1.43412179946899 -9999 -9999 0.494362056255341 0.384857422113419 0.51663316488266 0.519871461391449 0.316310986876488 -9999 -9999 -9999 -9999 -1.40744250416756 -1.7270742058754 -2.3644006729126 -2.74512810707092 -3.00067811012268 -2.84197046756744 -2.53799068927765 -2.26368114948273 -2.12024058103561 -1.94408272504807 -1.59070243835449 -1.3435982465744 -1.15816896557808 -0.96431468129158 -0.913099843263626
-9999 -9999 -9999 -9999 -9999 -9999 -9999 -9999 -9999 -9999 -9999 -9999 -9999 0.93819745182991 1.18997767567635 1.49049490690231 1.66939290761948 1.46708492040634 -9999 -9999 0.43721572458744 0.275893765687942 0.436507683992386 0.297203439474106 0.0605481751263142 -9999 -9999 -9999 -2.36066675186157 -1.85769885778427 -1.47866643667221 -1.80996451377869 -2.14688696861267 -2.3153392791748 -2.31442821025848 -2.01248910427093 -1.41404476165771 -1.23498401641846 -1.20894654989243 -1.16763883829117 -1.12650357484818 -1.10659046173096 -0.973305511474609
-9999 -9999 -9999 -9999 -9999 -9999 -9999 -9999 -9999 -9999 -9999 -9999 -9999 0.971166968345642 1.12148270010948 1.38488780260086 1.62115366458893 1.59999983310699 -9999 -9999 -9999 -9999 0.0949809648096561 0.278341539949179 0.13060899451375 -0.0748016629368067 -9999 -9999 -9999 -1.18899500370026 -1.24012484550476 -1.42567571401596 -1.95565894842148 -2.66416203975677 -9999 -9999 -1.23224101066589 -0.71334662437439 -1.02352520227432 -1.04190468788147 -0.996637964248657 -1.20242118835449 -1.03642654418945
-9999 -9999 -9999 -9999 -9999 -9999 -9999 -9999 -9999 -9999 -9999 -9999 -9999 0.902146553993225 0.899960517883301 1.05415914058685 1.30655298233032 1.48000326156616 -9999 -9999 -9999 -9999 -9999 0.132107917871326 0.152691811323166 0.0912308886647225 -9999 -9999 -9999 -9999 -9999 -1.61464600563049 -1.63425297737122 -9999 -9999 -9999 -0.155926685035229 -0.170641605556011 -0.597285816073418 -0.956487774848938 -1.14358977079391 -1.19050127267838 -1.37988716363907
-9999 -9999 -9999 -9999 -9999 -9999 -9999 -9999 -9999 -9999 -9999 -9999 -9999 -9999 0.666139632463455 0.641267472505569 0.729017961025238 1.042877805233 1.20433880090713 -9999 -9999 -9999 -9999 -0.00627929419279099 -0.0375076234340668 0.0457016751170158 -9999 -9999 -9999 -9999 -9999 -9999 -9999 -9999 -9999 -9999 -9999 -0.135693669319153 -0.0369619952980429 -0.508585494710132 -1.03083838224411 -1.14005769491196 -1.85858367681503
