# Supplementary material for: Automatic variable selection in ecological niche modeling: A case study using Cassin’s Sparrow (Peucaea cassinii)
Source: PLoS One. 2022 Jan 21;17(1):e0257502. doi: 10.1371/journal.pone.0257502 (PMC8782318; doi:10.1371/journal.pone.0257502)
Supplement: S1 File — Compressed file folder containing input data and example scripts used in the study. (ZIP) [file pone.0257502.s002.zip › S2_File-Data-and-Scripts/input/merra/M03.asc]

NCOLS 43 
NROWS 34 
XLLCORNER -118.8125 
YLLCORNER 23.75 
CELLSIZE 0.5 
NODATA_value -9999 
0.310088297724724 0.474664768576622 0.394343861937523 0.537514343857765 -9999 -9999 -9999 -9999 -0.425092428922653 -0.255059000104666 0.115969290584326 0.618845105171204 0.889947533607483 0.893832147121429 -9999 -9999 0.296380043029785 0.296380043029785 0.296380043029785 0.296380043029785 -9999 -9999 -9999 -9999 -9999 -9999 -1.08826640248299 -1.12897375226021 -1.02322652339935 -0.773485481739044 -0.442883692681789 -0.153284826874733 -0.232579699158669 -0.250421552360058 -0.207839265465736 -0.146540763229132 -0.106135510653257 -0.0688228897750378 -0.011745560541749 0.0504012200981379 0.127039697766304 0.230500987172127 0.368373611569405
0.209266050159931 0.509885928034782 0.787363597750664 -9999 -9999 -9999 -9999 -9999 -9999 0.163657609373331 0.32249830365181 0.637890434265137 0.898916625976563 0.642995238304138 -9999 -9999 -9999 0.296380043029785 0.296380043029785 -9999 -9999 -9999 -9999 -9999 -9999 -9999 -9999 -1.03229379653931 -0.188011831045151 0.236086755990982 0.294821938872337 0.275528883934021 0.18704559803009 0.156318494677544 0.164868265390396 0.176814562082291 0.167070499062538 0.183049717545509 0.229487910866737 0.311390683054924 0.421787258982658 0.548022866249084 0.670497059822083
0.306052801758051 0.777035236358643 -9999 -9999 -9999 -9999 -9999 -9999 -9999 0.0506890565156937 0.0555318586528301 0.0708602868020534 0.103088738769293 0.316963198781013 -9999 -9999 0.800242465734482 0.854887861013413 0.689951795339584 -9999 -9999 -9999 -9999 -9999 -9999 -9999 -9999 -9999 -9999 -9999 -0.12504331767559 0.395266163349152 0.568898212909699 0.576275205612183 0.575101286172867 0.574234819412232 0.561397844552994 0.567579036951065 0.595771998167038 0.643635898828506 0.719139891862869 0.82850791811943 0.968141239881515
0.14329782128334 -9999 -9999 -9999 -9999 -9999 -9999 -9999 -9999 -9999 0.644562658667564 0.599642932415009 0.694784343242645 -9999 -9999 0.792308941483498 0.800242465734482 0.854887861013413 0.689951795339584 0.624934643507004 -9999 -9999 -9999 -9999 -9999 -9999 -9999 -9999 -9999 -0.465841069817543 -0.220251997932792 0.116321570798755 0.597295020148158 0.746579122543335 0.800449460744858 0.82762650847435 0.860200560092926 0.905768358707428 0.963740020990372 1.02580246329308 1.10240660905838 1.20445296764374 1.33117320537567
-9999 -9999 -9999 -9999 -9999 -9999 -9999 -9999 -9999 -9999 -9999 0.750071406364441 -9999 -9999 -9999 -9999 0.798722553253174 0.866416645050049 0.717971819639206 -9999 -9999 -9999 -9999 -9999 -9999 -9999 -9999 -9999 -0.592264464497566 -0.344012893736362 0.0663909927010536 0.497812730073929 0.935154277086258 1.12608097195625 1.22726941108704 1.27788589000702 1.29833617210388 1.31587634086609 1.35838437080383 1.42630749940872 1.52527272701263 1.64982492923737 1.74426596164703
-9999 -9999 -9999 -9999 -0.448493808507919 -0.863584572076797 -1.15136660039425 0.271773853898048 -9999 -9999 2.0143861413002 -9999 -9999 -9999 -9999 0.778900837898254 -9999 -9999 -9999 -9999 -9999 -9999 -9999 -9999 -9999 -9999 -9999 -9999 -0.530011506378651 -0.00624465942382812 0.786762583255768 1.31323218345642 1.58862853050232 1.59374190568924 1.64745742082596 1.73318967819214 1.78012186288834 1.7924228310585 1.80578240156174 1.84889668226242 1.92384914159775 2.01796979904175 2.08204679489136
-9999 -0.584259644150734 -0.467448964715004 -0.298938795924187 -0.448493808507919 -0.863584572076797 -1.15136660039425 0.271773853898048 1.36935174167156 1.91665124893188 2.0143861413002 1.88825609087944 1.91360585093498 -9999 0.8874491751194 0.778900837898254 0.69736711634323 0.0855215000919998 0.0241710395552218 -9999 -9999 -9999 -9999 -9999 -9999 -9999 -9999 -9999 -0.199282497167587 0.468078270554543 1.2365349650383 1.50630373954773 1.77732996940613 1.90999221801758 1.98857307434082 2.01831884384155 2.00245751142502 1.99688338041306 2.04908844232559 2.11053335666656 2.17746660709381 2.24988703727722 2.30358691215515
-0.1311004973948 -0.584259644150734 -0.467448964715004 0.0710700690746307 1.08158604800701 1.74657918214798 1.41435545086861 1.01498377919197 1.5239705145359 1.97442841529846 2.11428649425507 1.94846177101135 -9999 -9999 1.11252184212208 1.07677255868912 0.69736711634323 0.0855215000919998 0.0241710395552218 -9999 -9999 -9999 -9999 -9999 -9999 -9999 -9999 -9999 -9999 -9999 1.07810544967651 1.05580590963364 1.7461944937706 2.05766494274139 2.22166657447815 2.30558030605316 2.3376042842865 2.28739523887634 2.27364981174469 2.29153668880463 2.33787035942078 2.40147240161896 2.43903629779816
-0.0244130097329617 -0.193213723599911 0.206964649260044 0.882680943608284 1.59826683998108 1.94162294864655 1.60640339851379 0.867384386062622 1.90489418506622 2.83733332157135 2.97604637145996 -9999 -9999 -9999 0.533004999160767 0.651921010017395 -9999 -9999 -9999 -9999 -9999 -9999 -9999 -9999 -9999 -9999 -9999 -9999 -9999 -9999 0.603431183099747 1.38295005559921 2.20824922323227 2.484255027771 2.58996021747589 2.66531045436859 2.77166781425476 2.806405210495 2.75184500217438 2.64188480377197 2.5468248128891 2.52255187034607 2.52145018577576
-1.20731665492058 -0.654543550312519 -0.134623928368092 0.625096221268177 1.28121501207352 1.46161570549011 1.05524781942368 1.12653430700302 1.82729556560516 2.35227644443512 2.48269679546356 2.23917374014854 2.12131556868553 -9999 -0.281406892463565 -0.280327682197094 -9999 -9999 -9999 -9999 -9999 -9999 -9999 -9999 -9999 -9999 -9999 -9999 -9999 0.703537076711655 0.719433683156967 1.73569762706757 2.28957736492157 2.62837641239166 2.79915010929108 2.86922559738159 2.90862131118774 2.94697427749634 2.95144045352936 2.90120613574982 2.78657219409943 2.63435208797455 2.62134110927582
-1.99124269485474 -1.48665464222431 -0.463752177357674 0.398686125874519 0.920727014541626 1.23929104804993 1.45212488174438 1.07642621994019 1.73710149526596 2.19778192043304 2.23641053438187 1.94789778590202 1.8569954097271 -9999 0.541009310632944 -0.0634447507560253 -0.096294566243887 -0.0900611065328121 -9999 -9999 -9999 -9999 -9999 -9999 -9999 -9999 -9999 -9999 0.941775554418564 1.48177462816238 2.0916873216629 2.6422536611557 2.90935323238373 2.96704580783844 2.99312007427216 3.01542737483978 3.03317453861237 3.05102751255035 3.03731150627136 2.9927726984024 2.91884996891022 2.82264454364777 2.72908203601837
-2.47522386312485 -1.62818685024977 -0.295774357020855 0.121619582176208 0.224686250090599 0.0647858336567879 -0.247901047766209 0.152583788335323 1.1448580160737 1.71409809589386 1.83527402877808 1.6692630648613 1.1673304438591 1.12311232089996 0.524780422449112 -0.0814900994300842 -0.0814900994300842 -9999 -9999 -9999 -9999 -9999 -9999 -9999 -9999 -9999 0.602187693119049 0.589335024356842 1.28846573233604 2.05121809244156 2.66411759853363 3.038791680336 3.22753927707672 3.1458217382431 2.96229243278503 2.81712086200714 2.81624598503113 2.93572382926941 2.99400551319122 2.98901069164276 2.92889811992645 2.83653094768524 2.77968261241913
-1.54923899769783 -0.746729087457061 -0.0791409458965063 0.260608432814479 0.209217011928558 0.0600404992699623 0.114211125671864 0.32249096184969 0.952116817235947 1.36494719982147 1.45097997188568 1.27329766750336 1.12333428859711 1.12629755735397 0.650643981993198 0.320666305720806 -9999 -9999 -9999 -9999 -9999 -9999 -9999 -9999 -9999 -9999 0.734216630458832 0.632566392421722 1.22432976365089 1.8912318944931 2.46001529693604 2.86314563751221 3.0839807510376 3.12282721996307 3.01608276367188 2.87372450828552 2.81278872489929 2.9001567363739 2.93065412044525 2.92881095409393 2.88794572353363 2.80420970916748 2.70612239837646
-1.16735228896141 -0.678079488873482 -0.336146739125252 -0.299023723602295 -0.42728365957737 -0.377267706766725 0.0620103795081377 0.29336710460484 0.800986006855965 1.20454412698746 1.33662713766098 1.16525454521179 1.03221468925476 1.2570788025856 0.998821139335632 0.650631833076477 0.682602685689926 0.685140746831894 -9999 -9999 -9999 -9999 -9999 -0.253149978816509 0.591597869992256 -9999 1.02297692000866 0.890540286898613 1.44650653004646 2.14774668216705 2.7145126581192 2.99647510051727 3.18219268321991 3.241676902771 3.19888424873352 3.08552203178406 2.95316858291626 2.92148332595825 2.89765021800995 2.84119200706482 2.76445314884186 2.69101519584656 2.6410632610321
-9999 -0.76761521846056 -0.23617606908083 -0.444759510457516 -0.442669063806534 -0.193866702914238 0.138971248269081 0.396492472290993 0.692306190729141 0.816883027553558 0.846294748783112 0.90554758310318 1.04699722528458 1.12327690124512 1.09102457761765 0.965311682224274 0.793797737360001 0.697495752573013 0.36332743614912 0.172269474714994 -9999 -9999 -9999 0.0871071994304657 0.932162046432495 1.54379912018776 1.29829730391502 1.21543506979942 1.69611122608185 2.34090250730515 2.87706990242004 3.13228397369385 3.27337093353272 3.30742440223694 3.23866641521454 3.12728419303894 3.03649957180023 2.97453420162201 2.91960821151733 2.8506692647934 2.7762247800827 2.70887069702148 2.65025062561035
-9999 -9999 -0.813184458017349 -0.68668110370636 -0.402452670037746 -0.086230769008398 0.0824996680021286 0.0784542411565781 0.339749286323786 0.57628259062767 0.800158208608627 1.02674680352211 0.981326586008072 0.892237311601639 0.821022033691406 0.815544390678406 0.850492942333221 0.570272815227509 0.318263624608517 0.172269474714994 0.0935028329491615 -0.0169395856559277 -0.419539021700621 0.532679522037506 1.26804181933403 1.31251209974289 0.773900067806244 1.34130700826645 1.78024680614471 2.33790802955627 2.87183513641357 3.2050822019577 3.369984126091 3.44385159015655 3.41378974914551 3.33611569404602 3.26243777275085 3.13573794364929 3.01420495510101 2.90495598316193 2.80977387428284 2.73101191520691 2.68389887809753
-9999 -9999 -9999 -0.248899930715561 -0.120053887367249 -0.216484799981117 -0.347090835869312 -0.223178227245808 0.107995018362999 0.446311183273792 0.764748030900955 1.03529424667358 1.0452712059021 0.953636360168457 0.825355410575867 0.715047854185104 0.62987057864666 0.356004759669304 0.383430632948875 0.433653280138969 0.33023102208972 0.0173448778688908 -0.110978849977255 0.519147989153862 1.06997475028038 1.15160312652588 0.7645383477211 1.25705152750015 1.66077404022217 2.1589127779007 2.70101191997528 3.17854318618774 3.44093217849731 3.56904957294464 3.60293114185333 3.59547100067139 3.58311333656311 3.49341378211975 3.29624748229981 3.10038506984711 2.93859300613403 2.82737276554108 2.78926184177399
-9999 -9999 -9999 -0.887797552347183 -0.613876014947891 -0.542698705196381 -0.543377611041069 -0.356168267130852 -0.142624002322555 0.238014785572886 0.701543086767197 1.10397982597351 1.25505805015564 1.19653751850128 1.02582189440727 0.832331955432892 0.68581730723381 0.558063143491745 0.601083916425705 0.495967224240303 0.275728556513786 0.0862049967050552 0.247039714455605 0.596765688061714 0.897844254970551 0.988647496700287 0.84662526845932 0.998613774776459 1.26101301908493 1.74241876602173 2.35920565128326 2.98528418540955 3.5195924282074 3.76181454658508 3.87066614627838 3.84305181503296 3.68034431934357 3.52257969379425 3.35876252651215 3.20719957351685 3.07203557491303 2.95693302154541 2.88277149200439
-9999 -9999 -9999 -9999 -0.960051834583282 -0.676948380470276 -0.546146130561829 -0.708325886726379 -0.53213372528553 -0.0868711918592453 0.478910619020462 0.994641476869583 1.29907811284065 1.25516586303711 1.12230771780014 0.974575918912888 0.828107899427414 0.589739912748337 0.47543132007122 0.659172251820564 0.711005836725235 0.306922578811645 0.212627744674683 0.478296756744385 0.774694353342056 0.990507483482361 1.09147840738297 1.18384224176407 1.36251738071442 1.56932401657104 1.91601125001907 2.51103620529175 3.32309408187866 3.92981331348419 4.19887900352478 4.14075181484222 3.84863429069519 3.57759852409363 3.36060938835144 3.21530020236969 3.12012093067169 3.04298374652863 2.95500519275665
-9999 -9999 -9999 -9999 -9999 -1.12838046550751 -1.14757867455482 -0.971992594003677 -0.62915800511837 -0.22907280921936 -9999 0.721235203742981 1.00308640003204 1.01870086193085 0.98031085729599 0.841201722621918 0.58310210108757 0.555331057310104 0.880975145101547 1.16140967607498 1.1444708943367 0.728605499863625 0.319727101922035 0.376599705219269 0.668303027749062 0.938061606884003 1.01832429766655 1.2062018096447 1.49538925886154 1.81803303956985 2.22130634784699 2.76681046485901 3.50013680458069 4.07449522018433 4.42368006706238 4.46897249221802 4.19745976924896 3.83647553920746 3.49193427562714 3.25773167610168 3.13727934360504 3.08995759487152 2.98339116573334
-9999 -9999 -9999 -9999 -9999 -1.59607418775558 -1.48483737707138 -1.09108976125717 -0.63987266421318 -0.24099542805925 -9999 0.536780321598053 0.813755667209625 0.861832165718079 0.891690105199814 0.881461197137833 0.807844632863998 0.85956329703331 1.27813848853111 1.63718301057816 1.53411746621132 0.80724755525589 0.321459972858429 0.465886330604553 0.716652810573578 0.899116909503937 0.98642960190773 1.31871047616005 1.31256875991821 1.61208266019821 2.10122358798981 2.56625199317932 3.12818932533264 3.78540387153625 4.28358054161072 4.48144736289978 4.3327977180481 4.05360536575317 3.7449018239975 3.46768808364868 3.2481348991394 3.09799475669861 3.01097922325134
-9999 -9999 -9999 -9999 -9999 -9999 -1.48507651090622 -1.28222492933273 -0.810242938995361 -0.395633444190025 -0.0349597215652466 -9999 0.503844705224037 0.582687765359879 0.766240417957306 1.00077891349792 1.19121662378311 1.32604166269302 1.72522889375687 2.0221284031868 1.67628698348999 0.582472187280655 0.771111685037613 0.908763867616653 0.938454926013947 0.883196848630905 0.823614126443863 1.02009158730507 1.17407120466232 1.37663626670837 1.63226726055145 1.91809033155441 2.17875136137009 2.94854562282562 3.78815388679504 4.3436185836792 4.39047617912292 4.17165713310242 3.8593254327774 3.55923068523407 3.30479822158813 3.11447727680206 3.01938164234161
-9999 -9999 -9999 -9999 -9999 -9999 -9999 -1.40800168514252 -1.06477756500244 -0.679089993238449 -0.319874975085259 -0.0708279207348824 0.0862356469035149 0.286253364384174 0.632263407111168 1.05239115953445 1.41566783189774 1.49527245759964 1.68425842523575 1.67295491695404 1.27711304426193 0.558892250061035 0.558892250061035 -9999 0.514992892742157 0.535946267843247 0.566948688030243 0.879652106761932 1.3352755188942 1.56028527021408 1.70185861587524 2.00660398006439 2.6697625875473 3.17802579402924 3.61461651325226 3.88860914707184 3.915043592453 3.75873637199402 3.52913858890533 3.32277357578278 3.16326839923859 3.05602660179138 3.00385031700134
-9999 -9999 -9999 -9999 -9999 -9999 -9999 -9999 -1.25947920084 -0.934421747922897 -0.630893430113793 -0.36414455473423 -0.19358483850956 0.137049740552902 0.549911677837372 0.96961065530777 1.31755183935165 1.49893964529037 1.70848104953766 1.58671480417252 1.13707128763199 0.56888855099678 0.648858958482742 -9999 0.44500045478344 0.49801082611084 0.710382062196732 1.35890935063362 1.73861527442932 1.90345615148544 1.98147832155228 2.16293296813965 2.84606590270996 3.27166390419006 3.40490186214447 3.3729165315628 3.32195122241974 3.27674572467804 3.2137035369873 3.15438687801361 3.09977324008942 3.05071172714233 3.02956190109253
-9999 -9999 -9999 -9999 -9999 -9999 -9999 -9999 -9999 -1.07127457857132 -0.819166201353073 -0.554769784212112 -0.313512831926346 -0.0891108478885144 0.215288873529062 0.564281788468361 0.909922087192536 1.28867927789688 1.58589813709259 1.51926773786545 1.1695293545723 0.773807710409165 0.89372324347496 -9999 0.486557930707932 0.558815032243729 0.885335355997086 1.55570617318153 1.69432120323181 1.82725155353546 2.15083940029144 2.60761251449585 2.26430807113647 2.41490061283112 2.56541359424591 2.69033236503601 2.83903450965881 2.95836548805237 3.02024037837982 3.04623675346375 3.06407599449158 3.09364984035492 3.10683896541595
-9999 -9999 -9999 -9999 -9999 -9999 -9999 -9999 -9999 -1.21099245548248 -0.882846659421921 -0.633116918802261 -0.372042042016983 -0.204087767004967 -9999 0.327300953865051 0.644068557024002 0.986808758974075 1.21688570976257 1.20043730735779 1.09020403623581 1.06449645161629 1.11161125302315 -9999 0.614809036254883 0.699652427434921 1.04175303578377 1.57977159619331 1.63328227996826 1.71885085105896 1.95178871154785 2.25358753204346 2.02701778411865 2.19317648410797 2.27433657646179 2.36331369876862 2.60207939147949 2.81044769287109 2.98423709869385 3.13497543334961 3.22583928108215 3.22876706123352 3.18789944648743
-9999 -9999 -9999 -9999 -9999 -9999 -9999 -9999 -1.65034104585648 -1.28836804628372 -0.955704653263092 -0.745143008232117 -0.507178950309753 -0.369675031304359 -0.218169245868921 -9999 0.325783574581146 0.618149316310883 0.888170129060745 1.08348479866982 1.1780353307724 1.14818317890167 0.922495770454407 -9999 0.875828862190247 0.844074642658234 1.17317628860474 1.37149381637573 1.19620991945267 1.12833023071289 1.37846397161484 1.86552457809448 1.42634744644165 1.19277248382568 1.25481712818146 1.61775881052017 2.20943396091461 2.75551302433014 3.08181736469269 3.28479886054993 3.36907150745392 3.34857423305511 3.33613889217377
-9999 -9999 -9999 -9999 -9999 -9999 -9999 -9999 -9999 -1.32016265392303 -1.05961390137672 -0.84867467880249 -0.779598808288574 -0.432052862644196 -0.293700858950615 -0.212127274321392 -9999 -9999 0.524178642034531 0.644908726215363 0.733521413803101 0.830930960178375 0.887245523929596 0.744740794599056 1.36234974861145 1.34739907979965 1.264534252882 0.880694788694382 0.619219648838043 0.756594240665436 1.14268079400063 1.39609860181808 0.488779437541962 0.752762240171432 1.23297187685966 1.75297178030014 2.26936218738556 2.63855221271515 3.04699413776398 3.37062537670135 3.51613419055939 3.45986406803131 3.43630964756012
-9999 -9999 -9999 -9999 -9999 -9999 -9999 -9999 -9999 -9999 -1.08272793889046 -0.926781266927719 -0.882995456457138 -0.574912229180336 -0.360122337937355 -0.244693578779697 -9999 -9999 0.259721930325031 0.409185141324997 0.563819593191147 0.696955445408821 0.492564943432808 0.528851918876171 -9999 -9999 -9999 0.444499909877777 0.574810510873794 0.794538021087646 0.89035981297493 0.721958512067795 0.645170038938522 0.743251264095306 0.951421439647675 1.29519602060318 1.80789414644241 2.51675864458084 2.93663914203644 3.25290024280548 3.46071705818176 3.5459132194519 3.60159635543823
-9999 -9999 -9999 -9999 -9999 -9999 -9999 -9999 -9999 -9999 -9999 -9999 -0.763265639543533 -0.672281551361084 -0.465249374508858 -0.29605133831501 -0.294295218586922 -9999 -9999 0.204276382923126 0.31431397497654 0.404467961192131 0.617109605669975 0.400747293233871 -9999 -9999 -9999 -9999 0.543774142861366 0.397253006696701 0.257201528549194 0.323586285114288 0.742785274982453 0.646002745628357 0.689387381076813 1.07886965870857 1.80849981307983 2.37851095199585 2.82162232398987 3.24415850639343 3.54510536193848 3.63078362941742 3.61099736690521
-9999 -9999 -9999 -9999 -9999 -9999 -9999 -9999 -9999 -9999 -9999 -9999 -9999 -0.537787821888924 -0.424743518233299 -0.356706610321999 -0.316366171836853 -0.386348748207092 -9999 -9999 -0.0686144288629293 -0.0240266177803278 0.214337986335158 0.280880418419838 0.0854051262140274 -9999 -9999 -9999 0.546472251415253 0.0748015493154526 -0.217087575793266 0.267996770143509 0.792748767137527 0.695964258909225 0.725766718387604 1.03842278122902 1.57450178861618 1.88222798109055 2.39541064500809 2.94279634952545 3.38087055683136 3.61459789276123 3.72716274261475
-9999 -9999 -9999 -9999 -9999 -9999 -9999 -9999 -9999 -9999 -9999 -9999 -9999 -0.53374696969986 -0.50691545009613 -0.484966105222702 -0.427910143136978 -0.52055144906044 -9999 -9999 -9999 -9999 -0.336098796129227 -0.0832767147570848 -0.0515985395759344 -0.0994353016838432 -9999 -9999 -9999 -0.503722727298737 -0.295262810587883 0.256665894389153 0.780843755602837 0.877708828449249 -9999 -9999 1.51281313896179 1.65792269706726 2.21979613304138 2.97208797931671 3.51908097267151 3.58877739906311 3.62871613502502
-9999 -9999 -9999 -9999 -9999 -9999 -9999 -9999 -9999 -9999 -9999 -9999 -9999 -0.584673869609833 -0.623132467269897 -0.664145028591156 -0.629550158977509 -0.629192054271698 -9999 -9999 -9999 -9999 -9999 -0.347420671582222 -0.11247612722218 0.0300731098279357 -9999 -9999 -9999 -9999 -9999 1.3462938785553 1.356072473526 -9999 -9999 -9999 1.43618874549866 1.44360108375549 1.86186995506287 2.59704875946045 3.27083873748779 3.54402294158936 3.53668270111084
-9999 -9999 -9999 -9999 -9999 -9999 -9999 -9999 -9999 -9999 -9999 -9999 -9999 -9999 -0.703937977552414 -0.849037683010101 -0.877114337682724 -0.794279950857163 -0.876272475719452 -9999 -9999 -9999 -9999 -0.539357876777649 -0.278330601751804 -0.0443523574620485 -9999 -9999 -9999 -9999 -9999 -9999 -9999 -9999 -9999 -9999 -9999 1.42599678039551 1.95765748023987 2.5440160036087 2.98197977542877 3.16617517471313 3.15648813247681
