# Supplementary material for: Automatic variable selection in ecological niche modeling: A case study using Cassin’s Sparrow (Peucaea cassinii)
Source: PLoS One. 2022 Jan 21;17(1):e0257502. doi: 10.1371/journal.pone.0257502 (PMC8782318; doi:10.1371/journal.pone.0257502)
Supplement: S1 File — Compressed file folder containing input data and example scripts used in the study. (ZIP) [file pone.0257502.s002.zip › S2_File-Data-and-Scripts/input/merra/M17.asc]

NCOLS 43 
NROWS 34 
XLLCORNER -118.8125 
YLLCORNER 23.75 
CELLSIZE 0.5 
NODATA_value -9999 
0.356892803311348 0.381738594174385 0.354631760716438 0.574687668681145 0.720139980316162 0.796140468120575 0.84353551864624 0.731575870513916 0.334585812687874 0.0266389437019825 0.141513454169035 0.796349024772644 1.20632865428925 1.13260679244995 1.10503274202347 0.736862295866013 -0.194642794132233 -0.289129602909088 0.224783611297607 0.893422335386276 1.62730007171631 2.33053684234619 2.53284358978272 1.7511687040329 1.45249342918396 1.15172326862812 0.198711666464806 -0.930570784211159 -1.08189879655838 -0.849132120609283 -0.456863795220852 -0.0986461117863655 -0.128927119076252 -0.0889173090457916 -0.00524869747459888 0.0800260979682207 0.13770567625761 0.218800716102123 0.31771040558815 0.425030395388603 0.531250751018524 0.632294470071793 0.75098825097084
0.036729346960783 0.422734558582306 0.906181633472443 0.934513819217682 0.834966599941254 0.756911563873291 0.799350422620773 0.994463461637497 0.892033809423447 0.618886187672615 0.561454376578331 0.964329940080643 1.17518957257271 1.29191099405289 0.989396542310715 0.437556581571698 0.0413261856883764 0.802647447213531 1.63481028079987 2.13041484355927 2.3323290348053 2.33092801570892 1.90595872402191 1.4613144993782 1.3042014837265 0.981108291447163 0.133153037726879 -0.420007856190205 -0.173347795754671 0.154441732913256 0.331068164110184 0.28106355369091 0.176296445727348 0.227257180213928 0.327096104621887 0.409262436628342 0.432953265309334 0.439915302395821 0.452577069401741 0.509103089570999 0.616610687971115 0.769621115922928 0.94771631360054
0.276603636704385 0.868454134464264 0.878442251682281 0.848812472820282 0.870124310255051 0.968153172731399 1.13329728841782 1.26942542791367 1.09376080036163 0.815433442592621 0.677183699607849 0.844382560253143 1.10863646268845 1.4119749546051 0.971900835633278 0.274091844260693 0.0796120271086693 1.1723704084754 1.48512361049652 1.53888672590256 1.58357886075974 1.71183190345764 1.49791398048401 1.83460203409195 1.29159298539162 0.351518663764 -0.157105660438538 0.278362488746643 0.384512394666672 0.430737525224686 0.427361994981766 0.370310318470001 0.426044809818268 0.466216883063316 0.525546699762344 0.590079492330551 0.643129903078079 0.704768878221512 0.775045984983444 0.843609124422073 0.924403870105743 1.03402752876282 1.18211560249329
0.171258574351668 0.483375975489616 0.659449836611748 0.760214418172836 0.659703820943832 0.529041618108749 0.598326927423477 1.0853965818882 1.18301635980606 1.25776207447052 1.43436850309372 1.74619660377502 2.04553284645081 1.39986823797226 0.408907473087311 -0.182449889183044 0.134314185380936 0.673816376924515 1.32137528061867 1.83015257120132 1.92176637649536 1.50967235565186 1.35900287628174 0.67583435177803 -0.115441858768463 -0.540289658308029 -0.319988285005093 -0.0828955873847008 -0.219431288540363 -0.263789921998978 -0.171160032972693 0.0179063361138105 0.302696509286761 0.438683196902275 0.532945647835732 0.625955837965012 0.742031717300415 0.890910959243775 1.03976875543594 1.1811757683754 1.30403555631638 1.40595685243607 1.52555896043777
0.334491321444511 0.111092354357243 0.16441987901926 0.394304619729519 0.429582938551903 0.501203352212906 0.846011584997177 1.1403412759304 1.46134560108185 1.55111140012741 1.53551098108292 1.58572000265121 1.68052333593369 1.10522475838661 0.47580923512578 0.268786796182394 0.771151530742645 1.60259045362473 2.01621899604797 1.94855111837387 1.83534423112869 1.98127717971802 1.52121286392212 0.403520593419671 -0.226099656894803 -0.295107859373093 -0.0774592965841293 -0.319555172324181 -0.629273360967636 -0.57829524576664 -0.256912776827812 0.141011446714401 0.512506932020187 0.682577872276306 0.82604917883873 0.969752603769302 1.10858577489853 1.22584623098373 1.32927217483521 1.42487788200378 1.52196205854416 1.63629305362701 1.81319582462311
0.850992480106652 0.0171759514138103 0.0661937637254596 0.406325093656778 0.811468601226807 1.05441744327545 1.02914969921112 1.18260867595673 1.57489930391312 1.93118208646774 2.27708082199097 2.50448837280273 1.53271827697754 0.619467169046402 0.287791505455971 0.484743341803551 0.997110933065414 1.56257709860802 1.46193243265152 1.66169571876526 1.95196692943573 1.86869632005692 0.883673679828644 0.251240872219205 -0.344187149778008 -0.393973502516746 0.389614936709404 0.547451111674309 0.0961740098893642 0.171347234398127 0.639316037297249 1.10248346328735 1.24369173049927 1.13729202747345 1.16008979082108 1.29611228704452 1.44844259023666 1.54596256017685 1.5855749130249 1.60209465026855 1.63306205272675 1.7110931634903 1.84627344608307
0.926000526547432 0.165377622842789 0.0667298376560211 0.609195294976234 0.940475940704346 0.898905938863754 0.606400138139725 0.787861043214798 0.920603460073471 0.971657544374466 1.02647367715836 1.07718270123005 0.532151558995247 0.0955717969685793 0.0555326621979475 0.37750268727541 0.815686520934105 0.511259827017784 0.399146947264671 0.508596360683441 0.336282229423523 -0.412324702739716 -0.549117648601532 0.175264927744865 0.528405174612999 0.6579833984375 0.877187299728393 0.872122716903686 0.714173918962479 0.939199894666672 1.30142395496368 1.46130880117416 1.43788245916367 1.4278712272644 1.46520537137985 1.49628843069077 1.46944575309753 1.4280547618866 1.45206137895584 1.48838955163956 1.55082734823227 1.66464796066284 1.85438928604126
0.52090331017971 0.271859529614449 -0.421039912104607 -0.0421432211995125 0.449526347219944 0.761654400825501 0.7653474599123 0.422260573506355 0.36795879304409 0.815945357084274 1.2596195101738 1.21102873086929 0.9941281914711 0.74219543337822 0.848106652498245 1.20434992313385 1.50538976192474 1.0394050359726 1.01702917814255 0.580258332192898 -0.113526873290539 -0.58216247856617 0.179376193881035 0.636753198504448 0.641880288720131 0.686500206589699 1.09887125492096 0.76316282749176 0.73623149394989 0.995619356632233 1.21227315664291 1.147387778759 1.30574949979782 1.49384371042252 1.6458860039711 1.74757661819458 1.7941333770752 1.76009349822998 1.70216997861862 1.67716264724731 1.72435233592987 1.85527911186218 1.98436388969421
0.079214446246624 -0.0620790749788284 0.106950375437737 0.480349135398865 1.02535730600357 1.36402449607849 1.10740024633706 0.0879439223557711 0.882937395200133 1.89264595508575 2.40356512069702 2.0951091170311 1.55879234075546 1.1910456776619 1.13561046123505 1.24961557388306 1.33653610944748 1.27467077970505 1.28592052459717 0.928575694561005 0.569639295339584 0.644091254472733 1.11755293011665 0.562817341089249 0.318093791604042 0.503446623682976 0.820928536355496 0.244037769734859 0.457197524607182 0.754629224538803 1.04972164034843 1.36395411491394 1.63931174278259 1.82868200540543 1.97397613525391 2.1013836145401 2.2295051574707 2.34875717163086 2.37123794555664 2.3152881860733 2.22321135997772 2.14748575687408 2.1554586648941
-0.634194451570511 -0.682850669324398 0.0148540392518044 0.767027346789837 1.31271857023239 1.3426638841629 0.759700846672058 0.403571772575378 1.24064432382584 1.78697156906128 1.92168401479721 1.82938981056213 1.7218029499054 1.31871883869171 0.867250442504883 0.722502660751343 1.07410019636154 1.27851504087448 1.20373207330704 0.995699554681778 0.848545724153519 0.86284938454628 0.643555074930191 -0.11281917989254 -0.169899415224791 0.100143680721521 0.13269175812602 0.118473922461271 0.491727613657713 0.641208678483963 0.79644216299057 1.22247569561005 1.52311809062958 1.86781606674194 2.12787407636642 2.27176067829132 2.30581336021423 2.28982634544373 2.31839392185211 2.35438442230225 2.37302947044373 2.36546959877014 2.38424477577209
-1.09925673007965 -1.12538452148437 0.128688049316406 0.954196488857269 1.27201420068741 1.34497956037521 1.36094933152199 0.709289795160294 1.21914332509041 1.746621966362 1.95128461122513 1.76126341819763 1.53650469779968 1.43470765352249 1.29523503780365 1.08728791475296 0.862419152259827 0.93127748966217 0.918006861209869 0.996445894241333 1.02545594573021 0.778363601863384 -0.100677461922169 -0.843950919806957 -0.823940217494965 -0.541479104757309 -0.515092238783836 -0.13592503964901 0.466646137833595 1.04556262493134 1.5518151640892 1.97191594839096 2.24771369695663 2.32430086135864 2.32544493675232 2.26539688110352 2.15801410675049 2.10430545806885 2.15335817337036 2.2258243560791 2.30827121734619 2.39012567996979 2.41252501010895
-1.59386386871338 -0.894379913806915 0.607909381389618 0.891814732551575 0.591384530067444 -0.00983642339706417 -0.639653837680817 -0.832385981082916 0.179918175935745 0.980049818754196 1.29266012907028 1.16351985931396 0.939630508422852 0.699014765024185 1.13099858164787 1.5623574256897 1.32779687643051 1.16401523351669 1.18539028167725 1.11877346038818 0.857322880625725 0.309160283207893 -0.774025699496269 -0.418123890459537 0.351069577038288 0.732955089211464 0.3347172498703 0.448162579536438 1.07576163709164 1.74242162704468 2.23026483058929 2.43053843975067 2.46329352855682 2.35347709655762 2.09045374393463 1.81737146377563 1.69842762947083 1.84593014717102 2.02216145992279 2.15860068798065 2.2341509103775 2.25594584941864 2.30455214977264
-1.19297722280025 -0.228129580616951 0.587305471301079 0.861481410264969 0.578087009489536 -0.143364216387272 -0.991903388500214 -0.981128489971161 -0.1133380651474 0.48445862531662 0.643404757976532 0.467251223325729 0.318351525068283 0.50622251033783 0.822422534227371 1.14739992618561 1.41240618228912 1.71674444675446 1.75728319883347 1.43077647686005 0.934925127029419 0.511453008651733 0.264804029464722 0.108459272608161 0.184422584250569 0.389068108797073 0.566122454404831 0.58459832072258 0.941694587469101 1.50694173574448 1.98901753425598 2.14812619686127 2.13523309230804 2.15164856910706 2.06096482276917 1.92833726406097 1.86365864276886 1.98496391773224 2.09689965248108 2.15154564380646 2.17015869617462 2.18403277397156 2.19345965385437
-0.500780591368675 -0.161120104789734 0.132340121269226 0.186380085349083 -0.277698218822479 -0.770036447048187 -0.807717555761337 -0.720507329702377 0.153918552398682 0.78077220916748 0.764980986714363 0.0728514462709427 -0.376343962550163 0.0635855972766876 0.295354977250099 0.409174081683159 0.697886157035828 1.2406893491745 1.29785692691803 1.16813451051712 0.887806648015976 0.460935848206282 -0.0572663195431232 0.0487174026668072 0.539528571069241 0.98465204834938 1.00961997509003 0.696128344535828 0.995812213420868 1.5429859161377 1.99026099443436 2.10174057483673 2.14738895893097 2.18772146701813 2.17463397979736 2.1408567905426 2.13418464660645 2.19000358581543 2.25880296230316 2.27589333057404 2.26607177257538 2.26148717403412 2.23259027004242
-9999 0.0360778540372849 0.858733746409416 0.281315700616688 -0.464288610499352 -0.893435037136078 -0.789717471599579 -0.425190532207489 0.289601141214371 0.399928852915764 0.0336544781923294 -0.37678939551115 -0.117574553191662 0.194164980947971 0.306090712547302 0.336742833256721 0.418104586005211 0.3514045804739 0.167401599138975 0.327637601643801 0.54138195514679 0.410685661435127 -0.228383395075798 -0.0197102412581444 0.566035695374012 1.08803327083588 1.18544765710831 0.846277868747711 1.13065990209579 1.68470710515976 2.12498047351837 2.18892948627472 2.21007378101349 2.20904066562653 2.1345911026001 2.08720009326935 2.16576256752014 2.31857857704163 2.40921058654785 2.44071817398071 2.41877555847168 2.34937131404877 2.21963441371918
-9999 -9999 -0.62642068862915 -0.654174417257309 -0.443831384181976 -0.400022900104523 -0.861005043983459 -0.844400906562805 -0.295990575104952 -0.0143287014216185 0.225032365694642 0.704146128892899 0.955992776155472 0.817909479141235 0.681704372167587 0.662445187568665 0.711664682626724 0.278943115472794 0.0703395154792815 0.0942110938485712 0.109168042242527 -0.051952038705349 0.06160097271204 0.462263609468937 0.988557457923889 1.27533688545227 1.07658241987228 0.865734469890594 1.21602594852448 1.65872257947922 2.00384237766266 2.16418435573578 2.25517461299896 2.31762366294861 2.34978473186493 2.41665093898773 2.56054475307465 2.65526387691498 2.61690034866333 2.53295469284058 2.42005455493927 2.28665826320648 2.161598944664
-9999 -9999 -9999 -0.0513455763459206 0.279153279960155 0.075027346611023 -0.798713010549545 -0.756295341253281 -0.0808907210826874 0.51493963599205 0.970432186126709 1.30161049365997 1.20985672473907 1.1095743060112 1.10331833362579 1.0199750483036 0.704722866415977 0.33217416703701 0.421208649873734 0.3354477211833 -0.00894788950681685 -0.444307628273964 -0.184162703156471 0.32142419219017 0.782300561666489 0.884595108032227 0.553646546602249 0.815035182237625 1.21672125458717 1.49554312229156 1.75060306787491 2.09643447399139 2.35454165935516 2.52679340839386 2.65717959403992 2.76450271606445 2.84990439414978 2.84372153282166 2.72832405567169 2.5980076789856 2.45005087852478 2.27785966396332 2.14661481380463
-9999 -9999 -9999 -1.31033861637115 -0.690978154540062 -0.408363464474678 -0.413668677210808 -0.485480710864067 -0.100972747057676 0.362907152622938 0.822924369573593 1.21010502576828 1.23177794218063 1.35928146839142 1.38238102197647 1.19854251742363 0.813071173429489 0.593788880109787 0.6596340239048 0.568115681409836 0.278680589050055 -0.0859279874712229 -0.0543940458446741 0.310743471607566 0.657211989164352 0.775636929273605 0.620253801345825 0.744436025619507 0.904940259456634 1.08832582831383 1.38812566995621 1.87439889907837 2.43166666030884 2.77475478649139 2.96009457111359 2.95360591411591 2.75429155826569 2.55313704013824 2.45420181751251 2.39819371700287 2.32091791629791 2.17967066764832 2.03701701164246
-9999 -9999 -9999 -9999 -1.32313084602356 -0.614917903020978 -0.0423427369445562 -0.760636072978377 -0.622379928827286 -0.0784757286310196 0.58454849421978 1.10301165580749 1.20280070304871 1.07727793455124 1.0123456120491 0.973465317487717 0.864072090387344 0.606592947244644 0.478592422604561 0.540564760565758 0.554956766963005 0.31771252155304 0.0744498014450073 0.322461050748825 0.607847407460213 0.801883465051651 0.870122003555298 0.893883180618286 1.03091714382172 1.1609810590744 1.35557202100754 1.73091259002686 2.45662174224854 2.93282201290131 3.1711859703064 3.16302080154419 2.94300303459167 2.70084490776062 2.47442829608917 2.31293380260468 2.19593658447266 2.08503159284592 1.93635061979294
-9999 -9999 -9999 -9999 -9999 -1.20936744809151 -0.716959398984909 -1.02638270258903 -1.05737152099609 -0.359614744782448 -9999 1.16124955415726 1.04948111772537 0.566211229562759 0.3614402115345 0.370519804954529 0.397312164306641 0.374163627624512 0.693355453014374 1.03760236501694 1.15434167981148 0.876506412029266 0.323949611186981 0.317247092723846 0.568909019231796 0.788334798812866 0.785655164718628 0.867022848129272 1.38417428731918 1.74656283855438 2.04043729305267 2.44136025905609 2.87182996273041 3.01117835044861 3.13459396362305 3.20029788017273 3.12422995567322 2.90865416526794 2.64876494407654 2.41616249084473 2.20288174152374 1.99064657688141 1.79563143253326
-9999 -9999 -9999 -9999 -9999 -2.58566517829895 -2.09171767234802 -1.34790663719177 -1.0845711350441 -0.387281343340874 -9999 1.06873214244843 1.11937415599823 0.691591501235962 0.361810617148876 0.183862390369177 0.117204951494932 0.222639089077711 0.751759716868401 1.39590355753899 1.68810410499573 1.27900087833405 0.448252320289612 0.487321776151657 0.679108113050461 0.770296090841293 0.702208065986633 0.892035698890686 1.2064485013485 1.548075735569 1.84417470693588 2.03425514698029 2.07928478717804 2.32759110927582 2.65808415412903 2.92642776966095 3.01386802196503 2.93209178447723 2.75975840091705 2.52107381820679 2.2143478512764 1.86549220085144 1.64164366722107
-9999 -9999 -9999 -9999 -9999 -9999 -2.39925047159195 -1.79661575555801 -1.02600193619728 -0.444925963878632 -0.020721310377121 -9999 0.395096778869629 0.136810816451907 -0.0111813358962536 -0.000400089845061298 0.133216858655214 0.381618208438158 0.877973482012749 1.33891481161118 1.57703746557236 1.49118368625641 1.24119455814362 1.16066299676895 0.957731992006302 0.719217818975449 0.59195202589035 0.632308185100555 0.622766673564911 0.680040240287781 0.744209569692612 0.772081524133682 0.983024507761002 1.57934459447861 2.19057333469391 2.60431728363037 2.69909143447876 2.58404970169067 2.3455917596817 2.08154678344727 1.81265040636063 1.56149443387985 1.43542793989182
-9999 -9999 -9999 -9999 -9999 -9999 -9999 -2.33442671298981 -1.18938547372818 -0.584073647856712 -0.46776781976223 -0.621726334095001 -0.686616241931915 -0.817906200885773 -0.70792356133461 -0.346240545809269 0.15108550041914 0.416716615855694 0.868774238228798 1.07611936330795 1.13987385034561 1.25251307487488 1.48315558433533 1.40015256404877 0.990291953086853 0.500949956476688 0.22597648948431 0.404507957398891 0.707149982452393 0.699554294347763 0.629499739408493 0.900524026155472 1.99201243519783 2.57240641117096 2.63489413261414 2.39163448810577 2.08983076810837 1.83102177381516 1.60141354799271 1.4248321056366 1.31930867433548 1.29780049324036 1.37737565040588
-9999 -9999 -9999 -9999 -9999 -9999 -9999 -9999 -2.14747573137283 -1.29570370912552 -0.865552985668182 -1.1128249168396 -1.28105974197388 -0.852976262569427 -0.236213542521 0.318554230034351 0.625865882635117 0.648695462942123 1.13869636654854 1.2082582116127 1.02185320258141 0.950991588830948 1.26496897339821 1.18702538013458 0.802710965275764 0.409786927700043 0.348095247149467 0.952800890803337 1.48648269176483 1.50184887647629 1.35659666061401 1.53754551410675 2.31859772205353 2.48640608787537 2.34479153156281 2.06335563659668 1.78292591571808 1.58807175159454 1.45704615116119 1.38301545381546 1.36923614740372 1.41176553964615 1.48065868616104
-9999 -9999 -9999 -9999 -9999 -9999 -9999 -9999 -9999 -2.26458835601807 -1.69936221837997 -1.51006494760513 -1.46006942987442 -0.940197628736496 -0.25246250629425 0.221089777350426 0.272705724835396 0.574734070897102 1.10409970879555 1.2172337770462 1.13411395549774 1.17906976938248 1.26922546625137 0.868470019102097 0.47595651447773 0.363324716687202 0.68577036857605 1.33707633018494 1.589184486866 1.63042443990707 1.69828045368195 1.91998134851456 1.83119608163834 1.45044935941696 1.31890189647675 1.42999492883682 1.63188642263412 1.67491763830185 1.61679233312607 1.58064019680023 1.57808347940445 1.59977436065674 1.65422058105469
-9999 -9999 -9999 -9999 -9999 -9999 -9999 -9999 -9999 -3.27241230010986 -2.65287629365921 -1.90153045654297 -1.66175632476807 -1.36613119840622 -9999 -0.393300776183605 -0.0204775169491768 0.619925527274609 0.888738864660263 0.868793517351151 0.799795305728912 0.877743268013001 0.9068767786026 0.705679166316986 0.500790819525719 0.524827429652214 0.913129889965058 1.38499811887741 1.50033882856369 1.44384342432022 1.38884705305099 1.45543669462204 1.50931442975998 1.22550669908524 0.956816047430038 0.950314885377884 1.31575400829315 1.66940276622772 1.82485656738281 1.88619756698608 1.86040003299713 1.78057858943939 1.87861135005951
-9999 -9999 -9999 -9999 -9999 -9999 -9999 -9999 -4.21246013641357 -3.70544230937958 -2.92677593231201 -2.02488204240799 -1.54883042573929 -1.78021914958954 -1.68299609422684 -9999 -0.272694966197014 0.318603923916817 0.655404874682426 0.735756099224091 0.610062950849533 0.409431600570679 0.547433710098267 0.789201378822327 0.856304198503494 0.916238582134247 1.14101552963257 1.27690267562866 1.10135045051575 0.845900624990463 0.811720722913742 1.14270247220993 1.20048950910568 0.330131747573614 -0.0826705172657967 0.201913296431303 1.02951645851135 1.65311741828918 1.91254231929779 1.94486683607101 1.85854812860489 1.79093006849289 2.0128608584404
-9999 -9999 -9999 -9999 -9999 -9999 -9999 -9999 -9999 -3.98465764522552 -3.18797550201416 -2.25424131155014 -1.66271213293076 -1.92044087648392 -1.86052161455154 -1.40351432561874 -9999 -9999 0.296582589298487 0.412380591034889 0.318161897361279 0.22924877256155 0.388413880765438 0.895394223928452 1.31839865446091 1.46826961040497 1.27198765277863 0.903545880317688 0.417856034636498 0.222408026456833 0.411187997460365 0.793552242219448 0.197287581861019 -0.0871999472379684 0.182568691670895 0.708988004922867 1.14293842315674 1.50336475372314 1.78107674121857 1.92682069540024 1.95448844432831 1.93094662427902 2.08543165922165
-9999 -9999 -9999 -9999 -9999 -9999 -9999 -9999 -9999 -9999 -3.55729243755341 -2.71975362300873 -2.01646554470062 -1.45392484664917 -1.36437755823135 -1.34904162883759 -9999 -9999 -0.296533654630184 -0.065996840596199 0.13291921466589 0.292759469151497 0.317491272091866 0.813920640945434 1.24613970518112 1.33830333948135 1.00385514497757 0.729267799854278 0.518468526005745 0.45101173222065 0.414775440096855 0.246556439995766 -0.270171412825584 0.00671846866607667 0.17362155020237 0.1874849781394 0.272917996346951 1.08127543777227 1.63861719369888 1.92156761884689 2.0400664806366 2.12719693183899 2.24362645149231
-9999 -9999 -9999 -9999 -9999 -9999 -9999 -9999 -9999 -9999 -9999 -9999 -2.22459690570831 -1.54753806591034 -1.33649057149887 -1.30771244764328 -1.15777536034584 -9999 -9999 -0.502614840865135 -0.163595822453499 0.134287241101265 0.31213655769825 0.492909547686577 0.706770986318588 0.828176546096802 0.756549143791199 0.641038393974304 0.525155973434448 0.211385315284133 -0.189281890913844 -0.443441508803517 -0.0431009405292571 0.0943385851569474 0.141849637031555 0.311992540955544 0.704022121429443 0.851955223083496 1.35879736542702 1.93978154659271 2.36153125762939 2.48158631324768 2.50759949684143
-9999 -9999 -9999 -9999 -9999 -9999 -9999 -9999 -9999 -9999 -9999 -9999 -9999 -2.41968021392822 -1.89730930328369 -1.57749692201614 -1.4149983048439 -1.13761554956436 -9999 -9999 -0.459298305679113 0.0117813856340945 0.212650211993605 0.111931023001671 0.234951287508011 0.498458793759346 0.670562371611595 0.431584820151329 0.0632478222250938 -0.234524063766003 -0.32104257941246 -0.108578050136566 0.355460369586945 0.682958427071571 1.00091674923897 1.22220935821533 1.2055149435997 0.720440232753754 1.0535556435585 1.79999339580536 2.45280120372772 2.65019464492798 2.82710313796997
-9999 -9999 -9999 -9999 -9999 -9999 -9999 -9999 -9999 -9999 -9999 -9999 -9999 -2.83903698921204 -2.23503625392914 -1.79571582078934 -1.46910697221756 -1.27150708436966 -9999 -9999 -9999 -9999 -0.072579975426197 -0.0490488462150097 0.0216247402131557 0.261971165239811 0.637110501527786 0.585515052080154 0.398436424136162 0.297703847289085 0.295084357261658 0.388635188341141 0.750631123781204 1.22055893540382 1.54740577936172 1.58968324661255 1.27961218953133 0.713578873872757 1.21514634490013 2.14289164543152 2.8312983751297 2.8313405752182 2.72075841426849
-9999 -9999 -9999 -9999 -9999 -9999 -9999 -9999 -9999 -9999 -9999 -9999 -9999 -3.42664921283722 -2.58832156658173 -1.80977016687393 -1.48145487308502 -1.46082994937897 -9999 -9999 -9999 -9999 -9999 -0.180599158257246 -0.0245921891182661 0.0992211449891329 0.347718754410744 0.478677383065224 0.504746907949448 0.784235566854477 1.08553900718689 1.18347337245941 1.48214147090912 1.68672530651093 1.64954578876495 1.42536097764969 1.12232691645622 0.850817316770554 0.983451563119888 1.49719977378845 2.12405446767807 2.54909946918488 2.50555489063263
-9999 -9999 -9999 -9999 -9999 -9999 -9999 -9999 -9999 -9999 -9999 -9999 -9999 -9999 -2.97525095939636 -2.12487794160843 -1.48101643323898 -1.4161640048027 -1.44458357095718 -9999 -9999 -9999 -9999 -0.800558000802994 -0.320547529612668 0.033891898416914 0.148372149467468 0.383576655387878 0.811765217781067 1.21441072225571 1.44048283100128 1.46208771467209 1.74065951108932 2.00451543331146 2.09294080734253 1.957259786129 1.60466166734695 1.13492051362991 1.1137420296669 1.52426707744598 2.00730410814285 2.19850370883942 2.07423021793365
