# Supplementary material for: Automatic variable selection in ecological niche modeling: A case study using Cassin’s Sparrow (Peucaea cassinii)
Source: PLoS One. 2022 Jan 21;17(1):e0257502. doi: 10.1371/journal.pone.0257502 (PMC8782318; doi:10.1371/journal.pone.0257502)
Supplement: S1 File — Compressed file folder containing input data and example scripts used in the study. (ZIP) [file pone.0257502.s002.zip › S2_File-Data-and-Scripts/input/merra/M01.asc]

NCOLS 43 
NROWS 34 
XLLCORNER -118.8125 
YLLCORNER 23.75 
CELLSIZE 0.5 
NODATA_value -9999 
85168.009374999994179 84763.45625 83956.73125 83814.0546875 83122.6875 81958.33515625 80770.17578125 80428.64453125 81838.2125 84275.5546875 86115.27109375 85966.9171875 84317.6921875 83011.71328125 79599.56640625 75956.41015625 74615.4984375 76998.9859375 79056.41015625 80100.43359375 80270.16796875 79735.0109375 77697.9109375 75382.4625 73802.46484375 73325.7875 74671.6859375 81330.0484375 84282.64375 85683.33984375 86380.053125 86982.259375 87978.521875 89108.75234375 90127.31640625 91043.43046875 91902.96796875 92646.08671875 93245.00546875 93871.70703125 94551.3796875 95252.50390625 95824.47265625
86619.13515625 86225.02265625 84686.01640625 82564.0578125 81377.91796875 80693.94765625 79881.5890625 79445.5515625 80346.56328125 82365.07421875 84398.35546875 85116.40859375 82940.98984375 82225.4046875 79689.015625 77521.17890625 78345.846875 81612.809375 82354.4890625 81309.76953125 79610.9328125 77991.1046875 74576.1921875 74264.33046875 73499.6484375 72913.834375 74290.45 81044.4875 83916.01328125 85229.45703125 85808.44453125 86297.64296875 87702.91171875 89027.03515625 90159.83203125 91181.43671875 92181.55390625 93070.36015625 93808.6828125 94426.73046875 95006.93125 95605.45234375 96082.32109375
86576.92109375 84319.31953125 81298.75078125 80107.19453125 79783.4609375 79851.9234375 79871.47109375 79218.73984375 79434.6921875 81022.24609375 83093.90625 84467.6953125 84041.0078125 82335.63359375 78708.09375 77206.38671875 80483.978125 80238.803125 80257.92734375 80357.81640625 79933.48359375 78446.85859375 75941.16484375 74238.54609375 71274.31640625 69688.91953125 72272.40859375 78317.36484375 81230.26953125 82922.3203125 84139.59765625 85393.0953125 87025.2328125 88359.95234375 89523.83203125 90623.97578125 91744.06875 92848.93125 93949.51171875 94871.94140625 95598.82734375 96148.28359375 96494.30234375
84614.825 82939.85390625 80127.93515625 78479.07734375 78102.421875 78678.68359375 79598.0375 79544.025 79468.46015625 80789.125 82791.321875 84195.571875 83258.146875 81118.6796875 78868.7578125 79034.98203125 82756.94375 83609.55625 82766.2109375 81698.2890625 80206.35703125 77953.83125 75447.85625 70609.65078125 68795.86328125 70103.22890625 73226.2140625 76148.2390625 79373.78515625 81931.75 83834.775 85327.4390625 86611.9515625 88018.95859375 89401.38671875 90671.68984375 91788.73984375 92846.59609375 93804.959375 94668.5 95461.81484375 96193.02109375 96744.50234375
81650.465625 82131.14375 81178.85625 79764.37734375 79870.55859375 81072.11484375 82238.81171875 81488.93046875 80484.09609375 80579.671875 81472.2703125 82078.0140625 79335.0015625 76430.56796875 77208.08984375 80385.46640625 83548.80703125 84550.70078125 82731.86796875 80313.16015625 78805.015625 78514.45 74745.3 73054.96953125 71775.25 71977.4578125 74675.38359375 78349.63984375 81934.28515625 84226.84765625 85593.65703125 86669.14921875 87550.90546875 88464.50625 89601.25390625 90809.0875 91901.46328125 92886.48203125 93751.80625 94507.42578125 95190.61171875 95843.29765625 96479.30390625
78730.08515625 81228.51875 82621.23125 82217.50859375 82114.5 82072.8578125 81811.865625 83200.915625 82250.1609375 81771.80078125 81844.88046875 81568.7671875 78061.4046875 76408.03046875 78022.53125 81198.3 83481.82734375 82326.00859375 80304.109375 79196.4609375 77385.846875 73389.6625 69561.5875 69418.3234375 71177.5 73450.15 75344.3875 78231.4875 82387.8078125 85028.5234375 86357.78203125 87185.1265625 87920.9515625 88987.26953125 90023.515625 90964.828125 91824.19375 92676.49375 93514.59140625 94313.0703125 95093.2421875 95847.84921875 96373.95546875
76145.7390625 80570.740625 82876.415625 83390.18359375 83056.08203125 82892.0125 83667.94140625 84896.97265625 83986.0875 83041.41796875 81604.7578125 79267.48125 78269.20625 79604.84609375 81780.203125 83916.6234375 85062.47890625 83272.74765625 82754.2984375 81159.5703125 77912.53359375 73503.21953125 71429.66328125 71269.68828125 72369.5 74044.625 75557.33828125 76126.10703125 80226.55625 83064.8125 84520.36875 85517.134375 87066.834375 88833.1625 90192.23046875 91158.8421875 91919.18359375 92746.83984375 93576.68359375 94453.78515625 95342.059375 96173.94765625 96809.40390625
76551.1921875 80171.0328125 85721.2328125 86636.78203125 86346.50390625 86061.928125 86417.85703125 87384.65078125 89202.278125 89415.796875 87646.71640625 84429.475 82125.8375 82757.58984375 84044.82421875 84377.925 83161.53046875 83883.21171875 84146.0265625 83202.671875 81586.56484375 80043.975 78880.4625 76543.596875 74318.4609375 73606.4546875 74943.2140625 74923.6140625 77976.3578125 80529.2578125 82722.01953125 85183.69140625 87158.09765625 88802.77109375 90183.0703125 91378.31640625 92489.6671875 93651.8171875 94557.8 95461.4140625 96324.21875 97039.71484375 97439.74609375
81279.15078125 78982.3046875 87363.6796875 90754 90988.5390625 88722.165625 85628.04140625 88817.56015625 91765.1140625 90009.90625 86284.38515625 84017.5828125 82271.4328125 82145.25234375 82468.18359375 82182.11484375 80886.5515625 81153.3390625 81257.6171875 81576.36328125 81853.8171875 81626.61796875 80012.37421875 77928.20625 76648.86328125 76062.628125 75832.4953125 76112.5203125 79068.74375 81084.16796875 82822.4953125 85339.68125 87279.88125 88887.340625 90233.125 91274.34609375 92051.3859375 93033.4109375 94148.425 95359.33984375 96416.2 97123.16171875 97716.45546875
86854.61171875 81691.3609375 87265.6234375 91130.125 92556.8046875 91183.6921875 88340.0109375 92511.5984375 92974.37265625 90227.9375 86374.66640625 83567.36640625 82239.29765625 81839.64765625 83205.375 83888.23203125 81937.2671875 80945.5921875 79771.184375 79648.05859375 80118.2578125 80367.55625 79690.13125 78219.74296875 77270.484375 76523.8828125 75865.45625 77900.79375 80738.34765625 83081.046875 84921.68203125 86503.2171875 87862.2671875 88998.42734375 90099.65625 91160.66875 92140.45546875 92999.22421875 93929.3 94900.46875 96016.59609375 97241.15625 97749.90625
91525.69375 88044.9796875 91121.0671875 91913.93515625 92761.2890625 92070.8078125 88964.2625 89551.3 91101.4171875 89447.66015625 86104.3875 83491.0984375 82308.5109375 80181.63984375 81729.73046875 83999.75 83494.29453125 81807.02578125 80491.75234375 79534.79296875 78930.18125 78604.01875 78252.48125 80167.5546875 80723.36328125 79979.86484375 79127.59296875 80891.02421875 83624.584375 85757.84375 87109.9453125 87913.903125 88822.128125 89546.56484375 90197.04296875 90954.43828125 91985.225 93348.4625 94522.2734375 95374.875 96069.46328125 96776.221875 97352.621875
91076.44296875 90538.2609375 91530.0984375 91803.50625 93080.23828125 93026.6625 90214.54375 91354.58125 92796.121875 90878.12890625 87346.72890625 84780.5078125 83975.3828125 82414.99609375 81396.33203125 81800.34296875 83591.7421875 83044.3046875 81956.5546875 80290.88671875 78709.471875 78079.13125 79618.24375 82203.63203125 81867.01953125 80604.4734375 81091.1328125 83124.5078125 84762.9625 86009.00390625 86872.3203125 87421.53515625 87885.19140625 88844.46953125 90002.99609375 91399.08984375 93031.70078125 94447.43203125 95397.47734375 96070.93359375 96610.95546875 97123.73984375 97532.15859375
92709.23515625 92314.49921875 90307.36796875 89350.53203125 90632.0546875 93163.54609375 95319.39765625 94881.01640625 95537.89453125 94420.8125 91900.36796875 88924.23203125 85617.83828125 86197.64765625 83791.80078125 81079.665625 81392.39453125 81666.73828125 80751.13671875 79645.13671875 78528.79375 77770.84375 79499.46875 82581.85546875 82277.31640625 80897.57734375 81481.94453125 83296.81328125 85298.47265625 86247.5625 86641.54453125 87243.3171875 88221.1046875 89112.15234375 90456.1484375 92239.40546875 94183.23125 95383.70625 96253.34921875 96811.5859375 97212.3484375 97608.19609375 97957.82734375
98652.103125 96714.6625 94605.0875 91619.97109375 90735.2421875 92257.38984375 95356.54921875 96992.81796875 97554.41171875 96459.2109375 94437.8 92507.14921875 91494.71796875 90745.23515625 88562.35546875 85593.07734375 82880.359375 80841.484375 78237.43046875 77252.40234375 77402.675 77772.54140625 78332.74765625 81707.615625 82582.796875 81833.28828125 81650.71640625 84078.94765625 86382.57890625 87232.1015625 87398.90625 87920.84921875 88839.64296875 89636.07890625 90611.14453125 92066.3390625 94056.228125 95560.240625 96558.12578125 97312.7265625 97852.646875 98176.48671875 98295.50546875
-9999 100729.29140625 98893.68515625 93948.203125 93578.0546875 95752.928125 97058.54765625 97724.67890625 97722.39765625 96607.8984375 95784.23984375 96408.6234375 96659.0484375 95944.39765625 93344.19140625 89966.12734375 87044.2125 84156.5375 81429.80234375 79372.0859375 78042.40859375 77698.63359375 80284.57734375 83864.93671875 84597.5546875 83076.63125 81433.95703125 84301.73828125 87070.26171875 87781.07421875 87652.6765625 88240.46953125 89327.66328125 90215.6796875 91298.79296875 92660.84765625 94235.68671875 95610.55546875 96488.64296875 97166.5859375 97677.9984375 98036.07578125 98359.43203125
-9999 -9999 100666.12109375 96572.44375 95355.51953125 97323.1 100593.22421875 99451.33046875 98966.6 98564.48046875 98354.01640625 98256.7328125 96636.8453125 96328.71953125 94710.88671875 91888.5890625 88721.5921875 86714.0796875 85874.3859375 84366.03515625 81965.8828125 79715.509375 83069.521875 84440.5109375 85223.578125 84229.3375 81394.7890625 84280.9140625 87446.68359375 88440.21484375 88394.8296875 88907.17421875 89959.00546875 90858.57578125 92032.05078125 93296.2453125 94403.46171875 95423.03046875 96206.17421875 96851.25 97422.06171875 97980.47421875 98588.45546875
-9999 -9999 -9999 98298.3 94509.81640625 94234.70078125 99550.534375 100640.309375 99960.5609375 99090.3046875 98233.4546875 97148.684375 94748.034375 94675.15234375 93880.1796875 91606.56328125 88213.6515625 86854.1140625 87047.734375 86346.8671875 85129.10234375 84401.70390625 85322.77265625 86258.71640625 86377.21875 85331.75625 83614.84453125 85040.41328125 87552.20703125 88947.9453125 89448.078125 89794.771875 90617.509375 91512.96484375 92472.0703125 93336.28671875 93986.71953125 94620.53828125 95464.9859375 96258.16796875 97025.709375 97834.2734375 98659.6484375
-9999 -9999 -9999 99704.18046875 94750.54296875 91995.978125 95883.1375 100293.6125 100417.24375 99603.6171875 98377.98515625 96749.3265625 94832.2515625 93295.9109375 91684.7578125 89696.58671875 87400.7890625 86445.7265625 85772.578125 85626.18359375 85902.25234375 86420.08203125 87106.86328125 87347.36171875 87243.25 86769.09765625 86108.584375 86494.696875 87852.69375 89477.1875 90671.46015625 91000.1484375 91182.5859375 91858.12421875 92516.29296875 93198.215625 93989.32890625 94652.96015625 95364.79296875 96017.63671875 96716.73671875 97598.96796875 98762.33671875
-9999 -9999 -9999 -9999 97820.37109375 93837.44453125 92173.1578125 98417.6078125 100575.67109375 100882.89453125 100022.98203125 98363.40546875 95853.27421875 93082.36015625 90391.91796875 87976.6390625 86107.20703125 85672.55078125 85709.27890625 85384.55859375 85408.26953125 86441.68984375 87476.52109375 87810.1875 87628.39453125 87171.6515625 86736.303125 86751.415625 87837.921875 89680.9375 91381.23984375 92151.375 92299.5 92253.81796875 92515.3828125 93164.05546875 94108.34140625 94950.19765625 95638.278125 96217.83203125 96828.89296875 97631.2953125 98799.5953125
-9999 -9999 -9999 -9999 -9999 96092.43828125 89353.13828125 95526.86953125 99744.16640625 101229.83984375 -9999 100141.303125 97526.915625 94998.54609375 92275.328125 89356.17734375 86595.259375 85777.896875 86168.23125 85856.98828125 85458.11484375 85830.73359375 86507.41484375 87501.9671875 87420.62109375 86870.08203125 86709.640625 86904.640625 86678.59609375 87700.64453125 89506.18046875 91175.165625 91905.303125 92379.33359375 92677.46875 93021.95390625 93592.56328125 94230.13203125 95163.06796875 96131.05859375 96969.31328125 97684.16328125 98998.78203125
-9999 -9999 -9999 -9999 -9999 99014.80703125 94004.68515625 93522.22890625 98504.2625 100964.6640625 -9999 100676.4578125 98467.4328125 96075.19921875 93985.91015625 91648.13203125 88829.05234375 87843.72109375 87290.47578125 85599.765625 83955.375 83833.0984375 85430.8859375 86547.59296875 86685.85546875 86474.80078125 86654.33828125 87275.35703125 86284.97578125 86046.08203125 86775.31640625 88221.8921875 90266.8421875 92386.96015625 93459.62109375 93772.84375 93891.6515625 94102.3015625 94702.5125 95610.359375 96743.5484375 98008.01640625 99326.33515625
-9999 -9999 -9999 -9999 -9999 -9999 98316.4359375 95337.7359375 97834.9609375 100048.30859375 101051.31796875 -9999 98697.7375 95613.9640625 93661.3203125 92437.9296875 91169.696875 89948.834375 89323.6828125 86399.8359375 82796.55703125 81016.91015625 83242.81640625 84106.0359375 84750.203125 85516.22890625 86452.71171875 86990.03046875 87253.76953125 87254.52734375 87771.57109375 89470.03203125 91847.78828125 94007.40703125 95027.6171875 95065.61796875 94593.88203125 94255.37578125 94732.83984375 95596.171875 96827.06953125 98366.790625 99665.115625
-9999 -9999 -9999 -9999 -9999 -9999 -9999 98678.3859375 97244.43828125 98068 99868.434375 100855.796875 99981.859375 98372.9109375 96908.8828125 95817.62109375 94937.23125 92933.45625 91992.8171875 88629.0390625 83746.95859375 79551.440625 79850.278125 80731.51015625 82501.12109375 84760.8359375 86832.1640625 87503.1640625 88436.3796875 89084.734375 89720.99765625 90535.7625 90484.8625 92315.95078125 94720.63671875 96472.85546875 96757.17890625 96511.54765625 96936.96484375 97624.44140625 98469.46015625 99395.52734375 100214.30859375
-9999 -9999 -9999 -9999 -9999 -9999 -9999 -9999 99157.73671875 97885.35546875 98201.996875 100019.209375 100553.321875 100475.32265625 99876.234375 98599.60078125 96619.77265625 94586.76640625 92810.16796875 89448.76953125 84826.00703125 80234.03046875 79223.46171875 79286.7640625 81120.71484375 84137.48828125 87148.7375 87642.3875 87234.7765625 87866.12890625 89447.39609375 90783.7515625 87497.3890625 88365.275 92131.078125 96155.34765625 98088.28203125 98497.60078125 98854.228125 99273.92578125 99723.084375 100142.45859375 100503.81484375
-9999 -9999 -9999 -9999 -9999 -9999 -9999 -9999 -9999 99182.0234375 97867.92578125 98486.3515625 100466.8515625 101031.9734375 100696.51953125 99446.984375 97491.51953125 96370.17578125 93358.96875 89002.9765625 84143.45078125 79912.6203125 78433.5828125 78980.1046875 81099.15234375 83989.228125 86553.2046875 86821.2796875 86085.36328125 86174.23828125 87325.9265625 88755.13671875 86505.04296875 89037.76484375 92703.3046875 95987.18125 98026.62265625 98954.66640625 99490.51328125 99940.90234375 100306.496875 100571.63203125 100916.81328125
-9999 -9999 -9999 -9999 -9999 -9999 -9999 -9999 -9999 100104.47265625 98912.28203125 98191.1140625 100174.4015625 101027.046875 -9999 100494.19375 99866.14921875 98446.53046875 95421.915625 91204.91015625 85881.7296875 80138.27109375 77616.50234375 79006.2734375 81625.2109375 84296.446875 86169.109375 86534.234375 86033.0875 86220.25 87052.18046875 87852.909375 86597.371875 89068.54140625 93059.84375 96347.9015625 97499.30546875 98812.87421875 99440.9515625 99768.67578125 100104.59140625 100662.05390625 101257.79765625
-9999 -9999 -9999 -9999 -9999 -9999 -9999 -9999 100707.5828125 100381.71484375 99721.3890625 98387.02265625 98536.89140625 100300.0359375 101165.76953125 -9999 101015.684375 100125.096875 98134.28984375 94405.05859375 89085.6703125 83000.08203125 79034.17578125 79199.71875 81353.796875 83873.82109375 85452.38515625 85959.65390625 85632.47890625 85966.0078125 86971.43828125 87926.04453125 86145.40078125 88535.01796875 92863.41796875 96687.58359375 98221.65859375 99009.05234375 99335.58359375 99480.01953125 99908.95390625 100868.91328125 101413.09453125
-9999 -9999 -9999 -9999 -9999 -9999 -9999 -9999 -9999 100837.19921875 100264.203125 98966.3859375 96217.7859375 98922.25703125 100766.1484375 101288.70390625 -9999 -9999 100106.10625 97432.546875 93168.5609375 87777.48125 82209.26875 79298.49140625 79716.6640625 81597.353125 83022.10546875 84837.82421875 85943.89609375 87240.41796875 88089.05625 87753.0125 86392.3 89383.71171875 92390.37109375 94585.69453125 96138.23515625 98411.49140625 99498.87109375 99847.6015625 100188.4171875 101025.85234375 101447.29609375
-9999 -9999 -9999 -9999 -9999 -9999 -9999 -9999 -9999 -9999 101144.3890625 100462.98984375 98106.84609375 97634.8015625 99283.21875 101086.9234375 -9999 -9999 100807.9515625 99730.5625 96969.775 91781.3265625 85270.0640625 79911.8 77492.7421875 78016.18046875 80659.71640625 83236.26015625 85660.1875 87441.78515625 87971.68671875 87285.5796875 88346.8421875 88063.590625 88909.06640625 91125.04296875 94216.86171875 96696.00546875 98922.3453125 100039.484375 100561.3671875 101125.228125 101415.990625
-9999 -9999 -9999 -9999 -9999 -9999 -9999 -9999 -9999 -9999 -9999 -9999 100840.6046875 98515.24375 98611.15625 100158.77578125 101276.72734375 -9999 -9999 100568.8515625 98885.915625 95400.41953125 89220.65078125 81601.59453125 77224.50390625 76893.31171875 79762.91796875 81969.01171875 83596.7578125 85861.84375 87873.43671875 88618.5515625 88495.4640625 87444.9203125 87688.4921875 89609.5890625 92822.084375 95489.509375 97963.23671875 99529.85546875 100431.19609375 101059.73046875 101384.13671875
-9999 -9999 -9999 -9999 -9999 -9999 -9999 -9999 -9999 -9999 -9999 -9999 -9999 100738.896875 99376.18359375 99105.75859375 101049.81484375 101250.95859375 -9999 -9999 100684.7796875 99266.59140625 94749.32265625 86860.27421875 80662.74609375 77956.46796875 79075.3140625 81451.2015625 82827.1609375 84722.10546875 86698.08046875 87879.13828125 87183.24453125 85598.7171875 84536.3515625 84095.43125 84917.08359375 91870.31484375 97135.66015625 99406.64453125 100132.61484375 100977.62421875 101408.43046875
-9999 -9999 -9999 -9999 -9999 -9999 -9999 -9999 -9999 -9999 -9999 -9999 -9999 101131.71953125 99965.13671875 99229.03046875 100098.31328125 101134.38203125 -9999 -9999 -9999 -9999 99050.54609375 93833.8203125 86838.4140625 80655.8484375 77795.44609375 79862.32734375 81430.409375 82885.53515625 84147.90390625 84973.91484375 84702.35859375 83405.19296875 81752.875 80626.290625 81284.51484375 86842.38359375 94063.5125 97926.2890625 99544.4703125 100899.17265625 101424.74140625
-9999 -9999 -9999 -9999 -9999 -9999 -9999 -9999 -9999 -9999 -9999 -9999 -9999 101268.87265625 100748.02734375 100157.75078125 99976.7546875 100819.2296875 -9999 -9999 -9999 -9999 -9999 97848.7015625 91143.671875 83252.803125 77566.6171875 77908.9296875 79371.7671875 80251.87109375 80946.94296875 82054.9984375 83012.9859375 81960.48046875 80952.5625 80645.0953125 81452.2765625 84212.6765625 91114.2 95823.52734375 98499.85078125 100431.61953125 101383.38828125
-9999 -9999 -9999 -9999 -9999 -9999 -9999 -9999 -9999 -9999 -9999 -9999 -9999 -9999 101275.46484375 100776.2984375 99796.2171875 99455.4546875 100345.5984375 -9999 -9999 -9999 -9999 99931.625 95397.0859375 88075.49765625 80006.87890625 77539.66015625 78957.76953125 79271.4296875 79241.86640625 80216.9453125 80612.3203125 80771.696875 80541.6796875 80747.71953125 81911.73515625 82204.49140625 88499.56171875 94863.21484375 99121.25 100574.37890625 101436.47265625
