# Supplementary material for: Automatic variable selection in ecological niche modeling: A case study using Cassin’s Sparrow (Peucaea cassinii)
Source: PLoS One. 2022 Jan 21;17(1):e0257502. doi: 10.1371/journal.pone.0257502 (PMC8782318; doi:10.1371/journal.pone.0257502)
Supplement: S1 File — Compressed file folder containing input data and example scripts used in the study. (ZIP) [file pone.0257502.s002.zip › S2_File-Data-and-Scripts/input/merra/M15.asc]

NCOLS 43 
NROWS 34 
XLLCORNER -118.8125 
YLLCORNER 23.75 
CELLSIZE 0.5 
NODATA_value -9999 
0.241926786303520 0.238474930822849 0.184790064394474 0.23616838157177 0.281658977270126 0.3141461789608 0.334995198249817 0.279805970191956 0.0923946262337267 -0.0562211540527642 -0.00493392795324325 0.304503986239433 0.492586037516594 0.433985540270805 0.250388335436583 0.05307627171278 -0.0510840434581041 0.0285301636904478 0.258213778957725 0.49475958943367 0.738305085897446 0.975126975774765 0.981186574697494 0.396164470911026 0.164413623511791 0.099615765362978 -0.138211437314749 -0.471048428863287 -0.55702685713768 -0.486102506518364 -0.325434727966785 -0.162099033594131 -0.175633698701859 -0.154055608808994 -0.110900692641735 -0.0684585444629192 -0.0411896537058055 0.00410709055140615 0.0640233687125146 0.126112170517445 0.181110346317291 0.225911450386047 0.282645153999329
0.0917748548090458 0.224611166119575 0.37172808945179 0.348084908723831 0.299936264753342 0.286188793182373 0.336370638012886 0.431932547688484 0.355440494418144 0.202152587473392 0.169451670348644 0.376849037408829 0.49256916642189 0.517915731668472 0.289113255217671 0.070931788906455 0.151282006502151 0.508772498369217 0.795624148845673 0.949535697698593 0.950640887022018 0.808453088998795 0.586013370752335 0.296215468645096 0.213731303811073 0.154799034073949 -0.0800626579672098 -0.302648070827127 -0.230191217362881 -0.0918274248251691 0.00530225310940295 0.00446054097265005 -0.0348099241033196 0.000970294885337352 0.0553057501092553 0.0954809471964836 0.103844033181667 0.109561322629452 0.12638566493988 0.162669345736504 0.219569584727287 0.293869057297707 0.374544969201088
0.108879259112291 0.355731421709061 0.34261000752449 0.328861367702484 0.350085318088531 0.41864906847477 0.52581622004509 0.596344870328903 0.505665954947472 0.356154546141624 0.270645302534103 0.33464098572731 0.447859340906143 0.546205526590347 0.326930731534958 0.0915826112031937 0.197653117775917 0.672701445221901 0.743919581174851 0.704387009143829 0.661237210035324 0.647299781441689 0.508625164628029 0.358497598767281 0.213180717080832 0.0722405645996332 -0.049006137624383 -0.0383327905088663 -0.00153276650235057 0.0531350723467767 0.0885858215391636 0.0824972167611122 0.108780540525913 0.132086420059204 0.164907701313496 0.199081455171108 0.22607654184103 0.256627367436886 0.293702176213264 0.327622771263123 0.364113056659699 0.411855879426002 0.479783263802528
-0.0234780371189117 0.215473964810371 0.347707465291023 0.393482545018196 0.354224801063538 0.310266548395157 0.354322800040245 0.560548505187035 0.583136892318726 0.591726928949356 0.638629442453384 0.726854169368744 0.743004357814789 0.433336862921715 0.0974601879715919 -0.014006295800209 0.227586008608341 0.464824356138706 0.674267914891243 0.810530811548233 0.762081122398376 0.485406991839409 0.281672093272209 0.103988342732191 -0.121120300143957 -0.244873917102814 -0.151098740100861 -0.0751227021217346 -0.144057816267014 -0.167981430888176 -0.12993274256587 -0.0489916935563087 0.0691773280501366 0.128605472296476 0.173363573849201 0.221335527300835 0.282783541083336 0.357119616866112 0.42896237373352 0.498385906219482 0.557329887151718 0.602112001180649 0.655581229925156
0.0658181771636009 0.0527161419391632 0.177254492044449 0.326200933754444 0.357470333576202 0.370256912708282 0.478307867050171 0.620694971084595 0.746466541290283 0.763712733983994 0.705673110485077 0.61173731982708 0.401800772547722 0.235184340178967 0.142365884035826 0.209662755578756 0.480402255058289 0.780493712425232 0.875757050514221 0.756517350673676 0.587301999330521 0.503122824430466 0.300553005933762 0.0228449158370495 -0.129952561110258 -0.119798099435866 -0.00410663541406393 -0.101249541901052 -0.243248415738344 -0.246575653553009 -0.134064563317224 0.0263666877057403 0.186349323159084 0.266713114082813 0.33736863732338 0.407537862658501 0.473650404810905 0.528700610995293 0.580050110816956 0.629454642534256 0.679016369581223 0.733329021930695 0.80915013551712
0.375680721737444 0.0288095710799098 0.117794860713184 0.311831650137901 0.499360650777817 0.594863212108612 0.573905104398727 0.660758084058762 0.831530791521072 0.970344603061676 1.06071101427078 1.05165613889694 0.604239928722382 0.333074654638767 0.278878800570965 0.390665340423584 0.582535338401794 0.741063284873962 0.667861545085907 0.743771135807037 0.738045638799667 0.419984918832779 0.14349599480629 0.0154066830873489 -0.159927055239677 -0.149848803877831 0.193589499592781 0.228297689557075 -0.0015787184238434 0.0214225500822067 0.240294617414474 0.472792038321495 0.550235947966576 0.499062052369118 0.51117105782032 0.576141923666 0.644173949956894 0.6885105073452 0.708367449045181 0.714667052030563 0.726671481132507 0.760981178283691 0.814449691772461
0.511085072159767 0.149462568759918 0.148970139026642 0.409163644909859 0.571350455284119 0.564392703771591 0.439606559276581 0.516642081737518 0.586728096008301 0.588034212589264 0.501437509059906 0.347216486930847 0.27064836025238 0.228118813037872 0.243585273623466 0.325643447041512 0.432261043787003 0.305824762582779 0.295275688171387 0.23426928371191 0.0827588841319084 -0.123856373131275 -0.129414208233356 0.18351219445467 0.221229322254658 0.185191406309605 0.318174301087856 0.249829219281673 0.216014884412289 0.359805509448051 0.560314559936523 0.667081779241562 0.66464518904686 0.656814533472061 0.66337925195694 0.661400920152664 0.631384414434433 0.610931295156479 0.630506753921509 0.651509940624237 0.67776095867157 0.723240619897842 0.812061601877213
0.256547516584396 0.221579323709011 -0.0562392726540566 0.173920150101185 0.426826864480972 0.550556224584579 0.499055731296539 0.379268419742584 0.399246907234192 0.55359348654747 0.677432101964951 0.629302197694778 0.534129744768143 0.445966547727585 0.474638044834137 0.578674948215485 0.650063011050224 0.424479719996452 0.417024356126785 0.258971884846687 0.0319144703447819 -0.0769487611949444 0.17429727986455 0.379132352769375 0.292104996740818 0.227257935702801 0.431350366771221 0.262623099982738 0.29627108424902 0.455887034535408 0.575350499153137 0.544611746072769 0.610303646326065 0.698172873258591 0.755795538425446 0.78687858581543 0.802359157800674 0.78434801697731 0.757297658920288 0.748187005519867 0.769598335027695 0.824122178554535 0.88896096944809
0.00502604134380817 0.0990167178213596 0.179329440742731 0.412627239525318 0.690536737442017 0.826842027902603 0.665842053294182 0.235051128268242 0.576868173480034 0.964708000421524 1.12099891901016 0.945591169595718 0.699248176813126 0.552680665254593 0.544850796461105 0.606606870889664 0.64378245472908 0.568446618318558 0.507517027854919 0.337298810482025 0.207738563418388 0.279727658629417 0.508792528510094 0.231396780908108 0.161844775080681 0.273546995222569 0.362900402396917 0.1425462923944 0.283781034499407 0.427911087870598 0.546729427576065 0.671394300460815 0.790966558456421 0.857222050428391 0.916287958621979 0.979866057634354 1.05080527067184 1.12361973524094 1.13418569564819 1.09449917078018 1.03121355175972 0.978094601631164 0.981946206092834
-0.178957691788673 -0.0588602229952812 0.229394789040089 0.549307641386986 0.781667768955231 0.788938266038895 0.524170765280724 0.336656054854393 0.679931655526161 0.89491531252861 0.932327604293823 0.87638133764267 0.809757173061371 0.623869597911835 0.424803823232651 0.383925205469131 0.583794146776199 0.650395184755325 0.563508772850037 0.42452497780323 0.323962914943695 0.309365992248058 0.237077276408672 -0.0367405116558075 -0.031892653554678 0.0952464565634728 0.124619568139315 0.195088011771441 0.37861525863409 0.417724698781967 0.438185343146324 0.582984519004822 0.691739249229431 0.851427346467972 0.985218912363052 1.07200303077698 1.10877544879913 1.11167709827423 1.12665170431137 1.13804453611374 1.12944264411926 1.09624419212341 1.08699622154236
-0.447807723283768 -0.283002814650536 0.311163535714149 0.668848192691803 0.769463092088699 0.768809151649475 0.777650329470635 0.471420523524284 0.683854541182518 0.905004054307938 0.983018296957016 0.885629880428314 0.772678983211517 0.677269500494003 0.576827615499496 0.48837166428566 0.442310434579849 0.500408130884171 0.480024099349976 0.481705278158188 0.449030596017838 0.29455686211586 -0.0787536561489105 -0.29774144589901 -0.231357868760824 -0.0880694046616554 -0.056777972728014 0.136587392538786 0.389811964333057 0.613885700702667 0.799440407752991 0.950799041986465 1.04825878739357 1.07814251184464 1.088563144207 1.07518421411514 1.03502118587494 1.0163654088974 1.0396525144577 1.06364452838898 1.08417885303497 1.10086109638214 1.09390995502472
-0.715497031807899 -0.257845005393028 0.43098591864109 0.530417442321777 0.358960770070553 0.101416147500277 -0.0970063246786594 -0.184032294899225 0.290910376608372 0.651989847421646 0.777130979299545 0.697371315956116 0.576908993721008 0.244870848953724 0.378184996545315 0.62255579829216 0.558197751641273 0.506118670105934 0.526708766818047 0.507476150989532 0.394122652709484 0.142554597556591 -0.329866559803486 -0.111367637710646 0.238086512545124 0.390683643519878 0.218246100842953 0.292997585237026 0.597142285108566 0.895709037780762 1.09316818714142 1.15115160942078 1.14395480155945 1.0818896651268 0.943583726882935 0.804075014591217 0.751447117328644 0.842200005054474 0.939289152622223 1.00271272659302 1.02260440587997 1.00835665464401 1.0210097193718
-0.313459113240242 0.118555361032486 0.405639177560806 0.514256271719933 0.357412531971931 0.0446430370211601 -0.245308564603329 -0.236160217225552 0.174989622831345 0.457529053092003 0.530903771519661 0.438979560136795 0.327943450212479 0.446687987446785 0.308907281607389 0.229357782751322 0.508241486549377 0.591336178779602 0.643225342035294 0.55378957092762 0.389038828015327 0.241729588061571 0.137116528302431 0.0703465644270182 0.115539902821183 0.208252102136612 0.267157664895058 0.280930081009865 0.465320220589638 0.731405854225159 0.937209385633469 0.975977510213852 0.950039714574814 0.969729465246201 0.931557387113571 0.866020107269287 0.833782440423965 0.903242403268814 0.958067810535431 0.973321199417114 0.963537991046906 0.951890051364899 0.95691305398941
-0.0174633204936981 0.174784335494041 0.325678762793541 0.292141252756119 0.0419446602463722 -0.185376046597958 -0.179285350441933 -0.138381806015968 0.261857879161835 0.556589469313622 0.581476438045502 0.326431386172772 0.162156634032726 0.323655463755131 0.266733400523663 0.16579137891531 0.265956684947014 0.432719632983208 0.446897020936012 0.45945218205452 0.406118968129158 0.220194123964757 0.0160555492155254 0.0915700980462134 0.314881257712841 0.479799574613571 0.428103539347649 0.29628002345562 0.47377222776413 0.74046990275383 0.930542802810669 0.947138440608978 0.958471524715424 0.991676980257034 1.00106063485146 0.991488760709763 0.982137441635132 1.00685286521912 1.03025525808334 1.01751479506493 0.987331891059876 0.966345053911209 0.961538869142532
-9999 0.178829112648964 0.704560270905495 0.350850969552994 -0.0416226089000702 -0.234300664067268 -0.165081374719739 0.0145620744675398 0.338260603323579 0.411438286304474 0.280096974223852 0.113259278982878 0.186300843209028 0.28341159671545 0.321291252970695 0.334272655844688 0.354372435808182 0.276093608140945 0.235433548688889 0.208695247769356 0.210125260055065 0.220862840232439 0.0279566164361313 0.124746461561881 0.340601660311222 0.48632373213768 0.433740490674973 0.355001276731491 0.535016149282455 0.81158035993576 1.00671705007553 1.00639003515244 1.00489610433578 1.00974969863892 0.97981920838356 0.959612065553665 0.995641815662384 1.06205464601517 1.09455723762512 1.0863174200058 1.04581470489502 0.988317346572876 0.9369713306427
-9999 -9999 -0.39527091383934 -0.24589317291975 -0.0983315551420674 -0.100918532093056 -0.328108769655228 -0.193800526857376 0.0872082218527794 0.233932740986347 0.326331776380539 0.466350096464157 0.486810606718063 0.395400524139404 0.352558091282845 0.370032513141632 0.398182064294815 0.249205023050308 0.231821228563786 0.263439498841763 0.23123786225915 0.0977432332932949 0.211184444278479 0.346472549438476 0.514109387993813 0.568208453059196 0.421060761809349 0.394387373328209 0.567061525583267 0.77935928106308 0.939396232366562 0.997711730003357 1.03170411586761 1.06849412918091 1.08552378416061 1.11620599031448 1.18397903442383 1.21098804473877 1.17248462438583 1.11540311574936 1.0477346599102 0.974539792537689 0.921640241146088
-9999 -9999 -9999 0.0210597977042198 0.206672139465809 0.0669624477624893 -0.372760029137135 -0.192645294964314 0.181297306716442 0.453054696321487 0.621770131587982 0.722977274656296 0.644658154249191 0.527438047528267 0.487476721405983 0.45225522518158 0.340032181143761 0.213212737441063 0.272875761985779 0.271846227347851 0.174747588299215 0.0357663819566369 0.11308304015547 0.269965762645006 0.43818524479866 0.471781060099602 0.316674289107323 0.411050114035606 0.559486317634583 0.692266017198563 0.827010881900787 0.982344484329224 1.09521641731262 1.17996746301651 1.23922955989838 1.28475141525269 1.32093145847321 1.30171988010407 1.22471125125885 1.16040706634521 1.08490891456604 0.977056711912155 0.920050591230392
-9999 -9999 -9999 -0.897180539369583 -0.327252693474293 -0.0968264505267143 -0.14125951975584 -0.129186706244946 0.156618152558804 0.423270612955093 0.641054213047028 0.804355025291443 0.748614192008972 0.706337910890579 0.649616628885269 0.54401949942112 0.38657743036747 0.321859446167946 0.341147285699844 0.302149668335915 0.195912830531597 0.0678136274218559 0.0791314169764519 0.221638613939285 0.36840395629406 0.419897449016571 0.341021630167961 0.359683153033257 0.397641471028328 0.493887975811958 0.667221856117248 0.91611515879631 1.18329221606255 1.34005373716354 1.41460829973221 1.38800978660583 1.26057662963867 1.14238700866699 1.08864011764526 1.05903452634811 1.01016062498093 0.920318967103958 0.873046332597733
-9999 -9999 -9999 -9999 -0.747572869062424 -0.17474000453949 0.0587718069553375 -0.365800994634628 -0.328072077035904 0.0530904084444046 0.521017196774483 0.809776127338409 0.773843109607697 0.65788072347641 0.602991074323654 0.566163474321365 0.482773551344872 0.370261988043785 0.328054103255272 0.344447493553162 0.3189023822546 0.176292065158486 0.0434130731970072 0.152924793586135 0.287734486162663 0.377489545941353 0.396849754452705 0.38377847969532 0.41380920112133 0.460899531841278 0.570949319005013 0.802375400066376 1.22522381544113 1.46395611763001 1.5603973865509 1.51883367300034 1.36630128622055 1.23512519598007 1.11852495670319 1.02535238862038 0.948491513729095 0.879800719022751 0.827415245771408
-9999 -9999 -9999 -9999 -9999 -0.623843866586685 -0.224782818555832 -0.48413879275322 -0.692815494537354 -0.230301588773727 -9999 0.819299286603928 0.697290056943893 0.466947427392006 0.387191265821457 0.388318377733231 0.359530514478683 0.340138310194016 0.445517006516457 0.530102699995041 0.511573934555054 0.345320326834917 0.0776729233562946 0.0722277462482452 0.208969082683325 0.333902159333229 0.337116026878357 0.359161829948425 0.5733334004879 0.7198246717453 0.864004647731781 1.10910503864288 1.42172558307648 1.52393201589584 1.57389080524445 1.56893808841705 1.48772650957108 1.35801774263382 1.20846372842789 1.081902384758 0.967928916215897 0.853238415718079 0.767464089393616
-9999 -9999 -9999 -9999 -9999 -1.5864542722702 -0.828639575839043 -0.524150988459587 -0.662435677647591 -0.280279085040092 -9999 0.724941951036453 0.716059285402298 0.50141636133194 0.377118140459061 0.3297064691782 0.29834486246109 0.320497143268585 0.488822183012962 0.619215101003647 0.603528183698654 0.386377597879618 0.0515484663657844 0.0725755804218352 0.201854545623064 0.298268422484398 0.29608528316021 0.389055773615837 0.545995914936066 0.694215178489685 0.820559293031693 0.924259001016617 0.999642139673233 1.18756561279297 1.36685079336166 1.46695612668991 1.45214366912842 1.38366317749023 1.28162509202957 1.14842629432678 0.986341857910156 0.811080276966095 0.696010410785675
-9999 -9999 -9999 -9999 -9999 -9999 -1.12837254405022 -0.70535404086113 -0.484617453813553 -0.284713573753834 -0.0512110248208046 -9999 0.35558055639267 0.330017653107643 0.331525593996048 0.356588622927666 0.374069374799728 0.421421784162521 0.558652231097221 0.472721263766289 0.328855645656586 0.328940305113792 0.360573229193687 0.349906077980995 0.3121487647295 0.273770233988762 0.262487283349037 0.300789871811867 0.324300691485405 0.357270985841751 0.372863095998764 0.357780548930168 0.411728975176811 0.748148840665817 1.10882106423378 1.33256707191467 1.33085545301437 1.23570803403854 1.09714615345001 0.953249841928482 0.808654779195786 0.669863641262055 0.5859255194664
-9999 -9999 -9999 -9999 -9999 -9999 -9999 -1.19383397102356 -0.476695902645588 -0.232927873730659 -0.306352125108242 -0.465046986937523 -0.358617529273033 -0.137896700948477 0.056586142629385 0.224441796541214 0.374054956436157 0.408663940429687 0.523392686247826 0.434459835290909 0.279096432030201 0.267671464383602 0.53308771699667 0.543994837999344 0.392047189176083 0.20761773660779 0.118915172666311 0.193780948966742 0.309746636450291 0.298811703920364 0.262957292795181 0.362811839580536 0.773952090740204 1.12922486662865 1.25877141952515 1.20217504501343 1.05180158019066 0.892439883947373 0.753993177413941 0.642061501741409 0.56116800904274 0.518622940778732 0.547094935178757
-9999 -9999 -9999 -9999 -9999 -9999 -9999 -9999 -1.25297431945801 -0.620313853025436 -0.44641147851944 -0.785426992177963 -0.838512939214706 -0.319935289025307 0.154733762145042 0.433581054210663 0.499147292971611 0.477309557795525 0.577500900626183 0.466188102960587 0.259334166347981 0.17781707495451 0.485746459662914 0.535243600606918 0.383211709558964 0.197220231592655 0.160495695471764 0.412563952803612 0.641537493467331 0.624008566141129 0.534206998348236 0.609766340255737 0.98361029624939 1.10905345678329 1.05853259563446 0.934919553995132 0.833545380830765 0.757238036394119 0.678198820352554 0.613824069499969 0.578008407354355 0.577865695953369 0.59962739944458
-9999 -9999 -9999 -9999 -9999 -9999 -9999 -9999 -9999 -1.37454211711884 -0.875396031141281 -0.901502168178558 -0.955641114711761 -0.55177815258503 -0.0185635983943939 0.351545333862305 0.3936393648386 0.489987245202065 0.555212020874023 0.39620316028595 0.19914516210556 0.181844007968903 0.328235018253326 0.378673794865608 0.28804387897253 0.211121861636639 0.31025179028511 0.59029124379158 0.705500113964081 0.716305285692215 0.73388244509697 0.828347420692444 0.816025280952454 0.646428889036179 0.565769582986832 0.600281935930252 0.707302045822144 0.758040952682495 0.726172578334808 0.697782516479492 0.687838560342789 0.693800967931748 0.702858823537827
-9999 -9999 -9999 -9999 -9999 -9999 -9999 -9999 -9999 -2.03811931610107 -1.40625642538071 -1.00877529382706 -1.1270437836647 -1.01132594347 -9999 -0.118047457933426 0.243033716082573 0.552489897608757 0.560958862304688 0.366514645516872 0.146933230757713 0.0586361907422543 0.0631920300424099 0.291562154144049 0.316888198256493 0.28358673453331 0.400367045402527 0.606584525108337 0.664498960971832 0.640249997377396 0.613095343112946 0.641428738832474 0.665237456560135 0.527282500267029 0.398856058716774 0.398959633708 0.580402135848999 0.760163545608521 0.833998590707779 0.85931059718132 0.845114094018936 0.810039895772934 0.856019538640976
-9999 -9999 -9999 -9999 -9999 -9999 -9999 -9999 -2.90655784606934 -2.23710423707962 -1.53488590717316 -1.02250145077705 -0.955718356370926 -1.34892092347145 -1.33128899335861 -9999 -0.0686470359563827 0.410159865021706 0.548906370997429 0.424244716763496 0.192727860249579 0.0201303167443257 0.00281526443432085 0.299654430203373 0.382469534873962 0.358606919646263 0.420093587040901 0.511275985836983 0.482521164417267 0.401344060897827 0.393584990501404 0.526382446289062 0.539513111114502 0.123637281730771 -0.104625226929784 0.00250683873891831 0.411888641119003 0.766381639242172 0.908946055173874 0.91523739695549 0.851035368442535 0.805748218297958 0.973304933309555
-9999 -9999 -9999 -9999 -9999 -9999 -9999 -9999 -9999 -2.63276302814484 -1.83764679431915 -1.09599930644035 -0.790677183866501 -1.22708598971367 -1.39500343799591 -1.13391943573952 -9999 -9999 0.294053642079234 0.348463863134384 0.222460372000933 0.0648042071610689 0.0224087614566088 0.193209179118276 0.390811696648598 0.482130965590477 0.396718356013298 0.288572666049004 0.159247826039791 0.129210859537125 0.229054473340511 0.382451672106981 0.111644793301821 -0.0951714999973774 -0.0620584450662136 0.137789886444807 0.385527873039246 0.638763403892517 0.843753463029861 0.93158882856369 0.925002264976502 0.898352885246277 1.06101558208466
-9999 -9999 -9999 -9999 -9999 -9999 -9999 -9999 -9999 -9999 -2.52629137039185 -1.72049098014832 -0.962028455734253 -0.655448353290558 -0.881668329238892 -1.08979671597481 -9999 -9999 -0.122222577221692 0.114776858128607 0.237780778110027 0.213265128992498 0.0481734400615096 0.0911312470212579 0.196158479899168 0.300509929656982 0.347385199368 0.226247830688953 0.137691278010607 0.139099854975939 0.176363332569599 0.157637569308281 -0.0741449624300003 -0.0648859813809395 -0.0803691782057285 -0.100087920576334 -0.0171117410063744 0.419906832277775 0.76569527387619 0.938184380531311 0.989851486682892 1.01223518848419 1.11735985279083
-9999 -9999 -9999 -9999 -9999 -9999 -9999 -9999 -9999 -9999 -9999 -9999 -1.5348056435585 -0.771021413803101 -0.692982286214828 -0.91605754494667 -0.949619770050049 -9999 -9999 -0.175965018570423 0.138178546726704 0.273650236055255 0.0753382485359907 0.0327942281961441 0.056702358648181 0.168031526356935 0.342119799554348 0.24500679820776 0.143365916609764 -0.0111478492617607 -0.16679712831974 -0.241122155636549 -0.0985120765864849 -0.132043472677469 -0.19136356562376 -0.157075044512749 0.0362452879548073 0.246308399736881 0.607499668002129 0.949936896562576 1.17044699192047 1.22210770845413 1.23189955949783
-9999 -9999 -9999 -9999 -9999 -9999 -9999 -9999 -9999 -9999 -9999 -9999 -9999 -1.42230455875397 -0.945895701646805 -0.968274241685867 -1.15443515777588 -0.928964614868164 -9999 -9999 -0.0786387860774994 0.233529743552208 0.202732834219933 -0.000319071114063277 -0.0360270165838301 0.0659555059857666 0.182664768397808 0.13973513096571 -0.0459815591573715 -0.230354681611061 -0.320875450968742 -0.25708229392767 -0.0558437451720238 0.0512853242456913 0.153031226247549 0.232102303206921 0.243862037360668 0.105409304797649 0.395920662581921 0.850662231445312 1.21763101816177 1.34741749763489 1.56159100532532
-9999 -9999 -9999 -9999 -9999 -9999 -9999 -9999 -9999 -9999 -9999 -9999 -9999 -1.71462569236755 -1.08779066801071 -0.948416984081268 -1.05745609998703 -1.04717806577683 -9999 -9999 -9999 -9999 0.176668576896191 0.113076628744602 0.0114362370222807 0.00462753660976886 0.13120189756155 0.179436157643795 0.0867739759385586 -0.0110649727284908 -0.0786424569785595 -0.0772453345358372 0.158582689613104 0.407188193500042 0.590585350990295 0.61966900229454 0.438355583697557 0.115351010113955 0.425770386308432 0.978585362434387 1.38451665639877 1.4323802947998 1.75075855255127
-9999 -9999 -9999 -9999 -9999 -9999 -9999 -9999 -9999 -9999 -9999 -9999 -9999 -2.45153303146362 -1.52990087866783 -0.911283850669861 -0.961048656702042 -1.16447306275368 -9999 -9999 -9999 -9999 -9999 0.0810997471213341 0.0613444950431585 -0.031249288842082 0.040698853880167 0.0967775084078312 0.15238229110837 0.276082046329975 0.385518366098404 0.424202314019203 0.611165085434914 0.74990097284317 0.75949764251709 0.657737720012665 0.482843863964081 0.239425075054169 0.284652307629585 0.609720960259438 0.982740920782089 1.22736648321152 1.68404325246811
-9999 -9999 -9999 -9999 -9999 -9999 -9999 -9999 -9999 -9999 -9999 -9999 -9999 -9999 -2.32562875747681 -1.48804475665092 -0.835164505243301 -0.967211347818375 -1.13683285713196 -9999 -9999 -9999 -9999 -0.423435431718826 -0.0685584135353565 0.0551063615828752 -0.0181204315274954 0.120977279916406 0.32311694920063 0.492089942097664 0.585812962055206 0.617944884300232 0.801646780967712 0.945891541242599 1.00120797753334 0.92888103723526 0.717916509509087 0.442620465159416 0.38655866086483 0.521169424057007 0.739375531673431 0.965998739004135 1.39173635840416
