# Supplementary material for: Automatic variable selection in ecological niche modeling: A case study using Cassin’s Sparrow (Peucaea cassinii)
Source: PLoS One. 2022 Jan 21;17(1):e0257502. doi: 10.1371/journal.pone.0257502 (PMC8782318; doi:10.1371/journal.pone.0257502)
Supplement: S1 File — Compressed file folder containing input data and example scripts used in the study. (ZIP) [file pone.0257502.s002.zip › S2_File-Data-and-Scripts/input/merra/M29.asc]

NCOLS 43 
NROWS 34 
XLLCORNER -118.8125 
YLLCORNER 23.75 
CELLSIZE 0.5 
NODATA_value -9999 
365.711633300780989 364.537689208984 361.627288818359 360.912335205078 357.693969726562 352.381811523437 347.004260253906 345.877209472656 351.507952880859 358.75520324707 363.950985717773 364.720910644531 363.001379394531 359.657586669922 343.756286621094 327.797940063477 326.215005493164 339.647207641602 348.953921508789 352.826141357422 352.675149536133 349.624279785156 339.295764160156 327.252838134766 321.310821533203 323.766552734375 335.787118530273 361.208578491211 367.355899047852 368.841171264648 369.088275146484 369.245693969727 369.860415649414 371.112652587891 371.916244506836 372.139419555664 371.944717407227 371.818374633789 371.959851074219 372.172668457031 372.276931762695 372.25578918457 372.854837036133
372.620944213867 371.881460571289 367.463174438477 360.312884521484 355.605590820312 352.265655517578 348.750848388672 347.892401123047 352.629168701172 358.267623901367 363.10778503418 365.343588256836 359.378915405273 359.865658569336 348.433242797852 339.846917724609 349.291604614258 361.863455200195 364.401644897461 359.92805480957 352.219009399414 343.620007324219 327.489489746094 324.220275878906 321.993301391602 324.183865356445 336.52536315918 362.819821166992 369.268313598633 370.866348266602 370.765328979492 370.236825561523 372.430990600586 374.235485839844 375.18701171875 375.538592529297 375.656362915039 375.555703735352 375.488455200195 375.011444091797 374.516488647461 374.461801147461 374.796591186523
374.690618896484 369.023306274414 359.196817016602 355.112643432617 353.793991088867 353.062301635742 351.391033935547 349.911151123047 350.718295288086 355.267776489258 361.227719116211 365.534494018555 365.723043823242 363.748681640625 349.64404296875 342.828814697266 357.787469482422 357.371160888672 357.51311340332 357.108734130859 354.107901000977 346.851071166992 335.711642456055 327.726422119141 316.32893371582 313.641342163086 330.567181396484 356.131488037109 363.310006713867 366.083770751953 367.75546875 369.511480712891 372.267633056641 373.876351928711 374.934631347656 375.750552368164 376.491995239258 376.833963012695 377.393420410156 377.855865478516 378.063162231445 377.977261352539 377.919131469727
369.422775268555 366.155776977539 356.780654907227 351.297937011719 350.200378417969 351.625619506836 353.256924438477 353.701724243164 352.874185180664 356.557693481445 362.982373046875 368.412994384766 367.754547119141 361.145181274414 352.57666015625 352.271377563477 365.411038208008 368.49768371582 366.25661315918 362.8828125 356.159362792969 344.189865112305 331.975875854492 313.035516357422 310.944320678711 322.578646850586 338.524572753906 349.191125488281 357.879122924805 364.390808105469 368.674118041992 371.014819335938 372.499340820313 374.269924926758 375.960540771484 377.25910949707 377.962649536133 378.22903137207 378.754495239258 379.555160522461 380.221481323242 380.496578979492 381.267794799805
363.871426391602 365.404669189453 362.243096923828 358.20810546875 358.84245300293 361.919125366211 363.886807250977 363.156558227539 360.138705444336 359.767059326172 362.171255493164 364.391976928711 353.754598999023 342.139126586914 346.556060791016 358.731970214844 367.144955444336 371.901034545898 367.028503417969 358.251708984375 352.141168212891 350.755545043945 333.636819458008 330.001019287109 328.191635131836 331.969979858398 345.216622924805 358.853170776367 369.078115844727 374.545761108398 376.793212890625 377.838790893555 378.150680541992 377.972796630859 378.325042724609 378.923822021484 379.323522949219 379.654138183594 380.428982543945 381.183197021484 381.504019165039 381.384448242188 382.649731445313
353.507141113281 363.617034912109 368.398529052734 367.580215454102 367.46842956543 366.860693359375 365.007385253906 370.766662597656 368.611889648437 366.554870605469 366.293676757813 366.043395996094 353.516540527344 347.413244628906 352.396362304688 362.199118041992 368.54860534668 365.677438354492 358.212927246094 354.482269287109 346.821051025391 328.507940673828 312.218438720703 316.083438110352 327.488418579102 339.345980834961 347.890631103516 360.590142822266 374.612344360352 381.749176025391 383.527856445313 383.340026855469 382.378112792969 383.035589599609 382.876663208008 382.109075927734 381.444058227539 381.263858032227 381.992944335938 382.5048828125 382.537734985352 382.31181640625 383.434521484375
341.372924804688 362.759283447266 371.334283447266 373.474765014648 371.881057739258 370.411322021484 372.480383300781 378.169885253906 376.388027954102 373.213912963867 366.251208496094 354.768109130859 353.568011474609 359.72165222168 366.668121337891 372.560223388672 375.750259399414 370.522842407227 369.64641418457 363.163040161133 349.801712036133 332.307577514648 322.526986694336 324.384280395508 331.630279541016 340.402426147461 347.602450561523 352.075619506836 369.416586303711 378.945510864258 381.039996337891 380.58444519043 381.461666870117 384.799911499023 385.639465332031 384.651516723633 383.63825378418 383.816793823242 384.666366577148 385.364852905273 385.421188354492 384.99162902832 386.923928833008
339.245825195312 361.48381652832 384.095071411133 387.192095947266 384.973281860352 382.925451660156 384.093862915039 388.084512329102 394.672817993164 395.930587768555 389.973937988281 378.196948242187 369.934399414062 370.798767089844 374.077178955078 375.181121826172 372.139416503906 373.218371582031 373.518670654297 370.357833862305 365.472116088867 360.775955200195 354.081008911133 346.832971191406 338.844696044922 337.373611450195 346.473056030273 348.903744506836 361.390524291992 369.749771118164 375.081597900391 380.537899780273 383.236605834961 386.281402587891 387.614120483398 387.938348388672 388.490563964844 390.073767089844 390.795748901367 391.346542358398 391.31728515625 390.633056640625 391.794189453125
355.44245300293 356.868560791016 390.265045166016 401.964114379883 401.511413574219 393.043783569336 383.12541809082 393.194436645508 404.078555297852 398.474090576172 385.434902954102 377.006530761719 371.357116699219 368.709426879883 367.150436401367 366.27275390625 366.056420898438 367.140112304688 366.240121459961 365.676895141602 365.496771240234 364.799597167969 360.354577636719 353.903189086914 351.155029296875 351.121618652344 351.85910949707 354.249807739258 365.029376220703 370.283645629883 373.518170166016 379.808706665039 383.989053344727 387.238708496094 389.559417724609 390.425793457031 389.870846557617 390.761935424805 392.318075561523 393.893630981445 394.385614013672 393.528143310547 395.337030029297
378.442352294922 366.540338134766 388.027349853516 401.709344482422 406.029251098633 401.089898681641 392.598040771484 409.533734130859 410.827905273437 400.799880981445 387.096453857422 377.002093505859 371.437054443359 370.066610717773 372.640380859375 374.149145507812 370.700183105469 368.387097167969 364.509478759766 363.292999267578 363.604461669922 363.261807250977 360.706851196289 357.26845703125 354.420166015625 352.490487670898 352.599295043945 361.274514770508 371.290667724609 377.401153564453 380.726806640625 383.46748046875 385.922412109375 388.069982910156 390.121566772461 391.902923583984 393.080020141602 392.815396118164 392.644873046875 393.250061035156 394.696115112305 396.596246337891 397.200689697266
394.773678588867 388.310498046875 398.910693359375 401.841458129883 405.497634887695 404.032571411133 394.112951660156 397.506555175781 403.459768676758 398.34001159668 387.303182983398 378.397625732422 373.373065185547 365.939050292969 372.638107299805 380.680471801758 376.623919677734 373.543988037109 370.061206054687 366.823257446289 364.088198852539 361.957232666016 360.304547119141 369.032723999023 372.504577636719 370.92292175293 368.914047241211 375.697128295898 383.781857299805 388.592620849609 390.34736328125 390.540979003906 391.240881347656 392.064022827148 392.068420410156 391.948287963867 392.543551635742 393.74499206543 394.303811645508 394.462646484375 394.702651977539 395.455783081055 396.696530151367
395.854861450195 396.606304931641 399.769488525391 402.549517822266 408.741073608398 409.397955322266 399.543640136719 404.945983886719 411.822583007813 406.035354614258 393.95341796875 385.042691040039 381.647647094727 371.861557006836 368.759567260742 372.944561767578 380.503125 379.8416015625 377.100820922852 371.724884033203 366.449526977539 364.772201538086 370.740829467773 379.488116455078 378.23193359375 373.633920288086 374.773489379883 382.261209106445 386.322671508789 389.013656616211 390.320016479492 390.155932617187 389.685620117187 391.176538085938 392.7802734375 394.428146362305 396.176010131836 396.937362670898 396.604837036133 396.325134277344 396.18268737793 396.236367797852 397.525259399414
402.408062744141 401.505172729492 395.835861206055 394.963882446289 402.604476928711 413.430822753906 420.521524047852 419.086294555664 423.91799621582 421.847518920898 413.808197021484 403.062054443359 388.422503662109 394.023672485352 382.204467773438 368.980120849609 373.469564819336 376.165536499023 373.662435913086 370.269760131836 366.996011352539 365.377432250977 372.929605102539 383.300405883789 381.262939453125 374.914419555664 375.162835693359 382.208929443359 387.863098144531 389.703750610352 389.736923217773 390.514459228516 392.287115478516 393.610287475586 396.123184204102 399.257815551758 401.76701965332 401.422219848633 400.60403137207 399.483612060547 398.437487792969 398.10029296875 400.2166015625
405.240399169922 405.304931640625 404.66796875 399.875845336914 402.018341064453 410.060806274414 420.048016357422 427.512957763672 431.413876342773 428.47395324707 421.844491577148 416.070568847656 415.008166503906 413.567822265625 402.521224975586 388.448388671875 379.369281005859 373.686566162109 364.541235351563 363.057342529297 365.8873046875 367.893460083008 370.897341918945 382.920004272461 383.92594909668 379.423083496094 379.29697265625 387.941796875 393.373388671875 394.030227661133 392.842443847656 393.037649536133 394.22434387207 395.234585571289 396.798126220703 399.500500488281 403.156604003906 404.251965332031 403.718579101563 402.806884765625 401.71960144043 400.818878173828 402.253204345703
-9999 406.990417480469 407.589538574219 400.045135498047 409.640075683594 423.761776733398 427.219967651367 431.34030456543 432.761962890625 429.483840942383 427.120642089844 430.466818237305 432.904733276367 432.149026489258 424.005584716797 412.055041503906 400.682681274414 389.253262329102 379.487133789063 370.935104370117 366.304956054688 368.573394775391 380.212066650391 392.021701049805 392.997772216797 386.801510620117 381.695748901367 391.89479675293 397.718524169922 397.158447265625 394.70510559082 394.980947875977 396.137857055664 397.117053222656 399.089294433594 401.926525878906 404.861111450195 405.514651489258 404.755181884766 404.034225463867 403.105682373047 402.048892211914 404.198818969727
-9999 -9999 408.239608764648 405.215975952148 411.540496826172 425.113558959961 438.345278930664 434.759609985352 435.966659545898 435.690139770508 435.041961669922 435.348944091797 431.500360107422 431.803732299805 428.15657043457 419.309140014648 406.855758666992 398.024826049805 396.113571166992 391.634979248047 381.501953125 369.880187988281 388.914611816406 393.050900268555 394.432205200195 390.745050048828 381.996881103516 392.566900634766 400.023065185547 400.492172241211 398.331298828125 398.434771728516 399.276226806641 400.002432250977 401.897933959961 404.073669433594 405.318981933594 405.082263183594 404.581655883789 404.793716430664 405.12043762207 405.161364746094 407.116589355469
-9999 -9999 -9999 405.07265625 404.365768432617 414.325479125977 437.756652832031 438.236145019531 433.686053466797 430.317626953125 429.31579284668 429.630258178711 424.849813842773 425.417742919922 424.434768676758 417.643185424805 404.390844726562 397.475610351563 398.974859619141 397.511413574219 393.849502563477 391.689184570313 396.535424804688 399.157165527344 398.636535644531 394.604125976563 388.964733886719 393.275134277344 400.320635986328 403.435272216797 403.365814208984 402.424395751953 402.275860595703 403.163482666016 403.94010925293 404.098782348633 403.461483764648 402.648715209961 403.127233886719 404.937515258789 406.239175415039 405.862255859375 407.700244140625
-9999 -9999 -9999 408.281253051758 403.690948486328 405.868423461914 425.492068481445 437.608059692383 431.393548583984 428.024887084961 427.972018432617 427.48486328125 423.52490234375 420.364447021484 416.690963745117 410.724688720703 402.181625366211 397.959579467773 395.659671020508 395.915771484375 397.939251708984 400.573818969727 402.836489868164 402.613592529297 401.462265014648 399.274908447266 396.349331665039 396.329776000977 400.739715576172 405.612579345703 408.150079345703 406.769079589844 404.015466308594 404.696505737305 404.526107788086 403.859338378906 403.711865234375 403.595751953125 404.433358764648 405.151641845703 405.469857788086 405.831625366211 409.376718139648
-9999 -9999 -9999 -9999 406.516830444336 407.502203369141 412.877987670898 433.747103881836 435.074987792969 432.822601318359 430.52067565918 428.759826660156 425.843811035156 419.508032226563 412.628234863281 405.384515380859 398.376239013672 396.873455810547 398.782403564453 398.292602539062 398.278005981445 401.820544433594 404.516003417969 403.176422119141 402.320571899414 401.129455566406 398.504626464844 397.176403808594 401.348120117188 407.721740722656 412.332376098633 412.184008789062 409.204174804687 406.757308959961 405.048553466797 404.454067993164 405.159506225586 406.598397827148 407.946157836914 408.016189575195 407.606631469727 408.055218505859 411.253070068359
-9999 -9999 -9999 -9999 -9999 405.905130004883 403.438134765625 426.908544921875 435.266491699219 437.05126953125 -9999 433.411804199219 430.324645996094 426.435205078125 420.755065917969 412.301766967773 402.038705444336 399.728231811523 403.226147460938 402.296493530273 400.177954101562 401.484991455078 403.840020751953 404.470385742187 404.008544921875 402.825662231445 401.39905090332 400.757717895508 399.976824951172 404.181640625 409.821856689453 412.204162597656 410.074279785156 408.692034912109 406.687805175781 405.039715576172 404.933624267578 406.365020751953 408.869424438477 410.542373657227 410.993762207031 410.88102722168 414.177780151367
-9999 -9999 -9999 -9999 -9999 407.867886352539 413.120446777344 421.372595214844 433.889556884766 437.946166992188 -9999 434.797045898437 431.648754882813 429.535873413086 427.360061645508 422.662063598633 414.671337890625 411.581103515625 409.536703491211 402.799911499023 396.35498046875 396.232684326172 403.071209716797 406.373739624023 406.412033081055 404.725280761719 403.288977050781 404.417687988281 400.104010009766 398.985977172852 400.662802124023 403.142761230469 406.449890136719 410.855810546875 411.402191162109 409.391760253906 407.431948852539 407.540371704102 409.070541381836 410.184265136719 411.575238037109 414.102389526367 417.011349487305
-9999 -9999 -9999 -9999 -9999 -9999 411.06501159668 418.023336791992 429.225134277344 435.100662231445 436.233877563477 -9999 432.790930175781 427.568270874023 425.518280029297 425.071469116211 423.333135986328 418.873223876953 417.557308959961 405.046844482422 390.098770141602 385.292169189453 398.408819580078 401.831832885742 403.383453369141 404.389236450195 404.952899169922 405.383709716797 405.122317504883 403.729476928711 404.164028930664 408.903869628906 415.233215332031 419.096496582031 418.488952636719 415.023187255859 411.187124633789 409.275186157227 410.173501586914 411.283874511719 413.206988525391 416.574716186523 419.246908569336
-9999 -9999 -9999 -9999 -9999 -9999 -9999 411.941174316406 418.080395507812 426.400527954102 433.362283325195 435.646374511719 436.678698730469 434.825659179688 434.482696533203 435.489074707031 435.854299926758 429.44504699707 428.489739990234 415.392669677734 395.37649230957 379.874026489258 386.24416809082 390.631353759766 397.01155090332 403.937704467773 408.941107177734 410.049798583984 412.307504272461 412.927932739258 413.523348999023 415.399172973633 413.919705200195 418.191098022461 421.046997070312 421.512573242188 420.181103515625 418.498095703125 419.045355224609 419.22412109375 419.304412841797 420.222058105469 423.340319824219
-9999 -9999 -9999 -9999 -9999 -9999 -9999 -9999 412.385751342773 419.9365234375 427.546914672852 433.406713867188 437.842309570313 438.26845703125 439.549194335938 440.733343505859 439.775549316406 434.942590332031 431.306262207031 418.80744934082 399.756555175781 381.645724487305 383.322262573242 385.219302368164 392.768112182617 403.595581054688 413.057727050781 414.053479003906 411.277053833008 412.294586181641 416.860913085938 420.377688598633 405.474880981445 406.916693115234 415.523529052734 423.826803588867 426.525915527344 427.347985839844 426.902224731445 425.624893188477 424.756243896484 425.256811523438 426.020776367188
-9999 -9999 -9999 -9999 -9999 -9999 -9999 -9999 -9999 417.575164794922 424.542388916016 431.426412963867 435.873361206055 437.635238647461 439.98258972168 441.854187011719 442.058706665039 442.927529907227 433.128680419922 414.759368896484 394.274127197266 379.319412231445 378.438674926758 383.485720825195 393.214859008789 404.584741210938 413.623199462891 414.046539306641 409.640823364258 408.159790039062 410.651943969727 413.978094482422 402.090203857422 410.007284545898 418.880493164062 425.056512451172 428.45212097168 430.739987182617 430.826062011719 430.520523071289 430.166983032227 429.880450439453 430.083477783203
-9999 -9999 -9999 -9999 -9999 -9999 -9999 -9999 -9999 419.707534790039 425.807339477539 432.751135253906 436.091516113281 439.649044799805 -9999 442.886276245117 446.24700012207 448.310647583008 439.233724975586 421.982513427734 399.488195800781 377.173724365234 371.208294677734 381.220138549805 394.351684570312 405.994500732422 413.407904052734 414.444573974609 410.965957641602 409.068313598633 409.178128051758 409.460842895508 403.115603637695 410.465289306641 420.826705932617 427.882958984375 428.7529296875 432.266357421875 433.136712646484 432.385391235352 431.622094726563 432.157235717773 433.212484741211
-9999 -9999 -9999 -9999 -9999 -9999 -9999 -9999 419.017404174805 423.344039916992 428.355874633789 433.840307617187 437.472436523437 441.504254150391 444.060317993164 -9999 447.073999023437 450.076635742187 446.575347900391 433.265228271484 411.893304443359 387.644403076172 375.153143310547 380.015658569336 391.493270874023 403.368688964844 410.89958190918 412.329635620117 409.142462158203 407.960418701172 409.775234985352 412.269943237305 403.213668823242 409.891137695313 421.824890136719 431.412530517578 433.881616210937 434.952368164062 434.459228515625 433.238098144531 432.705709838867 433.908587646484 435.690960693359
-9999 -9999 -9999 -9999 -9999 -9999 -9999 -9999 -9999 421.16845703125 425.969537353516 432.487857055664 433.852627563477 440.614819335938 444.804824829102 446.260076904297 -9999 -9999 447.163391113281 441.73356628418 428.157415771484 407.418103027344 387.053698730469 379.359255981445 385.774673461914 396.714572143555 402.901727294922 409.133123779297 410.779357910156 412.735198974609 414.178884887695 412.869854736328 405.019366455078 415.072412109375 423.04997253418 427.278576660156 430.290148925781 436.088391113281 437.972354125977 437.426071166992 437.129718017578 438.837109375 438.557421875
-9999 -9999 -9999 -9999 -9999 -9999 -9999 -9999 -9999 -9999 422.620703125 426.129696655273 432.495150756836 440.271542358398 444.993392944336 447.059143066406 -9999 -9999 447.257791137695 448.151153564453 443.254620361328 425.785687255859 399.630755615234 380.958099365234 375.920715332031 382.474401855469 395.242547607422 404.247381591797 410.854553222656 414.386901855469 414.39674987793 411.883700561523 413.680111694336 412.539868164063 413.402221679688 418.178308105469 426.836837768555 433.967086791992 439.312622070312 440.908828735352 440.449356079102 440.208380126953 441.019219970703
-9999 -9999 -9999 -9999 -9999 -9999 -9999 -9999 -9999 -9999 -9999 -9999 426.846975708008 432.883697509766 440.884994506836 447.023229980469 448.550827026367 -9999 -9999 450.500473022461 448.998046875 440.116979980469 414.629968261719 386.387261962891 373.088119506836 377.33005065918 394.1484375 401.716796875 406.111807250977 412.020614624023 416.617178344727 416.834854125977 415.479751586914 412.137463378906 412.884490966797 418.970141601563 428.814144897461 433.295077514648 438.172259521484 440.805694580078 441.314392089844 440.918200683594 442.873913574219
-9999 -9999 -9999 -9999 -9999 -9999 -9999 -9999 -9999 -9999 -9999 -9999 -9999 434.176300048828 440.192489624023 445.014254760742 448.583685302734 449.913812255859 -9999 -9999 452.425521850586 451.213366699219 436.029431152344 406.497247314453 384.850326538086 378.683673095703 388.828701782227 402.097476196289 406.998657226562 412.59294128418 417.388336181641 418.324505615234 414.785784912109 410.518566894531 407.938949584961 406.131304931641 406.33405456543 424.144918823242 437.251889038086 441.240127563477 440.251705932617 439.834024047852 442.345327758789
-9999 -9999 -9999 -9999 -9999 -9999 -9999 -9999 -9999 -9999 -9999 -9999 -9999 435.068701171875 442.378936767578 447.412832641602 447.981817626953 449.966973876953 -9999 -9999 -9999 -9999 448.092617797852 433.716586303711 409.492340087891 388.205993652344 382.958645629883 397.646365356445 404.466967773437 409.749069213867 413.598818969727 414.95100402832 412.628616333008 408.121099853516 401.303161621094 394.846197509766 393.399240112305 408.823141479492 430.64206237793 440.093078613281 439.769696044922 437.744195556641 444.868170166016
-9999 -9999 -9999 -9999 -9999 -9999 -9999 -9999 -9999 -9999 -9999 -9999 -9999 431.781015014648 437.724990844727 444.774749755859 447.97265625 449.7685546875 -9999 -9999 -9999 -9999 -9999 446.558160400391 425.424163818359 397.843746948242 379.928466796875 386.91259765625 395.66247253418 400.284072875977 403.436059570313 408.122573852539 410.032608032227 405.798886108398 400.727676391602 397.051226806641 396.652868652344 403.210290527344 424.043371582031 435.253479003906 437.121994018555 436.545767211914 446.205117797852
-9999 -9999 -9999 -9999 -9999 -9999 -9999 -9999 -9999 -9999 -9999 -9999 -9999 -9999 435.154418945312 438.242419433594 445.235269165039 450.914785766602 453.747305297852 -9999 -9999 -9999 -9999 451.809817504883 439.30632019043 416.095703125 388.006195068359 384.451507568359 395.500305175781 398.310028076172 397.97278137207 402.111227416992 402.01716003418 402.220092773438 400.046600341797 398.811386108398 401.130242919922 400.449041748047 419.763790893555 435.799118041992 441.676779174805 438.549194335938 447.939086914062
