# Supplementary material for: Automatic variable selection in ecological niche modeling: A case study using Cassin’s Sparrow (Peucaea cassinii)
Source: PLoS One. 2022 Jan 21;17(1):e0257502. doi: 10.1371/journal.pone.0257502 (PMC8782318; doi:10.1371/journal.pone.0257502)
Supplement: S1 File — Compressed file folder containing input data and example scripts used in the study. (ZIP) [file pone.0257502.s002.zip › S2_File-Data-and-Scripts/input/merra/M28.asc]

NCOLS 43 
NROWS 34 
XLLCORNER -118.8125 
YLLCORNER 23.75 
CELLSIZE 0.5 
NODATA_value -9999 
0.201192140579224 0.204523693025112 0.208188270032406 0.215666925907135 0.226695530116558 0.241011449694633 0.256503564119339 0.2629125893116 0.268008291721344 0.293931990861893 0.308709564805031 0.281007428467274 0.233094747364521 0.231236556172371 0.239520609378815 0.241612975299358 0.226491363346577 0.188049478828907 0.188215130567551 0.19167935103178 0.203617304563522 0.232213309407234 0.263037899136543 0.259671473503113 0.259604424238205 0.248264998197556 0.212643325328827 0.195843636989594 0.211774128675461 0.219374023377895 0.220565298199654 0.223742690682411 0.224545779824257 0.228344890475273 0.224529720842838 0.218246874213219 0.216469421982765 0.218723312020302 0.220274540781975 0.22136515378952 0.220918521285057 0.218337166309357 0.216225636005402
0.215852898359299 0.215503425896168 0.204673750698566 0.202984680235386 0.212255522608757 0.225981675088406 0.234884874522686 0.225627569854259 0.216418299078941 0.240070104598999 0.267996841669083 0.265948142111301 0.234176684916019 0.218133454024792 0.212181270122528 0.209447535872459 0.205576378107071 0.21110377907753 0.208419814705849 0.197969347238541 0.198513987660408 0.224940106272697 0.258106157183647 0.2482925131917 0.240983434021473 0.230397263169289 0.207481674849987 0.197004549205303 0.21732085198164 0.225931592285633 0.225473842024803 0.2260961830616 0.227345854043961 0.223691822588444 0.219514533877373 0.217019718885422 0.217160241305828 0.217360167205334 0.215219804644585 0.214566826820374 0.214308133721352 0.212599873542786 0.208896636962891
0.21973834335804 0.195793952047825 0.186009337007999 0.190299455821514 0.198814295232296 0.213437458872795 0.231537602841854 0.218211136758327 0.224139565229416 0.239254899322987 0.25313815176487 0.255264320969582 0.234518638253212 0.209297406673431 0.208884179592133 0.216550195217133 0.210024139285088 0.188027331233025 0.183927002549171 0.187091708183289 0.200029319524765 0.222610279917717 0.231636211276054 0.230608330667019 0.243968643248081 0.239123529195786 0.192304620146751 0.174836954474449 0.20202234685421 0.219616338610649 0.225072333216667 0.226076029241085 0.225730739533901 0.22427874058485 0.222114682197571 0.220252774655819 0.219239449501038 0.216763401031494 0.214271184802055 0.212257459759712 0.210337598621845 0.2079171910882 0.204263485968113
0.215565778315067 0.200486396253109 0.188325534760952 0.186823660135269 0.185433976352215 0.191844201087952 0.208840382099152 0.199065673351288 0.21334782987833 0.233593478798866 0.248917269706726 0.249024970829487 0.21772930175066 0.204975487291813 0.220677174627781 0.243388117849827 0.249245028197765 0.235995714366436 0.214388044178486 0.202068082988262 0.206934407353401 0.227222368121147 0.228327438235283 0.264267136156559 0.264417678117752 0.228845563530922 0.180025121569633 0.16987199485302 0.199208496510983 0.217420153319836 0.222363422811031 0.222762651741505 0.228787906467915 0.228264738619328 0.225911781191826 0.222998729348183 0.219974528253078 0.216446612775326 0.213116715848446 0.210196100175381 0.207350930571556 0.204065343737602 0.199483582377434
0.183721581101418 0.188793395459652 0.194081555306911 0.18611162006855 0.188310548663139 0.206422178447247 0.230794006586075 0.197779184579849 0.186622287333012 0.191417433321476 0.202102048695087 0.205775460600853 0.181466349959373 0.174638760089874 0.203092098236084 0.244343815743923 0.268566134572029 0.253753212094307 0.221826235949993 0.201823301613331 0.19703401774168 0.203076604008675 0.208032038807869 0.225469203293324 0.225960977375507 0.205181689560413 0.173106783628464 0.179025477170944 0.207225920259953 0.224790789186954 0.229323689639568 0.226518507301807 0.227655608952045 0.22541331499815 0.22335235029459 0.220901714265347 0.217133423686028 0.213336417078972 0.211414088308811 0.208771884441376 0.205377008020878 0.201361779868603 0.194871465861797
0.202049374580383 0.202457873523235 0.214675502479076 0.214338573813438 0.209433905780315 0.202733552455902 0.19710858464241 0.200541359186172 0.18195209056139 0.17865939438343 0.185227173566818 0.186415819823742 0.164009706676006 0.169273921847343 0.203150801360607 0.237432797253132 0.242916698753834 0.214705903828144 0.204375806450844 0.202300205826759 0.209281142055988 0.225508449971676 0.240701542794704 0.239248904585838 0.22473718971014 0.205939362943172 0.192081432044506 0.1880396053195 0.207671040296555 0.21982978284359 0.224583567678928 0.227718342840672 0.229929114878178 0.223232765495777 0.219862885773182 0.218793411552906 0.216761183738708 0.213344025611877 0.212347348034382 0.211146101355553 0.207533021271229 0.20046741515398 0.193519718945026
0.241725237667561 0.209183126688004 0.203818112611771 0.205965724587441 0.204551957547665 0.203066803514957 0.204666471481323 0.196250462532043 0.169617696106434 0.158889099955559 0.164131717383862 0.175704714655876 0.174805495142937 0.190201635658741 0.216949589550495 0.244866333901882 0.259378084540367 0.229586324095726 0.213194695115089 0.203473247587681 0.204294455051422 0.216050849854946 0.214647053182125 0.222994209825993 0.224980615079403 0.219322608411312 0.207250437140465 0.18518770635128 0.195454779267311 0.202089950442314 0.206722745299339 0.216528789699078 0.228155522048473 0.224197743833065 0.220977395772934 0.218202473223209 0.213290150463581 0.208965916931629 0.204981675744057 0.202577911317348 0.20219345241785 0.202507089078426 0.19487217515707
0.219629138708115 0.213766978681087 0.188635049760342 0.18864069133997 0.194626189768314 0.201939019560814 0.206997369229794 0.197510252892971 0.212484654784203 0.217157587409019 0.210307043790817 0.197597399353981 0.181742802262306 0.220004190504551 0.247145816683769 0.253001070022583 0.248395177721977 0.286947962641716 0.288601267337799 0.262175843119621 0.226268327236176 0.19848395884037 0.178534403443336 0.190136106312275 0.205684706568718 0.208830472826958 0.190690788626671 0.164329704642296 0.17171995639801 0.185066878795624 0.195505428314209 0.201483806967735 0.218117365241051 0.216174970567226 0.218347430229187 0.219176313281059 0.211198012530804 0.204624418914318 0.199610805511475 0.200588218867779 0.203270645439625 0.202800551056862 0.20074819624424
0.176951412856579 0.212579987943172 0.200663290917873 0.198305244743824 0.203506961464882 0.203342534601688 0.192690780758858 0.214592435956001 0.229302369058132 0.21461159735918 0.19609902203083 0.196042902767658 0.171156473457813 0.205087697505951 0.25813415646553 0.276093655824661 0.232301633059979 0.240585808455944 0.248966573178768 0.255327820777893 0.257444378733635 0.250047735869884 0.211346857249737 0.181311345100403 0.174836359918118 0.172938586771488 0.15867732167244 0.16072912812233 0.189943960309029 0.207968384027481 0.214872735738754 0.217361286282539 0.213177517056465 0.215880389511585 0.215011171996593 0.212666136026382 0.211718137562275 0.205876012146473 0.19755092561245 0.197431497275829 0.204447500407696 0.212805831432343 0.207236325740814
0.163458226621151 0.163251769542694 0.196636545658112 0.197612170875072 0.203437574207783 0.211332775652409 0.212271386384964 0.206723815202713 0.189838764071465 0.182501889765263 0.180621634423733 0.17811336517334 0.185723161697388 0.186411070823669 0.236621081829071 0.274774786829948 0.244077073037624 0.225652931630611 0.203853994607925 0.212744481861591 0.240222257375717 0.261492399871349 0.24065818041563 0.191438287496567 0.163689009845257 0.154194658994675 0.152320775389671 0.169495996832848 0.191843900084496 0.205908507108688 0.214514510333538 0.222150607407093 0.223525317013264 0.21781662851572 0.210961796343327 0.2044832020998 0.198851348459721 0.193817628920078 0.191600187122822 0.192862927913666 0.199948547780514 0.210088935494423 0.19522410929203
0.193263666331768 0.207546149194241 0.239471267163753 0.235171622037888 0.227855123579502 0.221895827353001 0.214744737744331 0.198523858189583 0.197543929517269 0.193632647395134 0.185396035015583 0.176838652789593 0.180737642943859 0.161345566809177 0.175080813467503 0.216515304148197 0.257196491956711 0.224629038572311 0.198591649532318 0.187422432005405 0.19335543513298 0.210557152330875 0.204661096632481 0.213654525578022 0.198564752936363 0.173926195502281 0.162013925611973 0.167116262018681 0.180463363230228 0.193948693573475 0.204310390353203 0.209701997041702 0.209468203783035 0.205233317613602 0.201957665383816 0.200514225661755 0.200158582627773 0.196757434308529 0.19944806843996 0.204454630613327 0.207964135706425 0.205269761383534 0.186733610928059
0.200491625070572 0.232077145576477 0.25681517124176 0.255032500624657 0.246154688298702 0.23553318977356 0.226482905447483 0.225628830492496 0.209533585608006 0.19605877995491 0.182142849266529 0.164840136468411 0.162560652196407 0.146484363079071 0.157251439988613 0.192411652207375 0.234153459966183 0.23908022493124 0.219271735846996 0.191336140036583 0.168415313959122 0.163871552050114 0.197307099401951 0.22303338944912 0.206375606358051 0.186772248148918 0.200723496079445 0.194942775368691 0.196722787618637 0.202618733048439 0.20829421877861 0.211012953519821 0.216857260465622 0.212423920631409 0.204307198524475 0.197501459717751 0.195675937831402 0.19791110008955 0.2034897133708 0.205655232071877 0.20401074886322 0.199056535959244 0.188149124383926
0.161696371436119 0.194056130945682 0.206224955618381 0.222100734710693 0.232809625566006 0.241769228875637 0.25163639485836 0.248389682173729 0.216352945566177 0.194460541009903 0.18190201818943 0.170358701050282 0.156826885044575 0.151758682727814 0.143413223326206 0.148527652025223 0.17819697111845 0.191314081847668 0.193339660763741 0.187579691410065 0.175496888160706 0.164243181049824 0.189152236282825 0.218388170003891 0.211936518549919 0.19990571141243 0.212732335925102 0.210511156916618 0.211965274810791 0.212584458291531 0.214120103418827 0.218134070932865 0.219284404814243 0.21496896147728 0.204541556537151 0.194863677024841 0.192564524710178 0.195854045450687 0.201961585879326 0.201089441776276 0.197119779884815 0.194353103637695 0.184469223022461
0.118289159983397 0.133955454826355 0.15999903678894 0.178325173258781 0.208012230694294 0.240321531891823 0.261086568236351 0.25769279897213 0.234767290949821 0.221758723258972 0.216110727190971 0.207052606344223 0.177200597524643 0.161636111140251 0.145005777478218 0.133024105429649 0.132207933068275 0.13356741964817 0.138642956316471 0.140551656484604 0.150429105758667 0.174678532779217 0.180679158866405 0.197312830388546 0.202697180211544 0.199407328665256 0.197035080194473 0.21290677189827 0.218434101343155 0.217340961098671 0.215750114619732 0.218410249054432 0.220634897053242 0.218898871541023 0.211621716618538 0.200153377652168 0.188249406218529 0.18736592233181 0.193912859261036 0.19872921705246 0.198777541518211 0.192976653575897 0.182313859462738
-9999 0.103807397931814 0.124562098830938 0.141750499606133 0.172628194093704 0.20319390296936 0.217847640812397 0.224148769676685 0.214215162396431 0.209921017289162 0.214721465110779 0.22465164065361 0.220097297430038 0.211133015155792 0.18695130944252 0.160091628134251 0.144822084903717 0.139814531803131 0.130995674431324 0.124471206218004 0.126387137919664 0.141760769486427 0.172738996148109 0.206401394307613 0.210483096539974 0.192518457770348 0.174383288621902 0.202512675523758 0.218789498507977 0.218895234167576 0.213848678767681 0.215657232701778 0.224216566979885 0.222519356012344 0.211927227675915 0.196549618244171 0.183232350647449 0.188160212337971 0.189833357930183 0.186851069331169 0.182217715680599 0.179767464101315 0.182528029382229
-9999 -9999 0.102330891042948 0.130727730691433 0.190642692148685 0.240074422955513 0.243453530967236 0.253929273784161 0.220977255702019 0.213116250932217 0.222222524881363 0.227160504460335 0.224033692479134 0.237275590002537 0.223703034222126 0.192577069997787 0.165182526409626 0.164627809822559 0.16202579587698 0.156170025467873 0.143984434008598 0.131904552876949 0.173683558404446 0.204875309765339 0.229604132473469 0.220772217214108 0.172282426059246 0.203076200187206 0.224924248456955 0.227726563811302 0.222811233997345 0.223766462504864 0.231480388343334 0.226472289860249 0.209954127669334 0.19311685860157 0.187060694396496 0.192346756160259 0.188212114572525 0.176131434738636 0.166454447805882 0.168631474673748 0.179541949927807
-9999 -9999 -9999 0.119742765277624 0.155000112950802 0.207173609733582 0.269595587253571 0.261430418491364 0.290048739314079 0.299084290862083 0.279624800384045 0.238636153936386 0.205522698163986 0.219762681424618 0.220339804887772 0.203016652166843 0.180737745761871 0.189611661434174 0.203885400295258 0.20974537730217 0.212206007540226 0.216985863447189 0.213363188505173 0.22666322439909 0.239558525383472 0.23523163497448 0.209831607341766 0.218089330196381 0.228061524033546 0.230702333152294 0.229205723106861 0.228105026483536 0.225011450052261 0.225109848380089 0.212277211248875 0.196411760151386 0.189175182580948 0.184014326334 0.179224734008312 0.172196313738823 0.167379361391067 0.168988655507565 0.17373815625906
-9999 -9999 -9999 0.102760317921638 0.124541655182838 0.16847153455019 0.240340933203697 0.255610331892967 0.310953912138939 0.313898146152496 0.273455901443958 0.225021168589592 0.219944998621941 0.211669687926769 0.205053567886353 0.197165459394455 0.188006602227688 0.199605844914913 0.203232650458813 0.210133492946625 0.22130913734436 0.234489670395851 0.242722430825233 0.252257019281387 0.254307240247726 0.249919399619102 0.242695206403732 0.237034863233566 0.233804951608181 0.235110655426979 0.237086281180382 0.235135620832443 0.227204078435898 0.227306275069714 0.215083122253418 0.196918527781963 0.183676509559154 0.179898159205914 0.176819038391113 0.176738366484642 0.176146921515465 0.171760280430317 0.16705619841814
-9999 -9999 -9999 -9999 0.112367149442434 0.148011900484562 0.189867278933525 0.219278165698051 0.168619588017464 0.185105942189693 0.231567680835724 0.244522163271904 0.223297020792961 0.207866382598877 0.188694797456264 0.174570146203041 0.175235539674759 0.188569217920303 0.189885337650776 0.194182053208351 0.20561878234148 0.224388457834721 0.244070328772068 0.288891533017159 0.283583208918571 0.254599052667618 0.241375394165516 0.238647229969501 0.237427048385143 0.240546680986881 0.242074815928936 0.237171798944473 0.23468890786171 0.230263736844063 0.214582197368145 0.195825500786304 0.184472496807575 0.183969874680042 0.17758711129427 0.173568323254585 0.171840700507164 0.170421920716763 0.16686274856329
-9999 -9999 -9999 -9999 -9999 0.126713690161705 0.154438503086567 0.214918561279774 0.131904571503401 0.0956288389861584 -9999 0.195634166896343 0.208889250457287 0.201124556362629 0.183222413063049 0.16717531234026 0.162705348432064 0.167690812051296 0.162792037427425 0.177430257201195 0.20102107822895 0.21583334505558 0.211391916871071 0.274959096312523 0.275873422622681 0.240715390443802 0.219807407259941 0.212915369868278 0.20615955889225 0.20536132901907 0.216201968491077 0.236649052798748 0.230121283233166 0.216754405200481 0.199265144765377 0.185184082388878 0.179820311069489 0.173697698116302 0.168549583852291 0.162517413496971 0.159787055850029 0.16393481194973 0.170545324683189
-9999 -9999 -9999 -9999 -9999 0.109935264289379 0.13946865350008 0.176981301605701 0.125987850874662 0.0934718810021877 -9999 0.153402642905712 0.197084514796734 0.201328077912331 0.193357519805431 0.175556768476963 0.150734226405621 0.145384196937084 0.147628581523895 0.150604590773582 0.162186668813229 0.187090337276459 0.202367961406708 0.225262655317783 0.225930191576481 0.219073005020618 0.220526054501534 0.204732015728951 0.192438630759716 0.18677531182766 0.192616014182568 0.208992098271847 0.20781208127737 0.199006389081478 0.184604823589325 0.173619493842125 0.171793766319752 0.162683732807636 0.158517602086067 0.157391130924225 0.155269667506218 0.152143749594688 0.169928607344627
-9999 -9999 -9999 -9999 -9999 -9999 0.137429502606392 0.161566618084908 0.132133676111698 0.103717938065529 0.0935710743069649 -9999 0.172425805032253 0.192535878717899 0.193714372813702 0.181626437604427 0.161709794402122 0.150182685256004 0.145234821736813 0.135786205530167 0.134284527599812 0.153245605528355 0.184647180140018 0.19355029463768 0.197135761380196 0.206702598929405 0.223134455084801 0.203113707900047 0.189207169413567 0.187782734632492 0.193990364670753 0.200311098992825 0.199643324315548 0.210155221819878 0.198592975735664 0.17688225209713 0.162535107135773 0.152433240413666 0.14880208671093 0.149764209985733 0.152196934819222 0.154874435067177 0.167790570855141
-9999 -9999 -9999 -9999 -9999 -9999 -9999 0.12903942540288 0.148130865395069 0.136604957282543 0.111039394885302 0.098304296284914 0.138045949488878 0.202027606964111 0.215944513678551 0.195478902757168 0.171973575651646 0.153626348078251 0.141197375953197 0.131378211081028 0.127391035854816 0.134533934295177 0.16389786452055 0.179931789636612 0.190664947032928 0.204229837656021 0.221101202070713 0.204305626451969 0.191788916289806 0.19029600918293 0.191956409811974 0.18868004232645 0.186945463716984 0.192016416788101 0.192210681736469 0.184467217326164 0.169840183854103 0.158692660927773 0.155373494327068 0.158142700791359 0.165409569442272 0.17416845113039 0.175688953697681
-9999 -9999 -9999 -9999 -9999 -9999 -9999 -9999 0.121564569324255 0.141404241323471 0.134172569960356 0.102804831415415 0.110044524818659 0.188762651383877 0.227235935628414 0.219340464472771 0.18555464297533 0.158312852680683 0.138046188652515 0.129052005708218 0.128950892388821 0.135901284217834 0.160391974449158 0.175111308693886 0.182462096214294 0.193336398899555 0.212322427332401 0.205174387991428 0.194329032301903 0.183984838426113 0.182161146402359 0.190115797519684 0.174318444728851 0.160752482712269 0.161920510232449 0.172410877048969 0.181267873942852 0.170837192237377 0.168703982234001 0.171918928623199 0.178046905994415 0.183379226922989 0.178296214342117
-9999 -9999 -9999 -9999 -9999 -9999 -9999 -9999 -9999 0.131019197404385 0.148264735937119 0.126804032921791 0.100869408249855 0.119725559651852 0.168066009879112 0.196157963573933 0.168541437387466 0.148797327280045 0.136060480773449 0.129953242838383 0.127920190989971 0.129653567075729 0.149619764089584 0.167913995683193 0.177941083908081 0.185051953792572 0.194141192734241 0.19490352421999 0.189819499850273 0.181307330727577 0.182105904817581 0.196670460700989 0.180820894241333 0.155090834200382 0.155481904745102 0.173650911450386 0.190142351388931 0.180209976434708 0.173301984369755 0.167619034647942 0.167147724330425 0.173390083014965 0.171376578509808
-9999 -9999 -9999 -9999 -9999 -9999 -9999 -9999 -9999 0.169212520122528 0.190177166461945 0.155450364202261 0.101302447170019 0.0888357140123844 -9999 0.123505483567715 0.155937105417252 0.14680090546608 0.135516291856766 0.129103973507881 0.125699314475059 0.123777215182781 0.133398155868053 0.156172800064087 0.172836877405643 0.181098403036594 0.183557288348675 0.187499789893627 0.18063228726387 0.18440192937851 0.202703395485878 0.225355087220669 0.194190429151058 0.160278879106045 0.160781413316727 0.176209819316864 0.180493319034576 0.176272785663605 0.168152244389057 0.164176620543003 0.165891374647617 0.170582816004753 0.162637755274773
-9999 -9999 -9999 -9999 -9999 -9999 -9999 -9999 0.148142297565937 0.206264600157738 0.225932434201241 0.179105113446713 0.124218498170376 0.0945065505802631 0.0841024443507195 -9999 0.115682677924633 0.151351182162762 0.149187409877777 0.138393439352512 0.129289408028126 0.126731373369694 0.127700246870518 0.14214812964201 0.160458855330944 0.173510663211346 0.17679450660944 0.186617530882359 0.189356228709221 0.192431539297104 0.203594098985195 0.221104906499386 0.198142825067043 0.180274119973183 0.181318387389183 0.186968718469143 0.182543686032295 0.181151130795479 0.176780088245869 0.173169299960136 0.174273875355721 0.176925945281982 0.143698167800903
-9999 -9999 -9999 -9999 -9999 -9999 -9999 -9999 -9999 0.15117871388793 0.180368015170097 0.173685571551323 0.138297864794731 0.108635229617357 0.0898866765201092 0.0837507598102093 -9999 -9999 0.146477980911732 0.146841883659363 0.136195492744446 0.12851624339819 0.12595242112875 0.131038995087147 0.148611642420292 0.166750155389309 0.175222869217396 0.189185340702534 0.20290882140398 0.223591290414333 0.233721189200878 0.217293033003807 0.187023720145226 0.18996007591486 0.19409391283989 0.187985832989216 0.171034207940102 0.17284349501133 0.173882737755775 0.176030710339546 0.177719569206238 0.172912818193436 0.136524277925491
-9999 -9999 -9999 -9999 -9999 -9999 -9999 -9999 -9999 -9999 0.10678765848279 0.124085892736912 0.13364150673151 0.126879803836346 0.105055309832096 0.0850259803235531 -9999 -9999 0.117192041873932 0.139568954706192 0.144751392304897 0.13273466527462 0.125235638022423 0.122029975056648 0.128244012594223 0.14479641020298 0.16905146241188 0.188255435228348 0.217953473329544 0.24531165510416 0.247132149338722 0.214203205704689 0.209094825387001 0.197601348161697 0.189014561474323 0.184248121082783 0.180124773085117 0.162664295732975 0.168766774237156 0.179696924984455 0.187798918783665 0.185372562706471 0.152473671734333
-9999 -9999 -9999 -9999 -9999 -9999 -9999 -9999 -9999 -9999 -9999 -9999 0.102855817973614 0.127016205340624 0.117069888859987 0.0925197936594486 0.0809011355042458 -9999 -9999 0.1360101737082 0.153555163741112 0.145789514482021 0.131034229695797 0.120229980349541 0.118174262344837 0.130268658697605 0.156923028826714 0.177701231837273 0.191499061882496 0.218526996672153 0.247354394197464 0.260297887027264 0.240651421248913 0.224773848056793 0.202518112957478 0.184378679096699 0.178467908501625 0.161718240380287 0.166681195795536 0.176237657666206 0.185288822650909 0.188644543290138 0.168469205498695
-9999 -9999 -9999 -9999 -9999 -9999 -9999 -9999 -9999 -9999 -9999 -9999 -9999 0.142209623008966 0.140865843743086 0.104696269333363 0.082092672586441 0.0805467069149017 -9999 -9999 0.138898472487926 0.147433583438396 0.137218098342419 0.125484950840473 0.119060542434454 0.125066579133272 0.145912101864815 0.164291003346443 0.166492736339569 0.180410638451576 0.20758416056633 0.238894253969192 0.242701798677444 0.21581580042839 0.191562592983246 0.168972341716289 0.145850071310997 0.148725590109825 0.15941192060709 0.168274402618408 0.178709745407104 0.186991512775421 0.141270458698273
-9999 -9999 -9999 -9999 -9999 -9999 -9999 -9999 -9999 -9999 -9999 -9999 -9999 0.161863880604506 0.173661082983017 0.137041388452053 0.0951022736728191 0.0815999798476696 -9999 -9999 -9999 -9999 0.14544624760747 0.135964000225067 0.124917477369308 0.123147884011269 0.135571758449078 0.16045821160078 0.160794860124588 0.164096258580685 0.174927534162998 0.189867548644543 0.191023223102093 0.182407854497433 0.180854573845863 0.180451048910618 0.17159867733717 0.149396221339703 0.150501145422459 0.157564789056778 0.166688726842403 0.167138941586018 0.101239986717701
-9999 -9999 -9999 -9999 -9999 -9999 -9999 -9999 -9999 -9999 -9999 -9999 -9999 0.103468973189592 0.152886997908354 0.171457348018885 0.118772030621767 0.0933199591934681 -9999 -9999 -9999 -9999 -9999 0.139121116697788 0.132555298507214 0.122034735232592 0.124362748116255 0.147145699709654 0.160939392447472 0.172874562442303 0.178247958421707 0.176419121026993 0.196708279848099 0.184479828178883 0.178693152964115 0.1810367628932 0.182392625510693 0.159590975940228 0.147747114300728 0.149344600737095 0.156901852786541 0.153794341534376 0.0896345369517803
-9999 -9999 -9999 -9999 -9999 -9999 -9999 -9999 -9999 -9999 -9999 -9999 -9999 -9999 0.0887204557657242 0.110922489315271 0.140131676197052 0.124024546146393 0.0972330719232559 -9999 -9999 -9999 -9999 0.118287055939436 0.130725458264351 0.128474273532629 0.12160270139575 0.136629348248243 0.155715870857239 0.173331081867218 0.183747740089893 0.184055370092392 0.183223861455917 0.184461043775082 0.186766549944878 0.19029453098774 0.190482440590858 0.158437219262123 0.144870766997337 0.14579251408577 0.154214964807034 0.153807385265827 0.0870200112462044
