# Supplementary material for: Automatic variable selection in ecological niche modeling: A case study using Cassin’s Sparrow (Peucaea cassinii)
Source: PLoS One. 2022 Jan 21;17(1):e0257502. doi: 10.1371/journal.pone.0257502 (PMC8782318; doi:10.1371/journal.pone.0257502)
Supplement: S1 File — Compressed file folder containing input data and example scripts used in the study. (ZIP) [file pone.0257502.s002.zip › S2_File-Data-and-Scripts/input/merra/M14.asc]

NCOLS 43 
NROWS 34 
XLLCORNER -118.8125 
YLLCORNER 23.75 
CELLSIZE 0.5 
NODATA_value -9999 
1.211653006076810 1.0328093290329 1.26589171886444 1.25109510421753 1.22196441888809 1.28951027393341 1.54605523347855 2.14524146318436 2.44216434955597 2.04885494709015 1.26961513161659 0.59831365942955 0.655739396810532 0.376097005605698 0.537626087665558 1.29392253756523 2.33187433481216 1.82772938013077 1.41268676519394 1.44327914714813 1.66606385707855 1.76752341985703 1.80780576467514 2.18975797891617 2.48214328289032 3.18909821510315 4.35802762508392 2.95549447536469 1.58807244300842 0.921441614627838 0.901621162891388 1.18747818470001 0.937383770942688 0.942428123950958 0.737813889980316 0.499419486522675 0.446147510409355 0.360085627436638 0.412485566735268 0.53789409995079 0.64400577545166 0.669964760541916 0.732583254575729
1.25056574344635 1.14449775218964 1.26758086681366 1.53483825922012 1.56065958738327 1.44823228120804 1.44535596370697 1.98801057338715 2.18254907131195 1.96880030632019 1.35079935193062 0.55867166519165 0.754037666320801 0.645005512237549 1.1115188896656 2.0353751540184 2.87249135971069 2.09997701644897 1.4414625287056 1.13287842273712 1.04000207185745 1.05900720357895 1.68010505437851 2.16289767026901 2.31095218658447 2.93253328800201 4.25807571411133 2.78200912475586 1.65478204488754 1.11554601788521 1.0960620701313 1.32715191245079 1.01558188796043 0.912262958288193 0.728439956903458 0.545903870463371 0.46947246491909 0.348980221152306 0.266986960172653 0.254941493272781 0.287174075841904 0.335860240459442 0.434279811382294
1.24659357070923 1.08518033027649 1.37324566841126 1.64261206388474 1.68605870008469 1.49739319086075 1.22291460037231 1.49298009872437 1.72938019037247 1.74785673618317 1.51982951164246 1.14919508695602 1.16438816785812 0.944768089056015 1.61964496970177 2.39665999412537 2.29957832098007 1.38849996328354 1.55977131128311 1.27707341313362 0.793944710493088 0.665734505653381 1.10017874240875 1.59069468975067 2.38207399845123 3.31900234222412 3.97345407009125 3.00246922969818 2.29462842941284 1.78567433357239 1.47017277479172 1.30214188098907 1.03852226734161 0.862357175350189 0.699986845254898 0.583261615037918 0.542170524597168 0.507101058959961 0.437881591916084 0.351062372326851 0.270480325818062 0.225761416554451 0.270269182324409
0.81396695971489 0.546800893545151 0.774464744329453 1.21857109069824 1.46331614255905 1.32968338131905 0.858359515666962 0.825634181499481 1.36418673396111 1.6521555185318 1.62430647611618 1.42756658792496 1.40776783227921 1.65162405967712 2.16034960746765 2.44143886566162 2.00974375009537 0.834744989871979 1.13131829500198 1.2338564991951 1.07738300561905 0.929312086105347 1.03204455375671 1.9453985452652 3.21174132823944 4.05097930431366 3.85745680332184 3.07780039310455 2.23055181503296 1.52307641506195 0.959563308954239 0.550542062520981 0.589408153295517 0.534562987089157 0.473491594195366 0.417647084593773 0.37449192404747 0.40930957198143 0.440378469228745 0.446961268782616 0.434424513578415 0.409782516956329 0.355811369419098
1.40099684596062 0.638053512573242 0.473364734649658 0.685038417577744 0.937635958194733 0.881759917736054 0.37812488079071 0.249139857292175 0.673661911487579 1.18597131967545 1.39241999387741 1.10711017847061 1.00887056589127 2.0367112159729 2.68278503417969 2.64126827716827 2.01666717529297 1.53391761779785 1.21527336835861 1.44981527328491 1.68865636587143 1.50140872001648 1.98958048820496 3.086541223526 3.78874325752258 3.96825149059296 3.70620377063751 3.07925884723663 1.79448553323746 0.896978706121445 0.349275454506278 -0.0187073167413473 0.159005359187722 0.138989885896444 0.211927425116301 0.296445953845978 0.289098978042603 0.351981163024902 0.380502560734749 0.38179124891758 0.386634266376495 0.415778723359108 0.417297902703285
2.26080325841904 1.07868955135345 0.611023688316345 0.439591699838638 0.424500271677971 0.473513862490654 0.465298778191209 0.106741127744317 -0.0616855282336474 0.279977574944496 0.651435059309006 0.669220507144928 1.24419790506363 2.16501407623291 2.46839451789856 2.05767443180084 1.20907296538353 0.958585780858994 0.946123653650284 0.822458922863007 0.820416510105133 1.24996511936188 2.26528055667877 3.4506626367569 4.0713152885437 3.94278090000153 3.31119844913483 3.77562239170074 2.67164194583893 1.75355690717697 1.1316238462925 0.678317707777023 0.81996585726738 0.402423158288002 0.219099931418896 0.213455693423748 0.205748453736305 0.309405818581581 0.341540789604187 0.314944848418236 0.272765862941742 0.255647033452988 0.256157487630844
2.14498668909073 1.29588092565537 0.361303079128265 0.0227206878364086 -0.0235192887485027 0.174402549862862 0.430293375253677 -0.306185954809189 -0.718639010190964 -0.681112855672836 -0.28894187361002 0.370410312712193 1.58833613544703 2.09775367975235 1.9810426235199 1.53525381088257 1.09589383006096 0.866384238004684 0.597676840424538 0.211560402065516 0.193759717792273 0.908466327190399 1.6710413813591 2.50446034669876 3.50682461261749 3.89501955509186 3.32313644886017 4.30778896808624 3.8174911737442 3.1836986541748 2.5373471736908 1.89297715425491 1.87948580980301 1.07947759032249 0.597612053155899 0.379578742384911 0.196745896339417 0.195789313316345 0.179890924692154 0.139974970370531 0.0970798864960671 0.0664993150625378 0.00369568788446486
1.57560950517654 1.52944509387016 0.20463063120842 -0.552225321531296 -0.668913602828979 -0.244221732020378 0.360434757173061 -0.178043009340763 -0.573631073534489 -0.627437084913254 -0.404011398553848 0.0397664964199066 1.04122471213341 1.80951508283615 1.75180196762085 1.57521535158157 1.96054385900497 2.11727918386459 1.61524609327316 1.28756737709045 1.14057760238647 1.11760814189911 1.73399226665497 1.71458530426025 2.70058554410934 3.56169204711914 3.30494410991669 4.35395019054413 3.94796001911163 3.68404233455658 3.30946893692017 2.48238146305084 2.22818243503571 1.41625652313232 0.982925593852997 0.777496975660324 0.520129579305649 0.448222202062607 0.310551616549492 0.182214923202991 0.0695099260658026 -0.0308667059987783 -0.0962141182273626
0.952686005830765 1.87209776639938 0.821120345592499 -0.0558969646692276 -0.565460368990898 -0.306434643268585 0.75817009806633 0.89317199587822 -0.00146015286445622 -0.266589544713497 0.00495405048131943 0.39807391166687 0.817196130752563 1.51909180283546 1.52220886945724 1.39177469015121 1.81991968154907 2.54199304580688 2.45395157337189 2.68866980075836 2.61667721271515 1.8295437335968 2.68414959907532 2.24914517402649 2.75440943241119 3.26901013851166 2.90137083530426 4.12061731815338 3.54636080265045 3.33497488498688 3.15532929897308 2.47593231201172 2.26156883239746 1.62319022417068 1.251873254776 1.03063381910324 0.768461900949478 0.762304645776749 0.722039633989334 0.623419970273972 0.464982807636261 0.265610031783581 0.103183977305889
0.873391574621201 2.08081412315369 1.55132079124451 1.24870398044586 0.661061719059944 0.487135347723961 1.26772751808166 1.68120942115784 0.696483880281448 0.208073757588863 0.292289890348911 0.637990307807922 1.00585644245148 1.58395552635193 1.76955908536911 1.3959968984127 0.752205818891525 1.78271123766899 2.11244364976883 2.81835067272186 3.17580051422119 2.61419904232025 3.01856744289398 2.47604517936707 2.43676578998566 2.76251294612885 3.09515430927277 3.68700287342072 3.24700555801392 2.73907017707825 2.3255482673645 2.01657252311707 1.89420886039734 1.5511093378067 1.32078057527542 1.11830396056175 0.830868846178055 0.633913689851761 0.572259777784347 0.587538689374924 0.603727531433105 0.538529798388481 0.296238705515862
1.42791295647621 2.91961796283722 2.64883415699005 2.70490846633911 2.08488684892654 1.22549819350243 0.886485403776169 1.92318951487541 0.79540011882782 0.134096118621528 0.151482916809618 0.503520926833153 0.70994938313961 1.48363771438599 2.31669706106186 2.23281393051147 0.885247468948364 1.23789715766907 1.58281853199005 2.17922210693359 2.70108652114868 2.87327795028687 3.23548574447632 2.67775859832764 2.1006817817688 2.26740655899048 3.42917718887329 3.66307077407837 3.25432815551758 2.63489603996277 2.12049533128738 1.91481910943985 1.81265760660172 1.55856130123138 1.30530512332916 1.05824645757675 0.785451239347458 0.418011540174484 0.195408976078033 0.140080697834492 0.203526343405247 0.298979073762894 0.258868485689163
1.56865595579147 2.68651034832001 2.97383162975311 3.30459282398224 2.91821575164795 1.85880951285362 0.700480407476425 1.63829039931297 0.399825854599476 -0.294456548988819 -0.2583571434021 0.116750025749207 0.329339957237244 0.357747977972031 1.30220127105713 2.24579792022705 2.17289601564407 1.59099723100662 1.63522233963013 1.97302454710007 2.5158531665802 3.15061638355255 3.46586277484894 2.20642784833908 1.90824574232101 2.65709543228149 3.79563825130463 3.75011308193207 3.17066931724548 2.69797229766846 2.35824539661408 2.07961405515671 1.95847939252853 1.76616436243057 1.47216492891312 1.05510975122452 0.533192129712552 0.0722772936336696 -0.183354330714792 -0.265709549188614 -0.222902996838093 -0.124217330664396 -0.0869468979537487
0.64629168510437 1.02328830361366 1.57234430909157 2.23510631322861 2.85158920288086 2.5332099378109 0.969296890497208 1.1557127058506 0.414294873923063 -0.132885705679655 -0.394031101465225 -0.420564153790474 0.1456064671278 -0.268553072214127 0.00327831506729126 0.932797491550446 1.95355751514435 1.72224590778351 2.02314574718475 2.28482711315155 2.62233295440674 3.17575666904449 3.54924585819244 2.12972246408463 1.76070803403854 2.49456713199615 3.59338438510895 3.52662622928619 2.79737710952759 2.28645694255829 2.05478874444962 1.95410556793213 1.70317153930664 1.5978942990303 1.48643404245377 1.17295736670494 0.559964608773589 0.0182795967906713 -0.27313303463161 -0.428483307361603 -0.456411987543106 -0.386808970570564 -0.418905189633369
0.673618072271347 0.301857489347458 0.520685356855392 1.08949507474899 1.86413407325745 2.03177347183228 1.19533122777939 1.50280259847641 0.956602519750595 0.438168093562126 0.0173418015241623 -0.328396962583065 -0.239253579080105 -0.359173871576786 -0.32975634932518 -0.00731755495071415 0.574284619092941 0.805877321958542 1.5349788248539 2.08258736133575 2.49472365379334 2.9079442024231 3.14130449295044 2.33933801651001 1.57698607444763 1.69689750671387 2.93328347206116 3.00454697608948 2.11715177297592 1.56504458189011 1.47122420072556 1.60901094675064 1.32704292535782 1.21341361999512 1.1979683637619 1.10790736079216 0.791435110569 0.279550802707672 -0.0345812737941742 -0.252248212695122 -0.388945269584656 -0.449654221534729 -0.445591330528259
-9999 1.69147891998291 1.0385368347168 1.11577142477036 1.68468868732452 1.86751576662064 1.19691733121872 1.7683277964592 1.27495846748352 0.855712056159973 0.613568750023842 0.456448745727539 0.411929178237915 0.0041602462530136 -0.278887361288071 -0.230832886695862 0.148393800854683 0.219266989827156 0.718099448084831 1.1420930325985 1.79023872613907 2.78051147460938 2.59873428344727 1.84533962011337 1.04630851745605 1.08976370096207 2.37005879878998 2.73138902187347 1.61083360910416 0.954806387424469 0.950425457954407 1.26954784989357 0.984236389398575 0.934638100862503 0.875756144523621 0.788321214914322 0.66699675321579 0.340864741802216 0.113251108303666 -0.0510923359543085 -0.187690298259258 -0.307449507713318 -0.288661789894104
-9999 -9999 1.63627095222473 1.55010849237442 2.65994614362717 3.42375311851501 2.50156081914902 1.40533040761948 1.15098224878311 1.04241472482681 0.967216348648071 0.956579148769379 1.18714565038681 0.804088878631592 0.208093799650669 -0.0754261553287506 0.274930785596371 0.539938007295132 0.596763175725937 0.593667685985565 0.998513996601105 1.991459441185 2.13051526546478 1.72419437170029 0.948530331254005 0.807288107275963 1.96041495800018 2.73251216411591 1.62003945112228 0.72881355881691 0.509421354532242 0.835972648859024 0.579366403818131 0.657210111618042 0.607016801834106 0.501559928059578 0.467863357067108 0.350521409511566 0.216997641324997 0.0938362684100866 -0.0265951421111822 -0.14003347158432 -0.147651207447052
-9999 -9999 -9999 1.24873932600021 1.90285700559616 2.8869236946106 2.63616067767143 0.587102288007736 0.471553355455399 0.622948855161667 0.72426854968071 0.794728994369507 1.16849398612976 1.27851337194443 0.822896733880043 0.356741660833359 0.459612491726875 0.972906497120857 1.00064722895622 0.855106860399246 0.954843509197235 1.49968928098679 1.5713192820549 1.47078053951263 0.894581764936447 0.658250969648361 1.42326016426086 2.07507138252258 1.69192416667938 0.777326326817274 0.138887459784746 0.291863932088017 0.0776971627026796 0.310325264558196 0.315547630190849 0.214241586625576 0.22937843054533 0.263811902701855 0.225462751090527 0.16351579874754 0.08022770145908 -0.0185994905419648 -0.0696223025210202
-9999 -9999 -9999 1.53204883933067 1.25356194376945 1.82497555017471 2.38921971321106 1.48695759773254 0.586673320829868 0.204506292939186 0.149333380907774 0.171716188639402 0.546900587528944 0.861825633049011 0.770583093166351 0.592389667034149 0.698216152191162 1.02369527816772 1.12903518676758 1.20336580276489 1.35331507921219 1.55868850946426 1.27288748025894 1.21243765354156 0.798745542764664 0.58586865067482 1.06232454776764 1.32321856021881 1.55522865056992 0.846346169710159 -0.0632077902555466 -0.356121012568474 -0.548745891451836 -0.157637779973447 0.0230995547026396 0.0412630656734109 0.0694441962376004 0.00811484587320592 -0.040707964260946 -0.0634638257324696 -0.0478400288091507 -0.00873051004600711 -0.0830215192690957
-9999 -9999 -9999 -9999 1.61438620090485 1.64723665714264 2.83575415611267 2.8479745388031 1.06489815711975 0.185350887477398 0.00460921078920364 -0.125766624510288 0.0636870607733727 0.256723730266094 0.30490680038929 0.396445512771606 0.706991893053055 1.02721794247627 0.979538542032242 1.16392377018929 1.52182955741882 1.79818549156189 1.47164378166199 1.21678395271301 0.876479387283325 0.71536158323288 0.939259314537048 1.09795854091644 1.43444004058838 1.14585822820663 0.381642973423004 -0.460211706161499 -0.849710988998413 -0.700476270914078 -0.394441664218903 -0.114326769299805 0.0131211990490556 -0.0668374618515372 -0.187481741607189 -0.294978626072407 -0.305016297101975 -0.18941658437252 -0.198661956191063
-9999 -9999 -9999 -9999 -9999 1.32398079037666 2.18759872913361 2.33963558673859 1.18659079670906 0.657537490129471 -9999 0.399173986911774 0.377769100666046 0.426432907581329 0.267917238175869 0.185142390429974 0.464174807071686 0.871890127658844 0.810306072235107 1.00302374362946 1.49861985445023 2.06456141471863 1.83875079154968 1.34087836742401 0.936557710170746 0.763841938972473 0.822217655181885 0.72310094833374 0.982611775398254 1.24685764312744 1.02314149588347 0.0896568968892098 -0.444798938930035 -0.937375551462174 -0.920900166034698 -0.625830265879631 -0.38055394589901 -0.212617263197899 -0.207852602005005 -0.324922755360603 -0.430148988962173 -0.416177809238434 -0.395675480365753
-9999 -9999 -9999 -9999 -9999 2.45952618122101 2.22964377403259 2.71464972496033 2.29754841327667 1.7829315662384 -9999 1.19698078036308 0.886244648694992 0.941753673553467 0.596801072359085 0.23809751868248 0.333146303892136 0.595412701368332 0.579686504602432 0.810732036828995 1.39878987073898 2.16198672056198 1.99140785932541 1.45530310869217 1.02405968308449 0.798506247997284 0.711181251704693 0.291293935477734 0.164639528095722 0.493540585041046 0.657243986427784 0.132075981795788 -0.392230542004108 -1.34059442877769 -1.70630836486816 -1.57063076496124 -1.23532453179359 -0.849578768014908 -0.625636148452759 -0.537532895803452 -0.54130882024765 -0.59345668554306 -0.701356828212738
-9999 -9999 -9999 -9999 -9999 -9999 2.91628184318542 3.50154337882996 3.54332101345062 3.04898524284363 2.33135800361633 -9999 0.950476610660553 0.856457734107971 0.619948729872704 0.367916467785835 0.353485077619553 0.543518751859665 0.446855589747429 0.520275846123695 1.05364589095116 2.022141289711 2.14771406650543 1.7230724811554 1.33094716072083 0.920699986815453 0.400770462304354 0.102314323931932 -0.393320966511965 -0.447761952877045 -0.332810011506081 -0.438065192103386 -0.775481769442558 -1.72341876626015 -2.35773646831512 -2.53041951656342 -2.3018660902977 -1.84453948736191 -1.47604519128799 -1.2149384021759 -1.04795769453049 -0.974137270450592 -1.11718145608902
-9999 -9999 -9999 -9999 -9999 -9999 -9999 3.06604378223419 3.34409551620483 3.40250813961029 2.9919184923172 2.18762897253036 1.47244371175766 1.07041586041451 0.814040094614029 0.681741672754288 0.675500226020813 0.810495781898498 0.717391908168793 0.52385687828064 0.690468436479568 1.49138698577881 2.0558256149292 2.01963751316071 1.75425481796265 1.13671083301306 0.177427019923925 -0.0692226327955723 -0.398994765430689 -0.514277458190918 -0.62882177233696 -0.898039793968201 -0.674039626121521 -1.00807934999466 -1.69562220573425 -2.43661115169525 -2.89916439056396 -2.70561199188232 -2.43156926631927 -2.17965424060822 -1.93499337434769 -1.69481459856033 -1.63676282167435
-9999 -9999 -9999 -9999 -9999 -9999 -9999 -9999 3.19221920967102 3.08224654197693 2.99107086658478 2.61171200275421 2.16220734119415 1.91090931892395 1.46991884708405 1.07605664730072 0.974808847904205 0.845978224277496 0.701908600330353 0.48584271967411 0.493321499228477 0.977972674369812 1.70607478618622 1.95987423658371 1.9104939699173 1.36744274497032 0.313644883036613 -0.203840282559395 -0.261731985211372 -0.0375025644898415 -0.192247216403484 -1.05921652317047 -0.975139832496643 -0.520472592115402 -0.783471435308456 -1.64203488826752 -2.62590866088867 -2.93295402526855 -2.94741892814636 -2.81404495239258 -2.59939560890198 -2.35534052848816 -2.11136622428894
-9999 -9999 -9999 -9999 -9999 -9999 -9999 -9999 -9999 3.12477612495422 2.84735467433929 2.91614484786987 2.47517919540405 2.39156601428986 2.04571062326431 1.51087590456009 1.01690102219582 0.820655876398087 0.353589841723442 0.117989137768745 0.218133580684662 0.656510347127915 1.43656486868858 1.79232659339905 1.77205044031143 1.34441148638725 0.565471342206001 -0.127983471751213 -0.304675602912903 -0.148551248013973 -0.289630596339703 -1.10178961753845 -1.33117709159851 -0.834439885616302 -1.06869441270828 -1.77050360441208 -2.38677337169647 -2.79252955913544 -2.94740533828735 -2.96155369281769 -2.88241338729858 -2.73421092033386 -2.45672945976257
-9999 -9999 -9999 -9999 -9999 -9999 -9999 -9999 -9999 3.36826765537262 2.99416456222534 2.94124014377594 2.72653048038483 2.41706981658936 -9999 2.06093575954437 1.32509046792984 1.04992920160294 0.417415724694729 0.0372348465025425 -0.0204990737140179 0.238419681787491 1.07570639252663 1.76179542541504 1.8039710521698 1.39428733587265 0.827865468245 0.0797727118246257 -0.314299637731165 -0.479890361428261 -0.797813957929611 -1.48190237283707 -1.70657669305801 -1.2041475892067 -1.49597752094269 -2.23501441478729 -2.7650025844574 -2.90115180015564 -3.01489379405975 -3.04983413219452 -2.99371869564056 -2.85535023212433 -2.67432358264923
-9999 -9999 -9999 -9999 -9999 -9999 -9999 -9999 3.40098733901978 3.26544141769409 2.90978391170502 2.52264626026154 2.51111500263214 2.33875663280487 2.16970670223236 -9999 1.92221182584763 1.42619866132736 0.809615021944046 0.242756020277739 -0.104498372226954 -0.068515382707119 0.556718446314335 1.54936865568161 1.88423335552216 1.62549229860306 1.05002799779177 0.210986538231373 -0.394866527616978 -0.716618955135345 -1.1630245923996 -1.9704035282135 -2.09479203224182 -1.48738750219345 -1.55204218626022 -2.14735057353973 -2.79704222679138 -3.07266440391541 -3.20913136005402 -3.19220733642578 -3.05897743701935 -2.88038010597229 -2.80653100013733
-9999 -9999 -9999 -9999 -9999 -9999 -9999 -9999 -9999 3.29610764980316 2.89220850467682 2.23001276254654 1.9755942940712 1.81634038686752 1.46890497207642 1.4439293384552 -9999 -9999 1.34136009216309 0.708710700273514 0.178270630165935 -0.0149240013211966 0.145799801126122 0.966688770055771 1.50100541114807 1.51610594987869 1.00006342865527 0.157369220629334 -0.566430749371648 -1.08052375912666 -1.55812948942184 -2.07098077535629 -1.90718139410019 -1.48870069980621 -1.48340338468552 -1.73937450647354 -2.01493352651596 -2.52644103765488 -3.0477240562439 -3.19875359535217 -3.07379126548767 -2.88213884830475 -2.84201109409332
-9999 -9999 -9999 -9999 -9999 -9999 -9999 -9999 -9999 -9999 3.41260628700256 2.90545046329498 2.25038588047028 1.90692956447601 1.60656034946442 1.50042115449905 -9999 -9999 1.84567868709564 1.34267488121986 0.688667576014996 0.140048053488135 -0.0120729211717844 0.352121153846383 0.849218636751175 1.13278592824936 0.930081349611282 0.228668051958084 -0.356206154823303 -1.0593875348568 -1.72915992736816 -2.15511701107025 -2.20882775783539 -1.92788047790527 -1.62107467651367 -1.53721112012863 -1.81144129037857 -2.14498306512833 -2.66413397789001 -2.95942175388336 -2.97323958873749 -2.77728111743927 -2.64405338764191
-9999 -9999 -9999 -9999 -9999 -9999 -9999 -9999 -9999 -9999 -9999 -9999 3.32100021839142 2.69080777168274 2.28296518325806 1.92519478797913 1.51835985183716 -9999 -9999 1.71214163303375 1.14551356732845 0.433337858319283 -0.0608474224805832 -0.0187463877722621 0.391954264603555 0.839541178941727 0.949498142302036 0.309616734087467 -0.064325687289238 -0.668520383536816 -1.44562665224075 -2.18992528915405 -2.56497373580933 -2.29875600337982 -1.89426398277283 -1.66455117464066 -1.81410413980484 -2.2527728676796 -2.64291503429413 -2.8672331571579 -2.83882503509521 -2.55963187217712 -2.36117453575134
-9999 -9999 -9999 -9999 -9999 -9999 -9999 -9999 -9999 -9999 -9999 -9999 -9999 3.09426465034485 2.5316778421402 2.08957496881485 1.47378705739975 1.61004890203476 -9999 -9999 1.80053561925888 1.24863801896572 0.32397435605526 -0.00584942400455475 0.159119963645935 0.602107959985733 0.978341054916382 0.512451696395874 0.0809179775416851 -0.331220056861639 -0.788169491291046 -1.31699776649475 -1.72476410865784 -1.57934681177139 -1.43439280986786 -1.23331497907639 -0.963795852661133 -1.42639236450195 -2.4000816822052 -2.77859532833099 -2.69118022918701 -2.48603727817535 -2.21531221866608
-9999 -9999 -9999 -9999 -9999 -9999 -9999 -9999 -9999 -9999 -9999 -9999 -9999 3.41074049472809 2.8309154510498 2.16959306001663 1.52207680940628 1.4172305226326 -9999 -9999 -9999 -9999 1.1732324719429 0.454599446058273 0.149171344935894 0.300685556232929 0.749577128887177 0.67869690656662 0.263838757574558 0.0204600468277931 -0.108250240981579 -0.297253935039043 -0.701775746047497 -1.02058855891228 -0.989059388637543 -0.758670884370804 -0.533249661326408 -0.295940086245537 -1.56056533753872 -2.21660304069519 -2.28654689788818 -2.2033459186554 -2.12384495735168
-9999 -9999 -9999 -9999 -9999 -9999 -9999 -9999 -9999 -9999 -9999 -9999 -9999 3.46115736961365 3.20820307731628 2.59306781291962 1.86490933895111 1.55453546047211 -9999 -9999 -9999 -9999 -9999 1.05861708521843 0.34527624770999 0.0937777943909168 0.468332919478416 0.731559452414513 0.435217624902725 0.224692836403847 0.161219173669815 0.117646500468254 -0.341928079724312 -0.880167990922928 -0.952568292617798 -0.809076535701752 -0.727034063637257 -0.254334671795368 -0.932080899178982 -1.75015097856522 -2.07559101581574 -1.71879281997681 -2.16549882888794
-9999 -9999 -9999 -9999 -9999 -9999 -9999 -9999 -9999 -9999 -9999 -9999 -9999 -9999 3.39391815662384 3.14765741825104 2.35042815208435 1.87438864707947 1.51452344655991 -9999 -9999 -9999 -9999 1.73374592065811 0.852879501879215 0.124758704006672 0.207322087883949 0.733003559708595 0.569214165210724 0.301350101828575 0.188250929117203 0.249657052755356 -0.312041956186295 -0.709671434760094 -0.823664873838425 -0.742932397127152 -0.609214186668396 -0.555015444755554 -0.326880969107151 -0.971224389970303 -1.5121618270874 -1.17952502965927 -2.21955274343491
