# Supplementary material for: Automatic variable selection in ecological niche modeling: A case study using Cassin’s Sparrow (Peucaea cassinii)
Source: PLoS One. 2022 Jan 21;17(1):e0257502. doi: 10.1371/journal.pone.0257502 (PMC8782318; doi:10.1371/journal.pone.0257502)
Supplement: S1 File — Compressed file folder containing input data and example scripts used in the study. (ZIP) [file pone.0257502.s002.zip › S2_File-Data-and-Scripts/input/merra/M38.asc]

NCOLS 43 
NROWS 34 
XLLCORNER -118.8125 
YLLCORNER 23.75 
CELLSIZE 0.5 
NODATA_value -9999 
181.180165100098009 181.11887512207 180.744680786133 179.621278381348 178.064399719238 176.20764465332 174.298983764648 173.240414428711 169.536166381836 160.717102050781 155.569412231445 162.151692199707 174.853022766113 177.820095825195 177.319328308105 177.4095703125 180.411526489258 182.359744262695 180.761701965332 179.789093017578 177.989964294434 173.86756439209 171.049290466309 171.388674926758 172.219795227051 173.962867736816 176.898789978027 177.829710388184 175.920106506348 175.942176818848 176.713459777832 176.097120666504 173.388856506348 171.246255493164 170.143768310547 169.371740722656 167.992890930176 165.226057434082 162.679277038574 160.641311645508 159.178860473633 158.194956970215 157.188206481934
180.522711181641 180.228341674805 183.417501831055 183.889270019531 182.493354797363 180.624176025391 179.932270812988 182.646296691895 182.021939086914 174.194808959961 166.764651489258 167.763610839844 176.054016113281 180.855284118652 182.600494384766 182.690838623047 182.431393432617 181.12692565918 180.771243286133 181.820724487305 181.635667419434 177.783203125 171.549194335938 175.223620605469 178.016716003418 179.341003417969 180.339126586914 180.112442016602 177.994616699219 177.618438720703 177.976884460449 177.300057983398 174.888388061523 174.006066894531 172.902770996094 171.355142211914 169.435569763184 167.02010345459 164.966749572754 163.03532409668 161.479804992676 160.495895385742 159.619064331055
181.787246704102 186.233116149902 189.420799255371 189.379580688477 188.15894317627 185.885078430176 183.419207763672 186.869915771484 184.160418701172 178.532325744629 173.434094238281 172.009532165527 175.848973083496 181.664683532715 181.817672729492 180.412704467773 182.450535583496 185.14881439209 186.577243041992 185.692176818848 183.405250549316 181.079695129395 179.914155578613 181.885403442383 178.206962585449 176.754983520508 184.32300567627 186.371040344238 182.627198791504 180.250183105469 179.33473815918 178.550250244141 176.990460205078 175.468161010742 173.846649169922 172.215313720703 170.64949798584 168.924949645996 167.187808227539 165.591011047363 164.277235412598 163.268374633789 162.087002563477
185.747917175293 189.74019317627 192.604731750488 193.570823669434 194.102760314941 192.321305847168 187.945585632324 191.25892791748 187.736524963379 182.126861572266 177.520314025879 176.584881591797 181.869158935547 183.952049255371 180.254173278809 175.451571655273 174.665408325195 177.618801879883 182.176953125 184.549507141113 183.410926818848 179.508599853516 180.319342041016 173.61143951416 174.761253356934 181.729614257812 188.531561279297 188.808221435547 183.908506774902 181.051422119141 180.148443603516 179.503735351563 177.343798828125 175.85466003418 174.568725585938 173.38663482666 172.23447265625 170.83193359375 169.287474060059 167.938278198242 166.77434387207 165.686112976074 164.475187683105
196.896214294434 194.431661987305 193.509713745117 195.452824401855 194.670196533203 190.247294616699 184.650791931152 191.363719177246 193.455937194824 191.764060974121 188.227841186523 185.747274780273 190.305673217773 191.08697052002 185.683036804199 177.664723205566 172.213446044922 175.713006591797 182.470991516113 186.236335754395 186.894274902344 185.798876953125 184.47626953125 185.22565612793 184.914398193359 186.677848815918 192.049348449707 188.975752258301 183.405223083496 180.629081726074 180.05699005127 179.879463195801 178.807624816895 176.903959655762 175.718315124512 174.967875671387 174.095025634766 173.145880126953 171.58956451416 170.211166381836 168.878063964844 167.461750793457 166.787104797363
199.182316589355 194.991592407227 191.039688110352 190.314666748047 191.302185058594 192.505145263672 192.665342712402 191.773606872559 195.472320556641 196.349266052246 195.12374420166 194.367013549805 197.077780151367 194.743133544922 187.488639831543 180.509843444824 179.25810546875 185.485791015625 187.318780517578 187.279106140137 185.428953552246 182.126463317871 181.06590423584 182.692733764648 186.245948791504 189.774421691895 191.365481567383 190.480618286133 185.287351989746 182.806716918945 181.830577087402 180.192251586914 179.663003540039 178.347270202637 177.252365112305 176.309126281738 175.298594665527 174.379856872559 172.738977050781 171.07608795166 169.803021240234 169.115098571777 168.543333435059
195.706309509277 197.688175964355 195.950053405762 195.041247558594 194.883453369141 194.365106201172 192.907165527344 193.506286621094 198.638221740723 199.906684875488 198.018698120117 195.739468383789 195.969668579102 191.662376403809 185.582511901855 180.232620239258 178.257077026367 183.51510925293 186.629348754883 188.46369934082 188.803176879883 187.940995788574 189.291960144043 189.521200561523 189.145385742188 189.722758483887 192.276495361328 194.430596923828 190.294813537598 188.085739135742 186.545864868164 183.412573242188 181.094873046875 179.683767700195 178.572410583496 177.42328338623 176.096321105957 175.156806945801 174.312333679199 172.97721862793 171.236831665039 169.551675415039 169.451773071289
198.850645446777 198.732051086426 199.856037902832 199.032391357422 197.379806518555 195.554429626465 194.236863708496 194.63494720459 190.210575866699 188.740524291992 189.774192810059 191.452938842773 193.939852905273 186.545056152344 181.41975402832 180.194062805176 180.650628662109 173.155706787109 172.460107421875 177.658226013184 185.249784851074 191.675700378418 196.475346374512 196.032736206055 193.41145324707 192.880932617188 197.004063415527 199.302073669434 195.746182250977 193.049095153809 190.972378540039 188.169323730469 184.909777832031 182.733332824707 180.646133422852 179.024841308594 178.240655517578 177.422247314453 176.280114746094 174.121002197266 171.835359191895 170.406398010254 169.655262756348
204.374919128418 200.853112792969 200.493322753906 198.696917724609 196.161338806152 195.819972229004 198.419148254395 192.265376281738 186.982684326172 188.90625 192.502951049805 192.444946289062 196.856811523438 190.484664916992 179.825347900391 176.487411499023 186.339109802246 183.87596282959 181.851672363281 180.286170959473 179.683534240723 181.355581665039 190.489663696289 197.183294677734 199.272994995117 200.304629516602 203.10051574707 200.803201293945 194.207064819336 190.986801147461 189.781338500977 188.089453125 187.416528320312 185.334310913086 183.792091369629 182.060467529297 179.461637878418 178.191361999512 177.466316223145 175.65022277832 172.513948059082 168.878425598145 168.967720031738
205.501626586914 210.423655700684 202.558262634277 200.034417724609 197.090629577637 194.83646697998 194.872494506836 194.613070678711 196.761723327637 197.796524047852 197.889723205566 197.686541748047 196.189007568359 196.364077758789 186.860824584961 179.446617126465 185.181503295898 189.166976928711 193.168461608887 190.941749572754 184.81996307373 179.93705291748 185.555424499512 194.922933959961 200.896575927734 203.331787109375 203.358303833008 200.29944152832 194.972959899902 192.109214782715 190.86640625 189.508438110352 187.940200805664 186.549024963379 185.635620117188 184.781422424316 183.458253479004 181.328871154785 179.551945495605 177.502754211426 174.790547180176 171.808151245117 172.41130065918
198.339212036133 200.092604064941 193.48614654541 192.897525024414 193.071449279785 193.816831970215 195.700141906738 198.20191192627 197.487608337402 197.723007202148 198.910838317871 200.033729553223 199.454322814941 202.736643981934 200.894187927246 193.052876281738 183.309742736816 190.505335998535 195.937214660645 198.197769165039 196.655072021484 192.397821044922 193.074407958984 192.415786743164 196.593559265137 202.006346130371 203.920314025879 202.124012756348 199.33966217041 196.240455627441 193.555136108398 191.86605682373 191.106034851074 190.281327819824 188.868553161621 186.672068786621 183.860830688477 181.837808227539 179.330171203613 176.568206787109 174.163128662109 172.909997558594 174.261145019531
201.5681640625 196.216253662109 190.956414794922 190.776350402832 191.262130737305 192.386299133301 194.320484924316 194.058070373535 196.482382202148 198.651786804199 200.953018188477 203.860418701172 205.001947021484 207.301280212402 206.158180236816 200.28477935791 191.154498291016 189.158062744141 193.25383605957 198.94815826416 203.328067016602 203.579071044922 195.360198974609 190.959272766113 195.114059448242 199.603608703613 197.102590942383 197.834085083008 196.62074432373 195.089057922363 193.734352111816 192.538385009766 190.105230712891 189.207577514648 188.598510742188 187.619259643555 185.806446838379 182.96212310791 179.505010986328 176.913436889648 175.188766479492 174.166191101074 174.61595916748
212.037501525879 204.603642272949 202.28812713623 198.429954528809 195.459701538086 192.351400756836 188.458186340332 188.439228820801 195.093118286133 199.432022094727 201.773405456543 204.01947479248 206.025004577637 208.59439239502 210.521064758301 209.341513061523 203.949314880371 200.24500579834 199.655374145508 200.680435180664 202.688470458984 204.077359008789 197.852359008789 193.133187866211 195.37361907959 198.100346374512 195.185325622559 194.31600189209 193.504345703125 192.988082885742 192.495166015625 191.672259521484 190.277142333984 189.429113769531 189.646057128906 189.458460998535 187.401271057129 183.884266662598 180.121104431152 177.784523010254 176.210360717773 174.770567321777 175.608689880371
218.470726013184 215.413064575195 210.43889465332 207.540200805664 201.559799194336 193.905168151855 187.782241821289 188.266494750977 192.496755981445 194.771675109863 195.627856445313 197.276222229004 203.588417053223 206.988940429688 210.643310546875 212.909965515137 212.261798095703 212.088482666016 211.324755859375 211.403831481934 209.521527099609 203.773655700684 200.339610290527 197.327951049805 196.712028503418 197.874732971191 198.837664794922 193.999310302734 192.052450561523 192.27360534668 192.893211364746 192.217050170898 190.106527709961 189.157302856445 189.151252746582 189.41831817627 188.987139892578 185.922833251953 181.851988220215 178.304084777832 175.933197021484 175.031457519531 175.349035644531
-9999 221.465083312988 215.770588684082 213.784056091309 209.741203308105 204.3859375 199.825761413574 198.040495300293 199.254272460938 199.361671447754 197.548440551758 194.63257598877 195.661933898926 197.640696716309 203.05778503418 208.577526855469 210.844981384277 212.267674255371 213.751110839844 214.688415527344 214.194906616211 211.141328430176 202.97642364502 197.54697265625 197.214897155762 200.55632019043 203.818655395508 196.616067504883 192.719723510742 192.595268249512 193.5095703125 192.57205657959 189.649974060059 188.664918518066 189.248901367188 190.202432250977 189.94899597168 185.981637573242 182.793458557129 180.476638793945 178.606028747559 176.63313293457 174.058792114258
-9999 -9999 220.680061340332 217.811500549316 207.352676391602 197.55652923584 196.469264221191 192.74864654541 199.363047790527 200.067321777344 196.942269897461 195.231739807129 196.392420959473 193.434898376465 196.419960021973 203.110870361328 208.64058380127 208.523310852051 208.479823303223 209.792602539062 211.94568939209 213.030303955078 206.252105712891 198.487770080566 193.310150146484 195.2564453125 204.108538818359 197.282025146484 191.866705322266 190.793258666992 191.645573425293 191.235417175293 188.502665710449 187.551274108887 189.176940917969 190.631669616699 189.165084838867 185.50163269043 183.305097961426 182.394813537598 181.126979064941 178.093905639648 174.412411499023
-9999 -9999 -9999 218.87777557373 215.53515625 206.46382598877 192.199388122559 192.738706970215 185.054724121094 182.176704406738 186.094287109375 195.080906677246 202.133799743652 198.895562744141 198.118240356445 201.348666381836 206.356817626953 204.569512939453 201.585224914551 200.029846191406 198.853939819336 197.088081359863 197.964729309082 195.224365234375 192.469299316406 192.972608947754 197.40435333252 194.834858703613 191.819287109375 190.480674743652 190.486820983887 190.812588500977 189.871646118164 188.278330993652 189.096603393555 190.195681762695 189.103845214844 186.933020019531 184.521943664551 182.670669555664 180.816461181641 178.439555358887 176.596867370605
-9999 -9999 -9999 224.716018676758 223.732582092285 216.764530944824 200.597120666504 195.017274475098 181.308964538574 179.803977966309 188.490998840332 199.417568969727 200.665957641602 202.167137145996 202.587600708008 203.427783203125 205.458721923828 203.110430908203 201.942738342285 200.474281311035 198.019815063477 194.654336547852 193.129263305664 189.915158081055 189.402046203613 190.364462280273 190.906272888184 191.88533782959 191.41748046875 189.763031005859 188.565292358398 189.065687561035 189.265504455566 188.692144775391 189.289237976074 190.172410583496 189.923519897461 187.378939819336 184.932060241699 182.050025939941 179.69937286377 178.876094055176 179.401203918457
-9999 -9999 -9999 -9999 227.736167907715 223.293426513672 215.195420837402 206.453245544434 217.227479553223 212.218887329102 200.259652709961 196.506462097168 201.290214538574 204.444204711914 207.653732299805 209.645571899414 208.98818359375 206.011083984375 206.025411987305 204.960350036621 202.102053833008 197.774378967285 193.534962463379 182.912158203125 183.70255279541 189.569020080566 191.318383789063 191.302954101563 190.353062438965 188.171203613281 186.677619934082 187.349409484863 187.45962677002 187.846005249023 189.298881530762 190.40518951416 189.640386962891 187.010430908203 185.37699432373 183.301803588867 181.515361022949 180.904103088379 181.061610412598
-9999 -9999 -9999 -9999 -9999 229.41872253418 224.301220703125 210.99736328125 229.641665649414 237.037689208984 -9999 210.153709411621 205.384239196777 206.547177124023 209.627586364746 212.137928771973 212.42156829834 211.258958435059 212.583358764648 209.632965087891 204.587121582031 201.162669372559 201.12430267334 187.139266967773 186.170379638672 192.686427307129 196.173905944824 196.196867370605 196.337342834473 195.160278320312 191.736734008789 186.768846130371 187.859190368652 189.407991027832 191.144706726074 191.727697753906 190.25174407959 188.680247497559 187.435263061523 186.558097839355 185.497264099121 183.821327209473 182.230690002441
-9999 -9999 -9999 -9999 -9999 234.362336730957 229.347831726074 220.134757995605 232.315605163574 239.548149108887 -9999 221.8537109375 209.385791015625 207.42092590332 208.006561279297 210.730369567871 215.464402770996 216.675108337402 215.869970703125 214.862968444824 212.187477111816 206.898626708984 203.384759521484 198.542413330078 197.618843078613 197.581617736816 195.507824707031 197.597277832031 199.236627197266 199.538948059082 197.168656921387 192.221643066406 191.508947753906 191.683877563477 192.810684204102 193.379641723633 192.310333251953 192.056915283203 191.022705078125 189.367309570312 187.836764526367 186.624548339844 182.616540527344
-9999 -9999 -9999 -9999 -9999 -9999 229.397755432129 224.609828186035 232.110427856445 238.323036193848 239.40549621582 -9999 216.113502502441 210.628089904785 209.368133544922 211.155569458008 215.185447692871 217.16024017334 217.306408691406 218.339141845703 217.650202941895 212.796911621094 206.913903808594 204.956507873535 203.034561157227 199.479995727539 194.833322143555 197.911642456055 200.211894226074 200.154792785645 198.245094299316 195.602613830566 193.720887756348 189.683395385742 189.965599060059 192.586375427246 194.283699035645 194.627143859863 193.362135314941 191.029266357422 188.438529968262 186.021440124512 181.96175994873
-9999 -9999 -9999 -9999 -9999 -9999 -9999 232.727737426758 228.092344665527 230.530876159668 235.844667053223 237.126029968262 224.494743347168 208.674278259277 204.920364379883 209.133534240723 213.949188232422 217.687957763672 219.282678222656 219.778457641602 219.085154724121 216.66085357666 210.443653869629 207.015228271484 203.865356445312 200.018109130859 196.0578125 198.6033203125 201.062503051758 201.078620910645 199.82281036377 198.948399353027 198.567820739746 196.059642028809 193.491844177246 192.226676940918 192.837632751465 193.094358825684 191.630693054199 188.801719665527 185.23724822998 181.741035461426 179.466682434082
-9999 -9999 -9999 -9999 -9999 -9999 -9999 -9999 234.724230957031 229.85181427002 230.673803710938 236.999964904785 231.983692932129 211.769828796387 201.779556274414 203.305628967285 211.195976257324 216.041618347168 219.422618103027 220.096534729004 218.928858947754 216.797143554687 211.917456054688 208.691018676758 206.171630859375 203.054147338867 199.126388549805 199.800582885742 201.640827941895 203.312049865723 203.180754089355 201.113729858398 204.176766967773 204.993952941895 201.51921081543 195.587445068359 190.319291687012 190.564054870605 189.094204711914 186.362350463867 182.89776763916 179.370562744141 176.834088134766
-9999 -9999 -9999 -9999 -9999 -9999 -9999 -9999 -9999 232.317840576172 227.863394165039 232.283399963379 236.470887756348 230.389291381836 216.964378356934 208.899745178223 215.171858215332 218.130464172363 219.095166015625 218.608062744141 217.72574005127 217.012756347656 213.927307128906 209.99380645752 207.194755554199 205.197821044922 203.421955871582 202.624751281738 203.095324707031 203.980049133301 203.293952941895 200.456819152832 202.519941711426 206.752096557617 203.137199401855 195.324655151367 189.514556884766 189.595733642578 188.906553649902 187.847068786621 185.371812438965 180.863754272461 176.821640014648
-9999 -9999 -9999 -9999 -9999 -9999 -9999 -9999 -9999 222.237586975098 217.38889465332 225.459834289551 238.086018371582 239.242514038086 -9999 227.319195556641 218.160102844238 218.504768371582 219.161676025391 218.798278808594 217.722079467773 216.610681152344 216.114538574219 211.518734741211 208.017364501953 206.245365905762 205.626786804199 204.66683807373 205.287763977051 204.04207611084 199.991510009766 194.924781799316 200.821327209473 205.646691894531 202.968215942383 196.616529846191 192.087544250488 191.71587677002 191.321405029297 189.490142822266 185.725717163086 180.504702758789 177.606411743164
-9999 -9999 -9999 -9999 -9999 -9999 -9999 -9999 229.260098266602 214.206184387207 208.768782043457 220.080618286133 234.209939575195 240.353507995605 240.366859436035 -9999 227.135362243652 216.145994567871 215.346286010742 215.72289276123 215.453150939941 214.661817932129 215.804627990723 213.18518371582 209.419486999512 206.819302368164 206.57670135498 204.978031921387 204.014485168457 202.407806396484 199.386669921875 195.968351745605 201.134721374512 202.27117767334 198.43482208252 194.199900817871 193.676554870605 193.004399108887 191.705249023438 188.907432556152 184.354151916504 179.256967163086 180.969198608398
-9999 -9999 -9999 -9999 -9999 -9999 -9999 -9999 -9999 229.956184387207 222.002418518066 222.640040588379 230.755238342285 238.194062805176 240.904914855957 239.434718322754 -9999 -9999 215.10389251709 212.20133972168 212.427738952637 213.054481506348 214.167579650879 212.251556396484 209.638023376465 207.238806152344 205.513433837891 204.151177978516 200.930743408203 196.244834899902 194.388194274902 198.495169067383 202.93918762207 201.135340881348 198.501396179199 197.53727722168 198.678454589844 195.512585449219 193.402355957031 190.180084228516 185.642977905273 181.156324768066 183.522645568848
-9999 -9999 -9999 -9999 -9999 -9999 -9999 -9999 -9999 -9999 241.417442321777 236.779011535645 233.333003234863 232.74185333252 236.718757629395 240.105169677734 -9999 -9999 221.862861633301 213.533477783203 209.702743530273 210.330053710938 211.046166992188 211.154629516602 211.120582580566 209.776036071777 206.32357635498 203.014970397949 197.239979553223 191.759407043457 191.718637084961 199.334663391113 201.611213684082 203.282366943359 203.264175415039 201.55799407959 199.118707275391 200.020880126953 196.709039306641 191.37614440918 185.55471496582 181.302690124512 183.802702331543
-9999 -9999 -9999 -9999 -9999 -9999 -9999 -9999 -9999 -9999 -9999 -9999 241.905766296387 233.396646118164 233.87060546875 238.246730041504 238.869209289551 -9999 -9999 214.551109313965 207.103363037109 206.418353271484 208.468060302734 209.835540771484 211.748863220215 211.924089050293 208.555726623535 205.163160705566 202.660057067871 197.877738952637 193.045565795898 191.537875366211 197.039242553711 200.094049072266 203.659896850586 205.799256896973 204.744575500488 203.99781036377 199.792445373535 194.56566619873 188.860272216797 183.50994720459 182.537644958496
-9999 -9999 -9999 -9999 -9999 -9999 -9999 -9999 -9999 -9999 -9999 -9999 -9999 229.233911132812 227.312995910645 234.572801208496 239.116645812988 235.947395324707 -9999 -9999 211.033120727539 206.049687194824 207.553996276855 209.729530334473 212.05655670166 212.626979064941 210.260221862793 208.216142272949 208.351765441895 206.310928344727 201.793795776367 196.57427520752 197.913227844238 202.710737609863 207.455177307129 211.097647094727 212.756932067871 209.560191345215 203.790531921387 198.311614990234 191.85546875 184.893078613281 190.396105957031
-9999 -9999 -9999 -9999 -9999 -9999 -9999 -9999 -9999 -9999 -9999 -9999 -9999 224.410823059082 219.290794372559 226.563343811035 235.458569335938 236.419482421875 -9999 -9999 -9999 -9999 205.603352355957 206.926928710938 210.295997619629 212.278747558594 211.012585449219 209.177844238281 210.660166931152 210.954116821289 209.933071899414 208.547341918945 208.314749145508 211.288980102539 211.269165039062 209.654373168945 209.216209411621 211.457359313965 207.933325195313 203.317741394043 197.012533569336 190.453668212891 199.955816650391
-9999 -9999 -9999 -9999 -9999 -9999 -9999 -9999 -9999 -9999 -9999 -9999 -9999 239.452429199219 224.899841308594 218.208726501465 229.959135437012 234.21791229248 -9999 -9999 -9999 -9999 -9999 205.173001098633 206.538696289062 210.344152832031 211.915840148926 211.966926574707 211.11676940918 209.936599731445 210.17720489502 212.308778381348 209.692579650879 212.672535705566 213.463279724121 211.949417114258 210.16856842041 212.485255432129 211.441363525391 205.802711486816 198.677503967285 194.74761505127 201.725361633301
-9999 -9999 -9999 -9999 -9999 -9999 -9999 -9999 -9999 -9999 -9999 -9999 -9999 -9999 240.679046630859 234.020849609375 225.022424316406 227.357214355469 231.632908630371 -9999 -9999 -9999 -9999 209.786549377441 205.598739624023 206.998004150391 211.14546661377 212.951289367676 212.940803527832 211.149368286133 210.196157836914 211.907333374023 211.839584350586 213.671713256836 213.621788024902 211.905351257324 210.358142089844 214.363903808594 214.128746032715 208.547233581543 200.644671630859 194.999058532715 199.047434997559
