# Supplementary material for: Automatic variable selection in ecological niche modeling: A case study using Cassin’s Sparrow (Peucaea cassinii)
Source: PLoS One. 2022 Jan 21;17(1):e0257502. doi: 10.1371/journal.pone.0257502 (PMC8782318; doi:10.1371/journal.pone.0257502)
Supplement: S1 File — Compressed file folder containing input data and example scripts used in the study. (ZIP) [file pone.0257502.s002.zip › S2_File-Data-and-Scripts/input/merra/M04.asc]

NCOLS 43 
NROWS 34 
XLLCORNER -118.8125 
YLLCORNER 23.75 
CELLSIZE 0.5 
NODATA_value -9999 
285.585928344726995 285.653588867188 285.198706054688 285.917500305176 -9999 -9999 -9999 -9999 285.796691894531 285.886993408203 285.935162353516 285.822494506836 285.707626342773 285.766326904297 -9999 -9999 284.912261962891 284.912261962891 284.912261962891 284.912261962891 -9999 -9999 -9999 -9999 -9999 -9999 285.234887695312 285.231176757812 285.157269287109 285.329833984375 285.512661743164 285.447204589844 285.319519042969 285.010552978516 284.648010253906 284.273693847656 283.914184570312 283.601928710938 283.342224121094 283.126327514648 282.945971679688 282.788708496094 282.632556152344
286.576086425781 286.98850402832 287.316946411133 -9999 -9999 -9999 -9999 -9999 -9999 286.388191223145 286.44094543457 286.219381713867 285.87165222168 285.870408630371 -9999 -9999 -9999 284.912261962891 284.912261962891 -9999 -9999 -9999 -9999 -9999 -9999 -9999 -9999 285.239990234375 284.758847045898 285.123184204102 285.603729248047 285.425848388672 285.682733154297 285.456787109375 285.107620239258 284.735748291016 284.38567199707 284.073342895508 283.799935913086 283.550338745117 283.334460449219 283.156878662109 282.981732177734
286.993649291992 287.119537353516 -9999 -9999 -9999 -9999 -9999 -9999 -9999 286.000946044922 285.987139892578 285.954315185547 285.949432373047 286.058122253418 -9999 -9999 287.356134033203 287.316046142578 286.936511230469 -9999 -9999 -9999 -9999 -9999 -9999 -9999 -9999 -9999 -9999 -9999 283.98440246582 284.846710205078 285.770050048828 285.663256835938 285.341522216797 284.996615600586 284.68508605957 284.403079223633 284.174136352539 283.96061706543 283.755072021484 283.55500793457 283.355178833008
286.733428955078 -9999 -9999 -9999 -9999 -9999 -9999 -9999 -9999 -9999 286.104486083984 286.222546386719 286.256823730469 -9999 -9999 287.357257080078 287.356134033203 287.316046142578 286.936511230469 286.777557373047 -9999 -9999 -9999 -9999 -9999 -9999 -9999 -9999 -9999 285.2802734375 284.295617675781 285.785580444336 285.920809936523 285.850277709961 285.639907836914 285.349758911133 285.041766357422 284.766522216797 284.521997070313 284.306350708008 284.107147216797 283.912219238281 283.726818847656
-9999 -9999 -9999 -9999 -9999 -9999 -9999 -9999 -9999 -9999 -9999 285.893188476562 -9999 -9999 -9999 -9999 287.345202636719 287.306530761719 286.938067626953 -9999 -9999 -9999 -9999 -9999 -9999 -9999 -9999 -9999 286.896340942383 287.101226806641 287.148495483398 286.765661621094 286.647058105469 286.341342163086 286.033508300781 285.732550048828 285.422503662109 285.140911865234 284.893563842773 284.668060302734 284.44235534668 284.208688354492 284.04030456543
-9999 -9999 -9999 -9999 288.831771850586 288.347708129883 287.697332763672 288.610955810547 -9999 -9999 289.691152954102 -9999 -9999 -9999 -9999 288.527645874023 -9999 -9999 -9999 -9999 -9999 -9999 -9999 -9999 -9999 -9999 -9999 -9999 286.302601623535 287.314682006836 287.689166259766 287.55578918457 287.296780395508 286.939910888672 286.533157348633 286.130807495117 285.778900146484 285.477386474609 285.228317260742 284.992919921875 284.761294555664 284.532757568359 284.325091552734
-9999 289.709677124023 289.513558959961 289.138424682617 288.831771850586 288.347708129883 287.697332763672 288.610955810547 289.17165222168 289.492660522461 289.691152954102 289.842658996582 289.769721984863 -9999 288.437202453613 288.527645874023 288.283587646484 286.245159912109 285.986404418945 -9999 -9999 -9999 -9999 -9999 -9999 -9999 -9999 -9999 282.934844970703 285.404220581055 287.765545654297 287.506262207031 287.448937988281 287.298132324219 286.958648681641 286.528115844727 286.131817626953 285.810137939453 285.539962768555 285.299133300781 285.063513183594 284.822155761719 284.633776855469
288.522927856445 289.709677124023 289.513558959961 289.322055053711 289.384979248047 289.523333740234 289.510458374023 289.335336303711 289.348138427734 289.491455078125 289.634762573242 289.66943359375 -9999 -9999 288.163063049316 288.287298583984 288.283587646484 286.245159912109 285.986404418945 -9999 -9999 -9999 -9999 -9999 -9999 -9999 -9999 -9999 -9999 -9999 286.857653808594 286.923126220703 287.696075439453 287.581484985352 287.265365600586 286.924737548828 286.621240234375 286.3404296875 286.028665161133 285.736297607422 285.465289306641 285.211199951172 284.993084716797
288.534170532227 289.774035644531 289.792980957031 289.762237548828 289.697326660156 289.690313720703 289.757901000977 289.482730102539 289.510028076172 289.63330078125 289.812731933594 -9999 -9999 -9999 288.017860412598 288.055992126465 -9999 -9999 -9999 -9999 -9999 -9999 -9999 -9999 -9999 -9999 -9999 -9999 -9999 -9999 286.331430053711 287.015744018555 287.817721557617 287.792529296875 287.557159423828 287.227490234375 286.844268798828 286.542266845703 286.270599365234 286.027236938477 285.76637878418 285.466253662109 285.263177490234
287.765100097656 288.760235595703 289.364825439453 289.514910888672 289.586700439453 289.591354370117 289.538031005859 289.768548583984 289.734429931641 289.850341796875 289.996896362305 289.983505249023 289.807846069336 -9999 287.59366607666 287.596099853516 -9999 -9999 -9999 -9999 -9999 -9999 -9999 -9999 -9999 -9999 -9999 -9999 -9999 287.591720581055 286.66184387207 288.029696655273 288.132260131836 287.946517944336 287.71369934082 287.459191894531 287.163607788086 286.792294311523 286.432281494141 286.12776184082 285.912780761719 285.777551269531 285.533117675781
287.434121704102 288.182867431641 289.194390869141 289.227627563477 289.318496704102 289.441711425781 289.427917480469 289.459411621094 289.701452636719 289.820083618164 289.755563354492 289.589031982422 289.770770263672 -9999 288.911849975586 287.209121704102 287.279434204102 287.280532836914 -9999 -9999 -9999 -9999 -9999 -9999 -9999 -9999 -9999 -9999 288.549392700195 289.046539306641 288.934484863281 288.785543823242 288.644357299805 288.354937744141 287.99577331543 287.615899658203 287.254501342773 286.924057006836 286.609698486328 286.323013305664 286.076986694336 285.878137207031 285.712805175781
287.616506958008 288.180416870117 288.70993347168 289.017922973633 289.317291259766 289.489080810547 289.455941772461 289.637899780273 289.846240234375 289.956161499023 289.99677734375 290.068045043945 290.447122192383 290.599609375 288.963348388672 287.282043457031 287.282043457031 -9999 -9999 -9999 -9999 -9999 -9999 -9999 -9999 -9999 288.086692810059 287.35115814209 288.15256652832 288.718597412109 288.877767944336 288.788705444336 288.524130249023 288.342098999023 288.106719970703 287.819165039063 287.504809570313 287.155590820313 286.816134643555 286.542785644531 286.320504760742 286.125692749023 285.980355834961
288.184982299805 288.32561340332 288.456887817383 288.753335571289 289.239273071289 289.67727355957 289.83720703125 289.77119140625 289.892672729492 290.090133666992 290.310830688477 290.49475402832 290.494534301758 290.638104248047 290.360260009766 290.27688293457 -9999 -9999 -9999 -9999 -9999 -9999 -9999 -9999 -9999 -9999 289.448187255859 289.136956787109 289.117642211914 288.944152832031 288.777072143555 288.807302856445 288.772805786133 288.536904907227 288.316528320312 288.094970703125 287.811459350586 287.418124389648 287.091802978516 286.806610107422 286.554293823242 286.342260742188 286.249536132813
288.156768798828 288.259143066406 288.365490722656 288.672793579102 289.230682373047 289.686077880859 289.758471679687 289.898754882812 289.951666259766 290.088638305664 290.251794433594 290.365368652344 290.502185058594 290.671728515625 290.432281494141 290.351522827148 290.925119018555 291.332174682617 -9999 -9999 -9999 -9999 -9999 290.240646362305 290.717987060547 -9999 290.316310119629 289.925038146973 289.865426635742 289.644088745117 289.379885864258 289.240808105469 289.013952636719 288.735806274414 288.435806274414 288.160076904297 287.927767944336 287.614559936523 287.318698120117 287.067962646484 286.851550292969 286.656582641602 286.509829711914
-9999 288.342459106445 288.220315551758 288.382653808594 289.120620727539 289.758319091797 289.717559814453 289.842315673828 289.953784179687 290.078460693359 290.196170043945 290.291665649414 290.418692016602 290.583615112305 290.766098022461 290.915008544922 291.025451660156 291.343322753906 291.113806152344 290.846282958984 -9999 -9999 -9999 290.524926757813 290.914367675781 291.267585754395 290.952183532715 290.865184020996 290.533660888672 290.016952514648 289.58825378418 289.444921875 289.22060546875 288.925323486328 288.628082275391 288.342010498047 288.066107177734 287.788323974609 287.515026855469 287.279907226562 287.071951293945 286.877011108398 286.719027709961
-9999 -9999 288.69241027832 288.839584350586 289.232299804688 289.640139770508 289.812042236328 289.759063720703 289.941177368164 290.068618774414 290.161169433594 290.295336914063 290.510083007813 290.679840087891 290.881042480469 291.055401611328 291.124603271484 291.035980224609 291.006359863281 290.846282958984 290.816567993164 291.03291015625 290.478564453125 290.772515869141 291.135696411133 291.108551025391 290.612112426758 291.02073059082 290.796170043945 290.330535888672 289.900204467773 289.673287963867 289.40407409668 289.092840576172 288.809997558594 288.53342590332 288.238162231445 287.979641723633 287.721014404297 287.48828125 287.276083374023 287.077703857422 286.917840576172
-9999 -9999 -9999 288.80751953125 289.218963623047 289.769165039062 290.152267456055 289.852096557617 289.955630493164 290.05419921875 290.182522583008 290.425756835938 290.687768554688 290.923162841797 291.166412353516 291.31872253418 291.291195678711 291.147372436523 291.338830566406 291.47265625 291.392367553711 291.079406738281 290.897033691406 290.976797485352 291.153671264648 291.068923950195 290.58190612793 290.748873901367 290.730844116211 290.513488769531 290.200524902344 289.898617553711 289.579257202148 289.291342163086 288.990737915039 288.670669555664 288.33791809082 288.023196411133 287.797213745117 287.605972290039 287.421954345703 287.23342590332 287.083499145508
-9999 -9999 -9999 289.189569091797 289.441314697266 289.886978149414 290.390084838867 290.107443237305 290.07375793457 290.136779785156 290.258569335938 290.433154296875 290.719677734375 291.014190673828 291.340530395508 291.56745300293 291.563793945313 291.320727539062 290.875616455078 290.819366455078 291.007260131836 291.202087402344 291.521179199219 291.490505981445 291.39421081543 291.120788574219 290.650369262695 290.757864379883 290.742269897461 290.659301757812 290.47021484375 290.139801025391 289.709625244141 289.423858642578 289.106857299805 288.767544555664 288.443643188477 288.124868774414 287.89372253418 287.691024780273 287.506307983398 287.342959594727 287.230923461914
-9999 -9999 -9999 -9999 289.468673706055 289.83825378418 290.371621704102 290.334829711914 290.323971557617 290.356353759766 290.390008544922 290.41865234375 290.67412109375 291.016790771484 291.385330200195 291.500772094727 291.209085083008 291.11418762207 291.171005249023 290.946197509766 290.938919067383 291.548397827148 291.814242553711 291.789004516602 291.674530029297 291.441247558594 291.090063476562 290.966088867187 291.060372924805 291.066329956055 290.870907592773 290.458850097656 290.043225097656 289.562658691406 289.164779663086 288.849499511719 288.584475708008 288.351345825195 288.109820556641 287.857070922852 287.640603637695 287.494964599609 287.351654052734
-9999 -9999 -9999 -9999 -9999 289.835299682617 290.080117797852 290.641226196289 290.635870361328 290.584777832031 -9999 290.509838867188 290.624194335937 290.964456176758 291.39860534668 291.670678710938 291.584484863281 291.312609863281 291.696173095703 291.557647705078 291.333703613281 291.579095458984 291.796331787109 292.050161743164 291.97216796875 291.688171386719 291.429611206055 291.393112182617 291.447552490234 291.437850952148 291.262713623047 290.866394042969 290.311950683594 289.687460327148 289.172714233398 288.804534912109 288.569058227539 288.390811157227 288.219036865234 288.023986816406 287.807147216797 287.593984985352 287.491372680664
-9999 -9999 -9999 -9999 -9999 290.001528930664 290.359020996094 290.695300292969 290.682455444336 290.637313842773 -9999 290.578973388672 290.628729248047 290.95647277832 291.427780151367 291.859371948242 292.121881103516 292.391119384766 292.442398071289 292.482696533203 291.692300415039 289.980487060547 291.651287841797 292.180337524414 292.132843017578 291.896887207031 291.792593383789 291.914590454102 291.535641479492 291.061462402344 290.726708984375 290.602685546875 290.161474609375 289.659936523438 289.194488525391 288.838592529297 288.626901245117 288.459494018555 288.283905029297 288.09635925293 287.905444335938 287.733639526367 287.659396362305
-9999 -9999 -9999 -9999 -9999 -9999 290.086386108398 290.377572631836 290.504867553711 290.576263427734 290.620715332031 -9999 290.640420532227 290.918295288086 291.333450317383 291.731558227539 292.00387878418 292.270260620117 292.516027832031 292.706130981445 292.621987915039 292.221530151367 292.43737487793 292.29245300293 292.109359741211 292.018395996094 292.038000488281 291.850305175781 291.737271118164 291.416946411133 291.074923706055 290.897567749023 290.600326538086 290.035522460938 289.445114135742 288.958416748047 288.643399047852 288.408511352539 288.220172119141 288.046676635742 287.909371948242 287.831658935547 287.806219482422
-9999 -9999 -9999 -9999 -9999 -9999 -9999 290.415155029297 290.416052246094 290.497512817383 290.609991455078 290.65895690918 290.685983276367 290.863507080078 291.093872070312 291.379141235352 291.720748901367 292.035568237305 292.358013916016 292.479049682617 292.393496704102 292.194549560547 292.194549560547 -9999 292.850074768066 292.689575195312 292.485357666016 292.241021728516 292.241839599609 292.015701293945 291.636679077148 291.294232177734 291.157611083984 290.626770019531 289.894760131836 289.227166748047 288.83232421875 288.58125 288.387683105469 288.233032226562 288.12321472168 288.062319946289 288.035733032227
-9999 -9999 -9999 -9999 -9999 -9999 -9999 -9999 290.449252319336 290.542282104492 290.620892333984 290.734243774414 290.733926391602 290.786630249023 290.889083862305 291.101501464844 291.452670288086 291.787411499023 292.171969604492 292.268981933594 292.21174621582 292.198631286621 292.231285095215 -9999 293.012344360352 293.061291503906 292.927307128906 292.732482910156 292.314123535156 292.096893310547 292.040914916992 291.902743530273 290.939389038086 290.353848266602 289.845962524414 289.406475830078 289.074319458008 288.86125793457 288.67333984375 288.518142700195 288.40217590332 288.324203491211 288.258407592773
-9999 -9999 -9999 -9999 -9999 -9999 -9999 -9999 -9999 290.563598632812 290.698806762695 290.791207885742 290.84596862793 291.004891967773 291.002014160156 291.057144165039 291.379754638672 291.661199951172 292.0548828125 292.280563354492 292.329675292969 292.287614440918 292.379057312012 -9999 292.598320007324 292.751675415039 292.801913452148 292.697445678711 292.16867980957 291.875061035156 291.870520019531 291.880261230469 290.687731933594 290.399575805664 289.982604980469 289.555911254883 289.368249511719 289.161169433594 288.979147338867 288.830993652344 288.706854248047 288.596810913086 288.517294311523
-9999 -9999 -9999 -9999 -9999 -9999 -9999 -9999 -9999 290.561645507812 290.726736450195 290.819445800781 290.925549316406 291.039193725586 -9999 291.201773071289 291.241693115234 291.414251708984 291.784860229492 292.132232666016 292.38244934082 292.508497619629 292.538148498535 -9999 292.198905944824 292.32903137207 292.599279785156 292.719201660156 292.322647094727 292.141296386719 292.105917358398 291.920269775391 291.002642822266 290.528988647461 290.164886474609 289.82971496582 289.523840332031 289.408410644531 289.277835083008 289.132507324219 288.973977661133 288.821368408203 288.776104736328
-9999 -9999 -9999 -9999 -9999 -9999 -9999 -9999 290.456707763672 290.527572631836 290.663613891602 290.865707397461 290.939071655273 291.128091430664 291.248931884766 -9999 291.411215209961 291.334481811523 291.536312866211 291.982467651367 292.410284423828 292.585049438477 292.634097290039 -9999 291.537406921387 292.284393310547 292.624691772461 292.590487670898 292.199639892578 292.092193603516 292.205325317383 292.187417602539 291.019277954102 290.644448852539 290.340667724609 290.068197631836 289.886212158203 289.676348876953 289.521429443359 289.35139465332 289.182586669922 289.056594848633 289.055252075195
-9999 -9999 -9999 -9999 -9999 -9999 -9999 -9999 -9999 290.631484985352 290.742910766602 290.961645507812 291.219750976563 291.226486206055 291.250717163086 291.355661010742 -9999 -9999 291.480932617187 291.681777954102 292.045770263672 292.447747802734 292.618841552734 292.362037658691 289.739471435547 290.646850585938 292.73020324707 292.459280395508 292.517230224609 292.631607055664 292.650540161133 292.384741210937 291.305444335938 291.233166503906 291.032638549805 290.63642578125 290.206491088867 289.91872253418 289.720718383789 289.553009033203 289.397091674805 289.265515136719 289.289050292969
-9999 -9999 -9999 -9999 -9999 -9999 -9999 -9999 -9999 -9999 290.874856567383 291.034979248047 291.264764404297 291.302545166016 291.366989135742 291.468154907227 -9999 -9999 291.569802856445 291.584548950195 291.811267089844 292.195587158203 291.884307861328 292.004483032227 -9999 -9999 -9999 292.179046630859 292.806329345703 292.989151000977 292.718237304687 292.276806640625 292.196826171875 291.732089233398 291.214492797852 290.740274047852 290.358096313477 290.128872680664 289.972131347656 289.790924072266 289.610137939453 289.477285766602 289.431314086914
-9999 -9999 -9999 -9999 -9999 -9999 -9999 -9999 -9999 -9999 -9999 -9999 291.244793701172 291.258074951172 291.223861694336 291.291940307617 291.53723449707 -9999 -9999 291.57487487793 291.648980712891 291.941250610352 292.260073852539 292.92763671875 -9999 -9999 -9999 -9999 292.608381652832 293.122940063477 292.988293457031 292.715557861328 292.487384033203 292.180191040039 291.968795776367 291.758984375 291.375814819336 290.510263061523 290.172787475586 289.997528076172 289.852847290039 289.684002685547 289.596697998047
-9999 -9999 -9999 -9999 -9999 -9999 -9999 -9999 -9999 -9999 -9999 -9999 -9999 291.268365478516 291.298965454102 291.389953613281 291.554672241211 291.652206420898 -9999 -9999 291.698699951172 291.759191894531 292.188439941406 292.910287475586 292.84651184082 -9999 -9999 -9999 289.522644042969 291.4443359375 293.350756835938 293.296252441406 293.145275878906 292.437619018555 292.084442138672 291.846722412109 291.383688354492 291.034494018555 290.532943725586 290.228179931641 290.03249206543 289.834771728516 289.880133056641
-9999 -9999 -9999 -9999 -9999 -9999 -9999 -9999 -9999 -9999 -9999 -9999 -9999 291.218313598633 291.347961425781 291.479623413086 291.395288085937 291.658666992187 -9999 -9999 -9999 -9999 291.835586547852 292.337350463867 292.52360534668 292.556655883789 -9999 -9999 -9999 293.4140625 293.418218994141 293.406503295898 293.235189819336 290.58811340332 -9999 -9999 291.402453613281 291.419445800781 290.916073608398 290.517776489258 290.26501159668 290.093667602539 290.050283813477
-9999 -9999 -9999 -9999 -9999 -9999 -9999 -9999 -9999 -9999 -9999 -9999 -9999 291.431143188477 291.430969238281 291.4208984375 291.422045898437 291.636303710938 -9999 -9999 -9999 -9999 -9999 292.004922485352 292.451416015625 292.870301818848 -9999 -9999 -9999 -9999 -9999 290.14091796875 290.147412109375 -9999 -9999 -9999 291.472891235352 291.473306274414 291.094390869141 290.423812866211 289.97844543457 290.12204284668 290.098629760742
-9999 -9999 -9999 -9999 -9999 -9999 -9999 -9999 -9999 -9999 -9999 -9999 -9999 -9999 291.589340209961 291.566845703125 291.466259765625 291.5779296875 291.754605102539 -9999 -9999 -9999 -9999 292.153451538086 292.40983581543 292.720025634766 -9999 -9999 -9999 -9999 -9999 -9999 -9999 -9999 -9999 -9999 -9999 291.472320556641 291.253485107422 290.75227355957 290.328240966797 290.271823120117 290.130490112305
