# Supplementary material for: Automatic variable selection in ecological niche modeling: A case study using Cassin’s Sparrow (Peucaea cassinii)
Source: PLoS One. 2022 Jan 21;17(1):e0257502. doi: 10.1371/journal.pone.0257502 (PMC8782318; doi:10.1371/journal.pone.0257502)
Supplement: S1 File — Compressed file folder containing input data and example scripts used in the study. (ZIP) [file pone.0257502.s002.zip › S2_File-Data-and-Scripts/input/merra/M10.asc]

NCOLS 43 
NROWS 34 
XLLCORNER -118.8125 
YLLCORNER 23.75 
CELLSIZE 0.5 
NODATA_value -9999 
284.826959228515989 284.77096862793 284.183590698242 283.96396484375 283.250823974609 282.170272827148 281.144064331055 280.962350463867 282.145858764648 283.862503051758 285.072659301758 284.991830444336 284.149862670898 283.277667236328 280.548629760742 277.669519042969 276.871722412109 279.426312255859 280.949465942383 281.680084228516 281.706716918945 281.006121826172 278.911785888672 276.622540283203 275.365264892578 275.548315429687 277.557437133789 282.963955688477 284.51325378418 284.903564453125 284.929513549805 284.966094970703 285.072296142578 285.319787597656 285.476196289062 285.536080932617 285.540487670898 285.503793334961 285.488119506836 285.49885559082 285.520138549805 285.544055175781 285.627209472656
286.262008666992 286.35705871582 285.431546020508 283.844869995117 282.796340942383 282.080816650391 281.363348388672 281.175408935547 282.136099243164 283.527893066406 284.704556274414 284.99951171875 283.50146484375 283.313418579102 281.317794799805 279.626574707031 280.663949584961 283.287069702148 283.852380371094 283.007675170898 281.515893554688 279.84333190918 276.642233276367 276.296740722656 275.914672851562 275.994296264648 277.810968017578 283.288946533203 284.84128112793 285.255584716797 285.228329467773 285.120111083984 285.556097412109 285.850964355469 286.021881103516 286.119747924805 286.191555786133 286.20666809082 286.186148071289 286.090194702148 285.998123168945 285.987808227539 286.012100219727
286.595645141602 285.591845703125 283.567333984375 282.698629760742 282.351715087891 282.176013183594 281.914633178711 281.552743530273 281.843963623047 282.956176757812 284.224935913086 284.913739013672 284.810321044922 284.037750244141 281.154281616211 279.856845092773 282.763330078125 282.48642578125 282.498361206055 282.427062988281 281.857040405273 280.483767700195 278.434719848633 277.117501831055 274.737350463867 273.779901123047 276.692401123047 281.923992919922 283.657293701172 284.345397949219 284.683065795898 285.008609008789 285.519619750977 285.787911987305 285.976104736328 286.147662353516 286.330755615234 286.470697021484 286.630804443359 286.704772949219 286.702194213867 286.656225585938 286.576440429688
285.766284179688 284.997833251953 283.093292236328 281.942242431641 281.590225219727 281.795260620117 282.194476318359 282.293743896484 282.203720092773 283.063491821289 284.356976318359 285.231918334961 284.954940795898 283.592587280273 281.75309753418 281.683221435547 284.551315307617 285.08512878418 284.518804931641 283.683898925781 282.318041992188 280.211688232422 278.336346435547 274.371792602539 273.208465576172 274.917669677734 278.186248779297 280.555389404297 282.627722167969 284.042724609375 284.865966796875 285.293460083008 285.550076293945 285.887313842773 286.218032836914 286.484124755859 286.65319519043 286.770846557617 286.894180297852 287.001159667969 287.071929931641 287.105081176758 287.17717590332
284.48459777832 284.722210693359 284.097064208984 283.209140014648 283.298355102539 284.004388427734 284.579718017578 284.146661376953 283.365377807617 283.293609619141 283.795455932617 284.177688598633 282.345291137695 280.144692993164 280.825485229492 283.197137451172 285.261999511719 285.990563964844 284.817327880859 282.93864440918 281.709252929688 281.563690185547 278.393524169922 277.198965454102 276.387451171875 276.931567382813 279.661047363281 282.578088378906 284.840780639648 285.992431640625 286.399319458008 286.561224365234 286.574212646484 286.555947875977 286.688400268555 286.879940795898 287.009564208984 287.102679443359 287.218780517578 287.27522277832 287.267678833008 287.242977905273 287.404086303711
282.288696289062 284.424423217773 285.385971069336 285.127239990234 285.0791015625 284.976553344727 284.602029418945 285.652883911133 284.982791137695 284.49592590332 284.448989868164 284.354086303711 281.794442749023 280.605767822266 281.758026123047 283.951486206055 285.414413452148 284.631820678711 282.978500366211 282.074752807617 280.637033081055 277.430062866211 274.185751342773 274.175308227539 276.020614624023 278.340859985352 280.164175415039 282.724404907227 285.649822998047 287.153564453125 287.553601074219 287.565396118164 287.419131469727 287.447589111328 287.430160522461 287.374453735352 287.333102416992 287.342892456055 287.443344116211 287.47834777832 287.456524658203 287.441491699219 287.588171386719
280.040893554688 284.366293334961 285.982675170898 286.324304199219 286.017227172852 285.791870117188 286.23659362793 287.152291870117 286.486517333984 285.716735839844 284.437582397461 282.38869934082 281.747805786133 283.043853759766 284.61376953125 286.002227783203 286.793200683594 285.498913574219 285.091888427734 283.867126464844 281.303332519531 277.719882202148 276.009457397461 276.005282592773 277.127731323242 278.754608154297 280.251971435547 281.137860107422 284.534481811523 286.501831054688 287.064541625977 287.105694580078 287.367755126953 287.814984130859 287.919769287109 287.794638061523 287.678930664062 287.729272460937 287.848977661133 287.93376159668 287.947930908203 287.933065795898 288.224984741211
280.139093017578 283.907818603516 288.546588134766 289.055233764648 288.629165649414 288.326473999023 288.621188354492 289.24548034668 290.357174682617 290.4677734375 289.184518432617 286.731091308594 284.853015136719 285.348696899414 286.266708374023 286.576177978516 285.921282958984 286.198040771484 286.159063720703 285.385482788086 284.247988891602 283.2111328125 282.297900390625 280.696673583984 278.803924560547 278.219033813477 279.845217895508 280.33791809082 282.949545288086 284.793853759766 286.002301025391 287.133840942383 287.655252075195 288.042956542969 288.248352050781 288.378509521484 288.558837890625 288.82568359375 288.907489013672 288.9599609375 288.957281494141 288.896145629883 289.04895324707
283.723580932617 282.798950195312 289.950317382812 292.140823364258 292.011444091797 290.365374755859 288.359231567383 290.24895324707 292.256658935547 291.048767089844 288.393051147461 286.621328735352 285.301675415039 285.22663269043 285.260864257812 285.051016235352 284.597937011719 284.810144042969 284.720544433594 284.759124755859 284.788037109375 284.507089233398 283.368978881836 281.903063964844 280.95556640625 280.674499511719 280.978369140625 281.55849609375 283.780871582031 285.036056518555 285.867224121094 287.106420898437 287.736108398438 288.23742980957 288.601211547852 288.769958496094 288.755694580078 288.901348876953 289.126898193359 289.364013671875 289.4560546875 289.358627319336 289.628524780273
287.112219238281 284.758963012695 289.435891723633 291.995944213867 292.85466003418 291.968426513672 290.233963012695 293.127151489258 293.398651123047 291.524154663086 288.82917175293 286.676260375977 285.489907836914 285.233499145508 285.963485717773 286.408935546875 285.565701293945 284.996096801758 284.130944824219 283.979843139648 284.18076171875 284.137594604492 283.57282409668 282.446524047852 281.733535766602 281.317178344727 281.198767089844 283.159997558594 285.13857421875 286.447067260742 287.219921875 287.748132324219 288.105017089844 288.411315917969 288.736663818359 289.042236328125 289.250439453125 289.19169921875 289.150540161133 289.218292236328 289.460021972656 289.84326171875 289.93212890625
289.563586425781 288.575274658203 291.332501220703 291.889389038086 292.610702514648 292.400384521484 290.484326171875 290.8484375 292.024572753906 291.000213623047 288.718313598633 286.790072631836 285.793270874023 284.16217956543 285.335067749023 287.079922485352 286.795983886719 285.899694824219 285.031967163086 284.358520507812 283.885427856445 283.554983520508 283.21701965332 284.581246948242 285.017349243164 284.527029418945 283.967340087891 285.531256103516 287.394970703125 288.461547851562 288.828991699219 288.879388427734 288.987249755859 289.110897827148 289.11897277832 289.117077636719 289.2265625 289.4072265625 289.493618774414 289.492858886719 289.512515258789 289.65085144043 289.865963745117
289.392724609375 289.649374389648 290.783822631836 291.442361450195 292.754455566406 293.06686706543 291.365017700195 292.277102661133 293.495330810547 292.338150024414 289.917999267578 287.979962158203 287.217364501953 285.761923217773 284.911224365234 285.378454589844 287.065255737305 286.839254760742 286.315228271484 285.252685546875 284.189428710937 283.845083618164 285.069863891602 286.562869262695 286.135391235352 285.174334716797 285.468151855469 287.059558105469 287.991787719727 288.519332885742 288.721499633789 288.683779907227 288.589321899414 288.887802124023 289.225967407227 289.581161499023 289.948568725586 290.087655639648 290.027432250977 289.95198059082 289.907034301758 289.924322509766 290.114068603516
290.272918701172 290.340020751953 289.798468017578 289.772109985352 291.296936035156 293.515603637695 295.138616943359 294.840325927734 295.549075317383 295.067535400391 293.495281982422 291.347973632813 288.561206054687 289.211846923828 287.213104248047 284.976351928711 285.487301635742 286.02585144043 285.733215332031 285.10823059082 284.371313476562 283.934768676758 285.41145324707 287.309616088867 286.868789672852 285.754922485352 286.061599731445 287.369827270508 288.437750244141 288.685546875 288.572543334961 288.669421386719 288.944226074219 289.233215332031 289.76611328125 290.425894165039 290.972732543945 290.941848754883 290.81325378418 290.613296508789 290.423977661133 290.355899047852 290.610562133789
291.045462036133 291.117974853516 291.154791259766 290.541232299805 291.101821899414 292.788427734375 294.946350097656 296.136047363281 296.702584838867 296.219985961914 295.081063842773 293.900546264648 293.365170288086 292.826953125 291.222564697266 288.989364624023 286.902578735352 285.716470336914 283.882464599609 283.345306396484 283.678375244141 284.103280639648 284.744223022461 287.130038452148 287.483474731445 286.677688598633 286.49573059082 288.233303833008 289.414474487305 289.528289794922 289.239346313477 289.287811279297 289.481903076172 289.682958984375 289.987106323242 290.503088378906 291.202658081055 291.430612182617 291.374340820312 291.245727539062 291.083102416992 290.930490112305 291.022604370117
-9999 291.082376098633 291.32951965332 290.397763061523 292.271270751953 294.914599609375 295.824560546875 296.43544921875 296.668951416016 296.196624755859 295.877777099609 296.433038330078 296.753057861328 296.393008422852 294.832077026367 292.637609863281 290.50065612793 288.431442260742 286.4599609375 284.955978393555 284.079956054688 284.122598266602 286.444448852539 288.953240966797 289.343933105469 288.097058105469 286.746029663086 288.757235717773 290.187579345703 290.17594909668 289.691174316406 289.800103759766 290.072027587891 290.222998046875 290.53483581543 290.996911621094 291.488577270508 291.681619262695 291.607269287109 291.506149291992 291.364242553711 291.193209838867 291.374142456055
-9999 -9999 291.171832275391 290.912783813477 292.296325683594 294.979971313477 297.592321777344 296.853845214844 297.071908569336 297.169937133789 297.208648681641 297.286328125 296.53203125 296.47604675293 295.745513916016 294.112188720703 291.852151489258 290.317556762695 289.889251708984 289.01042175293 287.315298461914 285.547723388672 288.536444091797 289.271206665039 289.77165222168 289.099893188477 286.976467895508 288.980838012695 290.657189941406 290.820037841797 290.383499145508 290.439422607422 290.668914794922 290.780422973633 291.102279663086 291.467239379883 291.65471496582 291.687356567383 291.629315185547 291.620071411133 291.62119140625 291.613912963867 291.859201049805
-9999 -9999 -9999 290.795208740234 291.017395019531 293.080505371094 297.391403198242 297.44596862793 296.986642456055 296.664077758789 296.580639648438 296.546151733398 295.535726928711 295.665835571289 295.478469848633 294.180084228516 291.692321777344 290.477966308594 290.748291015625 290.411956787109 289.674072265625 289.264297485352 290.104751586914 290.629705810547 290.668975830078 289.870391845703 288.441885375977 289.294595336914 290.749145507812 291.341857910156 291.300302124023 291.173693847656 291.216809082031 291.37587890625 291.52978515625 291.56682434082 291.432348632812 291.308618164062 291.383001708984 291.576354980469 291.72048034668 291.735110473633 292.05227355957
-9999 -9999 -9999 291.15950012207 290.864822387695 291.743402099609 295.420077514648 297.360531616211 296.729711914062 296.381011962891 296.348196411133 296.126321411133 295.44182434082 294.801931762695 294.109649658203 292.971514892578 291.276962280273 290.477767944336 290.03801574707 290.044952392578 290.373284912109 290.847875976562 291.364038085938 291.415997314453 291.289962768555 290.851898193359 290.120779418945 290.196878051758 291.010467529297 291.859924316406 292.292999267578 292.073788452148 291.659945678711 291.747817993164 291.709320068359 291.581530761719 291.509564208984 291.483782958984 291.586666870117 291.646728515625 291.68137512207 291.795849609375 292.33720703125
-9999 -9999 -9999 -9999 291.161010742188 291.536502075195 292.818896484375 296.505810546875 296.757815551758 296.675888061523 296.630545043945 296.437493896484 295.881048583984 294.61022644043 293.26513671875 291.864730834961 290.492965698242 290.161544799805 290.37336730957 290.263732910156 290.340179443359 291.115829467773 291.821517944336 291.823297119141 291.683959960938 291.382107543945 290.886273193359 290.644671630859 291.324383544922 292.420166015625 293.211672973633 293.154586791992 292.69841003418 292.192630004883 291.851974487305 291.723455810547 291.794818115234 291.995892333984 292.143389892578 292.124618530273 292.067724609375 292.161126708984 292.641058349609
-9999 -9999 -9999 -9999 -9999 291.423135375977 290.968502807617 295.36178894043 296.673989868164 296.813674926758 -9999 296.887438964844 296.552380371094 295.747863769531 294.626846313477 293.013494873047 291.029644775391 290.450152587891 290.9453125 290.807022094727 290.559985351562 290.947619628906 291.537854003906 291.982995605469 291.918334960938 291.588180541992 291.32243347168 291.181442260742 290.944021606445 291.623062133789 292.632864379883 293.148751831055 292.860006713867 292.499826049805 292.090179443359 291.783850097656 291.719332885742 291.867306518555 292.189105224609 292.422332763672 292.504187011719 292.51907043457 293.037356567383
-9999 -9999 -9999 -9999 -9999 291.734231567383 292.487536621094 293.959362792969 296.481594848633 297.069351196289 -9999 296.813003540039 296.673233032227 296.198672485352 295.681015014648 294.648812866211 292.919692993164 292.348281860352 292.077139282227 290.899795532227 289.755419921875 289.816558837891 291.287994384766 292.033325195312 292.080276489258 291.805776977539 291.637350463867 291.799142456055 290.932382202148 290.637222290039 290.898986816406 291.395620727539 292.068643188477 292.738311767578 292.790985107422 292.455401611328 292.122598266602 292.023306274414 292.152099609375 292.320678710938 292.581259155273 292.995126342773 293.459066772461
-9999 -9999 -9999 -9999 -9999 -9999 292.221356201172 293.418719482422 295.554229736328 296.56901550293 296.707293701172 -9999 296.547698974609 295.698260498047 295.265655517578 294.996307373047 294.454150390625 293.775830078125 293.612533569336 291.621276855469 289.089007568359 288.019549560547 290.190838623047 290.878237915039 291.233047485352 291.541879272461 291.858062744141 291.917877197266 291.85158996582 291.598098754883 291.655218505859 292.434378051758 293.45969543457 294.141036987305 294.055908203125 293.448223876953 292.721850585937 292.239819335938 292.246771240234 292.424591064453 292.798342895508 293.381860351562 293.854956054687
-9999 -9999 -9999 -9999 -9999 -9999 -9999 292.714883422852 293.674826049805 295.108612060547 296.315420532227 296.620938110352 296.929019165039 296.948431396484 296.897033691406 296.828771972656 296.645419311523 295.646176147461 295.487710571289 293.417999267578 290.016983032227 286.962045288086 287.642050170898 288.545440673828 289.866088867188 291.326300048828 292.491168212891 292.657818603516 293.072271728516 293.223281860352 293.30393371582 293.492620849609 293.166497802734 293.947711181641 294.536193847656 294.618627929687 294.205847167969 293.774011230469 293.718814086914 293.762481689453 293.87688293457 294.094158935547 294.521746826172
-9999 -9999 -9999 -9999 -9999 -9999 -9999 -9999 292.576260375977 293.860641479492 295.247259521484 296.370846557617 296.993380737305 297.452429199219 297.795135498047 297.812216186523 297.334048461914 296.537197875977 295.922695922852 293.954025268555 290.793594360352 287.453283691406 287.096154785156 287.42678527832 288.952072143555 291.131045532227 293.04919128418 293.190036010742 292.755422973633 292.980712890625 293.76198425293 294.2640625 291.5201171875 291.655767822266 293.240386962891 294.8265625 295.308856201172 295.309002685547 295.168051147461 295.006958007812 294.920654296875 294.96081237793 295.013766479492
-9999 -9999 -9999 -9999 -9999 -9999 -9999 -9999 -9999 293.250747680664 294.569671630859 295.967733764648 296.621469116211 296.926229858398 297.468048095703 297.809393310547 297.57790222168 297.683786010742 296.137188720703 293.33708190918 289.99970703125 287.097476196289 286.387295532227 287.121719360352 288.961624145508 291.184887695312 292.912890625 292.9953125 292.344537353516 292.160232543945 292.59391784668 293.096212768555 290.867379760742 292.092190551758 293.670776367188 294.897030639648 295.61760559082 295.931741333008 295.921789550781 295.870788574219 295.801083374023 295.707107543945 295.698196411133
-9999 -9999 -9999 -9999 -9999 -9999 -9999 -9999 -9999 293.657119750977 294.881121826172 295.95869140625 296.5330078125 296.817437744141 -9999 297.708776855469 298.305508422852 298.517398071289 297.175863647461 294.700119018555 291.163415527344 287.11784362793 285.501998901367 286.963223266602 289.261474609375 291.411090087891 292.75439453125 292.9697265625 292.485720825195 292.323287963867 292.467538452148 292.504254150391 291.160601806641 292.259451293945 294.093902587891 295.445220947266 295.657962036133 296.243923950195 296.359637451172 296.228393554688 296.102835083008 296.178112792969 296.334460449219
-9999 -9999 -9999 -9999 -9999 -9999 -9999 -9999 293.335589599609 294.434860229492 295.433258056641 296.062536621094 296.622644042969 297.099502563477 297.368774414062 -9999 298.12275390625 298.7029296875 298.278350830078 296.458038330078 293.256671142578 289.194641113281 286.454895019531 286.962582397461 288.929092407227 291.073754882813 292.375451660156 292.662268066406 292.242056274414 292.198638916016 292.609634399414 292.992462158203 291.221221923828 292.251113891602 294.329330444336 296.078048706055 296.584823608398 296.779281616211 296.669390869141 296.422454833984 296.336065673828 296.602038574219 296.806530761719
-9999 -9999 -9999 -9999 -9999 -9999 -9999 -9999 -9999 294.049179077148 295.03717956543 295.932144165039 295.859268188477 297.375961303711 297.872161865234 297.732986450195 -9999 -9999 298.40280456543 297.67724609375 295.730429077148 292.611169433594 288.956335449219 287.0203125 287.742797851562 289.571139526367 290.829693603516 292.088824462891 292.595916748047 293.17350769043 293.525686645508 293.162152099609 291.663958740234 293.304400634766 294.635345458984 295.332955932617 295.812185668945 296.846536254883 297.166146850586 297.090087890625 297.052041625977 297.32255859375 297.25458984375
-9999 -9999 -9999 -9999 -9999 -9999 -9999 -9999 -9999 -9999 294.141235351562 294.888327026367 295.779122924805 296.942672729492 297.773529052734 298.093493652344 -9999 -9999 298.203985595703 298.492797851562 297.8533203125 295.274514770508 291.17815246582 287.546997070312 286.17724609375 287.042050170898 289.368270874023 291.219223022461 292.693130493164 293.523651123047 293.542620849609 292.934484863281 293.278039550781 292.804656982422 292.853942871094 293.69167175293 295.158346557617 296.30475769043 297.25993347168 297.609954833984 297.619326782227 297.642105102539 297.688125610352
-9999 -9999 -9999 -9999 -9999 -9999 -9999 -9999 -9999 -9999 -9999 -9999 294.904611206055 295.672619628906 297.019149780273 298.087771606445 298.130218505859 -9999 -9999 298.699844360352 298.611660766602 297.318054199219 293.671325683594 288.763708496094 286.003051757812 286.224523925781 288.930917358398 290.529867553711 291.553680419922 292.786666870117 293.723205566406 293.815765380859 293.498382568359 292.763922119141 292.778961181641 293.72092590332 295.290267944336 296.100692749023 297.002420043945 297.54753112793 297.760287475586 297.818206787109 298.082122802734
-9999 -9999 -9999 -9999 -9999 -9999 -9999 -9999 -9999 -9999 -9999 -9999 -9999 295.984625244141 296.955139160156 297.628601074219 298.273068237305 298.298434448242 -9999 -9999 299.100604248047 299.048483276367 296.946115112305 292.305221557617 288.444580078125 286.944827270508 288.34079284668 290.463375854492 291.482360839844 292.601226806641 293.583660888672 293.955068969727 293.443765258789 292.490005493164 291.821899414062 291.258529663086 291.045223999023 294.502474975586 296.902996826172 297.681045532227 297.623849487305 297.67692565918 297.945846557617
-9999 -9999 -9999 -9999 -9999 -9999 -9999 -9999 -9999 -9999 -9999 -9999 -9999 296.169650268555 297.386917114258 298.129409790039 298.370416259766 298.421148681641 -9999 -9999 -9999 -9999 298.702685546875 296.457186889648 292.51611328125 288.786151123047 287.332312011719 289.487634277344 290.832662963867 291.91389465332 292.719039916992 293.108825683594 292.775817871094 291.922915649414 290.601486206055 289.375115966797 289.135577392578 291.935040283203 295.580621337891 297.174102783203 297.297540283203 297.251483154297 297.958660888672
-9999 -9999 -9999 -9999 -9999 -9999 -9999 -9999 -9999 -9999 -9999 -9999 -9999 295.554376220703 296.835739135742 298.025302124023 298.419317626953 298.552178955078 -9999 -9999 -9999 -9999 -9999 298.177160644531 294.960266113281 290.565573120117 287.175256347656 287.950354003906 289.368350219727 290.224716186523 290.869009399414 291.757678222656 292.256848144531 291.362854003906 290.367126464844 289.686312866211 289.595687866211 290.643417358398 294.136297607422 296.105651855469 296.657092285156 296.857495117188 298.033129882812
-9999 -9999 -9999 -9999 -9999 -9999 -9999 -9999 -9999 -9999 -9999 -9999 -9999 -9999 295.858825683594 296.672448730469 297.91330871582 298.557669067383 298.921029663086 -9999 -9999 -9999 -9999 298.821536254883 297.058441162109 293.450439453125 288.745336914063 287.485375976563 289.03620300293 289.544586181641 289.687124633789 290.553030395508 290.64280090332 290.684057617187 290.295974731445 290.040853881836 290.327255249023 289.896224975586 293.111206054688 296.027923583984 297.33376159668 296.994958496094 298.203405761719
