# Supplementary material for: Automatic variable selection in ecological niche modeling: A case study using Cassin’s Sparrow (Peucaea cassinii)
Source: PLoS One. 2022 Jan 21;17(1):e0257502. doi: 10.1371/journal.pone.0257502 (PMC8782318; doi:10.1371/journal.pone.0257502)
Supplement: S1 File — Compressed file folder containing input data and example scripts used in the study. (ZIP) [file pone.0257502.s002.zip › S2_File-Data-and-Scripts/input/merra/M11.asc]

NCOLS 43 
NROWS 34 
XLLCORNER -118.8125 
YLLCORNER 23.75 
CELLSIZE 0.5 
NODATA_value -9999 
285.261682128905989 285.274227905273 284.741244506836 284.571954345703 283.89729309082 282.874008178711 281.934619140625 281.748486328125 282.836016845703 284.473678588867 285.632748413086 285.528579711914 284.742568969727 284.033676147461 281.43034362793 278.568878173828 277.642398071289 279.934170532227 281.391595458984 282.098587036133 282.156085205078 281.587344360352 279.793667602539 277.53251953125 276.252197265625 276.263327026367 277.917730712891 283.341363525391 284.890579223633 285.249816894531 285.220257568359 285.197299194336 285.301083374023 285.52180480957 285.658081054688 285.712692260742 285.72604675293 285.695309448242 285.666494750977 285.67106628418 285.696878051758 285.73108215332 285.808010864258
286.750344848633 286.917926025391 286.086285400391 284.47985534668 283.422805786133 282.728726196289 282.048107910156 281.847521972656 282.733081054688 284.089050292969 285.254196166992 285.536813354492 284.074728393555 284.000338745117 282.073623657227 280.332614135742 281.195944213867 283.76911315918 284.299255371094 283.442337036133 282.02389831543 280.545541381836 277.532431030273 277.251217651367 276.893585205078 276.808486938477 278.22477722168 283.704391479492 285.236380004883 285.601867675781 285.511706542969 285.346667480469 285.755505371094 286.033819580078 286.193405151367 286.289599609375 286.37145690918 286.391940307617 286.373245239258 286.289794921875 286.213632202148 286.211856079102 286.231655883789
287.101126098633 286.110903930664 284.136563110352 283.294061279297 282.947875976562 282.784924316406 282.571356201172 282.208123779297 282.512826538086 283.595581054688 284.807489013672 285.449566650391 285.374468994141 284.660168457031 281.801940917969 280.450973510742 283.217980957031 282.857824707031 282.882574462891 282.900451660156 282.491198730469 281.318835449219 279.354870605469 278.146575927734 275.724853515625 274.541482543945 277.121060180664 282.344180297852 284.059780883789 284.694931030273 284.966360473633 285.242321777344 285.737780761719 285.981655883789 286.147567749023 286.306695556641 286.491610717773 286.642025756836 286.819934082031 286.913833618164 286.926974487305 286.888754272461 286.817636108398
286.298846435547 285.479357910156 283.619396972656 282.501049804687 282.153884887695 282.357272338867 282.773300170898 282.911361694336 282.834689331055 283.660614013672 284.900640869141 285.743658447266 285.509332275391 284.22502746582 282.39697265625 282.25758972168 285.011297607422 285.559197998047 285.033407592773 284.269638061523 283.009991455078 281.038327026367 279.275607299805 275.260894775391 274.007949829102 275.572348022461 278.640481567383 280.95012512207 283.009317016602 284.377044677734 285.137640380859 285.521255493164 285.759414672852 286.072897338867 286.386245727539 286.643746948242 286.813629150391 286.945465087891 287.079159545898 287.193923950195 287.276370239258 287.328350830078 287.409747314453
285.019332885742 285.207925415039 284.605215454102 283.726419067383 283.824752807617 284.568450927734 285.21037902832 284.726663208008 283.881604003906 283.758255004883 284.244290161133 284.667498779297 282.954754638672 280.780200195312 281.4560546875 283.776406860352 285.741650390625 286.45 285.35231628418 283.552230834961 282.428472900391 282.434197998047 279.345037841797 278.057489013672 277.09016418457 277.477517700195 280.092031860352 282.932046508789 285.172122192383 286.281372070312 286.633389282227 286.750823974609 286.744720458984 286.712747192383 286.842880249023 287.038967895508 287.174514770508 287.277420043945 287.396624755859 287.459625244141 287.465661621094 287.459716796875 287.624755859375
282.899548339844 284.985943603516 285.908648681641 285.633312988281 285.598052978516 285.513967895508 285.141122436523 286.195150756836 285.448208618164 284.916870117188 284.88879699707 284.868399047852 282.340493774414 281.138717651367 282.311462402344 284.503601074219 285.896658325195 285.098733520508 283.530184936523 282.775802612305 281.498150634766 278.40305480957 275.160452270508 275.079663085938 276.710464477539 278.837051391602 280.617636108398 283.011361694336 285.896591186523 287.360916137695 287.714312744141 287.68857421875 287.531884765625 287.554467773438 287.543151855469 287.501705932617 287.476773071289 287.502383422852 287.610601806641 287.665328979492 287.674691772461 287.690811157227 287.826431274414
280.813174438477 285.022155761719 286.492126464844 286.802828979492 286.509750366211 286.318167114258 286.795620727539 287.705020141602 286.949014282227 286.153427124023 284.930407714844 282.978076171875 282.29560546875 283.538754272461 285.110107421875 286.52360534668 287.314959716797 285.964764404297 285.602490234375 284.486450195312 282.071212768555 278.62854309082 276.886868286133 276.905639648438 277.867904663086 279.306335449219 280.73681640625 281.400390625 284.722119140625 286.632125854492 287.14709777832 287.1671875 287.45830078125 287.905380249023 288.028030395508 287.928500366211 287.827810668945 287.884133911133 288.005014038086 288.11100769043 288.16572265625 288.193835449219 288.465222167969
280.881167602539 284.582760620117 289.11325378418 289.588711547852 289.155258178711 288.880108642578 289.232135009766 289.820172119141 290.910415649414 291.042984008789 289.786175537109 287.319747924805 285.389450073242 285.864462280273 286.794769287109 287.090029907227 286.36845703125 286.719677734375 286.727777099609 285.987503051758 284.880075073242 283.87633972168 282.986422729492 281.381552124023 279.419967651367 278.764520263672 280.353692626953 280.634893798828 283.148498535156 284.928512573242 286.105212402344 287.241479492188 287.765844726562 288.134115600586 288.345245361328 288.495556640625 288.690191650391 288.960748291016 289.048999023437 289.126876831055 289.165194702148 289.143151855469 289.269812011719
284.476354980469 283.535894775391 290.609674072266 292.748077392578 292.613983154297 290.96272277832 288.917630004883 290.84387512207 292.831814575195 291.611785888672 288.973760986328 287.244039916992 285.898263549805 285.79508972168 285.832168579102 285.574914550781 284.981469726563 285.207739257812 285.216711425781 285.307693481445 285.338781738281 285.034967041016 283.876959228516 282.459591674805 281.503967285156 281.17958984375 281.429690551758 281.82815246582 284.027328491211 285.233535766602 286.010653686523 287.235229492188 287.846557617188 288.328280639648 288.677200317383 288.840158081055 288.830517578125 288.9822265625 289.214514160156 289.479553222656 289.6171875 289.564056396484 289.810638427734
287.808428955078 285.401217651367 290.01257019043 292.507345581055 293.399032592773 292.559585571289 290.794396972656 293.640539550781 293.955975341797 292.161590576172 289.507736206055 287.310675048828 286.100274658203 285.79035949707 286.575073242188 286.991864013672 285.904196166992 285.339669799805 284.510400390625 284.403198242188 284.639135742187 284.609283447266 284.034820556641 282.913397216797 282.221267700195 281.787921142578 281.566677856445 283.363040161133 285.319577026367 286.628356933594 287.390145874023 287.886318969727 288.210269165039 288.487649536133 288.791046142578 289.079473876953 289.275857543945 289.231253051758 289.218328857422 289.315826416016 289.590176391602 290.007080078125 290.099853515625
290.041848754883 289.067620849609 291.790716552734 292.262951660156 293.021331787109 292.893545532227 290.991653442383 291.26350402832 292.54384765625 291.592407226562 289.301129150391 287.298693847656 286.318615722656 284.633453369141 285.777496337891 287.49748840332 287.157565307617 286.18835144043 285.334429931641 284.683212280273 284.22626953125 283.897598266602 283.503921508789 284.921469116211 285.40478515625 284.905877685547 284.262698364258 285.718045043945 287.540716552734 288.589416503906 288.932958984375 288.942767333984 289.058148193359 289.153726196289 289.151428222656 289.149807739258 289.25830078125 289.46435546875 289.592608642578 289.627593994141 289.671963500977 289.823538208008 290.040994262695
289.769229125977 289.983676147461 291.111874389648 291.752136230469 293.120742797852 293.508297729492 291.8234375 292.663623046875 293.967669677734 292.852981567383 290.419403076172 288.456130981445 287.777053833008 286.370440673828 285.478607177734 285.861059570312 287.47819519043 287.202438354492 286.654162597656 285.568313598633 284.471267700195 284.079156494141 285.261724853516 286.881622314453 286.467819213867 285.442169189453 285.675857543945 287.189895629883 288.080667114258 288.582870483398 288.768869018555 288.719900512695 288.618508911133 288.908837890625 289.251480102539 289.622988891602 290.014883422852 290.187173461914 290.164553833008 290.118499755859 290.099472045898 290.141949462891 290.330523681641
290.562554931641 290.622503662109 290.133782958984 290.108197021484 291.633087158203 293.893511962891 295.597872924805 295.218746948242 295.944223022461 295.507904052734 293.982922363281 291.869345092773 289.099496459961 289.820718383789 287.822738647461 285.535122680664 285.988891601563 286.485961914063 286.139050292969 285.47395324707 284.685159301758 284.166119384766 285.595172119141 287.632388305664 287.199417114258 286.009478759766 286.253866577148 287.470346069336 288.532162475586 288.77360534668 288.643417358398 288.720385742187 288.995190429688 289.259356689453 289.782592773438 290.454794311523 291.032754516602 291.037222290039 290.95224609375 290.792037963867 290.640032958984 290.60325012207 290.840139770508
291.291134643555 291.334197998047 291.420135498047 290.855633544922 291.482543945312 293.223257446289 295.386166381836 296.500399780273 297.057376098633 296.629745483398 295.559442138672 294.406527709961 293.838192749023 293.347445678711 291.787643432617 289.57421875 287.476110839844 286.249841308594 284.37236328125 283.797058105469 284.086981201172 284.44294128418 284.933248901367 287.364685058594 287.77033996582 286.967764282227 286.726638793945 288.390090942383 289.553451538086 289.652984619141 289.341244506836 289.360305786133 289.546463012695 289.720443725586 290.001708984375 290.513339233398 291.234341430664 291.496524047852 291.489562988281 291.418884277344 291.313287353516 291.200253295898 291.265658569336
-9999 291.200357055664 291.526358032227 290.670211791992 292.648544311523 295.341500854492 296.17294921875 296.66005859375 296.900625610352 296.47184753418 296.198168945313 296.78544921875 297.15107421875 296.866345214844 295.331939697266 293.158312988281 291.082040405273 289.047445678711 287.078198242188 285.546859741211 284.582681274414 284.471627807617 286.71559753418 289.233560180664 289.655471801758 288.421157836914 287.034103393555 288.954147338867 290.357244873047 290.312637329102 289.785437011719 289.856463623047 290.128338623047 290.266186523438 290.559432983398 291.008428955078 291.505187988281 291.741027832031 291.714559936523 291.663131713867 291.573947143555 291.449337768555 291.604830932617
-9999 -9999 291.300421142578 291.140478515625 292.576583862305 295.288778686523 297.915823364258 297.06760559082 297.238049316406 297.353805541992 297.449026489258 297.590335083008 296.892361450195 296.926473999023 296.21418762207 294.594952392578 292.414727783203 290.931768798828 290.50549621582 289.609664916992 287.844000244141 285.940316772461 288.874960327148 289.534390258789 290.089157104492 289.463543701172 287.241741943359 289.160296630859 290.831369018555 290.969512939453 290.485510253906 290.494091796875 290.726123046875 290.828463745117 291.135284423828 291.490023803711 291.685485839844 291.768005371094 291.75270690918 291.773666381836 291.800439453125 291.818383789062 292.058325195312
-9999 -9999 -9999 290.898992919922 291.170623779297 293.332452392578 297.796755981445 297.758206176758 297.283438110352 296.97705078125 296.909378051758 296.870825195312 295.865991210938 296.082611083984 295.929138183594 294.657366943359 292.244119262695 291.075247192383 291.29921875 290.891967773438 290.078286743164 289.596951293945 290.372317504883 290.883047485352 290.968658447266 290.213760375977 288.764859008789 289.552676391602 290.94508972168 291.486389160156 291.400579833984 291.236166381836 291.275399780273 291.416253662109 291.560043334961 291.599911499023 291.482620239258 291.396560668945 291.505923461914 291.705856323242 291.866458129883 291.935897827148 292.264633178711
-9999 -9999 -9999 291.232312011719 291.040100097656 292.030731201172 295.833865356445 297.725735473633 297.074209594727 296.705703735352 296.650234985352 296.414312744141 295.787652587891 295.215872192383 294.561965942383 293.455358886719 291.807202148438 291.019946289062 290.518881225586 290.455780029297 290.705285644531 291.093707275391 291.587017822266 291.642935180664 291.555541992188 291.16135559082 290.447308349609 290.507708740234 291.229614257812 292.016174316406 292.408792114258 292.149938964844 291.717858886719 291.774655151367 291.729888916016 291.620733642578 291.581207275391 291.580474853516 291.697106933594 291.772979736328 291.840274047852 292.005151367188 292.550512695312
-9999 -9999 -9999 -9999 291.293273925781 291.710073852539 293.036935424805 296.810934448242 296.990661621094 296.913360595703 296.914273071289 296.738415527344 296.207751464844 295.016500854492 293.698089599609 292.314456176758 290.995782470703 290.663214111328 290.792498779297 290.604751586914 290.618850708008 291.347204589844 292.039392089844 292.086950683594 291.952758789062 291.636431884766 291.14387512207 290.914993286133 291.543145751953 292.588104248047 293.336880493164 293.240817260742 292.74694519043 292.200778198242 291.855316162109 291.754034423828 291.866500854492 292.08366394043 292.229647827148 292.230010986328 292.211734008789 292.34748840332 292.830764770508
-9999 -9999 -9999 -9999 -9999 291.629608154297 291.168637084961 295.745516967773 296.889880371094 296.914276123047 -9999 297.125582885742 296.83825378418 296.092041015625 295.003372192383 293.433081054687 291.522445678711 290.910018920898 291.343511962891 291.185958862305 290.918249511719 291.234973144531 291.744641113281 292.263751220703 292.1806640625 291.800415039062 291.548867797852 291.440298461914 291.159228515625 291.772079467773 292.732730102539 293.235464477539 292.905068969727 292.500311279297 292.080749511719 291.793975830078 291.760412597656 291.920861816406 292.249667358398 292.508010864258 292.626287841797 292.673864746094 293.199060058594
-9999 -9999 -9999 -9999 -9999 291.887292480469 292.626947021484 294.140814208984 296.712115478516 297.215942382812 -9999 296.983279418945 296.927395629883 296.480389404297 295.998840332031 295.010198974609 293.317721557617 292.763790893555 292.544564819336 291.38264465332 290.200445556641 290.173327636719 291.534802246094 292.26623840332 292.280044555664 291.984878540039 291.852096557617 292.067306518555 291.181652832031 290.829956054688 291.028372192383 291.477783203125 292.104736328125 292.727737426758 292.764282226562 292.446435546875 292.153631591797 292.069451904297 292.20071105957 292.401809692383 292.700247192383 293.128918457031 293.607043457031
-9999 -9999 -9999 -9999 -9999 -9999 292.290115356445 293.393997192383 295.637152099609 296.689361572266 296.814791870117 -9999 296.720892333984 295.890661621094 295.481719970703 295.256039428711 294.783181762695 294.188772583008 294.11594543457 292.152130126953 289.567102050781 288.380334472656 290.470373535156 291.106921386719 291.419692993164 291.71819152832 292.071157836914 292.158975219727 292.093240356445 291.814071655273 291.833868408203 292.577026367187 293.555297851562 294.167419433594 294.04231262207 293.436700439453 292.748666381836 292.295126342773 292.31608581543 292.514785766602 292.911413574219 293.512261962891 294.003179931641
-9999 -9999 -9999 -9999 -9999 -9999 -9999 292.751123046875 293.65666809082 295.153656005859 296.437371826172 296.729751586914 297.066543579102 297.128765869141 297.065338134766 297.010745239258 296.936270141602 296.014566040039 295.957138061523 293.941589355469 290.515487670898 287.356115722656 287.949182128906 288.770526123047 290.055404663086 291.521273803711 292.709771728516 292.861578369141 293.276696777344 293.421630859375 293.489834594727 293.661825561523 293.300912475586 293.975579833984 294.549057006836 294.660952758789 294.251898193359 293.837396240234 293.802288818359 293.872802734375 294.017181396484 294.254647827148 294.641928100586
-9999 -9999 -9999 -9999 -9999 -9999 -9999 -9999 292.56799621582 293.833953857422 295.292510986328 296.525061035156 297.138146972656 297.654055786133 298.003875732422 298.017413330078 297.585162353516 296.890240478516 296.388690185547 294.488327026367 291.318951416016 287.886532592773 287.432894897461 287.65383605957 289.133285522461 291.328540039062 293.286001586914 293.362832641602 292.873797607422 293.076782226562 293.877816772461 294.430844116211 291.680575561523 291.689376831055 293.258209228516 294.882275390625 295.360855102539 295.337783813477 295.214993286133 295.089981079102 295.027416992188 295.059231567383 295.107302856445
-9999 -9999 -9999 -9999 -9999 -9999 -9999 -9999 -9999 293.208633422852 294.543322753906 296.063787841797 296.729119873047 297.034817504883 297.563217163086 297.914013671875 297.747708129883 297.95227355957 296.592327880859 293.906463623047 290.571820068359 287.566830444336 286.721591186523 287.358703613281 289.144393920898 291.350228881836 293.075378417969 293.091735839844 292.400082397461 292.190719604492 292.643759155273 293.221447753906 291.027697753906 292.206564331055 293.765609741211 294.979153442383 295.660397338867 295.93503112793 295.927127075195 295.887344360352 295.826797485352 295.738180541992 295.754708862305
-9999 -9999 -9999 -9999 -9999 -9999 -9999 -9999 -9999 293.574203491211 294.795825195313 295.914575195313 296.573950195313 296.813278198242 -9999 297.800564575195 298.44049987793 298.688864135742 297.558868408203 295.267730712891 291.798593139648 287.66501159668 285.874020385742 287.226022338867 289.440444946289 291.52297668457 292.814196777344 292.998913574219 292.517446899414 292.374282836914 292.556433105469 292.640466308594 291.276647949219 292.345184326172 294.184432983398 295.520278930664 295.65451965332 296.213186645508 296.316345214844 296.191345214844 296.08063659668 296.171820068359 296.367913818359
-9999 -9999 -9999 -9999 -9999 -9999 -9999 -9999 293.257803344727 294.325561523438 295.294204711914 295.927767944336 296.628964233398 297.085049438477 297.32275390625 -9999 298.10920715332 298.738967895508 298.529147338867 296.932159423828 293.862490844727 289.777328491211 286.894393920898 287.283096313477 289.145904541016 291.198767089844 292.426885986328 292.711602783203 292.332037353516 292.317962646484 292.740667724609 293.121228027344 291.333728027344 292.331893920898 294.427536010742 296.175213623047 296.600442504883 296.724783325195 296.597177124023 296.354507446289 296.288076782227 296.586688232422 296.830975341797
-9999 -9999 -9999 -9999 -9999 -9999 -9999 -9999 -9999 294.018356323242 294.982327270508 295.825885009766 295.761822509766 297.445111083984 297.91633605957 297.684591674805 -9999 -9999 298.585345458984 298.022262573242 296.219125366211 293.148461914063 289.447973632812 287.403768920898 288.046463012695 289.797348022461 290.95625 292.194384765625 292.720364379883 293.343551635742 293.724673461914 293.341174316406 291.822033691406 293.4451171875 294.789184570312 295.478503417969 295.8810546875 296.81962890625 297.098492431641 297.002853393555 296.953833007812 297.229467773438 297.271997070313
-9999 -9999 -9999 -9999 -9999 -9999 -9999 -9999 -9999 -9999 294.145751953125 294.905255126953 295.736407470703 296.900064086914 297.774520874023 298.104449462891 -9999 -9999 298.262292480469 298.686416625977 298.200909423828 295.766583251953 291.729571533203 288.051083374023 286.557189941406 287.294418334961 289.550958251953 291.346563720703 292.826840209961 293.701110839844 293.733627319336 293.072241210937 293.447290039062 292.921917724609 292.9453125 293.784268188477 295.243246459961 296.269296264648 297.169607543945 297.487976074219 297.490762329102 297.542227172852 297.668374633789
-9999 -9999 -9999 -9999 -9999 -9999 -9999 -9999 -9999 -9999 -9999 -9999 294.936688232422 295.599096679687 296.997940063477 298.129696655273 298.082321166992 -9999 -9999 298.792953491211 298.840588378906 297.740542602539 294.257168579102 289.330450439453 286.445220947266 286.509536743164 289.093930053711 290.641268920898 291.636627197266 292.907989501953 293.890228271484 293.977307128906 293.655383300781 292.835418701172 292.823883056641 293.79006652832 295.381210327148 296.097396850586 296.91907043457 297.413070678711 297.611685180664 297.689700317383 297.970486450195
-9999 -9999 -9999 -9999 -9999 -9999 -9999 -9999 -9999 -9999 -9999 -9999 -9999 295.900933837891 296.883163452148 297.592465209961 298.263983154297 298.242059326172 -9999 -9999 299.210662841797 299.307244873047 297.436102294922 292.858569335937 288.902709960938 287.240017700195 288.504244995117 290.56139831543 291.538623046875 292.679748535156 293.721319580078 294.142584228516 293.610406494141 292.55393371582 291.845321655273 291.295095825195 291.113510131836 294.623886108398 296.912850952148 297.583755493164 297.472314453125 297.54150390625 297.8974609375
-9999 -9999 -9999 -9999 -9999 -9999 -9999 -9999 -9999 -9999 -9999 -9999 -9999 295.999084472656 297.180145263672 298.004287719727 298.419183349609 298.387884521484 -9999 -9999 -9999 -9999 299.009194946289 296.898837280273 292.983352661133 289.171057128906 287.568460083008 289.64592590332 290.912265014648 291.951889038086 292.756643676758 293.170196533203 292.809600830078 291.928555297852 290.593139648438 289.378280639648 289.17956237793 292.027194213867 295.614303588867 297.09716796875 297.168984985352 297.198687744141 297.926617431641
-9999 -9999 -9999 -9999 -9999 -9999 -9999 -9999 -9999 -9999 -9999 -9999 -9999 295.521234130859 296.745620727539 297.907531738281 298.433358764648 298.546957397461 -9999 -9999 -9999 -9999 -9999 298.459295654297 295.392517089844 291.041647338867 287.486566162109 288.144964599609 289.45104675293 290.231094360352 290.828723144531 291.691830444336 292.211581420898 291.296917724609 290.288177490234 289.614163208008 289.549978637695 290.625344848633 294.146823120117 296.053268432617 296.565887451172 296.843740844727 297.988198852539
-9999 -9999 -9999 -9999 -9999 -9999 -9999 -9999 -9999 -9999 -9999 -9999 -9999 -9999 295.807205200195 296.644036865234 297.847055053711 298.513388061523 298.88073425293 -9999 -9999 -9999 -9999 298.968096923828 297.38298034668 293.891580200195 289.152261352539 287.731192016602 289.195401000977 289.624877929688 289.690908813477 290.489849853516 290.530963134766 290.559259033203 290.166625976562 289.925283813477 290.250814819336 289.845712280273 293.123406982422 296.016006469727 297.300234985352 297.017367553711 298.150692749023
