# Supplementary material for: Automatic variable selection in ecological niche modeling: A case study using Cassin’s Sparrow (Peucaea cassinii)
Source: PLoS One. 2022 Jan 21;17(1):e0257502. doi: 10.1371/journal.pone.0257502 (PMC8782318; doi:10.1371/journal.pone.0257502)
Supplement: S1 File — Compressed file folder containing input data and example scripts used in the study. (ZIP) [file pone.0257502.s002.zip › S2_File-Data-and-Scripts/input/merra/M05.asc]

NCOLS 43 
NROWS 34 
XLLCORNER -118.8125 
YLLCORNER 23.75 
CELLSIZE 0.5 
NODATA_value -9999 
0.003670002147555 0.00359934319276363 0.00361478880513459 0.00356292315991595 -9999 -9999 -9999 -9999 0.00373879796825349 0.00378366059157997 0.00388702093623579 0.00404213625006378 0.00419110129587352 0.00426548048853874 -9999 -9999 0.00366155593656004 0.00366155593656004 0.00366155593656003 0.00366155593656003 -9999 -9999 -9999 -9999 -9999 -9999 0.00452247906941921 0.00452159375417978 0.00462830569595099 0.00480185030028224 0.0049706194549799 0.0050752567127347 0.00514691565185785 0.00520977261476219 0.00528582371771336 0.0053720208350569 0.00545807080343366 0.0055258815176785 0.00558150676079094 0.00562979513779283 0.00567699149250984 0.00572529160417616 0.00575488568283617
0.00362685134168714 0.00351894369814545 0.00346922988537699 -9999 -9999 -9999 -9999 -9999 -9999 0.00382746563991532 0.0038840213092044 0.00395854408852756 0.00398282441310585 0.00398098239675164 -9999 -9999 -9999 0.00366155593656003 0.00366155593656003 -9999 -9999 -9999 -9999 -9999 -9999 -9999 -9999 0.00452369637787342 0.00462285233661532 0.00479445233941078 0.00498338807374239 0.00513107040897012 0.00519568109884858 0.00525357662700117 0.00533632677979767 0.00543476464226842 0.00553111550398171 0.00561053161509335 0.00567586678080261 0.00573885906487703 0.00579928117804229 0.00585397533141077 0.00589623986743391
0.00360957523807883 0.00350016448646784 -9999 -9999 -9999 -9999 -9999 -9999 -9999 0.00374971143901348 0.00380102628841996 0.00392587734386325 0.00396680859848857 0.00397702648770064 -9999 -9999 0.00415567536838353 0.00416476097889245 0.0041453346144408 -9999 -9999 -9999 -9999 -9999 -9999 -9999 -9999 -9999 -9999 -9999 0.00507130930200219 0.00515224118717015 0.00527430665679276 0.00535347736440599 0.00544943800196052 0.00555567247793078 0.00565382475033402 0.00573596442118287 0.00579202934168279 0.00584518630057573 0.00590210687369108 0.00596394436433911 0.00602201046422124
0.00367586500942707 -9999 -9999 -9999 -9999 -9999 -9999 -9999 -9999 -9999 0.00396511901635677 0.00398522368632257 0.00398635878227651 -9999 -9999 0.00415494076441973 0.00415567536838353 0.00416476097889245 0.0041453346144408 0.00413710018619895 -9999 -9999 -9999 -9999 -9999 -9999 -9999 -9999 -9999 0.00498327170498669 0.0051107500679791 0.0052809972781688 0.00538135771639645 0.00544431293383241 0.00553112803027034 0.00563717121258378 0.00574395707808435 0.0058360384311527 0.00590451387688518 0.00596386240795255 0.00602409075945616 0.00609024418517947 0.00614732606336474
-9999 -9999 -9999 -9999 -9999 -9999 -9999 -9999 -9999 -9999 -9999 0.00392804527655244 -9999 -9999 -9999 -9999 0.00415686913765967 0.00416633696295321 0.00414743982255459 -9999 -9999 -9999 -9999 -9999 -9999 -9999 -9999 -9999 0.00492406303528696 0.00497831241227686 0.00508994157426059 0.00523411659523845 0.00532917780801654 0.0054457398597151 0.0055742037948221 0.00570185901597142 0.00581707214005291 0.00591643792577088 0.00599839142523706 0.00607581017538905 0.00615659691393375 0.00624073608778417 0.00629471815191209
-9999 -9999 -9999 -9999 0.00341453088913113 0.00336356023326516 0.00355069478973746 0.00380005827173591 -9999 -9999 0.00420319051481783 -9999 -9999 -9999 -9999 0.00426651677116752 -9999 -9999 -9999 -9999 -9999 -9999 -9999 -9999 -9999 -9999 -9999 -9999 0.00493612950667739 0.00498264539055526 0.00507515319623053 0.00517888595350087 0.0053032208699733 0.00543719679117203 0.00560107245109975 0.00576515793800354 0.00589793147519231 0.00600873054936528 0.00610505393706262 0.00619404530152678 0.00627932152710855 0.00636226749047637 0.0064353964291513
-9999 0.00343529863748699 0.00346638488117605 0.00351372151635587 0.00341453088913113 0.00336356023326516 0.00355069478973746 0.00380005827173591 0.00400996655225754 0.00414120242930949 0.00420319051481783 0.00422116972040385 0.00422772604506463 -9999 0.0043006002670154 0.00426651677116752 0.00427810940891504 0.00437035504728556 0.00438260971568525 -9999 -9999 -9999 -9999 -9999 -9999 -9999 -9999 -9999 0.0049825725145638 0.00501929759047925 0.00511038838885725 0.00525630619376898 0.00540882181376219 0.00550825209356844 0.00565277133136988 0.00582068669609725 0.0059720057528466 0.00610290388576686 0.00621889214962721 0.00631014257669449 0.00638790316879749 0.00646421797573566 0.00652953870594501
0.00384142561815679 0.00343529863748699 0.00346638488117605 0.00350211528129876 0.00358012411743402 0.00366963446140289 0.00374416618142277 0.00387096817139536 0.0040266434662044 0.00414465414360166 0.00421294015832245 0.0042367409914732 -9999 -9999 0.00438974925782531 0.00436202487908304 0.00427810940891504 0.00437035504728556 0.00438260971568525 -9999 -9999 -9999 -9999 -9999 -9999 -9999 -9999 -9999 -9999 -9999 0.00547397204209119 0.00543908448889852 0.00549049349501729 0.00559037351049483 0.00571770244278014 0.00585629735141993 0.00599219314754009 0.00612143017351627 0.00625206916593015 0.00635411916300654 0.0064387927763164 0.00652169659733772 0.00659341141581535
0.00384953448083252 0.00345906266011298 0.00346402474679053 0.00348714964929968 0.00357228587381542 0.00366867585107684 0.00373954917304218 0.00391642856411636 0.00407117800787091 0.00420818966813385 0.0043636828660965 -9999 -9999 -9999 0.00440680934116244 0.00438416795805097 -9999 -9999 -9999 -9999 -9999 -9999 -9999 -9999 -9999 -9999 -9999 -9999 -9999 -9999 0.00555608104914427 0.00555578200146556 0.00559645844623446 0.00567003595642745 0.00577569962479174 0.00591764841228723 0.00608982522971928 0.00624197390861809 0.00637207739055157 0.0064638159237802 0.00654536122456193 0.00663973591290414 0.00669632791541517
0.00397584971506149 0.00372036574408412 0.00358573039993644 0.00357172349467874 0.00362901331391186 0.00375157748349011 0.00390858920291066 0.00392364831641316 0.0041322632227093 0.0043134109582752 0.0044460051227361 0.00454272597562522 0.00456896598916501 -9999 0.00456802104599774 0.00456548379734159 -9999 -9999 -9999 -9999 -9999 -9999 -9999 -9999 -9999 -9999 -9999 -9999 -9999 0.00542387715540826 0.00556399594061077 0.00558554204180837 0.00565323503687978 0.00575294671580196 0.00588059518486261 0.00603109621442854 0.0062001436483115 0.00639594155363739 0.00656583779491484 0.00667604338377714 0.00672355708666146 0.00673017422668636 0.00678998786024749
0.00405322532169521 0.00394368143752217 0.00370416538789868 0.00373362887185067 0.00379270140547305 0.00388586209155619 0.0040398315526545 0.00416005114093423 0.00429414305835962 0.00444298004731536 0.0045600663870573 0.0046096968697384 0.00464690376538783 -9999 0.00466147181577981 0.0045414075255394 0.00453953712712973 0.00453983421903104 -9999 -9999 -9999 -9999 -9999 -9999 -9999 -9999 -9999 -9999 0.00536145176738501 0.00534358061850071 0.00544066042639315 0.00555435940623283 0.00566380098462105 0.00580923277884722 0.00599294528365135 0.00619703056290746 0.00640018093399704 0.00659107933752239 0.00674652992747724 0.00685033481568098 0.00690936804749072 0.00693807718344033 0.00695078154094517
0.00408906838856637 0.00398108055815101 0.00390711640939117 0.00391943496651947 0.00395370996557176 0.0040381486993283 0.00418734131380916 0.00427197990939021 0.00438246866688132 0.00451902486383915 0.00463835303671658 0.00470544374547899 0.00476448773406446 0.00477806348353624 0.00466048065572977 0.00454024272039533 0.00454024272039533 -9999 -9999 -9999 -9999 -9999 -9999 -9999 -9999 -9999 0.005486492626369 0.00552485641092062 0.00550567796453834 0.00552291912026703 0.0055960179772228 0.00572145096957684 0.00587402917444706 0.00600274004973471 0.00615981477312744 0.0063425874337554 0.00653699212707579 0.00673542604781687 0.00689609879627824 0.00699631730094552 0.00705291358754039 0.00708831413649023 0.00709885186515748
0.00399144887924194 0.00402229567989707 0.00412414958700538 0.00415980271063745 0.00414089858531952 0.00414023026823998 0.00422050920315087 0.00433896784670651 0.00443835374899209 0.00454305810853839 0.00464297346770763 0.00472192675806582 0.00476631917990744 0.00478210216388106 0.00487211300060153 0.00497300801798701 -9999 -9999 -9999 -9999 -9999 -9999 -9999 -9999 -9999 -9999 0.00544491445180029 0.00543498375918716 0.00551248462870717 0.00564587884582579 0.00578690604306757 0.0058971228543669 0.00600643740035593 0.00615304242819548 0.00629808218218386 0.00645183171145618 0.00663192332722247 0.00684654810465872 0.00700817131437361 0.0071214537601918 0.0071987837087363 0.00725002246908843 0.00725268493406475
0.00386108593083918 0.00398003445006907 0.00416362010873854 0.00429120338521898 0.00428713602013886 0.00424904301762581 0.00428330483846366 0.0043554640840739 0.00446427590213716 0.00456439913250506 0.00465474487282336 0.0047381036914885 0.00478915208950639 0.00482924454845488 0.00490981945767999 0.00498575414530933 0.0050149317830801 0.00506527908146381 -9999 -9999 -9999 -9999 -9999 0.00528511593583971 0.00530424574390054 -9999 0.00546806815546006 0.00545962459873408 0.00553468018770218 0.00568126793950796 0.00584609135985375 0.00598365040495992 0.00613483535125852 0.00630090213380754 0.00647377409040928 0.00664135538972914 0.00679922131821513 0.0069835583679378 0.00712981577962637 0.00723330560140312 0.00730759063735604 0.00736600570380688 0.00739275999367237
-9999 0.00378855750896037 0.004043252998963 0.00427402607165277 0.00427254545502365 0.00421825647354126 0.0043048020452261 0.00439143367111683 0.00448940196074545 0.00457840505987406 0.00465425262227654 0.0047166149597615 0.0047639689873904 0.00482980478554964 0.00491329608485103 0.00499718384817243 0.00505938017740846 0.00507021779194474 0.0051836509257555 0.00528440997004509 -9999 -9999 -9999 0.00530238775536418 0.00527057074941695 0.00531820035539568 0.00552878258749843 0.00548513410612941 0.00558844893239438 0.00577688054181635 0.00597340473905206 0.00612030518241227 0.00627427999861538 0.00644651427865028 0.00662877992726862 0.00680844397284091 0.00697571318596601 0.00713853072375059 0.00727953091263771 0.00738733378238976 0.00746838455088437 0.00753100118599832 0.00756612285040319
-9999 -9999 0.00376546781044453 0.00398207930848002 0.00409116433002055 0.00414847461506724 0.00424474854953587 0.004409932019189 0.00449616075493395 0.00458448752760887 0.004668247140944 0.00472966087982059 0.00478157801553607 0.00485825627110898 0.00495843682438135 0.00506224171258509 0.00514608505181968 0.00518766860477626 0.00522003914229572 0.00528440997004509 0.00536433565430343 0.00543264923617244 0.00547141982242465 0.00542404591105878 0.00537389377132058 0.00545266019180417 0.00569000486284494 0.00560004431754351 0.00568191707134247 0.00586681184358895 0.00607416466809809 0.00624105781316757 0.00641204342246056 0.00659884898923337 0.00678685866296291 0.00697043277323246 0.00714491810649633 0.00730013903230429 0.0074417604599148 0.00755358091555536 0.0076359920669347 0.00769262355752289 0.00771689866669476
-9999 -9999 -9999 0.00385101758874953 0.00404148129746318 0.00415666503831744 0.0042030920740217 0.00440916954539716 0.00449799066409469 0.00458786403760314 0.00467400900088251 0.00473940763622522 0.00482770223170519 0.00491692973300815 0.005022709723562 0.00513875056058168 0.00524565069936216 0.00528379059396684 0.00526299346238375 0.00524853123351932 0.0052998585626483 0.00542482174932957 0.00540097244083881 0.00543784676119685 0.00547550967894495 0.0055576391518116 0.00570577867329121 0.00574200861155987 0.00581580153666437 0.00597385177388787 0.00617403392679989 0.00636644125916064 0.00656512402929366 0.00676073492504656 0.00696376478299499 0.0071701729670167 0.00737079917453229 0.00754654235206544 0.00766735295765102 0.00774856028147042 0.00779930986464024 0.00782531159929931 0.00781112830154598
-9999 -9999 -9999 0.00370307194534689 0.00397605926264077 0.00416402635164559 0.00415490441955626 0.00433966130949557 0.00443445211276412 0.00452920608222485 0.00464218705892563 0.00477287042886019 0.00490453038364649 0.00503082922659814 0.00514027429744601 0.00523446472361684 0.00531536596827209 0.00536859850399196 0.00541088748723268 0.00541311106644571 0.00541194248944521 0.00544249201193452 0.00546512911096215 0.00552890500985086 0.00559283327311277 0.0056686747353524 0.00576703171245754 0.00584393772296607 0.00595053699798882 0.00609311135485768 0.00627482780255377 0.00649535632692277 0.00675304397009313 0.00696333823725581 0.00717457523569465 0.0073823569342494 0.00757371899671853 0.00774444793350995 0.00785590703599155 0.00792677514255047 0.00794908255338669 0.00791585752740502 0.00783557975664735
-9999 -9999 -9999 -9999 0.00381638575345278 0.00402345806360245 0.00413072723895311 0.00429476741701365 0.00432594055309892 0.00438707484863698 0.00452553457580507 0.0047434997279197 0.00495846797712147 0.00513556161895394 0.00526354438625276 0.00535955564118922 0.00543697993271053 0.00545139494352043 0.00546134198084474 0.00551941175945103 0.00556464241817594 0.00554641177877784 0.00557506894692779 0.00564870247617364 0.00572070176713169 0.00579932709224522 0.00589847257360816 0.00600753938779235 0.0060793926473707 0.00617645587772131 0.00633778399787843 0.00658178352750838 0.00686840922571719 0.00717685976997018 0.00742085254751146 0.00759931895881891 0.00773277124390006 0.00784256970509887 0.00793574340641499 0.00800751894712448 0.00802193069830537 0.00795709118247032 0.00787357464432716
-9999 -9999 -9999 -9999 -9999 0.00395316912326962 0.00432030651718378 0.00424074027687311 0.00426134830340743 0.00431238999590278 -9999 0.00466313720680773 0.0049741389695555 0.00518919713795185 0.00532510038465261 0.00542208449915051 0.005513187777251 0.00555904088541865 0.00558617883361876 0.00565623654983938 0.00571770267561078 0.00572280222550034 0.00575272450223565 0.00578199257142842 0.00584936095401645 0.005947829131037 0.0060591499786824 0.00616496498696506 0.0061969269067049 0.00629945448599756 0.00647590667940676 0.00670800115913153 0.00703495051711798 0.00740112136118114 0.00768917868845165 0.00787714254111052 0.00797540592029691 0.00802750708535314 0.00805269088596106 0.00806675525382161 0.00806691125035286 0.00803951090201735 0.0079305618070066
-9999 -9999 -9999 -9999 -9999 0.00383509865496308 0.00407545324414968 0.00417649503797293 0.00423267912119627 0.00429181824438274 -9999 0.00461673117242753 0.00496547683142126 0.00521093332208693 0.00535763148218393 0.00545761520043015 0.00555622079409659 0.00560216219164431 0.0057217356748879 0.00581719540059566 0.00593218985013664 0.00607374077662826 0.00593085354194045 0.00591638688929379 0.00597987347282469 0.00608329242095351 0.00619255439378321 0.00629409202374518 0.00645436327904463 0.00668268953450024 0.00691111721098423 0.00709234192036092 0.00735961399041116 0.00765143530443311 0.0079095414839685 0.00809058332815766 0.00817315466701984 0.00820496119558811 0.00821933653205633 0.00820890488103032 0.00817528581246734 0.00811756066977978 0.00800539515912533
-9999 -9999 -9999 -9999 -9999 -9999 0.00396777647547424 0.00412090118043125 0.00422683688811958 0.00430946936830878 0.00441424725577235 -9999 0.00497706099413335 0.00527782826684415 0.00545486528426409 0.00556829245761037 0.00568627221509814 0.00578855229541659 0.00591041785664856 0.00599761074408889 0.00615447317250073 0.00637585325166583 0.00597375137731433 0.00598498838953674 0.00607693195343018 0.00618235375732183 0.00629371185787022 0.00644098487682641 0.00661069946363568 0.00682550622150302 0.00703837480396032 0.00720589095726609 0.00737175578251481 0.00765972435474396 0.00797635572962463 0.00823267176747322 0.0083684447221458 0.00844263089820743 0.00846270462498069 0.00844229012727737 0.00837089270353317 0.00824542921036482 0.00810699891299009
-9999 -9999 -9999 -9999 -9999 -9999 -9999 0.00403678612783551 0.00423592543229461 0.00438572932034731 0.00450978456065059 0.00466777910478413 0.00494275880046189 0.00525637976825237 0.00550824753008783 0.00569269503466785 0.00583145688287914 0.00596607509069145 0.00609746463596821 0.00622108997777104 0.00633476683869958 0.00642611598595977 0.00642611598595977 -9999 0.00625037995632738 0.00625864532776177 0.00632832092233002 0.00648227487690747 0.00661789830774069 0.00679736048914492 0.00700380052439868 0.00719694197177887 0.0073074534535408 0.00758379301987588 0.00795022235251963 0.00826645735651255 0.00842203861102462 0.00850344439968467 0.00851787198334932 0.00848747976124287 0.00841002175584435 0.00828743921592832 0.00815132530406117
-9999 -9999 -9999 -9999 -9999 -9999 -9999 -9999 0.00421962826512754 0.00441635330207646 0.00459622833877802 0.00472958204336464 0.00490540121681988 0.00520479716360569 0.00551634281873703 0.0057753321249038 0.00595260187983513 0.00613246336579323 0.00629711900837719 0.00641530496068299 0.00645862654782832 0.00645009756553918 0.00664195020217448 -9999 0.00634173164144158 0.00630853436887264 0.00636784103699028 0.00650423695333302 0.00668644988909364 0.00685421982780099 0.00699277967214584 0.00715087284334004 0.00763956573791802 0.00797438067384064 0.00821147207170725 0.00836140718311072 0.00843560975044966 0.00846632104367018 0.00846752878278494 0.00843817368149757 0.00837561283260584 0.00827906094491482 0.00814753584563732
-9999 -9999 -9999 -9999 -9999 -9999 -9999 -9999 -9999 0.00441949674859643 0.00462191728875041 0.00481905611231923 0.00493161277845502 0.00505198505707085 0.0053753883112222 0.00575598240830004 0.00602439679205418 0.00625372789800167 0.00646345787681639 0.00665310909971595 0.00680733742192388 0.00690792815294117 0.00692537275608629 -9999 0.00657320988830179 0.00650129849091172 0.00652633071877062 0.00662122690118849 0.00682011633180082 0.0070267035625875 0.00719342171214521 0.00735630355775356 0.00790736190974712 0.00813323445618153 0.00833618128672242 0.00846689427271485 0.00845690295100212 0.00846941545605659 0.00845746118575335 0.00841609854251146 0.00834639808163047 0.00824655741453171 0.00808495134115219
-9999 -9999 -9999 -9999 -9999 -9999 -9999 -9999 -9999 0.0044372696429491 0.00463968859985471 0.00487261530943215 0.00497161005623639 0.00506049962714315 -9999 0.00555836874991655 0.0060162833891809 0.00634202724322677 0.00659307115711272 0.00679652579128742 0.00692169624380767 0.00695845752488822 0.00703124504070729 -9999 0.00683469395153224 0.00678814807906747 0.00675044483505189 0.00677976249717176 0.00694682751782238 0.00713080726563931 0.00731091261841357 0.00751882414333522 0.00794723588041961 0.00821849144995213 0.00839624786749482 0.00850636288523674 0.00856116022914648 0.00852054562419653 0.00847840616479516 0.00843471335247159 0.00836968636140227 0.00825141035020351 0.00799994133412838
-9999 -9999 -9999 -9999 -9999 -9999 -9999 -9999 0.00428647808730602 0.00447122659534216 0.00467796558514237 0.00490179364569485 0.00512348827905953 0.00517314556054771 0.0052522998303175 -9999 0.00576918432489038 0.00626835459843278 0.00663897749036551 0.00691071525216103 0.00707464748993516 0.00716737927868962 0.00745579050853849 -9999 0.00702461926266551 0.00692035141400993 0.00692578125745058 0.00698401872068644 0.00708856508135796 0.00724598602391779 0.00740608205087483 0.00756762684322894 0.00803191685117781 0.00830637356266379 0.00846008816733956 0.00852674217894673 0.00854335557669401 0.00857003014534712 0.00854226825758815 0.00850979750975966 0.00844416627660394 0.00829305220395327 0.00795190501958132
-9999 -9999 -9999 -9999 -9999 -9999 -9999 -9999 -9999 0.00442840764299035 0.00463580111972988 0.00486248377710581 0.00516262445598841 0.00533499256707728 0.00539145525544882 0.00544094685465097 -9999 -9999 0.00650652614422143 0.00694106332957745 0.00725052058696747 0.00742281693965197 0.00748417247086763 0.00760027330834419 0.00733504444360733 0.00724354884587228 0.00703542660921812 0.00707836654037237 0.00714262477122247 0.00724660605192184 0.00740066026337445 0.00763324205763638 0.00808807578869164 0.00819628611207008 0.00831555062904954 0.00847658440470695 0.00862851189449429 0.00865339012816548 0.00861998815089464 0.00857696868479252 0.00850295713171363 0.00834382800385356 0.00794140798971057
-9999 -9999 -9999 -9999 -9999 -9999 -9999 -9999 -9999 -9999 0.00456954757682979 0.00479919202625752 0.00510234273970127 0.00544776171445847 0.0055101930629462 0.00544718964956701 -9999 -9999 0.0062745604198426 0.00681453966535628 0.00727099631913006 0.00757012516260147 0.0077759213745594 0.0078144762897864 -9999 -9999 -9999 0.00717616127803922 0.00716164777986705 0.00723889633081853 0.00742907817475498 0.00769864311441779 0.00786318248137832 0.00811775019392371 0.00838708458468318 0.00861709583550692 0.00875980658456683 0.00876352218911052 0.00867755496874452 0.00861269282177091 0.00853267535567283 0.00837339414283633 0.00807349709793925
-9999 -9999 -9999 -9999 -9999 -9999 -9999 -9999 -9999 -9999 -9999 -9999 0.00497990702278912 0.00532183591276407 0.00556994439102709 0.00564223756082356 0.00556470425799489 -9999 -9999 0.0066872292663902 0.00722336904145777 0.00762102929875255 0.00781416250392795 0.00798177802935243 -9999 -9999 -9999 -9999 0.00722972273360938 0.00724521651864052 0.00738876769319177 0.00755305127240717 0.00774839096702635 0.00797333591617644 0.0081652095541358 0.00831610197201371 0.00845829537138343 0.00875660544261336 0.00876749837771058 0.00868434505537152 0.00855346936732531 0.00838432284072041 0.00813313471153379
-9999 -9999 -9999 -9999 -9999 -9999 -9999 -9999 -9999 -9999 -9999 -9999 -9999 0.00528711574152112 0.00560809811577201 0.00575902592390776 0.00568661135621369 0.00578117747791111 -9999 -9999 0.00699656479991973 0.00753442728891969 0.00786025384441018 0.00800058143213391 0.00822285516187549 -9999 -9999 -9999 0.00761570641770959 0.00742775714024901 0.00727198207750916 0.00737072653137147 0.0075600968208164 0.007902707811445 0.00814741430804133 0.0083849330432713 0.00869438406080007 0.0087526461109519 0.00876570101827383 0.00869801733642817 0.0085583015345037 0.00835081711411476 0.00798936411738396
-9999 -9999 -9999 -9999 -9999 -9999 -9999 -9999 -9999 -9999 -9999 -9999 -9999 0.00536367874592543 0.00568929640576243 0.00589397004805505 0.00598289156332612 0.00590889910236001 -9999 -9999 -9999 -9999 0.00782231893390417 0.00811290796846151 0.00830457359552383 0.00841624848544598 -9999 -9999 -9999 0.00722248619422317 0.00725472257472575 0.00735329822637141 0.00754015767015517 0.00775014939717948 -9999 -9999 0.00873350370675325 0.00863585788756609 0.00873367507010698 0.00872604269534349 0.00856056539341807 0.00826192004606128 0.00793901262804866
-9999 -9999 -9999 -9999 -9999 -9999 -9999 -9999 -9999 -9999 -9999 -9999 -9999 0.00531763071194291 0.00567925837822258 0.00598012618720532 0.00612387116998434 0.00606658440083265 -9999 -9999 -9999 -9999 -9999 0.00807996871881187 0.00840796483680606 0.00849722577258944 -9999 -9999 -9999 -9999 -9999 0.00756714977324009 0.00757243745028973 -9999 -9999 -9999 0.00885781040415168 0.00884863501414657 0.00886702239513397 0.00899475486949086 0.00891037741675973 0.00839408449828625 0.00806685201823711
-9999 -9999 -9999 -9999 -9999 -9999 -9999 -9999 -9999 -9999 -9999 -9999 -9999 -9999 0.00561846769414842 0.00592053513973951 0.00622951942496002 0.00634979824535549 0.00630866414867342 -9999 -9999 -9999 -9999 0.00769511004909873 0.00823432533070445 0.00864869775250554 -9999 -9999 -9999 -9999 -9999 -9999 -9999 -9999 -9999 -9999 -9999 0.00887042656540871 0.00881871581077576 0.00890065031126142 0.00884394478052855 0.00843761442229152 0.00818860484287143
