# Supplementary material for: Automatic variable selection in ecological niche modeling: A case study using Cassin’s Sparrow (Peucaea cassinii)
Source: PLoS One. 2022 Jan 21;17(1):e0257502. doi: 10.1371/journal.pone.0257502 (PMC8782318; doi:10.1371/journal.pone.0257502)
Supplement: S1 File — Compressed file folder containing input data and example scripts used in the study. (ZIP) [file pone.0257502.s002.zip › S2_File-Data-and-Scripts/input/merra/M39.asc]

NCOLS 43 
NROWS 34 
XLLCORNER -118.8125 
YLLCORNER 23.75 
CELLSIZE 0.5 
NODATA_value -9999 
184.826136779785003 184.766067504883 184.302688598633 183.123522949219 181.476448059082 179.520355224609 177.539596557617 176.43180847168 172.78072052002 163.980072021484 158.921321105957 165.758026123047 178.703826904297 181.637767028809 180.860618591309 180.608369445801 183.404705810547 185.451556396484 183.937097167969 182.9990234375 181.157795715332 176.904803466797 173.902264404297 174.211331176758 175.117073059082 176.945066833496 179.9587890625 181.378125 179.646905517578 179.740661621094 180.532859802246 179.919087219238 177.240412902832 175.132069396973 174.115798950195 173.45216217041 172.155297851562 169.385961914062 166.810488891602 164.804534912109 163.435151672363 162.576139831543 161.655839538574
184.232147216797 183.966049194336 187.166732788086 187.509834289551 185.999000549316 184.069688415527 183.378861999512 186.119718933105 185.599032592773 177.777931213379 170.340760803223 171.41877746582 179.78254699707 184.595260620117 186.205383300781 186.078196716309 185.637316894531 184.402111816406 184.052416992187 185.056343078613 184.760801696777 180.712196350098 174.142433166504 177.839393615723 180.645057678223 182.00583190918 183.201655578613 183.594075012207 181.677047729492 181.361526489258 181.725752258301 181.053952026367 178.719577026367 177.937867736816 176.945610046387 175.504537963867 173.669592285156 171.287194824219 169.249243164063 167.342987060547 165.843147277832 164.953857421875 164.17431640625
185.474963378906 189.99898223877 193.117671203613 193.006764221191 191.75025177002 189.456547546387 186.97409362793 190.48132019043 187.766316223145 182.139419555664 177.05532989502 175.663108825684 179.62020111084 185.347427368164 185.211280822754 183.604362487793 185.738345336914 188.403897094727 189.81656036377 188.899642944336 186.519973754883 184.012409973145 182.620845031738 184.475346374512 180.565292358398 179.044673156738 186.98052520752 189.636982727051 186.098371887207 183.793502807617 182.926844787598 182.23436126709 180.813230895996 179.395475769043 177.874610900879 176.345034790039 174.876889038086 173.215243530273 171.520262145996 169.972679138184 168.741822814941 167.859063720703 166.782965087891
189.326637268066 193.447290039062 196.287817382813 197.214453125 197.785224914551 196.055001831055 191.680155944824 195.060734558105 191.465484619141 185.781959533691 181.133909606934 180.202485656738 185.56480255127 187.498202514648 183.509727478027 178.535316467285 177.871585083008 180.860989379883 185.427593994141 187.756370544434 186.479731750488 182.337367248535 182.956105041504 175.827108764648 176.852066040039 184.004876708984 191.180751037598 191.851856994629 187.188037109375 184.491737365723 183.714186096191 183.186305236816 181.128285217285 179.753260803223 178.590774536133 177.527947998047 176.474557495117 175.129293823242 173.614263916016 172.319030761719 171.270138549805 170.360835266113 169.263020324707
200.513917541504 198.185522460938 197.299584960938 199.272660827637 198.550407409668 194.145404052734 188.495426940918 195.369731140137 197.415481567383 195.622787475586 191.974502563477 189.378024291992 193.752194213867 194.470536804199 188.94499206543 180.815376281738 175.358692932129 178.941981506348 185.690971374512 189.367050170898 189.911073303223 188.704350280762 187.10697479248 187.692047119141 187.288360595703 189.150128173828 194.888372802734 192.227899169922 186.907145690918 184.246963500977 183.737940979004 183.646440124512 182.665007019043 180.820515441895 179.73063659668 179.094039916992 178.31929473877 177.434565734863 175.911103820801 174.60083770752 173.40171661377 172.17568359375 171.595678710938
202.591670227051 198.641873168945 194.85901184082 194.214208984375 195.30687713623 196.593252563477 196.773738098145 195.977314758301 199.632817077637 200.383827209473 198.985559082031 198.031726074219 200.480480957031 197.93392791748 190.594169616699 183.654391479492 182.517495727539 188.777212524414 190.490881347656 190.337936401367 188.28902130127 184.625468444824 183.258854675293 184.872827148437 188.571662902832 192.335565185547 194.204750061035 193.665260314941 188.752426147461 186.433502197266 185.537083435059 183.951985168457 183.480952453613 182.246281433105 181.25008392334 180.399377441406 179.453887939453 178.580474853516 176.987675476074 175.44310760498 174.351231384277 173.853825378418 173.293315124512
198.920210266113 201.324229431152 199.939793395996 199.20404510498 199.138465881348 198.671025085449 197.263265991211 198.004159545898 203.12184753418 204.215042114258 202.009344482422 199.334114074707 199.310981750488 194.926831054687 188.857833862305 183.556153869629 181.618197631836 186.841366577148 189.933869934082 191.654670715332 191.747297668457 190.539105224609 191.749285888672 191.943550109863 191.590217590332 192.253971862793 194.962129211426 197.297834777832 193.433697509766 191.45320892334 190.06148223877 187.001647949219 184.781555175781 183.493830871582 182.509429931641 181.460887145996 180.190951538086 179.310482788086 178.580276489258 177.417068481445 175.849572753906 174.271089172363 174.151106262207
202.266944885254 202.384094238281 204.220642089844 203.681872558594 202.112464904785 200.25415802002 198.882292175293 199.446855163574 194.94468536377 193.221900939941 193.891023254395 195.183061218262 197.452360534668 189.936784362793 184.838195800781 183.643846130371 183.994448852539 176.314053344727 175.55033416748 180.757568359375 188.37594909668 194.801930236816 199.63106842041 198.983627319336 196.120719909668 195.484924316406 199.728254699707 202.110810852051 198.737731933594 196.218719482422 194.326371765137 191.727360534668 188.604716491699 186.529487609863 184.54638671875 183.039643859863 182.37696685791 181.662721252441 180.686968994141 178.659523010254 176.475032043457 175.124995422363 174.347981262207
208.550498962402 204.609602355957 204.990449523926 203.656886291504 201.231880187988 200.724780273437 203.077674865723 197.149269104004 191.823686218262 193.389823913574 196.507139587402 196.083793640137 200.417961120605 194.111276245117 183.302947998047 179.782153320312 189.614604187012 187.027897644043 184.915530395508 183.318649291992 182.725451660156 184.428675842285 193.631275939941 200.292167663574 202.27954864502 203.228909301758 206.024740600586 203.683236694336 197.179426574707 194.079154968262 193.033363342285 191.56097869873 191.120585632324 189.129481506348 187.712387084961 186.099209594727 183.55863494873 182.382695007324 181.799035644531 180.113075256348 177.084237670898 173.529656982422 173.653387451172
210.6515625 215.040943908691 207.013026428223 204.907743835449 202.226043701172 199.907688903809 199.67966003418 199.887326049805 201.960198974609 202.496459960938 201.988841247559 201.385098266602 199.665591430664 199.885482788086 190.253860473633 182.661428833008 188.349739074707 192.312690734863 196.306553649902 194.013008117676 187.79548034668 182.848896789551 188.535945129395 198.03836517334 204.044097900391 206.411547851562 206.331857299805 203.27663269043 198.058239746094 195.349243164062 194.25910949707 193.022286987305 191.60085144043 190.372200012207 189.612495422363 188.890267944336 187.670477294922 185.620355224609 183.930081176758 181.946846008301 179.31526184082 176.456408691406 177.160168457031
203.394017028809 204.776237487793 197.887870788574 197.449456787109 197.899894714355 198.705657958984 200.292770385742 202.975875854492 202.334536743164 202.263359069824 202.985073852539 203.757685852051 202.951741027832 206.160905456543 204.389465332031 196.528587341309 186.52865447998 193.719438171387 199.159228515625 201.392227172852 199.768699645996 195.397674560547 196.090423583984 195.58035736084 199.889236450195 205.329345703125 207.149311828613 205.366023254395 202.723756408691 199.762718200684 197.177380371094 195.553750610352 194.906484985352 194.226118469238 192.92756652832 190.810363769531 188.060372924805 186.137594604492 183.706564331055 180.993240356445 178.651950073242 177.511604309082 178.969673156738
205.902529907227 200.398112487793 195.140141296387 195.030026245117 195.73477935791 196.974946594238 198.763703918457 198.702314758301 201.38826751709 203.376647949219 205.271081542969 207.868562316895 208.853071594238 211.162481689453 209.964530944824 203.933946228027 194.580087280273 192.467611694336 196.532228088379 202.196601867676 206.527963256836 206.717967224121 198.49149017334 194.269398498535 198.642623901367 203.182154846191 200.47103729248 201.227983093262 200.089643859863 198.627342224121 197.328114318848 196.178721618652 193.803196716309 193.043249511719 192.578269958496 191.746768188477 190.086497497559 187.350132751465 183.955712890625 181.424423217773 179.777478027344 178.852516174316 179.364051818848
217.090223693848 209.439375305176 206.78726348877 202.596168518066 199.546440124512 196.629733276367 193.093464660645 193.196894836426 200.263859558105 204.665863037109 206.746885681152 208.592863464355 210.253373718262 212.899551391602 214.847686767578 213.520413208008 207.835154724121 203.98514251709 203.115214538574 203.933227539062 205.825831604004 207.178674316406 201.051794433594 196.508491516113 198.839454650879 201.50637512207 198.413139343262 197.615592956543 196.932121276855 196.486846923828 196.028265380859 195.254092407227 193.979336547852 193.224560546875 193.607124328613 193.629162597656 191.764959716797 188.344598388672 184.64292755127 182.389465332031 180.908625793457 179.553207397461 180.480575561523
224.849774169922 221.213827514648 215.482431030273 211.820614624023 205.451950073242 197.868865966797 192.203971862793 193.117118835449 197.808125305176 200.183380126953 200.867880249023 202.291426086426 208.62564239502 211.980810546875 215.537567138672 217.714898681641 216.987403869629 216.40958404541 215.026063537598 214.760444641113 212.72777557373 206.891912841797 203.680291748047 200.84885559082 200.214332580566 201.259884643555 202.152383422852 197.370840454102 195.56301574707 195.855346679688 196.499537658691 195.857122802734 193.830804443359 192.945510864258 193.057022094727 193.519834899902 193.34337310791 190.430079650879 186.427992248535 182.947967529297 180.669343566895 179.881408691406 180.255187988281
-9999 227.770596313477 221.358462524414 218.336131286621 213.955070495605 208.847021484375 204.739472961426 203.216047668457 204.828704833984 205.089149475098 203.28994140625 200.411138916016 201.402886962891 203.161135864258 208.357177734375 213.709417724609 215.812837219238 216.65025177002 217.652006530762 218.359474182129 217.758895874023 214.583549499512 206.421012878418 201.113484191895 200.790382385254 204.05322265625 207.237431335449 200.071208190918 196.306227111816 196.230865478516 197.15059967041 196.24416809082 193.37121887207 192.485487365723 193.242980957031 194.422569274902 194.394819641113 190.506623840332 187.387919616699 185.173645019531 183.42552947998 181.556759643555 178.966403198242
-9999 -9999 226.339825439453 222.616539001465 211.657638549805 202.009049987793 201.633070373535 197.940187072754 205.09852142334 206.127960205078 203.084405517578 201.296278381348 202.060914611816 198.771380615234 201.548950195312 208.05855255127 213.317065429688 212.80146484375 212.566297912598 213.726097106934 215.715570068359 216.637260437012 209.889274597168 202.114541625977 196.837333679199 198.682109069824 207.519927978516 200.728668212891 195.45555267334 194.44352722168 195.318000793457 194.963829040527 192.309471130371 191.493435668945 193.349792480469 195.029109191895 193.676258850098 190.032130432129 187.909809875488 187.141876220703 186.029553222656 183.095785522461 179.388681030273
-9999 -9999 -9999 223.819845581055 219.929817199707 210.698474121094 196.88540802002 197.926802062988 190.257321166992 187.398895263672 191.415219116211 200.517497253418 207.404301452637 203.888496398926 202.957450866699 206.031480407715 210.742012023926 208.678108215332 205.555274963379 203.881416320801 202.576016235352 200.692680358887 201.666862487793 198.980442810059 196.138038635254 196.507881164551 200.875721740723 198.322047424316 195.43787689209 194.198776245117 194.278405761719 194.692404174805 193.90778503418 192.442733764648 193.450332641602 194.706053161621 193.646047973633 191.470193481445 189.109576416016 187.36173248291 185.650843811035 183.424844360352 181.636099243164
-9999 -9999 -9999 229.657304382324 228.142845153809 220.849005126953 204.826187133789 199.681289672852 186.013719177246 184.616363525391 193.480979919434 204.52564239502 205.521797180176 206.785205078125 207.043319702148 207.73138885498 209.550874328613 206.969831848145 205.689775085449 204.189697265625 201.740496826172 198.384861755371 196.916148376465 193.717333984375 193.169052124023 194.047093200684 194.482386779785 195.461842346191 195.08332824707 193.555519104004 192.495553588867 193.132899475098 193.506153869629 193.043383789062 193.780532836914 194.787144470215 194.583569335938 192.000415039063 189.544142150879 186.68147277832 184.43154296875 183.814204406738 184.504719543457
-9999 -9999 -9999 -9999 232.364959716797 227.435304260254 219.07961730957 210.737185668945 222.545837402344 217.715110778809 205.3908203125 201.334869384766 205.955474853516 208.849600219727 211.908836364746 213.774906921387 212.911073303223 209.740431213379 209.72386932373 208.642227172852 205.789762878418 201.512324523926 197.31001739502 186.519981384277 187.337852478027 193.291625976562 195.001504516602 194.928335571289 194.016247558594 191.960121154785 190.667402648926 191.584494018555 191.894479370117 192.354342651367 193.93489074707 195.156684875488 194.401251220703 191.685601806641 190.029010009766 187.982398986816 186.298217773438 185.861444091797 186.138983154297
-9999 -9999 -9999 -9999 -9999 233.673532104492 227.900451660156 214.825500488281 234.886303710937 242.990196228027 -9999 215.319013977051 210.140534973145 211.031033325195 213.965957641602 216.308027648926 216.295817565918 214.962284851074 216.335292053223 213.314895629883 208.160418701172 204.735600280762 204.855632019043 190.657931518555 189.721656799316 196.403567504883 199.969505310059 199.992515563965 200.087965393066 198.979927062988 195.706341552734 190.923936462402 192.347654724121 194.12082824707 196.039680480957 196.683880615234 195.08991394043 193.370016479492 192.107496643066 191.332740783691 190.423731994629 188.868785095215 187.315525817871
-9999 -9999 -9999 -9999 -9999 238.919548034668 233.239135742188 223.894287109375 237.170303344727 245.174957275391 -9999 227.254623413086 214.214828491211 211.897596740723 212.332496643066 214.95997467041 219.525465393066 220.619325256348 219.743174743652 218.536933898926 215.630320739746 210.231349182129 206.88292388916 202.081958007812 201.229248046875 201.269204711914 199.248713684082 201.480976867676 203.069102478027 203.378852844238 201.100947570801 196.340327453613 196.085530090332 196.637020874023 198.043159484863 198.667286682129 197.367625427246 196.90115814209 195.813250732422 194.227958679199 192.867639160156 191.856634521484 187.805902099609
-9999 -9999 -9999 -9999 -9999 -9999 233.624116516113 228.48618927002 236.678297424316 243.57829284668 245.054425048828 -9999 221.027903747559 215.042631530762 213.594230651855 215.353521728516 219.328378295898 221.172323608398 221.265243530273 222.033699035645 220.979724121094 215.869770812988 210.10943145752 208.23568572998 206.43431854248 203.007139587402 198.473852539062 201.785668945312 204.214143371582 204.197494506836 202.375691223145 200.003591918945 198.607034301758 194.771371459961 195.340217590332 198.121321105957 199.62848815918 199.679098510742 198.344972229004 196.071533203125 193.634837341309 191.400054931641 187.292877197266
-9999 -9999 -9999 -9999 -9999 -9999 -9999 237.096820068359 232.350643920898 235.151824951172 241.045515441895 242.729188537598 229.740675354004 213.24309387207 209.270988464355 213.551121520996 218.372094726563 221.890234375 223.359782409668 223.520523071289 222.384465026855 219.605303955078 213.340679931641 209.954872131348 206.985504150391 203.396099853516 199.701104736328 202.536993408203 205.229444885254 205.357276916504 204.202185058594 203.51456451416 203.257789611816 200.919535827637 198.763710021973 197.870487976074 198.513313293457 198.536567687988 197.008042907715 194.193023681641 190.678317260742 187.223268127441 184.895155334473
-9999 -9999 -9999 -9999 -9999 -9999 -9999 -9999 239.396801757812 234.354232788086 235.432440185547 242.380743408203 237.470147705078 216.646824645996 206.345199584961 207.821778869629 215.677589416504 220.34024810791 223.525511169434 223.832336425781 222.209660339355 219.691798400879 214.746815490723 211.614691162109 209.289520263672 206.45093536377 202.853831481934 203.77274017334 205.711624145508 207.525115966797 207.55333404541 205.572171020508 208.455813598633 209.466996765137 206.563735961914 201.190107727051 196.095904541016 196.249981689453 194.732426452637 191.975936889648 188.493292236328 184.934146118164 182.310391235352
-9999 -9999 -9999 -9999 -9999 -9999 -9999 -9999 -9999 237.054336547852 232.427301025391 237.247387695312 242.016162109375 235.863340759277 222.030807495117 213.578659057617 219.744129943848 222.625392150879 223.259510803223 222.304092407227 220.933793640137 219.847058105469 216.705920410156 212.913691711426 210.314804077148 208.590867614746 207.156597900391 206.546710205078 207.047106933594 208.004501342773 207.393684387207 204.553723144531 206.494250488281 211.188613891602 208.184532165527 200.860507202148 195.243244934082 195.329707336426 194.660723876953 193.634689331055 191.156596374512 186.569841003418 182.419218444824
-9999 -9999 -9999 -9999 -9999 -9999 -9999 -9999 -9999 226.795234680176 221.746586608887 230.126391601562 243.55732421875 244.96741027832 -9999 232.684175109863 223.109590148926 223.24741973877 223.547677612305 222.694442749023 221.068539428711 219.467803955078 218.820831298828 214.292915344238 211.00439453125 209.544548034668 209.269165039062 208.507202148438 209.221940612793 208.005065917969 203.893284606934 198.690805053711 204.629354858398 209.966384887695 207.896049499512 202.023405456543 197.717738342285 197.491139221191 197.171624755859 195.340927124023 191.539744567871 186.287951660156 183.385510253906
-9999 -9999 -9999 -9999 -9999 -9999 -9999 -9999 233.85920715332 218.464324951172 212.924284362793 224.528189086914 239.244058227539 245.932048034668 246.160003662109 -9999 232.559918212891 221.131671142578 220.028135681152 219.984504699707 219.160427856445 217.766426086426 218.58277130127 215.909498596191 212.301940917969 209.99319152832 210.073545837402 208.674485778809 207.811459350586 206.282279968262 203.266133117676 199.748989868164 204.873721313477 206.388137817383 203.145477294922 199.482768249512 199.309437561035 198.773097229004 197.519122314453 194.718688964844 190.159001159668 185.110659790039 187.058804321289
-9999 -9999 -9999 -9999 -9999 -9999 -9999 -9999 -9999 234.600044250488 226.490927124023 227.125563049316 235.321717834473 243.455302429199 246.64266204834 245.32144317627 -9999 -9999 220.165252685547 216.876068115234 216.632829284668 216.643803405762 217.200114440918 215.016122436523 212.391860961914 210.160095214844 208.691204833984 207.641741943359 204.643203735352 200.066719055176 198.239942932129 202.35005645752 206.841914367676 205.374223327637 203.137405395508 202.550614929199 204.019412231445 201.20266418457 199.289060974121 196.098678588867 191.556945800781 187.178823852539 189.871133422852
-9999 -9999 -9999 -9999 -9999 -9999 -9999 -9999 -9999 -9999 246.465084838867 241.739393615723 238.011354064941 237.556372070312 242.052856445312 245.933639526367 -9999 -9999 227.379458618164 218.653846740723 214.357157897949 214.396508789062 214.473852539062 214.101637268066 213.81485748291 212.459712219238 209.212371826172 206.231536865234 200.748150634766 195.43620300293 195.493759155273 203.211987304687 205.613330078125 207.363912963867 207.551620483398 206.173789978027 204.145686340332 205.540913391113 202.551110839844 197.316505432129 191.491142272949 187.295596313477 190.072354125977
-9999 -9999 -9999 -9999 -9999 -9999 -9999 -9999 -9999 -9999 -9999 -9999 247.153637695312 238.28307800293 238.972930908203 243.876777648926 244.87599029541 -9999 -9999 219.872817993164 211.970491027832 210.878982543945 212.340408325195 213.037031555176 214.51424407959 214.554051208496 211.32112121582 208.177688598633 205.986277770996 201.47346496582 196.793215942383 195.299028015137 200.858854675293 203.946560668945 207.702835083008 210.186297607422 209.579635620117 209.343673706055 205.486245727539 200.446937561035 194.812673950195 189.487934875488 188.619319152832
-9999 -9999 -9999 -9999 -9999 -9999 -9999 -9999 -9999 -9999 -9999 -9999 -9999 234.309184265137 232.306678771973 239.973034667969 245.116754150391 242.009283447266 -9999 -9999 216.305712890625 211.014535522461 212.080160522461 213.520918273926 215.194793701172 215.377719116211 212.97808380127 211.151631164551 211.584103393555 209.848739624023 205.522731018066 200.288725280762 201.489152526855 206.310885620117 211.091064453125 214.822332763672 216.76028137207 214.470095825195 209.373875427246 204.188659667969 197.790502929688 190.88768157959 196.786253356934
-9999 -9999 -9999 -9999 -9999 -9999 -9999 -9999 -9999 -9999 -9999 -9999 -9999 229.435835266113 224.118019104004 231.684579467773 241.183645629883 242.425881958008 -9999 -9999 -9999 -9999 210.648397827148 211.496939086914 214.114540100098 215.353457641602 213.689529418945 211.934768676758 213.666101074219 214.216011047363 213.385356140137 212.08140411377 211.814912414551 214.72315826416 214.542816162109 212.805116271973 212.495762634277 215.559153747559 213.057151794434 209.037994384766 202.992358398437 196.642353820801 206.749324035645
-9999 -9999 -9999 -9999 -9999 -9999 -9999 -9999 -9999 -9999 -9999 -9999 -9999 245.04322052002 230.052680969238 223.169328308105 235.434498596191 240.037074279785 -9999 -9999 -9999 -9999 -9999 210.272351074219 210.862915039062 213.73984375 214.627732849121 214.591734313965 213.865615844727 212.798934936523 213.168496704102 215.472874450684 212.87098236084 215.822061157227 216.544624328613 214.987423706055 213.298472595215 216.131932067871 216.170956420898 211.372360229492 204.758227539062 201.145960998535 208.659107971191
-9999 -9999 -9999 -9999 -9999 -9999 -9999 -9999 -9999 -9999 -9999 -9999 -9999 -9999 246.522018432617 239.621810913086 230.190521240234 232.600677490234 237.23039855957 -9999 -9999 -9999 -9999 215.326991271973 210.429595947266 210.868360900879 214.100271606445 215.620217895508 215.658731079102 213.865203857422 212.922755432129 214.758193969727 214.766738891602 216.632244873047 216.577293395996 214.891535949707 213.484690856934 217.75613861084 218.5873046875 214.133308410645 207.001426696777 201.609973144531 206.087658691406
