# Supplementary material for: Automatic variable selection in ecological niche modeling: A case study using Cassin’s Sparrow (Peucaea cassinii)
Source: PLoS One. 2022 Jan 21;17(1):e0257502. doi: 10.1371/journal.pone.0257502 (PMC8782318; doi:10.1371/journal.pone.0257502)
Supplement: S1 File — Compressed file folder containing input data and example scripts used in the study. (ZIP) [file pone.0257502.s002.zip › S2_File-Data-and-Scripts/input/merra/M13.asc]

NCOLS 43 
NROWS 34 
XLLCORNER -118.8125 
YLLCORNER 23.75 
CELLSIZE 0.5 
NODATA_value -9999 
0.877958858013153 0.790149855613709 0.969087195396423 0.974594789743423 0.959693640470505 1.00515043735504 1.17891553640366 1.57723125219345 1.70891503095627 1.38386249542236 0.85825090110302 0.48198079764843 0.560434553027153 0.358651462197304 0.382970631122589 0.74858675301075 1.29760545492172 1.01159709692001 0.907154309749603 1.03985333442688 1.23197584152222 1.30916663408279 1.36698857545853 1.30406234264374 1.36218613386154 1.84421736001968 2.65218914747238 1.76425646543503 0.89030345082283 0.481711819767952 0.497166982293129 0.700701716542244 0.517130878567696 0.547999653220177 0.420645773410797 0.263366644084454 0.241338114440441 0.193193499743938 0.237546756863594 0.328396454453468 0.406720772385597 0.434044104814529 0.483467179536819
0.885407394170761 0.911382186412811 1.03768099546432 1.2105157494545 1.19862520694733 1.10241996049881 1.10913935899734 1.48038979768753 1.56296139955521 1.35488772392273 0.922177156805992 0.457893100380897 0.647520247101784 0.566280108690262 0.766836017370224 1.32829411029816 1.9907262802124 1.39289112091064 1.00775629878044 0.85459166765213 0.806068342924118 0.782654678821564 1.12528439760208 1.26139203310013 1.31585562229156 1.74070978164673 2.57143659591675 1.55706243515015 0.855788940191269 0.561054438352585 0.603334617614746 0.787980169057846 0.570017665624619 0.520457047224045 0.409068956971169 0.294090113043785 0.254379695653915 0.182246202230453 0.135563542693853 0.133659210056067 0.162021869421005 0.203955818712711 0.275771345198154
0.891254866123199 0.926939308643341 1.1386621594429 1.28898991346359 1.26992279291153 1.10728730559349 0.922579616308212 1.13396176695824 1.27463848590851 1.23535960912704 1.05121480226517 0.838461744785309 0.926569712162018 0.819826048612595 1.17172375321388 1.58749334812164 1.5501056432724 1.00078599452972 1.13725924491882 0.954958379268646 0.631289827823639 0.536123192310333 0.772547924518585 0.960485482215881 1.39388281106949 1.93769052028656 2.28098410367966 1.69926327466965 1.28498094081879 1.00872457027435 0.851110869646072 0.764334541559219 0.587998586893082 0.484198755025864 0.388893142342567 0.322953525185585 0.307981413602829 0.294101971387863 0.255906635522842 0.203197300434113 0.153992548584938 0.130101342499256 0.165236051380634
0.59669703245163 0.511548817157745 0.70062667131424 0.991897618770599 1.10369855165482 0.962413734197617 0.641908419132233 0.661043512821197 1.01065483689308 1.1584734916687 1.11389241218567 1.02053254842758 1.08735984563828 1.28480653762817 1.56105762720108 1.64215133190155 1.29248278737068 0.625326043367386 0.886794942617416 0.974131077528 0.84487270116806 0.677956092357636 0.626812827587128 1.19096063971519 2.21312242746353 2.9068544626236 2.62314434051514 1.9198263168335 1.30894498825073 0.863529682159424 0.531093999743462 0.275782269239426 0.308068054914474 0.27003073990345 0.236721657216549 0.212457568943501 0.196255320310593 0.234381741285324 0.26788145005703 0.277577295899391 0.272092527151108 0.261529783904553 0.2305280610919
0.996027237176895 0.503589254617691 0.442616420984268 0.605814063549042 0.730051457881927 0.637134009599686 0.296071219444275 0.254571986198425 0.543006497621536 0.859524965286255 0.989940005540848 0.835891479253769 0.728458589315414 1.34744749069214 1.73717892169952 1.69516317844391 1.2959908246994 1.10254848003387 0.957946455478668 1.08833998441696 1.19498212337494 1.04419233798981 1.24460718631744 2.21050050258636 2.80716824531555 2.88730669021606 2.54754502773285 1.94460027217865 1.02123830318451 0.444233015179634 0.123373819887638 -0.11020839586854 0.0236911438405514 0.000481360778212548 0.0576758366078138 0.134611602127552 0.148150473833084 0.207535177469254 0.236347450315952 0.237880937755108 0.241195984184742 0.267969018220901 0.277784043550491
1.60699556469917 0.764516404271126 0.464690664410591 0.391908088326454 0.37194037437439 0.367666614055634 0.342318318039179 0.129013017565012 0.0387547746300697 0.263852257281542 0.520875644683838 0.582587772607803 0.989095216989517 1.57093615531921 1.65557068586349 1.30878875851631 0.823758763074875 0.74840595126152 0.754403299093246 0.690310746431351 0.657430630922317 0.81438849568367 1.36408765912056 2.29880819320679 2.82049536705017 2.76832270622253 2.32028279304504 2.51994862556458 1.65181256532669 1.02027761936188 0.641212919354439 0.353801289200783 0.486484637856483 0.179334952682257 0.060119204223156 0.0824377290904522 0.0999919772148132 0.188333690166473 0.215421508252621 0.193396329879761 0.16287214756012 0.160779902338982 0.174329182505608
1.66386809945107 0.903669649362564 0.214403396844864 0.0477684527635574 0.0439625233411789 0.160269382596016 0.298286950588226 -0.195864593982697 -0.457820299267769 -0.396745286881924 -0.111181463301182 0.312682622671127 1.11463159918785 1.41998589038849 1.30665636062622 1.01923918128014 0.804022467136383 0.691039526462555 0.540816894173622 0.310705170035362 0.322001224756241 0.781067967414856 1.03612148761749 1.7150054693222 2.35105895996094 2.5418548822403 2.22808156013489 2.85335125923157 2.46636781692505 2.04067862033844 1.62031743526459 1.1722727894783 1.20959664583206 0.641517272591591 0.322666868567467 0.203406530618668 0.0983110658824444 0.113824956864119 0.105164907127619 0.0709445886313915 0.0397650044411421 0.0330107717076316 0.00701082500163466
1.26300466060638 1.11958491429687 0.0461538694798947 -0.426527225226164 -0.437812671065331 -0.113280346989632 0.275174055993557 -0.177771379053593 -0.392791955173016 -0.330160781741142 -0.106344725191593 0.185354886949062 0.777386473119259 1.22564502358437 1.18051773309708 1.10974167585373 1.42957391738892 1.47297201156616 1.1578061580658 0.982841521501541 0.933067756891251 0.940092301368713 1.22411730289459 1.30274007320404 1.73250305652618 2.15165235996246 2.2522213935852 2.90993852615356 2.52323622703552 2.36584722995758 2.15409282445908 1.54411554336548 1.43045377731323 0.884736061096192 0.612404942512512 0.498665860295296 0.331814670562744 0.288700437545776 0.191270281374455 0.0939263273030519 0.0156541366130114 -0.0348729856312275 -0.0587691970169544
0.817858454585075 1.49882126152515 0.468033817410469 -0.127719533443451 -0.372307896614075 -0.112373593449593 0.589067530632019 0.518079447746277 0.0166290134191513 -0.0497564934194088 0.179013829678297 0.404985454678536 0.643798354268074 1.07505922913551 1.07213082909584 1.0256744325161 1.37865087985992 1.80371096134186 1.73902326822281 1.88297384977341 1.8374245762825 1.36015919446945 2.02192839384079 1.62029333114624 1.86492419242859 2.18178422451019 1.94175543785095 2.54809699058533 2.17640297412872 2.1211268901825 2.05068191289902 1.55763909816742 1.47634294033051 1.05630571842194 0.823509097099304 0.689216887950897 0.509165418148041 0.509006249904633 0.480459833145142 0.404615789651871 0.291433282196522 0.164174455776811 0.071300670877099
0.872534781694412 1.54840480089188 1.02004052400589 0.834662610292435 0.498811312019825 0.429538629949093 0.947510057687759 1.06980634331703 0.503152510523796 0.270520687103271 0.36353505551815 0.568056124448776 0.781022709608078 1.13872954845428 1.2131472826004 0.981241011619568 0.683602225780487 1.37185190916061 1.57410765886307 1.98939138650894 2.17880482673645 1.81198966503143 2.16391742229462 1.7507950425148 1.64253234863281 1.7873291015625 1.94485379457474 2.13818179368973 1.92530089616776 1.66814243793488 1.43817306756973 1.26163283586502 1.23815652132034 1.02716560959816 0.886975198984146 0.753579413890838 0.543209013342857 0.397863778471947 0.361730259656906 0.379446178674698 0.397001031041145 0.358776997029781 0.199714218080044
1.24893537759781 2.19112442731857 1.88210142850876 1.97033017873764 1.54683011770248 0.933765542507172 0.692838084697723 1.28910301923752 0.587305179238319 0.229789666831493 0.288325779139996 0.496990215778351 0.610656368732452 1.06027693152428 1.5197194814682 1.45719223022461 0.712350225448608 1.01375212669373 1.24097192287445 1.60904997587204 1.91788110733032 2.00134383440018 2.25863171815872 1.86646907329559 1.49421989917755 1.60615222454071 2.32147228717804 2.40056717395782 2.06861401796341 1.64232265949249 1.32760322093964 1.24190628528595 1.20837509632111 1.04929793477058 0.875216066837311 0.69394491314888 0.489377544820309 0.226124702394009 0.086895627528429 0.0670138448476791 0.126691526919603 0.203345541656017 0.182047407329083
1.19975528717041 1.97045465707779 2.13393226861954 2.39591872692108 2.08890873193741 1.3085615336895 0.518568068742752 1.10183408856392 0.336777889914811 -0.0510461898520589 0.00770617499947548 0.227545234560966 0.353879687190056 0.274383400380611 0.83439677208662 1.45110079050064 1.45193332433701 1.16267293691635 1.24731096029282 1.49331974983215 1.84291216135025 2.22038300037384 2.34022419452667 1.48672301769257 1.3325862288475 1.84494608640671 2.52496120929718 2.471662068367 2.04746792316437 1.73000419139862 1.52640348672867 1.36721789836884 1.30854403972626 1.18728914260864 0.972559839487076 0.659448763728142 0.277736975252628 -0.0281322583556175 -0.177143731713295 -0.209492668509483 -0.159587718546391 -0.0749133568257093 -0.0467017959803343
0.583805507421494 0.853699558973312 1.20385963320732 1.67538284063339 2.01374393701553 1.68469935059547 0.57715710401535 0.753032958507538 0.332198362052441 0.0353737808763981 -0.100283215194941 -0.126903012394905 0.194229647517204 -0.0522549897432327 0.0749714896082878 0.610572820901871 1.26728650331497 1.19100848436356 1.44984611272812 1.65238362550735 1.88147597312927 2.22846233844757 2.36168396472931 1.39729310274124 1.19236040115356 1.70758587121964 2.39784801006317 2.32534110546112 1.79359939098358 1.44492083787918 1.30501384735107 1.24937309026718 1.08860467672348 1.04518924951553 0.974292486906052 0.741599270701408 0.295701895654202 -0.0647216334939003 -0.235346342623234 -0.314656302332878 -0.309970378875732 -0.242542743682861 -0.266470670700073
0.751848828792572 0.482362616062164 0.638994467258453 1.04186680912971 1.4079492688179 1.32726003527641 0.702303618192673 0.976043671369553 0.670408898591995 0.372204288840294 0.115199428796768 -0.120743375644088 -0.0585295703262091 -0.0850090239197016 -0.0594372460618615 0.122068330831826 0.474641790986061 0.658514657616615 1.09803767204285 1.46234083175659 1.74407576322556 1.97882877588272 2.06581522226334 1.49052549600601 1.03191697597504 1.15815583467484 1.93306747674942 1.9045138001442 1.29909687042236 0.951689541339874 0.912574136257172 1.00625554323196 0.815705978870392 0.762735664844513 0.767237156629562 0.704745310544968 0.475508116185665 0.125365816056728 -0.06562759578228 -0.188998654484749 -0.257395850121975 -0.27641912996769 -0.276979151368141
-9999 1.6196759223938 1.13975591659546 1.04162143468857 1.27415519952774 1.28875610232353 0.796076947450638 1.22787964940071 0.902405631542206 0.604343563318253 0.422229528427124 0.316522911190987 0.342101529240608 0.135573877394199 -0.00221360847353935 0.0637381590902805 0.33176748752594 0.35066921710968 0.638262343406677 0.839389890432358 1.20325914621353 1.83814284801483 1.59752395153046 1.12039972543716 0.69066596031189 0.775259256362915 1.54276007413864 1.65836971998215 0.916376918554306 0.530119583010674 0.567671576142311 0.774593889713287 0.570416986942291 0.557859873771667 0.531205549836159 0.477392402291298 0.39982633292675 0.182542487978935 0.0463020937517285 -0.0453860843554139 -0.117692422866821 -0.180155448615551 -0.169014684855938
-9999 -9999 1.65048711299896 1.49741997718811 2.16696715354919 2.55387891530991 1.73257129192352 0.993941378593445 0.826546835899353 0.730651497840881 0.671592420339584 0.70444832444191 0.880211788415909 0.623708599805832 0.271433187648654 0.12625668682158 0.349372833967209 0.496244639158249 0.545662069320679 0.573838919401169 0.746848315000534 1.13099802732468 1.25218724012375 1.06503520011902 0.658351317048073 0.611202701926231 1.29494888782501 1.67199890613556 0.916481572389602 0.363286599516869 0.256307601928711 0.471487799286842 0.284753194451332 0.360600075125694 0.341493710875511 0.281772702932358 0.278165408968925 0.213937422633171 0.139190848171711 0.06561837811023 -0.00989833194762468 -0.0811320267617702 -0.0809644959867001
-9999 -9999 -9999 1.32825345993042 1.67287045717239 2.12001478672028 1.5981620028615 0.259699709713459 0.289103858172894 0.45029354095459 0.559108090400696 0.663693404197693 0.904349589347839 0.930978387594223 0.646177887916565 0.371488279104233 0.428839045763016 0.726534348726273 0.740489763021469 0.644518405199051 0.707572662830353 1.05205663442612 1.02550224065781 0.969233798980713 0.627125203609467 0.484573924541473 0.940727305412292 1.28847758769989 1.00416554808617 0.394944164901972 -0.0164331160485745 0.0977483637630939 -0.0596431069076061 0.124127634614706 0.14209982380271 0.0867666684091091 0.124606634676456 0.168135394155979 0.159334152936935 0.12026396766305 0.0599225036799908 -0.00687027536332607 -0.0302099492400885
-9999 -9999 -9999 1.6105185508728 1.20884728431702 1.33820147514343 1.46559178829193 0.722569823265076 0.263579371571541 0.145009361207485 0.200882039964199 0.27459043264389 0.53689569234848 0.722480821609497 0.64797443151474 0.520236796140671 0.571062141656876 0.748939043283463 0.787483024597168 0.802769899368286 0.883767515420914 1.0290070772171 0.833848118782043 0.812988919019699 0.54253551363945 0.394285875558853 0.701328951120377 0.848251205682754 0.965981161594391 0.451148852705956 -0.174999743700027 -0.35211845934391 -0.486081543564796 -0.191363945230842 -0.0519900936633348 -0.0259440070018172 0.017754506226629 -0.00890964725986123 -0.0280451790429652 -0.036328436806798 -0.0236244461499155 0.00330100608989596 -0.0466372457332909
-9999 -9999 -9999 -9999 1.6152486205101 1.51274009943008 2.14179402589798 1.7439883351326 0.635494315624237 0.149283345788717 0.10668118596077 0.105957160145044 0.289613632112741 0.395292419195175 0.400928422808647 0.42924932539463 0.5854139149189 0.749505358934403 0.690485721826553 0.792679339647293 1.01368360519409 1.18272345662117 0.953492051362991 0.791611820459366 0.576019614934921 0.477103340625763 0.62774441242218 0.720732712745667 0.914250475168228 0.666590481996536 0.111030149459839 -0.456647831201553 -0.705752474069595 -0.578544181585312 -0.3410449847579 -0.119523665052839 -0.00443058831151575 -0.052203250839375 -0.135000482201576 -0.204552039504051 -0.204856877028942 -0.121932101249695 -0.136534142494202
-9999 -9999 -9999 -9999 -9999 1.35417740345001 1.8508806347847 1.47341357469559 0.754408156871796 0.493577152490616 -9999 0.487714207172394 0.526794636249542 0.525655686855316 0.396739438176155 0.314694684743881 0.444518849253654 0.656369611620903 0.595989364385605 0.71717831492424 1.03496022224426 1.38448576927185 1.20584769248962 0.861631727218628 0.604764610528946 0.509057378768921 0.556236532330513 0.500441554188728 0.658179751038551 0.781206578016281 0.562915202230215 -0.112309437245131 -0.460533987730742 -0.765807324647903 -0.707716345787048 -0.459538063406944 -0.262862150371075 -0.143789033591747 -0.151317352056503 -0.23769960552454 -0.306139472126961 -0.285599982738495 -0.276908957958221
-9999 -9999 -9999 -9999 -9999 2.26416038274765 2.00085197687149 2.09793783426285 1.78445229530334 1.45611786842346 -9999 1.09041646122932 0.872599393129349 0.852150911092758 0.574703305959702 0.30260626077652 0.340451115369797 0.489103621244431 0.493460205197334 0.64654566347599 0.994014412164688 1.41504153013229 1.26857022047043 0.914860439300537 0.640911877155304 0.509018433094025 0.474757723510265 0.232183448970318 0.148501162230968 0.328598096966743 0.368337712809443 -0.0594644393771887 -0.434994351491332 -1.06973002254963 -1.26422435045242 -1.10523064732552 -0.83492539525032 -0.56857116818428 -0.43052624464035 -0.382346004247665 -0.387261164188385 -0.414539930224419 -0.479661080241203
-9999 -9999 -9999 -9999 -9999 -9999 2.49598553180695 2.92613861560822 2.92632374763489 2.55618894100189 2.01803004741669 -9999 0.938437563180923 0.789342457056045 0.5500118881464 0.335351714491844 0.331325188279152 0.467846646904945 0.455062556266785 0.463103368878365 0.71526808142662 1.26757742166519 1.36786686182022 1.08651701807976 0.815276205539703 0.546419125795364 0.237775976583362 0.0752226274460554 -0.246220576390624 -0.297396630048752 -0.260759508609772 -0.391011133790016 -0.66321112215519 -1.3502799808979 -1.75283586978912 -1.79298278093338 -1.56005861759186 -1.23728201389313 -0.993914771080017 -0.827154278755188 -0.720521527528763 -0.667425471544266 -0.744433861970902
-9999 -9999 -9999 -9999 -9999 -9999 -9999 2.60855758190155 2.80741453170776 2.83834934234619 2.5129939198494 1.89930756092072 1.31932632923126 0.924460190534592 0.662606567144394 0.536714351177216 0.544519287347794 0.647960382699966 0.657869172096252 0.526223182678223 0.552195221185684 0.966491603851318 1.36283025741577 1.32525427341461 1.10060831904411 0.656651181355119 0.0430396627634764 -0.0750972051173449 -0.280556532740593 -0.365471854805946 -0.451283955574036 -0.630247628688812 -0.519679391384125 -0.879926460981369 -1.37120324373245 -1.79568209648132 -1.99070520401001 -1.80523996353149 -1.61439918279648 -1.44920390844345 -1.28578161001205 -1.11748193502426 -1.07924998998642
-9999 -9999 -9999 -9999 -9999 -9999 -9999 -9999 2.77418265342712 2.60126781463623 2.47822418212891 2.18368774652481 1.80755907297134 1.4809480547905 1.1098453104496 0.834081149101257 0.766003113985062 0.678484755754471 0.660300678014755 0.523918569087982 0.453229105472565 0.663197726011276 1.17463824152946 1.32098866701126 1.21808034181595 0.795650385320187 0.10033695846796 -0.157129560410976 -0.183198937773705 -0.0562037229537964 -0.161485520005226 -0.694777768850327 -0.674189704656601 -0.519324013590813 -0.754473283886909 -1.2790593624115 -1.8224604845047 -1.98518650531769 -1.97968320846558 -1.87998014688492 -1.72905247211456 -1.56276800632477 -1.39543745517731
-9999 -9999 -9999 -9999 -9999 -9999 -9999 -9999 -9999 2.74891602993011 2.39388329982758 2.35870152711868 2.02430754899979 1.9834926366806 1.64272439479828 1.1542210996151 0.796512281894684 0.684688055515289 0.442800751328468 0.266425035893917 0.259906004369259 0.482819813489914 0.918746393918991 1.14149619936943 1.10219550132751 0.792870965600014 0.283740718662739 -0.0949281498789787 -0.211982302367687 -0.129824070259929 -0.22894215323031 -0.746186649799347 -0.942553722858429 -0.70599712729454 -0.892006099224091 -1.32602740526199 -1.6748096704483 -1.92432405948639 -2.01290310621262 -2.01800680160522 -1.96493245363235 -1.86067130565643 -1.6534542798996
-9999 -9999 -9999 -9999 -9999 -9999 -9999 -9999 -9999 2.9211243391037 2.4931866645813 2.36308732032776 2.2562979221344 2.13443841934204 -9999 1.71255913972855 1.05033050179482 0.894614416360855 0.490618970990181 0.208056848496199 0.115213348716497 0.219612382352352 0.589637838304043 1.0513744533062 1.11097866296768 0.865709763765335 0.512005911488086 0.0494723279960453 -0.226071136537939 -0.360619843006134 -0.57721951007843 -1.01611966490746 -1.25388883948326 -0.990235155820847 -1.17956265807152 -1.62735409736633 -1.94618897438049 -2.01920647621155 -2.08627891540527 -2.10947072505951 -2.07707357406616 -1.9922877073288 -1.888099360466
-9999 -9999 -9999 -9999 -9999 -9999 -9999 -9999 2.9260556936264 2.73164069652557 2.40282778739929 2.07966120243072 1.98404638767242 1.98142735958099 1.95404785871506 -9999 1.69236775636673 1.24680224657059 0.78194620013237 0.359860002994537 0.0837123245000839 0.0508560538291931 0.337103068828583 0.955439648032188 1.18114531040192 1.03554118275642 0.681978600844741 0.124148407205939 -0.291047362610698 -0.525290444493294 -0.827650898694992 -1.35597709417343 -1.54732640981674 -1.21690510511398 -1.24684298038483 -1.59248397350311 -1.99752600193024 -2.17945711612701 -2.24905488491058 -2.22824084758759 -2.13708691596985 -2.02619836330414 -2.07725026607513
-9999 -9999 -9999 -9999 -9999 -9999 -9999 -9999 -9999 2.78422522544861 2.39995431900024 1.89296314716339 1.56143143177032 1.39428373575211 1.19564992189407 1.30493921041489 -9999 -9999 1.15332819223404 0.688729837536812 0.295191467553377 0.104329095035791 0.154746464639902 0.621701838076115 0.950132817029953 0.956033021211624 0.591121362894773 0.00717694088816643 -0.46989231929183 -0.779725611209869 -1.06264796257019 -1.40554137229919 -1.41841654777527 -1.19410688877106 -1.17350655794144 -1.30751540660858 -1.48724105358124 -1.8463606595993 -2.18947672843933 -2.2803316116333 -2.19261059761047 -2.08663959503174 -2.18647937774658
-9999 -9999 -9999 -9999 -9999 -9999 -9999 -9999 -9999 -9999 2.96290657520294 2.49004415273666 1.88752063512802 1.38906775712967 1.20035815238953 1.30473935604095 -9999 -9999 1.61367573738098 1.17073804140091 0.680526161193848 0.295060429722071 0.0945487655699253 0.284798287600279 0.537503451108932 0.657605701684952 0.503363978117704 0.0221767239272594 -0.364553418010473 -0.789430528879166 -1.20156443119049 -1.50157036781311 -1.52683720588684 -1.40405317544937 -1.24527269601822 -1.20861530303955 -1.3984038233757 -1.64462012052536 -1.98756935596466 -2.16793596744537 -2.15350804328918 -2.01023790836334 -2.00286390781403
-9999 -9999 -9999 -9999 -9999 -9999 -9999 -9999 -9999 -9999 -9999 -9999 2.93257095813751 2.24722540378571 1.81512689590454 1.55825617313385 1.39076858758926 -9999 -9999 1.43645441532135 0.975607395172119 0.525161207094789 0.111524525657296 0.106407306715846 0.287828460335732 0.493819427490234 0.544183428958058 0.1157599914819 -0.153266038373113 -0.556624583899975 -1.05324509143829 -1.51962814331055 -1.78601779937744 -1.61481866836548 -1.39638477563858 -1.30955139398575 -1.45140969753265 -1.76571595668793 -2.00141152143478 -2.12629270553589 -2.08222969770432 -1.8693150639534 -1.74836465120316
-9999 -9999 -9999 -9999 -9999 -9999 -9999 -9999 -9999 -9999 -9999 -9999 -9999 2.67914192676544 2.02894723415375 1.64916859865189 1.30929605960846 1.49673540592194 -9999 -9999 1.46793283224106 1.04595641195774 0.439930072426796 0.135805001854897 0.170461162924767 0.387978425621986 0.550284707546234 0.262301957607269 -0.0456479549407959 -0.345231950283051 -0.628134787082672 -0.888563400506973 -1.10775738358498 -1.0128329873085 -0.956701904535294 -0.922627681493759 -0.900504219532013 -1.29037762880325 -1.89103147983551 -2.0997439622879 -2.01397775411606 -1.85847774744034 -1.69605585336685
-9999 -9999 -9999 -9999 -9999 -9999 -9999 -9999 -9999 -9999 -9999 -9999 -9999 2.92543349266052 2.32088661193848 1.73759069442749 1.23552403450012 1.28880085945129 -9999 -9999 -9999 -9999 1.01653196811676 0.528489425778389 0.208166196942329 0.188947895169258 0.473677867650986 0.384221976995468 0.100456688180566 -0.0618498828262091 -0.135964725166559 -0.22782781869173 -0.428311748802662 -0.597506254911423 -0.604152351617813 -0.534252619743347 -0.502063071727753 -0.520330035686493 -1.38235346078873 -1.7808273434639 -1.76683208942413 -1.67508713006973 -1.76263090372086
-9999 -9999 -9999 -9999 -9999 -9999 -9999 -9999 -9999 -9999 -9999 -9999 -9999 3.01235346794128 2.6804518699646 2.11825147867203 1.51796408891678 1.35799351930618 -9999 -9999 -9999 -9999 -9999 0.993419009447098 0.359352875500917 0.0355245880782604 0.293605017662048 0.396488976478577 0.223021963238716 0.127549532800913 0.102133225649595 0.044597190618515 -0.232785326242447 -0.574866670370102 -0.658046752214432 -0.620612525939941 -0.623777782917023 -0.441298687458038 -0.945130401849747 -1.47392439842224 -1.62361738681793 -1.32945400476456 -1.83956629037857
-9999 -9999 -9999 -9999 -9999 -9999 -9999 -9999 -9999 -9999 -9999 -9999 -9999 -9999 3.07004117965698 2.74444663524628 1.95841640233994 1.56376069784164 1.31524593830109 -9999 -9999 -9999 -9999 1.5247875213623 0.805290557444096 0.183956927061081 0.114939089119434 0.451755483448505 0.348076575994492 0.187155790627003 0.111937989294529 0.118833383917809 -0.259544840455055 -0.503721687197685 -0.619740545749664 -0.604996439814568 -0.503229960799217 -0.554970249533653 -0.529794454574585 -0.918541103601456 -1.16936935186386 -0.936803686618805 -1.90390182733536
