# Supplementary material for: Automatic variable selection in ecological niche modeling: A case study using Cassin’s Sparrow (Peucaea cassinii)
Source: PLoS One. 2022 Jan 21;17(1):e0257502. doi: 10.1371/journal.pone.0257502 (PMC8782318; doi:10.1371/journal.pone.0257502)
Supplement: S1 File — Compressed file folder containing input data and example scripts used in the study. (ZIP) [file pone.0257502.s002.zip › S2_File-Data-and-Scripts/input/merra/M07.asc]

NCOLS 43 
NROWS 34 
XLLCORNER -118.8125 
YLLCORNER 23.75 
CELLSIZE 0.5 
NODATA_value -9999 
285.460034179687000 285.13698425293 284.345651245117 284.079382324219 283.27571105957 281.981005859375 280.651455688477 280.519839477539 282.008276367187 283.995346069336 285.330661010742 285.170333862305 284.014694213867 282.72744140625 279.311126708984 276.044702148438 275.65481262207 278.880130004883 280.972518920898 281.964889526367 281.941134643555 280.928854370117 278.284494018555 275.681576538086 274.266403198242 274.707800292969 277.484167480469 283.218103027344 284.851223754883 285.311004638672 285.377914428711 285.381744384766 285.414947509766 285.651818847656 285.808395385742 285.847729492187 285.79801940918 285.727096557617 285.70500793457 285.705307006836 285.698858642578 285.681661987305 285.775827026367
286.758291625977 286.577926635742 285.46842956543 283.939868164063 282.864959716797 282.005108642578 281.098843383789 280.953311157227 282.246038818359 283.815841674805 285.004611206055 285.208590698242 283.46569519043 282.981359863281 280.366149902344 278.657852172852 280.848031616211 283.572225952148 284.193856811523 283.339859008789 281.636846923828 279.451699829102 275.569937133789 274.89397277832 274.418640136719 274.908978271484 277.701345825195 283.540383911133 285.209991455078 285.702331542969 285.717141723633 285.587847900391 285.949566650391 286.255764770508 286.41731262207 286.475506591797 286.49130859375 286.459130859375 286.411657714844 286.266052246094 286.115521240234 286.063717651367 286.08883972168
287.109036254883 285.968194580078 283.726446533203 282.797027587891 282.458435058594 282.232662963867 281.799066162109 281.417913818359 281.69501953125 282.940811157227 284.386041259766 285.139270019531 284.844250488281 283.923678588867 280.745544433594 279.507348632813 283.135385131836 283.017050170898 282.938491821289 282.661834716797 281.734146118164 279.826058959961 277.224081420898 275.605197143555 273.164840698242 272.657336425781 276.587075805664 282.294180297852 284.086663818359 284.810363769531 285.179846191406 285.489147949219 285.942858886719 286.196789550781 286.3720703125 286.520965576172 286.666891479492 286.74909362793 286.849282836914 286.863342285156 286.806338500977 286.716979980469 286.609313964844
286.01237487793 285.405505371094 283.359265136719 282.132931518555 281.804000854492 282.014727783203 282.306265258789 282.329385375977 282.131939697266 283.065658569336 284.485220336914 285.358209228516 284.875738525391 283.323486328125 281.493270874023 281.682086181641 284.961022949219 285.439489746094 284.716027832031 283.71435546875 281.996887207031 279.211358642578 276.554815673828 272.363626098633 272.038162231445 274.828668212891 278.552291870117 281.04948425293 283.113919067383 284.577301025391 285.45373840332 285.859130859375 286.040283203125 286.333224487305 286.632827758789 286.869451904297 286.998486328125 287.043994140625 287.113961791992 287.175506591797 287.195504760742 287.168905639648 287.217416381836
284.817926025391 285.227374267578 284.559307861328 283.632180786133 283.662780761719 284.241131591797 284.639266967773 284.348617553711 283.625402832031 283.634307861328 284.145901489258 284.323321533203 281.854229736328 279.539202880859 280.54182434082 283.358462524414 285.669296264648 286.345443725586 284.904885864258 282.68684387207 281.145989990234 280.742108154297 277.070819091797 276.342016601562 276.085968017578 277.064892578125 280.057635498047 283.105877685547 285.42893371582 286.663146972656 287.124398803711 287.252536010742 287.170040893555 287.101089477539 287.160659790039 287.272058105469 287.337661743164 287.364151000977 287.44323425293 287.463562011719 287.402325439453 287.306085205078 287.452520751953
282.414163208008 284.708346557617 285.872677612305 285.675289916992 285.569137573242 285.376596069336 284.960217285156 285.985217285156 285.408557128906 284.94157409668 284.80100402832 284.512945556641 281.753717041016 280.705950927734 281.899658203125 284.1443359375 285.794607543945 285.001565551758 283.099157714844 281.910263061523 279.948123168945 275.886367797852 272.252456665039 273.2376953125 275.904754638672 278.615301513672 280.506079101562 283.304711914063 286.334100341797 287.945297241211 288.409265136719 288.376824951172 288.095770263672 288.071490478516 287.96061706543 287.789859008789 287.652923583984 287.588470458984 287.660778808594 287.647399902344 287.552987670898 287.464572143555 287.626950073242
279.413018798828 284.383151245117 286.52673034668 286.996722412109 286.655181884766 286.309906005859 286.617419433594 287.530895996094 286.982913208008 286.180770874023 284.606216430664 282.094473266602 281.716226196289 283.304486083984 284.938446044922 286.278503417969 287.082504272461 285.916366577148 285.410623168945 283.710632324219 280.598715209961 276.675698852539 274.527334594727 274.93828125 276.656814575195 278.724200439453 280.356674194336 281.468612670898 285.176776123047 287.351867675781 287.982070922852 287.958126831055 288.051119995117 288.436178588867 288.438140869141 288.192965698242 287.990188598633 287.993728637695 288.097991943359 288.128341674805 288.05205078125 287.948815917969 288.282995605469
278.579779052734 283.475564575195 288.904104614258 289.675833129883 289.278106689453 288.828167724609 288.885165405273 289.570492553711 290.722265625 290.740768432617 289.336166381836 286.85793762207 285.067874145508 285.661373901367 286.60774230957 286.957836914063 286.393695068359 286.472943115234 286.289520263672 285.422485351562 284.264495849609 283.205178833008 281.70842590332 279.911041259766 278.151672363281 277.88786315918 279.866674804687 280.662377929688 283.534133911133 285.531524658203 286.781900024414 287.862802124023 288.275961303711 288.668057250977 288.798477172852 288.821130371094 288.939694213867 289.17624206543 289.221682739258 289.204528808594 289.108676147461 288.9650390625 289.1580078125
281.7841796875 282.322848510742 290.031369018555 292.509841918945 292.507446289062 290.855444335937 288.762066650391 290.688433837891 292.699801635742 291.451644897461 288.6876953125 286.750634765625 285.384375 285.387823486328 285.474716186523 285.403414916992 285.219879150391 285.310699462891 285.03137512207 285.005828857422 285.053240966797 284.785504150391 283.607135009766 281.668737792969 280.736328125 280.634869384766 280.884735107422 281.701385498047 284.219372558594 285.61669921875 286.46383972168 287.679162597656 288.344641113281 288.815295410156 289.158462524414 289.304608154297 289.244421386719 289.340905761719 289.521237182617 289.683135986328 289.676211547852 289.489929199219 289.804870605469
286.424703979492 284.515924072266 289.746832275391 292.539361572266 293.420913696289 292.456817626953 290.669229125977 293.711294555664 293.797778320312 291.745269775391 288.955377197266 286.788903808594 285.571813964844 285.449499511719 286.079055786133 286.619403076172 286.359762573242 285.709298706055 284.729513549805 284.467864990234 284.577041625977 284.474569702148 283.920541381836 282.67082824707 281.739730834961 281.210861206055 281.230816650391 283.325885009766 285.684884643555 287.144744873047 287.897286987305 288.386624145508 288.72766418457 289.029739379883 289.349899291992 289.653305053711 289.856652832031 289.720617675781 289.575482177734 289.558441162109 289.724047851562 290.033334350586 290.123251342773
289.620358276367 288.812292480469 291.873132324219 292.698193359375 293.439163208008 293.09169921875 291.063870239258 291.619021606445 292.561428833008 291.347366333008 289.014529418945 287.145465087891 286.092633056641 284.528302001953 285.738021850586 287.618548583984 287.646966552734 286.814398193359 285.842782592773 285.069351196289 284.534387207031 284.201165771484 284.024359130859 285.219888305664 285.513031005859 284.996334838867 284.54001159668 286.265377807617 288.264929199219 289.381378173828 289.730102539062 289.722790527344 289.724108886719 289.825872802734 289.797424316406 289.751461791992 289.823580932617 289.914669799805 289.87604675293 289.776794433594 289.73020324707 289.830780029297 290.052459716797
289.777224731445 290.23932800293 291.487692260742 292.235943603516 293.545776367188 293.862390136719 292.253936767578 293.188751220703 294.238772583008 292.915496826172 290.389108276367 288.401446533203 287.492901611328 285.345300292969 284.627334594727 285.64250793457 287.640353393555 287.543453979492 287.062994384766 286.030029296875 285.029309082031 284.800064086914 286.110977172852 287.376538085938 286.872817993164 285.920562744141 286.188909912109 287.894769287109 288.940426635742 289.495513916016 289.651202392578 289.525927734375 289.319775390625 289.594082641602 289.901763916016 290.2056640625 290.500833129883 290.53215637207 290.350305175781 290.185531616211 290.073840332031 290.036447143555 290.232565307617
290.974133300781 290.951449584961 290.180722045898 290.383602905273 292.098434448242 294.460223388672 296.228210449219 295.901794433594 296.526620483398 295.857070922852 294.048669433594 291.676898193359 288.636273193359 289.253707885742 286.829559326172 284.410327148438 285.52060546875 286.33095703125 286.252807617188 285.760452270508 285.166418457031 284.950576782227 286.557388305664 288.214700317383 287.686889648438 286.586938476563 286.888604736328 288.330206298828 289.430673217773 289.635299682617 289.433697509766 289.431527709961 289.634970092773 289.935354614258 290.460815429688 291.073159790039 291.53219909668 291.383053588867 291.128955078125 290.831680297852 290.565826416016 290.439761352539 290.728359985352
291.777081298828 292.130215454102 291.756411743164 290.964505004883 291.553146362305 293.475784301758 295.99697265625 297.22666015625 297.727337646484 297.09619140625 295.77721862793 294.449893188477 293.894985961914 293.138461303711 290.886993408203 288.27380065918 286.620336914062 285.642114257812 283.9517578125 283.692459106445 284.297280883789 284.865362548828 285.824395751953 288.178707885742 288.385803222656 287.462176513672 287.2912109375 289.154833984375 290.405401611328 290.496353149414 290.120568847656 290.066955566406 290.209533691406 290.407974243164 290.708465576172 291.190121459961 291.808453369141 291.928424072266 291.743298339844 291.486206054688 291.209201049805 290.981671142578 291.134112548828
-9999 292.362768554687 292.160424804687 290.747500610352 292.46794128418 295.38889465332 296.905319213867 297.72819519043 297.890463256836 297.360702514648 296.9908203125 297.445697021484 297.625042724609 296.969506835938 295.221038818359 292.890121459961 290.574893188477 288.349087524414 286.404409790039 284.759429931641 283.975915527344 284.653024291992 287.320822143555 289.95012512207 290.299865722656 288.891995239258 287.371536254883 289.649978637695 291.183389282227 291.184112548828 290.649472045898 290.673999023438 290.874829101563 290.993798828125 291.284774780273 291.713638305664 292.137319946289 292.201943969727 292.00299987793 291.781280517578 291.522674560547 291.262753295898 291.528109741211
-9999 -9999 292.112124633789 291.691925048828 292.896545410156 295.544549560547 298.408660888672 298.042449951172 298.400015258789 298.501098632812 298.444418334961 298.368603515625 297.4802734375 297.149969482422 296.319351196289 294.571475219727 292.008221435547 290.378436279297 290.024130249023 289.182159423828 287.351364135742 285.375674438477 289.232876586914 290.303024291992 290.658737182617 289.717761230469 287.567672729492 289.86784362793 291.629748535156 291.812728881836 291.356295776367 291.356900024414 291.502383422852 291.580020141602 291.857299804688 292.15827331543 292.258724975586 292.144442749023 291.973934936523 291.897506713867 291.852188110352 291.80456237793 292.092623901367
-9999 -9999 -9999 291.691259765625 291.65754699707 293.587274169922 298.113836669922 298.426385498047 297.985443115234 297.645080566406 297.557229614258 297.542346191406 296.549816894531 296.437051391602 296.133056640625 294.673455810547 291.839901733398 290.652377319336 291.057604980469 290.8720703125 290.281185913086 290.020434570312 291.071606445313 291.670880126953 291.571746826172 290.576193237305 289.081338500977 290.112661743164 291.700302124023 292.357238769531 292.312973022461 292.131048583984 292.094964599609 292.203952026367 292.282958984375 292.219857788086 291.971380615234 291.728265380859 291.710330200195 291.900283813477 292.028237915039 291.936129760742 292.256954956055
-9999 -9999 -9999 292.152972412109 291.517028808594 292.150024414062 296.012460327148 298.293295288086 297.600262451172 297.307571411133 297.41096496582 297.249630737305 296.390475463867 295.529205322266 294.680404663086 293.391711425781 291.521557617188 290.802661132812 290.465209960938 290.612014770508 291.117395019531 291.786242675781 292.424328613281 292.476596069336 292.251998901367 291.694735717773 290.908178710937 291.045434570312 291.993923950195 292.923049926758 293.367807006836 293.103637695312 292.581176757812 292.599139404297 292.467651367188 292.225247192383 292.035446166992 291.921310424805 291.9720703125 291.994003295898 291.965463256836 291.983721923828 292.551739501953
-9999 -9999 -9999 -9999 292.0166015625 292.511328125 293.770693969727 297.427700805664 297.373904418945 297.267562866211 297.3912109375 297.349942016602 296.814028930664 295.337768554688 293.884872436523 292.400994873047 290.884368896484 290.603851318359 290.988043212891 291.033569335938 291.250051879883 292.17431640625 293.023193359375 292.82512512207 292.64697265625 292.402508544922 291.910000610352 291.641177368164 292.356857299805 293.492172241211 294.307189941406 294.236108398438 293.652075195312 293.072613525391 292.634078979492 292.379244995117 292.320196533203 292.470391845703 292.610717773438 292.538391113281 292.394479370117 292.408856201172 292.887713623047
-9999 -9999 -9999 -9999 -9999 292.178186035156 292.002230834961 296.125546264648 297.015997314453 297.059066772461 -9999 297.51474609375 297.47548828125 296.586779785156 295.390777587891 293.641403198242 291.411590576172 290.973114013672 291.596685791016 291.459579467773 291.230499267578 291.81155090332 292.749758911133 292.991598510742 292.945434570312 292.736526489258 292.455242919922 292.246356201172 292.002542114258 292.713653564453 293.725524902344 294.166156005859 293.818646240234 293.424118041992 292.930999755859 292.501766967773 292.312377929688 292.413452148438 292.717147827148 292.915191650391 292.927822875977 292.847375488281 293.336340332031
-9999 -9999 -9999 -9999 -9999 292.356555175781 293.817202758789 295.574551391602 297.215966796875 297.348297119141 -9999 297.336456298828 297.521270751953 297.106552124023 296.58772277832 295.475064086914 293.577053833008 292.980349731445 292.551190185547 291.229583740234 290.083795166016 290.383557128906 292.336291503906 293.202346801758 293.33952331543 293.094403076172 292.830477905273 292.879574584961 291.940814208984 291.660873413086 291.965405273438 292.471240234375 293.166943359375 293.814581298828 293.779418945312 293.294119262695 292.784625244141 292.625836181641 292.730422973633 292.826950073242 293.006945800781 293.378329467773 293.795834350586
-9999 -9999 -9999 -9999 -9999 -9999 293.444219970703 295.086358642578 296.609210205078 297.063430786133 296.947442626953 -9999 297.684411621094 296.869723510742 296.425735473633 296.061911010742 295.242822265625 294.377783203125 294.019778442383 291.553756713867 288.775146484375 288.158648681641 291.060650634766 291.997213745117 292.481399536133 292.830224609375 293.087991333008 293.08635559082 292.947253417969 292.687072753906 292.773922729492 293.574383544922 294.611346435547 295.260369873047 295.09260559082 294.335159301758 293.408316040039 292.845742797852 292.812933349609 292.933807373047 293.24970703125 293.792880249023 294.197689819336
-9999 -9999 -9999 -9999 -9999 -9999 -9999 294.038641357422 295.244226074219 296.31184387207 296.952239990234 297.046655273438 298.218969726563 298.163677978516 298.116226196289 298.021405029297 297.557806396484 296.347894287109 295.95827331543 293.294677734375 289.468142700195 286.710177612305 288.261715698242 289.498010253906 290.993759155273 292.548376464844 293.752752685547 293.950067138672 294.321612548828 294.471710205078 294.580883789063 294.773910522461 294.306991577148 295.100341796875 295.55778503418 295.449459838867 294.915914916992 294.394845581055 294.287265014648 294.263977050781 294.293194580078 294.434292602539 294.922549438477
-9999 -9999 -9999 -9999 -9999 -9999 -9999 -9999 293.77483215332 295.479949951172 296.512255859375 296.866519165039 298.160488891602 298.536093139648 298.896606445312 298.953356933594 298.33088684082 297.310501098633 296.382015991211 293.871612548828 290.268389892578 286.989755249023 287.567465209961 288.31594543457 290.041976928711 292.31340637207 294.295986938477 294.565737915039 294.159030151367 294.412155151367 295.166961669922 295.523275756836 292.532479858398 292.724923706055 294.212036132812 295.642568969727 296.077178955078 296.079864501953 295.864505004883 295.593368530273 295.419625854492 295.433453369141 295.451617431641
-9999 -9999 -9999 -9999 -9999 -9999 -9999 -9999 -9999 294.719100952148 296.239117431641 296.955395507813 297.239428710937 297.501458740234 298.422286987305 299.117785644531 298.802694702148 298.675912475586 296.607125854492 293.090576171875 289.268771362305 286.500662231445 286.477395629883 287.821572875977 289.984390258789 292.376391601562 294.286920166016 294.516363525391 293.88180847168 293.706359863281 294.070642089844 294.346353149414 291.782949829102 293.030410766602 294.558364868164 295.716821289063 296.46491394043 296.803854370117 296.728451538086 296.612228393555 296.484259033203 296.324618530273 296.208920288086
-9999 -9999 -9999 -9999 -9999 -9999 -9999 -9999 -9999 295.437713623047 296.819793701172 297.721353149414 297.224600219727 297.464163208008 -9999 298.623547363281 299.470858764648 299.760678100586 297.750909423828 294.404556274414 290.204125976563 286.03356628418 284.979830932617 287.343444824219 290.197967529297 292.660415649414 294.2796875 294.58994140625 294.092572021484 293.877517700195 293.892874145508 293.704104614258 292.18215637207 293.272540283203 295.029922485352 296.347631835937 296.672885131836 297.237118530273 297.294659423828 297.067932128906 296.853060913086 296.877966308594 296.959802246094
-9999 -9999 -9999 -9999 -9999 -9999 -9999 -9999 295.32649230957 296.597778320312 297.540866088867 298.251647949219 298.213317871094 298.072149658203 298.1533203125 -9999 299.772232055664 300.747695922852 299.31549987793 296.461242675781 292.46471862793 287.948468017578 285.573809814453 287.06369934082 289.682113647461 292.213259887695 293.842129516602 294.208316040039 293.748016357422 293.680633544922 294.046762084961 294.307852172852 292.352944946289 293.329244995117 295.346954345703 297.078048706055 297.653005981445 297.837503051758 297.666488647461 297.321487426758 297.124087524414 297.297155761719 297.479089355469
-9999 -9999 -9999 -9999 -9999 -9999 -9999 -9999 -9999 295.31135559082 296.556637573242 297.870529174805 297.949508666992 298.458767700195 298.552917480469 298.513940429688 -9999 -9999 299.246438598633 298.057540893555 295.453988647461 291.630081176758 287.75862121582 286.58310546875 288.043670654297 290.414929199219 292.031106567383 293.49358215332 294.089730834961 294.609313964844 294.873382568359 294.480465698242 292.800021362305 294.379656982422 295.678115844727 296.374349975586 296.887002563477 297.912222290039 298.208325195312 298.063613891602 297.960723876953 298.184713745117 297.852365112305
-9999 -9999 -9999 -9999 -9999 -9999 -9999 -9999 -9999 -9999 294.923025512695 295.862274169922 297.434295654297 298.901235961914 299.213485717773 298.900091552734 -9999 -9999 299.18327331543 299.277740478516 298.218560791016 294.989700317383 290.055252075195 286.593606567383 285.778991699219 287.364422607422 290.388320922852 292.537368774414 294.163339233398 294.978958129883 294.952319335937 294.357476806641 294.462164306641 294.064218139648 294.079086303711 294.791650390625 296.167987060547 297.443280029297 298.38850402832 298.678085327148 298.591458129883 298.482650756836 298.348251342773
-9999 -9999 -9999 -9999 -9999 -9999 -9999 -9999 -9999 -9999 -9999 -9999 295.663708496094 297.463919067383 298.75927734375 299.174548339844 298.854940795898 -9999 -9999 299.65608215332 299.378332519531 297.594854736328 292.929132080078 287.616558837891 285.159072875977 286.204302978516 289.882821655273 291.761801147461 292.994165039063 294.215270996094 295.045538330078 295.089804077148 294.759652709961 294.096377563477 294.074279785156 294.869290161133 296.260296630859 297.111712646484 298.080044555664 298.632949829102 298.780294799805 298.728210449219 298.986755371094
-9999 -9999 -9999 -9999 -9999 -9999 -9999 -9999 -9999 -9999 -9999 -9999 -9999 297.573382568359 298.883285522461 299.242623901367 299.040469360352 299.114956665039 -9999 -9999 299.9955078125 299.594418334961 296.839266967773 291.333825683594 287.328567504883 286.382891845703 288.724038696289 291.629385375977 292.936660766602 294.083740234375 294.981127929687 295.290283203125 294.87158203125 293.957809448242 293.249557495117 292.549664306641 292.111373901367 295.34049987793 297.818698120117 298.686370849609 298.642535400391 298.610159301758 298.769509887695
-9999 -9999 -9999 -9999 -9999 -9999 -9999 -9999 -9999 -9999 -9999 -9999 -9999 297.998577880859 299.610336303711 300.159259033203 299.526434326172 299.192254638672 -9999 -9999 -9999 -9999 299.082904052734 296.290454101562 291.824157714844 288.019219970703 287.236953735352 290.431900024414 292.208624267578 293.46061706543 294.307608032227 294.712188720703 294.490020751953 293.553219604492 292.135009765625 290.699496459961 290.065093994141 292.585113525391 296.313577270508 298.053359985352 298.196948242187 297.975018310547 298.687518310547
-9999 -9999 -9999 -9999 -9999 -9999 -9999 -9999 -9999 -9999 -9999 -9999 -9999 296.735455322266 298.498672485352 299.977307128906 299.911666870117 299.50993347168 -9999 -9999 -9999 -9999 -9999 298.56813659668 294.682830810547 289.717962646484 286.485354614258 288.26662902832 290.481237792969 291.721069335938 292.511514282227 293.516452026367 294.008908081055 293.14938659668 292.109436035156 291.287646484375 290.965579223633 291.685330200195 294.954693603516 296.926834106445 297.458062744141 297.452328491211 298.868319702148
-9999 -9999 -9999 -9999 -9999 -9999 -9999 -9999 -9999 -9999 -9999 -9999 -9999 -9999 296.84049987793 297.942623901367 299.972695922852 300.770376586914 300.499963378906 -9999 -9999 -9999 -9999 299.464923095703 297.221405029297 293.014868164062 287.872271728516 287.421734619141 289.786749267578 290.747894287109 291.113635253906 292.177331542969 292.430456542969 292.498989868164 292.060562133789 291.69118347168 291.810220336914 291.178457641602 294.102471923828 296.802291870117 297.940689086914 297.500967407227 299.105874633789
