# Supplementary material for: Automatic variable selection in ecological niche modeling: A case study using Cassin’s Sparrow (Peucaea cassinii)
Source: PLoS One. 2022 Jan 21;17(1):e0257502. doi: 10.1371/journal.pone.0257502 (PMC8782318; doi:10.1371/journal.pone.0257502)
Supplement: S1 File — Compressed file folder containing input data and example scripts used in the study. (ZIP) [file pone.0257502.s002.zip › S2_File-Data-and-Scripts/input/merra/M06.asc]

NCOLS 43 
NROWS 34 
XLLCORNER -118.8125 
YLLCORNER 23.75 
CELLSIZE 0.5 
NODATA_value -9999 
122.378704833984003 121.959381103516 121.885101318359 120.305174255371 120.035610198975 120.479198455811 120.413748931885 119.143112945557 117.733937072754 116.102367401123 115.749826049805 117.763687896729 120.002158355713 118.721846008301 123.606819152832 126.228343200684 119.457334136963 120.021280670166 119.902017974854 119.771011352539 120.670595550537 122.827969360352 122.36731262207 127.334993743896 126.433433532715 121.309191131592 114.865981292725 101.941597747803 103.282667541504 106.224361419678 107.092845916748 105.782559967041 110.347238922119 109.745412445068 111.344867706299 113.851612854004 115.08396987915 117.386038970947 118.92093963623 120.310775756836 121.882499694824 123.714525604248 124.998357391357
117.914417266846 116.644414520264 116.939318084717 118.405730438232 118.841930389404 119.341244506836 120.717372131348 119.111866760254 117.503034210205 115.97127532959 115.140393829346 115.848780822754 119.697987365723 117.942435455322 121.33491897583 123.211618804932 116.986596679687 113.374670410156 114.544327545166 117.649543762207 121.132801818848 124.383068847656 130.359240722656 127.225617980957 123.551265716553 119.248733520508 112.429871368408 100.65015335083 101.864206695557 104.089935302734 104.818286895752 104.48445892334 108.272727966309 108.341680908203 110.141887664795 112.685681152344 114.325924682617 116.804232788086 119.06247177124 120.959659576416 122.748197174072 124.607313537598 125.920777893066
118.262635803223 119.652410888672 119.419366455078 117.825254821777 116.237129211426 115.335026550293 115.442207336426 116.013740539551 116.797946166992 115.820693969727 114.81117401123 115.778286743164 118.415408325195 117.666177368164 122.1774559021 122.515065002441 112.658718109131 120.347408294678 119.272196960449 119.112358093262 120.111473846436 120.9544090271 122.354451751709 123.869119262695 127.844547271729 125.547805023193 111.159748077393 102.418506622314 102.627392578125 103.548149108887 103.679091644287 103.449091339111 105.939954376221 107.287592315674 109.242855072021 111.534697723389 113.683397674561 116.299932098389 118.721984100342 120.970752716064 123.061679840088 124.984322357178 126.551955413818
116.197970581055 113.758864593506 116.399666595459 116.933141326904 115.747287750244 116.304165649414 119.995626831055 115.369332885742 116.395478057861 115.093055725098 112.83122253418 112.661069488525 116.373392486572 116.396947479248 118.944232940674 118.67045135498 112.018440246582 114.986152648926 116.426145172119 118.336494445801 122.201952362061 128.19167175293 131.061837768555 135.946308898926 126.912929534912 113.341645050049 107.113214111328 105.787725830078 103.386036682129 101.78052520752 101.736365509033 103.203213500977 103.68078918457 106.003282928467 108.207305908203 110.499489593506 113.291249847412 115.877291107178 118.461308288574 120.815391540527 122.966101837158 125.003578948975 127.013594818115
111.444435119629 113.456439208984 112.730938720703 113.243650817871 111.519371032715 109.902931213379 110.87082901001 111.773801422119 115.508069610596 116.919040679932 117.28154296875 118.769743347168 121.275590515137 121.526625061035 117.067802429199 112.742241668701 113.136217498779 114.298040008545 116.462828063965 119.281036376953 118.872386169434 114.618795776367 124.668283081055 118.570372772217 118.538627624512 117.340468597412 106.637316894531 101.617932128906 99.4084808349609 98.6813316345215 99.635237121582 101.979164123535 102.007118225098 105.18370513916 107.585124969482 109.882911682129 113.134775543213 115.699430084229 118.24955291748 120.673244476318 122.945489501953 125.083168029785 127.175270080566
109.211149597168 109.409202575684 109.930381774902 111.494452667236 110.312164306641 110.57038269043 114.742447662354 109.238120269775 112.020994567871 112.09587097168 110.724269104004 111.638571166992 118.18659362793 119.7501121521 116.545822143555 113.725744628906 115.528028869629 116.814210510254 119.608453369141 120.679256439209 124.232214355469 132.581666564941 131.975965881348 126.940999603271 118.069053649902 110.383644866943 107.431960296631 101.34381942749 97.923104095459 96.352424621582 97.4806327819824 101.013770294189 100.177216339111 104.477735900879 107.205223083496 109.358878326416 112.734447479248 115.209819793701 117.94382019043 120.618827819824 123.090018463135 125.347252655029 127.813079071045
111.295738983154 103.002827453613 106.306330871582 105.999903869629 106.978401184082 108.41908416748 108.818274688721 109.139252471924 111.85968170166 116.362167358398 120.332484436035 121.377599334717 118.229875946045 116.114245605469 114.652992248535 113.435591888428 112.717986297607 116.202538299561 115.624829101562 117.961177825928 121.624647521973 123.724834442139 123.859630584717 118.542894744873 115.091651916504 111.912707519531 107.078881835937 105.994055175781 99.2997756958008 96.0404243469238 97.7280815124512 102.250709533691 98.5569839477539 104.160710144043 107.341438293457 109.582194519043 113.741301727295 116.036766815186 118.668511962891 121.464160919189 124.189627838135 126.655589294434 128.93484954834
114.605513000488 105.973889160156 104.96171875 105.446148681641 106.359661102295 106.033913421631 104.054999542236 106.468933868408 104.670622253418 103.740467071533 105.727456665039 110.906461334229 114.685556793213 113.353598022461 112.184371948242 113.346790313721 116.540837097168 113.00394744873 114.257239532471 116.035358428955 116.963078308105 116.843102264404 118.19418258667 118.121545410156 119.528518676758 117.459898376465 109.014577484131 108.261934661865 103.442774200439 98.953426361084 98.2530708312988 102.005735778809 99.0998397827148 105.161150360107 107.762958526611 109.185631561279 113.183638763428 115.781838226318 119.103456115723 122.212490081787 124.897735595703 127.23176651001 129.839987945557
113.900563812256 105.13207244873 96.541374206543 98.226782989502 101.569576263428 105.12738571167 108.084272003174 105.651758575439 105.187429046631 108.395313262939 111.91798324585 112.858823394775 115.791666412354 114.275131225586 115.450191497803 116.605503845215 114.837403869629 116.126356506348 116.149955749512 114.830764770508 114.67476272583 117.313449859619 117.810245513916 117.077592468262 115.740547180176 113.541807556152 110.300256347656 106.810827636719 102.76763458252 100.569812774658 101.250971984863 103.921713256836 100.402780151367 105.445111083984 108.365623474121 110.622387695313 114.819412231445 116.927993774414 119.590019226074 122.697059631348 125.935897064209 128.874293518066 130.733631896973
114.099019622803 107.229281616211 104.203610229492 102.530311584473 102.43342590332 103.498463439941 104.220421600342 98.6675712585449 102.09582901001 105.53491973877 108.625011444092 112.003260040283 112.564984893799 114.000684356689 111.48779296875 111.112609863281 117.266725158691 115.67188873291 117.958679199219 116.654445648193 115.152236175537 116.945616149902 115.099046325684 117.856475067139 118.219146728516 116.543479156494 113.637399291992 104.531759643555 103.260777282715 101.84020614624 101.600145721436 104.326274871826 105.161327362061 107.936824798584 109.694271087646 111.374563598633 114.267167663574 117.479277038574 120.792504882813 123.713874816895 126.200545501709 128.473918151855 131.481571960449
118.318236541748 106.212017059326 103.439586639404 105.251229095459 104.915672302246 105.240199279785 108.780055236816 107.511769104004 105.734702301025 107.129062652588 110.080103302002 112.112275695801 112.259870910645 117.485050964355 113.794372558594 110.078265380859 115.22996673584 115.264402770996 116.379504394531 116.76927947998 116.706005859375 116.884883880615 117.8864402771 110.867332458496 108.921680450439 109.596075439453 108.128126525879 104.631410217285 101.435288238525 102.116016387939 104.342301177979 105.281172180176 106.014009094238 108.143161010742 110.627655029297 113.354246520996 116.349294281006 119.490145111084 122.588543701172 125.541355133057 128.182065582275 130.401733398438 132.338623046875
115.470404052734 113.422785186768 109.934156036377 107.346305847168 105.326946258545 105.307823944092 107.423528289795 104.225572967529 103.607874298096 105.974998474121 109.469287872314 111.599267578125 109.342321777344 113.63451385498 114.337924957275 112.178690338135 110.40369720459 113.045323181152 114.166273498535 115.708591461182 116.371831512451 114.673764801025 111.172708892822 110.424522399902 113.427883148193 114.411956787109 108.928424072266 105.237957763672 105.352235412598 105.194023132324 105.596152496338 107.669992828369 109.19631729126 110.416290283203 112.18306350708 114.631449127197 117.710308837891 121.384295654297 124.548278808594 127.083019256592 129.229182434082 131.269161987305 133.20456237793
116.476441955566 114.058238220215 112.531590270996 111.407141113281 107.595508575439 104.133934783936 104.129954528809 105.032627868652 103.569276428223 103.633411407471 104.936412811279 107.085693359375 113.763916015625 107.564204406738 112.657279968262 117.943250274658 111.562007904053 113.187282562256 113.21869430542 114.19083404541 115.70696182251 116.099826812744 110.462284088135 107.224256896973 108.48840713501 109.932421875 107.706295013428 106.806484222412 105.976020812988 106.871894836426 108.20107421875 108.630448150635 109.720969390869 111.357858276367 113.213829040527 115.754021453857 119.2848777771 122.755001068115 125.776280975342 128.456722259521 130.857788085938 132.958880615234 134.282513427734
124.381018829346 120.036441802979 115.579563140869 111.002355957031 107.498977661133 106.189928436279 106.656217193604 101.586496734619 102.941585540771 103.768947601318 104.309387969971 105.645729827881 105.78190536499 106.120333862305 108.157943725586 110.936306762695 113.15428314209 114.499449157715 116.167992401123 115.527397155762 113.470790100098 111.882906341553 113.608876800537 108.038306427002 109.057731628418 111.820709991455 109.692079925537 106.407247161865 106.738619995117 107.846893310547 108.844493103027 109.599433898926 111.769050598145 112.951723480225 114.849617004395 117.281056976318 119.890032958984 123.510540771484 126.555366516113 129.168006896973 131.495501708984 133.594737243652 134.973240661621
-9999 127.809013366699 127.080986022949 120.591053771973 109.695343017578 103.842523956299 108.612769317627 103.83218460083 104.073284912109 104.284828186035 103.788062286377 102.989360809326 103.112133026123 103.253858947754 105.143489837646 107.673303222656 109.500413513184 111.156187438965 112.314027404785 114.454513549805 115.37149810791 112.77494430542 107.234264373779 105.680543518066 106.305587768555 108.374821472168 110.339614105225 105.98883895874 106.265576934814 108.472660064697 110.051673126221 109.79571762085 112.907369232178 113.803199768066 115.946083068848 118.767980957031 121.263918304443 124.501485443115 127.304447174072 129.739730834961 131.981858825684 134.121115112305 135.654611206055
-9999 -9999 125.631078338623 118.736093139648 112.019588470459 107.458093261719 106.018701171875 106.932836914063 105.086829376221 104.276294708252 104.139233398437 103.71926574707 103.470217895508 102.573262023926 103.708518981934 105.738204956055 107.245156860352 109.531362915039 110.263327789307 109.311260223389 110.276112365723 113.632674407959 101.133156585693 109.385462188721 108.376262664795 106.57805480957 113.626490783691 106.224171447754 106.318322753906 108.619525909424 110.254195404053 110.203661346436 114.085820770264 114.893912506104 117.177783966064 120.066757202148 122.151343536377 124.950226593018 127.611867523193 129.966423034668 132.22718963623 134.527017211914 136.182119750977
-9999 -9999 -9999 125.521604919434 116.619327545166 108.16965713501 102.855197906494 108.321781158447 106.327082824707 105.444980621338 105.148548126221 103.908689880371 104.481492614746 103.115911865234 103.172832489014 104.828705596924 107.187096405029 107.704558563232 106.666876983643 107.929580688477 109.451065063477 108.550453948975 105.333907318115 106.923820495605 106.850742340088 107.33943862915 110.301393890381 107.574727630615 106.73337020874 108.843936920166 110.787561798096 110.496878814697 115.291855621338 115.460371398926 117.813865661621 121.002192687988 122.858795928955 125.574927520752 128.078327941895 130.242172241211 132.504357910156 135.11540222168 136.856979370117
-9999 -9999 -9999 124.705055999756 117.616119384766 109.667303466797 103.785679626465 107.181651306152 106.943852233887 106.547317504883 106.111991882324 105.266979217529 104.52933883667 104.123625946045 104.323215484619 105.270637512207 106.817390441895 107.739936828613 108.677677154541 107.200927734375 105.941066741943 106.974870300293 104.617338562012 107.413313293457 107.127796173096 106.718330383301 109.398979187012 108.432548522949 107.613031768799 109.201686859131 110.676335906982 110.447625732422 116.335760498047 116.143627929687 118.532501220703 121.907109069824 123.653547668457 126.649873352051 128.917926025391 130.951606750488 133.146640014648 135.636326599121 137.393809509277
-9999 -9999 -9999 -9999 122.222980499268 113.70904083252 107.292911529541 104.26541519165 108.469438171387 108.393535614014 106.266002655029 106.007387542725 105.575887298584 104.585816192627 105.208679199219 106.330584716797 106.563621520996 106.601524353027 106.079996490479 106.984470367432 107.687693023682 106.49644317627 104.93325958252 106.131159210205 106.439517974854 106.747904205322 108.179730987549 108.487451934814 107.56196975708 108.147552490234 109.965158081055 112.225794219971 115.024701690674 116.966521453857 119.077819824219 121.484593200684 124.094087219238 126.718855285645 129.192378234863 131.646293640137 133.888223266602 135.831188964844 138.168566894531
-9999 -9999 -9999 -9999 -9999 118.268891906738 112.233924865723 101.86270904541 106.798962402344 108.699981689453 -9999 107.257753753662 106.119649505615 104.835122680664 104.504318237305 105.357620239258 106.97914276123 106.986112976074 106.443644714355 106.188995361328 105.563566589355 104.37028503418 106.09196472168 104.260911560059 105.468788146973 107.282958984375 106.774007415771 107.755007171631 108.81304473877 107.775928497314 107.56009979248 110.597948455811 112.086736297607 117.195959472656 120.268795013428 122.230537414551 124.807635498047 126.779827880859 128.994429016113 131.530326843262 134.099998474121 136.413754272461 138.548739624023
-9999 -9999 -9999 -9999 -9999 120.735430908203 110.769889831543 107.441093444824 106.762584686279 107.841129302979 -9999 108.553561401367 106.838864135742 105.057057189941 103.385246276855 103.150048828125 104.865669250488 104.313606262207 104.405947875977 106.491226196289 107.389987945557 104.772538757324 104.690458679199 103.247888183594 104.19019317627 105.789180755615 105.961510467529 106.540557098389 108.789089202881 109.32251739502 110.227281188965 113.253460693359 113.122088623047 117.512785339355 120.746997833252 122.943737030029 125.124234771729 126.677439117432 128.9350440979 131.427856445312 134.02619934082 136.612109375 138.821850585937
-9999 -9999 -9999 -9999 -9999 -9999 121.648183441162 111.566988372803 109.242958831787 109.583026885986 110.436882019043 -9999 108.546659851074 106.550806427002 104.644515991211 103.67663192749 104.073127746582 103.894844055176 103.901077270508 106.213649749756 107.723091888428 105.606269073486 103.435303497314 102.645624542236 103.707775115967 104.884659576416 104.788304138184 106.022227478027 107.655823516846 108.421287536621 109.100142669678 110.599182891846 112.373358917236 117.803324890137 121.79162979126 124.333644104004 126.351759338379 127.828553771973 129.752130126953 132.075286865234 134.565948486328 136.948501586914 138.970352172852
-9999 -9999 -9999 -9999 -9999 -9999 -9999 118.109473419189 114.412380218506 111.656753540039 110.506293487549 111.150207519531 109.540222167969 106.911735534668 104.69645690918 103.296379852295 102.801665496826 103.044762420654 102.28152923584 105.252136230469 108.801665496826 109.1296043396 107.295528411865 105.041576385498 103.799503326416 103.309577178955 103.211974334717 104.58861618042 105.075539398193 106.591278076172 108.945774841309 111.222943115234 111.264727783203 113.0130027771 118.077087402344 123.703189086914 126.997723388672 128.918597412109 131.047956848145 133.296630859375 135.354756164551 136.969795227051 138.333015441895
-9999 -9999 -9999 -9999 -9999 -9999 -9999 -9999 119.318226623535 114.873966217041 112.027209472656 111.006539154053 111.298598480225 108.635241699219 106.939380645752 105.693851470947 104.010849761963 103.739554595947 103.221936035156 103.867034912109 106.06067276001 108.954929351807 107.072574615479 106.734073638916 104.808471679688 102.454759979248 101.521840667725 102.875521087646 104.93148727417 105.022594451904 105.006275939941 107.154829406738 111.254487609863 114.619255828857 118.342540740967 122.660684967041 127.136265563965 129.018382263184 130.997067260742 132.850639343262 134.600541687012 136.272366333008 137.634768676758
-9999 -9999 -9999 -9999 -9999 -9999 -9999 -9999 -9999 119.117771148682 113.923407745361 110.404718017578 111.620977783203 109.864037322998 108.777885437012 107.273397064209 104.329557800293 103.859574890137 103.786727905273 105.072330474854 107.307181549072 109.147560119629 106.26407623291 105.985682678223 103.949672698975 101.613946533203 101.210977172852 102.925588989258 104.382881164551 106.757801055908 107.731394195557 106.627082061768 114.006958770752 112.954872131348 117.4704246521 123.275888824463 124.656014251709 127.415236663818 129.57186050415 131.456275939941 133.28731842041 135.143096923828 136.491851806641
-9999 -9999 -9999 -9999 -9999 -9999 -9999 -9999 -9999 121.256824493408 115.980111694336 112.056198120117 111.790023803711 111.599103546143 -9999 109.201714324951 106.23722076416 105.263282775879 104.569132232666 104.382873535156 106.07779006958 109.565534973145 106.931489562988 105.221043395996 102.667163848877 100.861231231689 101.325489807129 102.127406311035 103.4458152771 104.770458221436 105.759166717529 106.833043670654 111.949480438232 113.213465881348 117.060508728027 121.649112701416 124.270117950439 126.400238800049 128.02120513916 129.693481445312 131.675654602051 133.988998413086 135.873397827148
-9999 -9999 -9999 -9999 -9999 -9999 -9999 -9999 125.262222290039 121.842430114746 117.646696472168 113.44857635498 111.149736022949 111.263944244385 111.403827667236 -9999 108.538679504395 107.319612121582 105.616736602783 104.61169052124 105.412599945068 108.013339996338 107.512027740479 105.534900665283 102.597629547119 100.57650604248 100.922466278076 101.904430389404 103.365668487549 105.620006561279 106.632967376709 105.688156890869 110.594107818604 112.498580169678 116.482326507568 120.48327331543 122.094190216064 124.33062210083 126.568164825439 128.824234008789 130.922216796875 132.775798034668 134.891484069824
-9999 -9999 -9999 -9999 -9999 -9999 -9999 -9999 -9999 122.742191314697 119.02891998291 114.629137420654 111.766912078857 108.544918823242 110.387882232666 112.217762756348 -9999 -9999 107.392110443115 105.660285949707 104.819507598877 105.278017425537 106.460164642334 106.341005706787 103.08158493042 100.31060256958 101.104263305664 100.471450805664 101.696918487549 102.483577728271 102.949923706055 104.229081726074 110.004972839355 109.676601409912 112.263404846191 116.225257110596 118.908578491211 123.110433959961 125.290074920654 127.132976531982 129.103761291504 131.397789001465 134.127586364746
-9999 -9999 -9999 -9999 -9999 -9999 -9999 -9999 -9999 -9999 121.063274383545 117.384239959717 112.350493621826 109.407470703125 109.651615142822 110.760008239746 -9999 -9999 109.028424072266 106.82975769043 104.770377349854 104.269792175293 104.787809753418 106.098539733887 105.031642913818 102.63335647583 100.70997467041 100.207704162598 100.374025726318 101.200759887695 102.933042144775 105.076538848877 103.488105010986 108.035678100586 111.193634033203 113.924670410156 117.880223846436 119.524797821045 123.136204528809 126.18469619751 128.522120666504 130.499253845215 132.342893981934
-9999 -9999 -9999 -9999 -9999 -9999 -9999 -9999 -9999 -9999 -9999 -9999 116.747074127197 113.586278533936 110.690586090088 109.730464935303 111.398294830322 -9999 -9999 107.874996185303 105.935900115967 104.093102264404 103.340850067139 105.638093566895 105.632457733154 103.392049407959 100.525714111328 100.180584716797 99.9180633544922 99.387149810791 99.7962882995605 101.928435516357 103.193016815186 104.774694824219 106.348377227783 108.271184539795 111.46040802002 119.068354797363 121.708711242676 124.03023147583 126.547150421143 129.074530029297 132.131219482422
-9999 -9999 -9999 -9999 -9999 -9999 -9999 -9999 -9999 -9999 -9999 -9999 -9999 115.096993255615 112.362766265869 110.930927276611 110.027503967285 110.923988342285 -9999 -9999 106.914916992188 105.242560577393 102.890076446533 103.471277618408 104.642936706543 104.016289520264 100.52110824585 99.1259483337402 99.2277732849121 98.9554710388184 98.7546211242676 99.1037399291992 98.3531539916992 101.893251037598 102.905059814453 103.984155273438 108.0462059021 110.215230560303 118.707823181152 124.174770355225 127.029839324951 129.346284484863 130.86118927002
-9999 -9999 -9999 -9999 -9999 -9999 -9999 -9999 -9999 -9999 -9999 -9999 -9999 117.230067443848 113.03942489624 110.316821289063 110.666432189941 110.707667541504 -9999 -9999 -9999 -9999 104.740787506104 102.670272827148 102.16552734375 102.431337738037 102.046068572998 98.4725395202637 97.0061027526855 96.2902030944824 96.1804374694824 96.8937026977539 99.4432876586914 99.6511901855469 102.593215942383 106.422822570801 108.622292327881 110.536238861084 116.365116119385 119.862606048584 123.79352722168 130.374127197266 130.211138916016
-9999 -9999 -9999 -9999 -9999 -9999 -9999 -9999 -9999 -9999 -9999 -9999 -9999 118.405511474609 114.953601837158 111.805503082275 110.68494644165 110.799771881104 -9999 -9999 -9999 -9999 -9999 104.78021697998 101.864212036133 100.742491912842 102.975541687012 99.9021896362305 99.3748931884766 99.093433380127 98.3080879211426 97.0374206542969 97.4229675292969 99.5706588745117 103.000953674316 105.523910522461 105.748792266846 107.688837432861 114.407710266113 121.522983551025 126.737539672852 128.975308227539 130.546572875977
-9999 -9999 -9999 -9999 -9999 -9999 -9999 -9999 -9999 -9999 -9999 -9999 -9999 -9999 117.17308807373 114.695290374756 111.79475479126 109.9336769104 109.671279144287 -9999 -9999 -9999 -9999 106.248742675781 102.406448364258 99.4682144165039 100.875901031494 99.9589149475098 96.5166213989258 97.3926963806152 98.624755859375 96.8093856811523 102.262742614746 99.9871429443359 101.543296813965 104.815927124023 106.335745239258 110.11155090332 109.883430480957 116.676467895508 124.325733947754 126.491310119629 133.433753967285
