# Supplementary material for: Automatic variable selection in ecological niche modeling: A case study using Cassin’s Sparrow (Peucaea cassinii)
Source: PLoS One. 2022 Jan 21;17(1):e0257502. doi: 10.1371/journal.pone.0257502 (PMC8782318; doi:10.1371/journal.pone.0257502)
Supplement: S1 File — Compressed file folder containing input data and example scripts used in the study. (ZIP) [file pone.0257502.s002.zip › S2_File-Data-and-Scripts/input/merra/M12.asc]

NCOLS 43 
NROWS 34 
XLLCORNER -118.8125 
YLLCORNER 23.75 
CELLSIZE 0.5 
NODATA_value -9999 
0.645581394433975 0.599479472637176 0.718978011608124 0.732296091318131 0.728722751140594 0.757017934322357 0.860131174325943 1.10311189293861 1.16128343343735 0.936867505311966 0.607955753803253 0.400279524922371 0.467066791653633 0.329212775826454 0.154369052499533 0.110541934520006 0.279436814785004 0.354571950435638 0.53485364317894 0.740053832530975 0.897001510858536 0.959688663482666 0.994781017303467 0.445348560810089 0.226931609213352 0.461553560197353 0.972173458337784 1.03095846772194 0.549400669336319 0.291009999811649 0.313475488126278 0.463836801052093 0.335326421260834 0.366283601522446 0.284751631319523 0.180713839828968 0.171541307866573 0.142101894319057 0.174916972219944 0.237499177455902 0.290803545713425 0.309971246123314 0.344539102911949
0.641075485944748 0.694769334793091 0.791925001144409 0.898066353797913 0.879133969545364 0.808926457166672 0.812933951616287 1.05015447735786 1.08102803230286 0.923133820295334 0.643983635306358 0.381356760859489 0.5340186804533 0.482668608427048 0.376555010676384 0.623698648810387 1.32646636962891 0.917935562133789 0.705384874343872 0.632555305957794 0.594662529230118 0.523427510261536 0.593268609046936 0.358096927404404 0.265917882323265 0.490011593699455 0.970256346464157 0.859670799970627 0.49215649664402 0.324925884604454 0.37836662530899 0.520796599984169 0.370566692948341 0.343067064881325 0.272823549807072 0.199521440267563 0.177923201024532 0.131998167932034 0.101730097830296 0.100544959306717 0.119804610311985 0.14904917627573 0.197589160501957
0.643492156267166 0.728056812286377 0.860445117950439 0.939410471916199 0.910139709711075 0.797419166564941 0.682798933982849 0.824231791496277 0.887254101037979 0.837738305330276 0.720449435710907 0.620247173309326 0.720980834960937 0.664110964536667 0.691781342029572 0.851953148841858 1.05019966959953 0.718504446744919 0.814707952737808 0.698288142681122 0.485433432459831 0.400885480642319 0.423296731710434 0.246908216178417 0.279928274452686 0.500508168339729 0.780740159749985 0.954998534917831 0.77959378361702 0.625830501317978 0.543263310194016 0.497306287288666 0.378152787685394 0.313659793138504 0.255576930940151 0.217214205861092 0.212816350162029 0.206314735114574 0.18152139633894 0.145486455410719 0.11176758185029 0.0961614452302456 0.119924189895391
0.435178706049919 0.428304666280746 0.564045852422714 0.743846958875656 0.791944146156311 0.684048697352409 0.486910489201546 0.518999698758125 0.716102886199951 0.791302233934402 0.766153186559677 0.732245033979416 0.789413565397263 0.896465373039246 1.01903912425041 1.04262507557869 0.863408526778221 0.478202471137047 0.671199360489845 0.736991256475449 0.622215750813484 0.407657091319561 0.132598142325878 0.307493542134762 1.14603739976883 1.85354245901108 1.69529242515564 1.201127576828 0.806539899110794 0.533660963177681 0.331983250379562 0.168554937839508 0.19457551240921 0.171243551373482 0.153384163975716 0.142719627916813 0.136569209396839 0.165738232433796 0.191141898930073 0.198478072881699 0.194477631151676 0.187118589878082 0.165802776813507
0.680012801289558 0.383389359712601 0.378147774934769 0.489408418536186 0.543318599462509 0.460871648788452 0.254489603638649 0.253439632058144 0.427534106373787 0.618789732456207 0.705304783582687 0.606142902374268 0.374199485778809 0.631296801567078 0.954221397638321 1.06922560334206 0.862170922756195 0.798192155361175 0.719184213876724 0.739282816648483 0.727719730138779 0.560980352759361 0.386168298125267 1.31735831797123 1.85848569869995 1.90271904468536 1.6446750164032 1.23134589195251 0.627972322702408 0.260908327996731 0.0596594825387001 -0.0927858509123325 0.00609479174017906 -0.00961143728345632 0.0333992308005691 0.0922903627157211 0.106775769591331 0.150754174590111 0.172403109073639 0.17336006462574 0.174232378602028 0.191049775481224 0.197955855727196
1.07468983530998 0.506872019171715 0.352165231108665 0.329999569058418 0.313691511750221 0.293950441479683 0.268135488033295 0.148317277431488 0.0948308169841766 0.23663042485714 0.405986341834068 0.461042839288711 0.695183855295181 1.05024060606956 1.05779963731766 0.820910954475403 0.575050979852676 0.564882189035416 0.562943017482758 0.539615541696548 0.443712157011032 0.278000420331955 0.312401407957077 1.16089758872986 1.73512095212936 1.81047811508179 1.50820649862289 1.64863418340683 1.07268031835556 0.664905369281769 0.424196149408817 0.233073385059834 0.333589597046375 0.118665999546647 0.039665212854743 0.0622062221169472 0.0795620635151863 0.142866928875446 0.161015178263187 0.143656596541405 0.120444701611996 0.118524353206158 0.130542282760143
1.11966034173965 0.554627203941345 0.141285872459412 0.0754435136914253 0.0881100259721279 0.152210115641356 0.219944532960653 -0.0848760344088078 -0.249034681171179 -0.1960657723248 -0.0359806828200817 0.155898350477219 0.69987718462944 0.936930936574936 0.866561025381088 0.686089473962784 0.591317427158356 0.535920488834381 0.449987554550171 0.269385199993849 0.245643178373575 0.500527955591679 0.243613161146641 0.885784219205379 1.30438137054443 1.38357878923416 1.30950833559036 1.65812312364578 1.574964594841 1.38834089040756 1.12038783431053 0.807798683643341 0.839116394519806 0.439612036943436 0.223362900316715 0.150374776124954 0.0827635660767555 0.095020891726017 0.0869817331433296 0.0599712319672108 0.0367955029010773 0.0344586793333292 0.0207522723823786
0.664656710624695 0.673843026161194 -0.0223883390426636 -0.274085435271263 -0.243202313780785 -0.0217587113380432 0.217113021016121 -0.111696693301201 -0.228927403688431 -0.145016538910568 0.028091630898416 0.201825611293316 0.535717062652111 0.821240365505219 0.806392669677734 0.788789236545563 1.02639942169189 1.02842636108398 0.822785621881485 0.723005294799805 0.708768731355667 0.695643621683121 0.640978676080704 0.813063496351242 0.732315182685852 0.793432033061981 1.34491994380951 1.67732999324799 1.52982810735703 1.55407214164734 1.48040399551392 1.05404087305069 0.983255064487457 0.610212171077728 0.428776472806931 0.357462933659554 0.246511159837246 0.216840671002865 0.146005766838789 0.0747044384479523 0.0196611551567912 -0.0110162746161222 -0.0229104768484831
0.275491049140692 0.958506654202938 0.229329739511013 -0.112421731650829 -0.203453108668327 0.00683121383190152 0.442416250705719 0.30737167596817 0.0432593941688538 0.0617215782403946 0.231622114777565 0.352632057666779 0.471716034412384 0.718375068902969 0.737724334001541 0.75514657497406 1.01546878218651 1.27982925772667 1.22219250202179 1.31456619501114 1.29361852407455 0.996290576457977 1.45845364332199 0.977325010299683 0.983814120292664 1.14846159815788 1.0034333884716 1.20211030840874 1.26217620372772 1.41174066066742 1.40134936571121 1.05921738147736 1.02615196704864 0.73536319732666 0.578215539455414 0.491727262735367 0.369890400767326 0.369465133547783 0.345883733034134 0.288046844303608 0.206612220406532 0.120515006780624 0.0604542911052704
0.51995442211628 0.811604541540146 0.621590036153793 0.555162554979324 0.388008587062359 0.372982241213322 0.686656177043915 0.697737395763397 0.381125690042973 0.284003622829914 0.361501234769821 0.464991036057472 0.57731696665287 0.778838884830475 0.816231578588486 0.692051666975021 0.560799503326416 1.02695474624634 1.14160302877426 1.39685136079788 1.50989927053452 1.26644740104675 1.52220931053162 1.11043387055397 0.884503424167633 0.84688423871994 0.846690851449966 0.879965645074844 1.10754582881927 1.11068093776703 0.970137065649033 0.858232772350311 0.857639396190643 0.718751090764999 0.627719014883041 0.539325553178787 0.39365402162075 0.289540705084801 0.260568502545357 0.268499165773392 0.277771371603012 0.25170079767704 0.145758381485939
0.879497522115707 1.43902093172073 1.32428771257401 1.42885932922363 1.14840197563171 0.718410030007362 0.531558123230934 0.876749101281166 0.435627982020378 0.238520160317421 0.293302047252655 0.404572916030884 0.466958570480347 0.714104378223419 0.996390789747238 0.982758575677872 0.559797269105911 0.785140353441238 0.922236132621765 1.15241950750351 1.34527497291565 1.39103739261627 1.58250124454498 1.29354213476181 1.00192308425903 1.03945982456207 1.50546123981476 1.59236786365509 1.40025984048843 1.1228928565979 0.913803791999817 0.867935019731522 0.850234490633011 0.742361795902252 0.623004227876663 0.496460548043251 0.350679022073746 0.163848596811295 0.0661940172314644 0.0523742027580738 0.0943487636744976 0.148635949194431 0.135844637453556
0.825867557525635 1.37029128074646 1.52999491691589 1.72648385763168 1.49159008264542 0.92933457493782 0.387983572483063 0.755720007419586 0.272763558477163 0.0442120488733053 0.0909637566655874 0.213689085841179 0.287886354327202 0.137610741704702 0.485759351402521 0.937584054470062 1.00015063285828 0.84179835319519 0.917484682798386 1.08589342236519 1.31342543363571 1.55576080083847 1.62696641683579 1.02492777705193 0.91638770699501 1.26152560710907 1.70794736146927 1.69818068742752 1.41408313512802 1.19804972410202 1.05995901823044 0.953679794073105 0.911529248952866 0.830628734827042 0.680187910795212 0.458489112555981 0.190420563519001 -0.0189254090189934 -0.117451505362988 -0.13521021977067 -0.0969714485108852 -0.0362276877276599 -0.0167012023739517
0.4336520165205 0.616205316781998 0.840484100580215 1.17226054668427 1.38154584169388 1.13038995862007 0.376772081851959 0.512798273563385 0.260130113363266 0.0885735750198364 0.011554491892457 -0.0173531088978052 0.144058394059539 0.0272987794131041 0.0372517462819815 0.304842352122068 0.769774657487869 0.775485593080521 1.00203231573105 1.16219967603683 1.32227448225021 1.55665370225906 1.62675229310989 0.947882348299026 0.815046459436417 1.18288019895554 1.65850011110306 1.61868449449539 1.23887611627579 0.989600211381912 0.889982771873474 0.850589823722839 0.740472960472107 0.718941110372543 0.672702312469482 0.509890338778496 0.199552343785763 -0.0449810639023781 -0.156557531654835 -0.204291790723801 -0.194943858683109 -0.144849240779877 -0.16154819726944
0.66961697936058 0.454289370775223 0.52482402920723 0.742188316583633 0.916492849588394 0.820437133312225 0.426065218448639 0.649434912204742 0.473151037096977 0.295515015721321 0.130987641587853 -0.0379751935135573 -0.000731928227469325 0.0159311040770263 0.0238683437928557 0.0857050627470016 0.240754556655884 0.378965902328491 0.653422605991363 0.939821511507034 1.17770240306854 1.32988623380661 1.39558418989182 0.99592257142067 0.703080773353577 0.798418492078781 1.29447880983353 1.27993460893631 0.869100087881088 0.63571959733963 0.613729953765869 0.68173536658287 0.55194815993309 0.522727465629578 0.529931843280792 0.487119889259338 0.327455888688564 0.0877604231238365 -0.0385762073099613 -0.116453994065523 -0.155994884669781 -0.163153770565987 -0.165049341320992
-9999 1.42298923134804 1.0187217772007 0.625070637464523 0.694418996572495 0.791684430837631 0.552117359638214 0.859403717517853 0.641851627826691 0.431730061769485 0.293096974492073 0.20902835726738 0.249730890989304 0.142737094312906 0.0802854895591736 0.141132225841284 0.311049646139145 0.265472882986069 0.422594621777534 0.453959479928017 0.638706639409065 1.14406758546829 1.0212681889534 0.730978518724442 0.477743878960609 0.523021176457405 0.957988286018372 1.06502029895782 0.581750124692917 0.337969943881035 0.378239426016808 0.526450726389885 0.383074161410332 0.381531408429146 0.366751939058304 0.33040169775486 0.278017646074295 0.130565100908279 0.0409768843092024 -0.0168074448592961 -0.0603266976773739 -0.0974530607461929 -0.0914922028779983
-9999 -9999 1.49164049625397 1.18325351476669 1.52967464923859 1.77020653486252 1.21905086040497 0.706637644767761 0.589488315582275 0.515454679727554 0.474367162585259 0.513859239220619 0.639583054184914 0.457323935627937 0.240268535912037 0.163941432535648 0.303288802504539 0.374936327338219 0.413821586966515 0.433036148548126 0.401879674196243 0.35956112742424 0.721837538480759 0.697743916511536 0.47239525616169 0.429710403084755 0.820077645778656 1.08831657171249 0.582784846425056 0.217939354479313 0.157548631727695 0.312239077687263 0.179099681973457 0.240796875953674 0.233035765588284 0.195218089222908 0.198523965477943 0.159309926629066 0.111713347584009 0.063071021810174 0.0125102985650301 -0.0345665663480759 -0.0338128060102463
-9999 -9999 -9999 1.13806636929512 1.1730622947216 1.33456702232361 0.957547506131232 0.111927036382258 0.184536118619144 0.32231305539608 0.416382160782814 0.512737494707107 0.672966557741165 0.670593100786209 0.488593190908432 0.314598172903061 0.33160827755928 0.49748118519783 0.510241067409515 0.45561620593071 0.505002993345261 0.73563477396965 0.702932089567184 0.673407173156738 0.450818672776222 0.34192923605442 0.610549634695053 0.840626949071884 0.652197021245956 0.238520987331867 -0.0386787623167038 0.0485274240374565 -0.0638636544346809 0.0739015683531761 0.0930899288505316 0.0600228283554316 0.0944305256009102 0.130614514648914 0.1291707649827 0.102832976728678 0.0602729368954897 0.0147251346614212 0.000892065977677703
-9999 -9999 -9999 1.46313428878784 0.872541606426239 0.722531831264496 0.834552463889122 0.360932502150536 0.122534950450063 0.0981897544115782 0.172866432368755 0.248308289051056 0.436995279788971 0.557342067360878 0.502541691064835 0.405104392766952 0.41441730260849 0.510722482204437 0.522941124439239 0.528350740671158 0.594018471240997 0.718282932043076 0.58613652586937 0.578595691919327 0.388916499912739 0.272941009700298 0.465261518955231 0.556203424930573 0.63963189125061 0.278281647711992 -0.158114293962717 -0.272893115878105 -0.366756483912468 -0.148329055309296 -0.0427327211946249 -0.0189475864171982 0.0186920763459057 0.00566896921955049 -0.00332011850550771 -0.00651140371337533 0.00330191948451102 0.0218342754989862 -0.0137699719518423
-9999 -9999 -9999 -9999 1.3756163418293 1.13845914006233 1.45894969701767 1.11940549612045 0.409349612891674 0.117292668670416 0.115061803907156 0.142377713322639 0.29172103703022 0.357630103826523 0.354262754321098 0.357859036326408 0.431524416804314 0.512930461764336 0.471606999635696 0.544019639492035 0.698736935853958 0.820830953121185 0.67322324514389 0.564885085821152 0.415267944335938 0.341936868429184 0.436484262347221 0.487954422831535 0.616749367117882 0.435286924242973 0.0399918228387833 -0.357740789651871 -0.526948124170303 -0.423271813988686 -0.245584454387426 -0.0825077030807734 0.00437486227601767 -0.0264510760083795 -0.0822354042902589 -0.12709054723382 -0.124065683782101 -0.0657923988997936 -0.0779175512492657
-9999 -9999 -9999 -9999 -9999 1.1031444311142 1.28073188066483 0.921488201618195 0.508457785844803 0.39168307185173 -9999 0.43400622010231 0.464338594675064 0.45178918838501 0.361333057284355 0.293982619047165 0.345113700628281 0.453583711385727 0.411418703198433 0.491764023900032 0.707368344068527 0.953472143411636 0.843257957696915 0.606382787227631 0.433591723442078 0.370210263133049 0.396882104873657 0.352731418609619 0.456192818284035 0.529443174600601 0.361729096621275 -0.121409278362989 -0.360355388373137 -0.559518727660179 -0.50400798022747 -0.31855358928442 -0.174253609776497 -0.0911078482866287 -0.0976099789142609 -0.157501794397831 -0.201786036789417 -0.181310147047043 -0.17368158698082
-9999 -9999 -9999 -9999 -9999 1.8863525390625 1.50029026269913 1.53466726541519 1.39286859035492 1.20393335819244 -9999 0.915947502851486 0.712267512083054 0.668420660495758 0.468435108661652 0.272925564646721 0.274925741553307 0.354469832777977 0.370882952213287 0.447770744562149 0.632395309209824 0.885587251186371 0.848275506496429 0.626599895954132 0.44881896674633 0.363518324494362 0.342316770553589 0.182498788833618 0.121279426664114 0.229779649525881 0.234913751855493 -0.0810561556369066 -0.34937758333981 -0.784349137544632 -0.901625663042068 -0.76939218044281 -0.565633979439735 -0.381637516617775 -0.289392653107643 -0.25733745098114 -0.258453378081322 -0.271357840299606 -0.309361571073532
-9999 -9999 -9999 -9999 -9999 -9999 1.92417548894882 2.21546663045883 2.29926528930664 2.09112709760666 1.70641980171204 -9999 0.793823778629303 0.626149028539658 0.430594548583031 0.272016331553459 0.262380415201187 0.34936643242836 0.375180321931839 0.261773943901062 0.270983231067657 0.604778182506561 0.86678694486618 0.721445220708847 0.546516537666321 0.367995446920395 0.16918421946466 0.0704952325671911 -0.150862840935588 -0.195984043180943 -0.188632945716381 -0.300874510407448 -0.506114354729652 -0.992151993513107 -1.25671404600143 -1.25206812620163 -1.05615956187248 -0.831045264005661 -0.665152114629745 -0.553004130721092 -0.481732502579689 -0.444454681873322 -0.48523770570755
-9999 -9999 -9999 -9999 -9999 -9999 -9999 2.06742043495178 2.18222060203552 2.23986458778381 2.0473802447319 1.60852444171906 1.11490261554718 0.730787009000778 0.498452261090279 0.402279058098793 0.405219984054565 0.466368246078491 0.511708027124405 0.350277043879032 0.218447674810886 0.381629750132561 0.832952901721001 0.872870671749115 0.732670724391937 0.427913839742541 0.0193310182541609 -0.0456210661679506 -0.18467884734273 -0.248642429709435 -0.310984507203102 -0.430861392617226 -0.372634401917458 -0.663088726997376 -1.014001339674 -1.2822273850441 -1.36722880601883 -1.20886117219925 -1.07351150512695 -0.962327986955643 -0.852525699138641 -0.736615389585495 -0.707979649305344
-9999 -9999 -9999 -9999 -9999 -9999 -9999 -9999 2.26017484664917 2.03208643198013 1.93444281816483 1.79238729476929 1.50108594894409 1.13476607203484 0.813197404146194 0.617681419849396 0.573233592510223 0.503925216197967 0.515004986524582 0.382045470178127 0.219997039437294 0.232041285932064 0.713441787660122 0.879642766714096 0.816751658916473 0.514230433106422 0.0427392549812794 -0.104301964491606 -0.116089253872633 -0.0353930667042732 -0.105944654345512 -0.452140438556671 -0.451157820224762 -0.393804439902306 -0.5767942070961 -0.921878689527512 -1.25436546802521 -1.34633610248566 -1.33372006416321 -1.26008683443069 -1.15395456552505 -1.03925624489784 -0.921217352151871
-9999 -9999 -9999 -9999 -9999 -9999 -9999 -9999 -9999 2.23844689130783 1.85415478944778 1.85826470851898 1.66485784053802 1.63486025333405 1.28772333264351 0.839876383543015 0.591778582334518 0.533490532636642 0.375986739993095 0.187972094863653 0.0841881401836872 0.164491784572601 0.436357009410858 0.711797061562538 0.733510851860046 0.517263787984848 0.174535206705332 -0.0570126913487911 -0.135516115278006 -0.0872331755235791 -0.158528598211706 -0.503986066579819 -0.63903688788414 -0.513965058326721 -0.656772911548615 -0.945698356628418 -1.16460161209106 -1.32392473220825 -1.3741574883461 -1.37472432851791 -1.33715988397598 -1.25885865688324 -1.10169389247894
-9999 -9999 -9999 -9999 -9999 -9999 -9999 -9999 -9999 2.38054323196411 1.93075194358826 1.82661377191544 1.85726381540298 1.83666276931763 -9999 1.37523188591003 0.78706790804863 0.697186154127121 0.408111757040024 0.155072130262852 0.00990133713930845 -0.0050768418237567 0.0842595877125859 0.592069334536791 0.735746562480927 0.585207810997963 0.356887140963227 0.0492118516005576 -0.146091374475509 -0.252666831016541 -0.410132840275764 -0.707282650470734 -0.8797736287117 -0.722875851392746 -0.856442362070084 -1.15553348064423 -1.36764847040176 -1.40244890451431 -1.43785140514374 -1.44658797979355 -1.42183063030243 -1.36778537034988 -1.31222363710403
-9999 -9999 -9999 -9999 -9999 -9999 -9999 -9999 2.43972136974335 2.18858933448792 1.8621670126915 1.60772351026535 1.55740317106247 1.66084870100021 1.69953590631485 -9999 1.43948742747307 1.01928970217705 0.640788316726685 0.294602796435356 0.0446465358138085 -0.0488245613873005 0.0149405054748058 0.527104457467794 0.758919447660446 0.701746159791946 0.48307829760015 0.0946367081254721 -0.196305586025119 -0.370018228888512 -0.586840677261353 -0.947593760490418 -1.08980529308319 -0.889920878410339 -0.918010652065277 -1.14988036155701 -1.42101078033447 -1.52744884490967 -1.56156774759293 -1.53677278757095 -1.4663162946701 -1.39520692825317 -1.51216745376587
-9999 -9999 -9999 -9999 -9999 -9999 -9999 -9999 -9999 2.28187739849091 1.90455305576324 1.47501629590988 1.16240519285202 1.09057663679123 0.993543386459351 1.13576428890228 -9999 -9999 0.911064624786377 0.541305810213089 0.222127052769065 0.0137305315583944 -0.0275171790271997 0.242991226166487 0.530759811401367 0.619525209069252 0.379924131184816 -0.0274732761085033 -0.351489967852831 -0.556240320205688 -0.739626848697662 -0.965797078609467 -0.989214169979095 -0.862729716300964 -0.850624233484268 -0.932592403888702 -1.05381360054016 -1.30283436775208 -1.54527053833008 -1.59820717573166 -1.52228691577911 -1.45674756765366 -1.64729293584824
-9999 -9999 -9999 -9999 -9999 -9999 -9999 -9999 -9999 -9999 2.49263260364532 2.04518871307373 1.47024173736572 0.998675841093063 0.921271353960037 1.12609596252441 -9999 -9999 1.33733887672424 0.924974739551544 0.52553688287735 0.217487754672766 -0.0598545469343662 -0.0067846255376935 0.153175537474453 0.290336552262306 0.28494708314538 -0.0344862423837185 -0.296472210437059 -0.578290581703186 -0.849745815992355 -1.04806059598923 -1.05156964063644 -0.972931361198425 -0.880906045436859 -0.867188197374344 -0.993106144666672 -1.17132560610771 -1.42129716873169 -1.5371088385582 -1.50630252361298 -1.40093621015549 -1.47332171201706
-9999 -9999 -9999 -9999 -9999 -9999 -9999 -9999 -9999 -9999 -9999 -9999 2.46562714576721 1.7699471950531 1.40775591135025 1.27866353988647 1.23064837455749 -9999 -9999 1.13359209895134 0.740447974205017 0.43150427788496 -0.00371096879243851 -0.0729513995349407 0.0103171057999134 0.173944845795631 0.313125246763229 0.0452376067638397 -0.135457147657871 -0.414481215178967 -0.753987526893616 -1.07009295225143 -1.29226406812668 -1.14066135883331 -0.982297986745834 -0.931080013513565 -1.02879662513733 -1.24547486305237 -1.41693260669708 -1.50119423866272 -1.46027939319611 -1.3047131061554 -1.24182667732239
-9999 -9999 -9999 -9999 -9999 -9999 -9999 -9999 -9999 -9999 -9999 -9999 -9999 2.16309306621552 1.54529428482056 1.29418087005615 1.14913213253021 1.33701074123383 -9999 -9999 1.14528748989105 0.782353085279465 0.328769701719284 -0.00488687679171561 -0.0393807105720043 0.100234507024288 0.218925778567791 0.134089569747448 -0.0622457385063171 -0.274695716798306 -0.4640057772398 -0.61343355178833 -0.754954624176025 -0.681399929523468 -0.644126981496811 -0.641669803857803 -0.668590199947357 -0.964017617702484 -1.36442799568176 -1.49222958087921 -1.42099051475525 -1.31557416915894 -1.27981328964233
-9999 -9999 -9999 -9999 -9999 -9999 -9999 -9999 -9999 -9999 -9999 -9999 -9999 2.35298385620117 1.77354627847672 1.34160916805267 1.03372883796692 1.14200806617737 -9999 -9999 -9999 -9999 0.7636634349823 0.381602272391319 0.0828803144395351 -0.00765119269490241 0.166607768833637 0.203546805679798 0.0395377535372972 -0.0599844884127378 -0.104088716953993 -0.158343097567558 -0.277836272120476 -0.372896414995194 -0.384566590189934 -0.356989297270775 -0.351122695207596 -0.395821315050125 -0.994186583161354 -1.2626103758812 -1.24532321691513 -1.20287089347839 -1.4542998790741
-9999 -9999 -9999 -9999 -9999 -9999 -9999 -9999 -9999 -9999 -9999 -9999 -9999 2.51691617965698 2.14381295442581 1.65949082374573 1.23212171792984 1.16679035425186 -9999 -9999 -9999 -9999 -9999 0.769490015506744 0.230056367814541 -0.0992986271157861 0.0404268177226186 0.150852252729237 0.106359627097845 0.0882530026137829 0.0844862274825573 0.0358959726989269 -0.154136813431978 -0.388698546588421 -0.457454562187195 -0.44677702486515 -0.459275749325752 -0.355564120411873 -0.702033877372742 -1.0462472140789 -1.13040887117386 -0.958564352989197 -1.56263654232025
-9999 -9999 -9999 -9999 -9999 -9999 -9999 -9999 -9999 -9999 -9999 -9999 -9999 -9999 2.65281319618225 2.30290458202362 1.5656573176384 1.2796728014946 1.12971251010895 -9999 -9999 -9999 -9999 1.23049290180206 0.614043407142162 0.0851138405501842 -0.051158357411623 0.195508699864149 0.183107885718346 0.113971922546625 0.077944716066122 0.0789966031908989 -0.184744854271412 -0.353111235797405 -0.446138992905617 -0.445236787199974 -0.368655037879944 -0.426170754432678 -0.447107821702957 -0.617869138717651 -0.712154006958008 -0.66785894036293 -1.63107796311378
