# Supplementary material for: Automatic variable selection in ecological niche modeling: A case study using Cassin’s Sparrow (Peucaea cassinii)
Source: PLoS One. 2022 Jan 21;17(1):e0257502. doi: 10.1371/journal.pone.0257502 (PMC8782318; doi:10.1371/journal.pone.0257502)
Supplement: S1 File — Compressed file folder containing input data and example scripts used in the study. (ZIP) [file pone.0257502.s002.zip › S2_File-Data-and-Scripts/input/merra/M37.asc]

NCOLS 43 
NROWS 34 
XLLCORNER -118.8125 
YLLCORNER 23.75 
CELLSIZE 0.5 
NODATA_value -9999 
251.517634582520003 251.709600830078 252.279840087891 252.394239807129 252.886428833008 253.693197631836 254.504417419434 254.777061462402 253.684686279297 252.053939819336 250.598265075684 249.942749023438 250.442260742188 251.186242675781 253.843811035156 256.839282226563 258.033842468262 255.830461120605 254.100158691406 253.286270141602 253.22967376709 253.762504577637 255.52806854248 257.107438659668 258.1572265625 258.387704467773 257.091061401367 251.142306518555 248.695890808105 247.526725769043 246.888507080078 246.299711608887 245.30092010498 244.285583496094 243.31867980957 242.41127166748 241.564190673828 240.800860595703 240.200172424316 239.597152709961 238.91898651123 238.171687316895 237.638203430176
252.650004577637 252.789958190918 253.569584655762 254.996852111816 255.82731628418 256.293927001953 256.797091674805 256.975827026367 256.009094238281 254.509635925293 253.024803161621 252.199043273926 253.232551574707 253.510987854004 255.371917724609 257.130587768555 256.757691955566 254.489393615723 253.854382324219 254.409729003906 255.533338928223 256.879067993164 259.849111938477 259.909524536133 260.44172668457 260.822015380859 259.388148498535 253.239674377441 250.806372070312 249.765068054199 249.267770385742 248.703038024902 247.348338317871 246.204698181152 245.105590820312 244.027989196777 242.985873413086 242.041928100586 241.278504943848 240.620765686035 240.00384979248 239.389849853516 238.879254150391
254.401644897461 255.763336181641 257.704010009766 258.575714111328 258.787490844727 258.701336669922 258.667175292969 258.922302246094 258.529809570313 257.196166992188 255.54563293457 254.354257202148 254.133627319336 255.229396057129 258.02188873291 259.33450012207 257.005282592773 257.009213256836 256.972277832031 256.778213500977 257.015893554688 258.233154296875 260.21142578125 261.740747070313 264.474105834961 265.810653686523 263.133905029297 257.537420654297 255.032649230957 253.570007324219 252.438154602051 251.208428955078 249.637579345703 248.397514343262 247.248657226562 246.120948791504 244.989442443848 243.892286682129 242.876777648926 241.995567321777 241.229530334473 240.557194519043 240.055522155762
257.739495849609 258.788888549805 260.565817260742 261.675772094727 261.794448852539 261.185528564453 260.35173034668 260.160446166992 260.067535400391 259.030609130859 257.529840087891 256.404760742187 256.614526367188 258.09287109375 259.908416748047 259.954943847656 257.190963745117 256.483810424805 256.925991821289 257.54670715332 258.564724731445 260.274078369141 262.287994384766 266.982110595703 268.73112487793 267.372665405273 264.17268371582 261.039993286133 258.224041748047 256.117309570312 254.489920043945 253.022608947754 251.731312561035 250.362086486816 249.027763366699 247.778190612793 246.63646697998 245.583183288574 244.669555664063 243.823043823242 242.971057128906 242.091470336914 241.412710571289
261.711022949219 261.155914306641 261.728179931641 262.541284179688 262.277542114258 261.313082885742 260.410974121094 260.341589355469 260.774411010742 260.578979492188 259.821926879883 259.208996582031 261.257189941406 263.308245849609 262.897384643555 260.745639038086 258.365063476563 257.456713867187 258.652529907227 260.296432495117 261.322894287109 261.574505615234 264.638079833984 266.430618286133 267.616424560547 267.225216674805 264.524371337891 261.078472900391 258.045315551758 256.175872802734 254.97692565918 253.820886230469 252.876013183594 251.911294555664 250.712387084961 249.435385131836 248.277610778809 247.246055603027 246.363331604004 245.56494140625 244.747906494141 243.868113708496 243.208042907715
266.0251953125 263.809979248047 262.670184326172 262.721936035156 262.56867980957 262.304067993164 262.072763061523 260.747152709961 261.103375244141 261.301025390625 261.262643432617 261.546905517578 264.051544189453 265.344876098633 264.207244873047 261.812548828125 259.945907592773 260.635971069336 262.049682617188 262.819686889648 264.284136962891 267.679104614258 271.256228637695 271.453472900391 269.929992675781 267.821279907227 265.867324829102 263.159194946289 259.655639648438 257.457885742188 256.27725982666 255.371287536621 254.457432556152 253.32180480957 252.136276245117 251.009780883789 250.014558410645 249.121992492676 248.220198059082 247.304786682129 246.355674743652 245.425151062012 244.931828308105
270.183764648437 266.178652954102 264.073696899414 263.494863891602 263.453353881836 263.225534057617 262.304946899414 260.943740844727 261.106072998047 261.500274658203 262.544024658203 264.509399414062 265.447631835938 264.592456054687 262.942916870117 261.275122070312 260.402072143555 261.538082885742 261.792834472656 262.921096801758 265.539910888672 269.359585571289 271.191348266602 271.413119506836 270.579772949219 269.176062011719 267.727838134766 266.846441650391 263.376126098633 260.91618347168 259.514608764648 258.436471557617 256.93630065918 255.180850219727 253.716537475586 252.570315551758 251.630511474609 250.717816162109 249.768014526367 248.73063659668 247.669725036621 246.721284484863 246.258772277832
271.087942504883 268.315286254883 263.697439575195 262.563250732422 262.403121948242 262.400994873047 262.048892211914 260.738369750977 259.028009033203 258.770889282227 260.077334594727 262.386148071289 264.042471313477 263.824551391602 262.892501831055 262.54189453125 263.427563476563 263.059008789062 262.819952392578 263.382568359375 264.417962646484 265.414532470703 266.105792236328 268.090411376953 270.148132324219 270.922860717773 269.78469543457 269.442874145508 266.719348144531 264.482940673828 262.568203735352 260.403848266602 258.530874633789 256.964001464844 255.479690551758 254.12619934082 252.949401855469 251.755065917969 250.646360778809 249.567794799805 248.581980895996 247.801342773438 247.500170898437
268.064056396484 270.748886108398 264.408676147461 261.45725402832 260.846298217773 262.183264160156 264.209375 261.32822265625 258.893115234375 260.008422851562 262.696002197266 264.434317016602 265.591470336914 265.690100097656 265.53271484375 265.891329956055 267.03434753418 266.914596557617 266.81637878418 266.584091186523 266.293640136719 266.190124511719 267.113708496094 268.534371948242 269.613647460938 270.210192871094 270.359121704102 270.119790649414 267.599862670898 265.785980224609 264.157620239258 261.885534667969 260.165856933594 258.569802856445 257.122161865234 255.91242980957 254.949111938477 253.850357055664 252.627925109863 251.36393737793 250.202520751953 249.304620361328 248.887457275391
264.342129516602 269.141928100586 265.931161499023 262.845812988281 261.324691772461 261.899926757813 263.677008056641 260.233697509766 259.485369873047 261.392120361328 264.295220947266 266.434936523438 267.497436523438 267.776409912109 266.969161987305 266.681759643555 268.131100463867 268.852755737305 269.58547668457 269.71110534668 269.407022094727 269.082678222656 269.369104003906 269.97314453125 270.542144775391 271.203173828125 271.80439453125 270.350390625 267.924551391602 265.875015258789 264.189822387695 262.616690063477 261.183267211914 259.92766418457 258.6865234375 257.491854858398 256.387452697754 255.296156311035 254.18819732666 253.143768310547 252.058465576172 250.918911743164 250.337832641602
262.77116394043 266.354299926758 264.919900512695 264.013705444336 262.846878051758 262.91813659668 264.95979309082 263.997268676758 262.506497192383 263.610794067383 266.121734619141 268.161157226563 269.182836914062 270.664190673828 269.662399291992 268.194338989258 268.609069824219 269.801452636719 270.608139038086 271.20622253418 271.607119750977 271.815267944336 271.900155639648 270.231903076172 269.623458862305 270.089074707031 270.753588867187 269.451489257813 267.295516967773 265.426208496094 264.07477722168 263.157525634766 262.098150634766 261.081521606445 260.14567565918 259.145330810547 257.921948242188 256.412524414062 255.154481506348 254.201637268066 253.402079772949 252.629190063477 252.139639282227
265.707360839844 266.658633422852 266.049282836914 265.672653198242 264.401916503906 264.038558959961 265.701477050781 264.470764160156 262.913293457031 264.041809082031 266.549090576172 268.449563598633 269.14543762207 270.037887573242 270.93489074707 271.056982421875 270.093893432617 270.410470581055 271.106527709961 272.167205810547 273.188854980469 273.601751708984 272.381585693359 270.105181884766 269.951248168945 270.773229980469 270.74059753418 269.253512573242 267.819662475586 266.661727905273 265.743075561523 264.948062133789 264.105068969727 263.010321044922 261.711776733398 260.175726318359 258.443576049805 256.934811401367 255.837826538086 255.008163452148 254.302755737305 253.634634399414 253.237344360352
265.689260864258 266.126525878906 267.743225097656 268.665328979492 267.839370727539 265.863098144531 263.866445922852 263.605630493164 262.393872070313 262.715850830078 264.377108764648 266.621173095703 269.007061767578 268.58974609375 270.195571899414 272.184436035156 272.357940673828 272.320343017578 273.309716796875 274.240570068359 274.996768188477 275.40361328125 273.966015625 271.445178222656 271.458786010742 272.478302001953 272.286215209961 270.701669311523 268.897561645508 267.875717163086 267.235610961914 266.377563476562 265.235717773438 264.243814086914 262.820678710938 260.976547241211 258.975213623047 257.616522216797 256.573651123047 255.76155090332 255.084243774414 254.474137878418 254.061430358887
261.301773071289 263.183938598633 265.207693481445 268.135949707031 269.26252746582 268.220596313477 265.607455444336 263.778866577148 262.417407226562 262.675338745117 263.91982421875 265.159756469727 265.726626586914 266.258654785156 267.811981201172 269.821780395508 271.59049987793 273.530075073242 276.09548034668 277.166839599609 277.189453125 276.960552978516 276.122271728516 273.317141723633 272.524017333984 273.0982421875 273.348501586914 271.429483032227 269.383081054688 268.463958740234 268.04391784668 267.26770324707 266.193997192383 265.297897338867 264.17008972168 262.568075561523 260.497338867188 258.878393554687 257.704916381836 256.719207763672 255.895565795898 255.259002685547 254.910125732422
-9999 261.110577392578 262.621905517578 267.343646240234 268.464218139648 267.025479125977 265.464691162109 264.489593505859 263.583303833008 263.825881958008 264.122485351563 263.444519042969 263.287536621094 263.8919921875 265.749038696289 268.012030029297 269.910891723633 272.531521606445 274.889587402344 276.515121459961 277.559552001953 277.982510375977 275.969546508789 273.2296875 272.60383605957 273.638357543945 274.750506591797 272.559979248047 270.217651367188 269.438369750977 269.280319213867 268.514483642578 267.339581298828 266.331753540039 264.984909057617 263.330191040039 261.568481445312 260.109497070312 259.013201904297 258.019729614258 257.129089355469 256.399580383301 255.955354309082
-9999 -9999 263.374514770508 267.227209472656 268.900024414062 267.526348876953 264.252420043945 264.600149536133 264.098022460938 263.735092163086 263.536874389648 263.565103149414 265.081045532227 265.422424316406 266.533462524414 268.438757324219 270.647760009766 272.278570556641 272.976446533203 274.177291870117 275.996337890625 277.646591186523 275.356674194336 274.097103881836 273.681457519531 274.517858886719 276.19670715332 274.042581176758 271.369842529297 270.36181640625 270.132162475586 269.393014526367 268.17799987793 267.076034545898 265.551193237305 263.921194458008 262.584811401367 261.45739440918 260.414337158203 259.387908935547 258.395254516602 257.497164916992 256.899044799805
-9999 -9999 -9999 267.356173706055 270.836303710938 271.476358032227 267.262466430664 265.090469360352 265.302911376953 265.74577331543 266.166552734375 266.806362915039 268.465518188477 268.579452514648 268.996215820312 270.419985961914 272.80866394043 273.868307495117 273.853790283203 274.380676269531 275.262622070312 275.843161010742 275.035470581055 274.195095825195 274.1767578125 274.990936279297 276.046124267578 274.862628173828 272.70315246582 271.312561035156 270.583941650391 269.968630981445 268.781643676758 267.619137573242 266.257614135742 264.967630004883 264.016583251953 263.185870361328 262.140145874023 261.08854675293 260.02262878418 258.948614501953 258.158868408203
-9999 -9999 -9999 268.171179199219 272.359390258789 274.904724121094 272.220657348633 268.172927856445 267.341421508789 267.448532104492 268.035763549805 269.000219726562 270.357934570313 271.427920532227 272.437606811523 273.675671386719 275.203295898437 275.959057617188 276.417712402344 276.51774597168 276.272396850586 275.753060913086 275.132040405273 274.715307617187 274.737915039062 275.109036254883 275.532205200195 275.124807739258 273.833972167969 272.20068359375 270.862716674805 270.206988525391 269.367779541016 268.31496887207 267.199600219727 266.081274414062 265.025051879883 264.213748168945 263.394540405273 262.607528686523 261.733193969727 260.677352905273 259.603012084961
-9999 -9999 -9999 -9999 271.424392700195 275.063256835938 276.869540405273 271.885922241211 268.481213378906 267.596572875977 268.3490234375 269.604327392578 271.341778564453 273.238208007812 274.983261108398 276.560974121094 277.897500610352 278.279409790039 278.164111328125 278.261947631836 278.095928955078 277.215231323242 276.399240112305 276.166738891602 276.097549438477 276.146545410156 276.27785949707 276.166262817383 275.107333374023 273.357620239258 271.563220214844 270.313436889648 269.509164428711 268.908837890625 268.094039916992 267.083740234375 266.030361938477 265.251040649414 264.507138061523 263.785507202148 263.032739257813 262.182949829102 261.137759399414
-9999 -9999 -9999 -9999 -9999 274.769006347656 280.704339599609 276.080755615234 270.739611816406 268.383972167969 -9999 269.447369384766 271.487017822266 273.269079589844 275.049713134766 277.025958251953 279.086920166016 279.706353759766 279.194760131836 279.306106567383 279.560348510742 279.207971191406 278.433752441406 277.991247558594 277.775344848633 277.623327636719 277.377249145508 276.981912231445 276.962530517578 275.923767089844 274.169674682617 272.346246337891 270.871343994141 269.620446777344 268.701293945312 268.024655151367 267.461581420898 266.962338256836 266.101602172852 265.095184326172 264.153228759766 263.375439453125 262.336474609375
-9999 -9999 -9999 -9999 -9999 273.599865722656 278.440756225586 279.064706420898 273.735195922852 270.561401367188 -9999 270.216937255859 272.175091552734 274.007037353516 275.376037597656 276.824020385742 278.678674316406 279.344152832031 279.519473266602 280.703659057617 282.014819335937 282.223211669922 280.783074951172 279.882550048828 279.469955444336 279.191384887695 278.66982421875 277.759619140625 278.308801269531 278.276840209961 277.355517578125 275.612414550781 272.965344238281 270.435061645508 268.875579833984 268.248892211914 268.223883056641 268.206842041016 267.658029174805 266.719970703125 265.505532836914 264.190740966797 263.204949951172
-9999 -9999 -9999 -9999 -9999 -9999 275.858511352539 278.901895141602 276.062826538086 273.19938659668 271.505532836914 -9999 273.311959838867 275.801623535156 277.121871948242 277.668325805664 278.187652587891 278.910797119141 279.090676879883 281.293914794922 284.266442871094 285.934078979492 284.19919128418 283.282778930664 282.355895996094 281.317657470703 280.230529785156 279.208557128906 278.585247802734 278.323547363281 277.582843017578 275.603356933594 272.673376464844 270.363586425781 268.761245727539 268.105487060547 268.436172485352 268.960464477539 268.525759887695 267.603591918945 266.30036315918 264.775518798828 263.691827392578
-9999 -9999 -9999 -9999 -9999 -9999 -9999 276.955484008789 278.03664855957 276.778411865234 274.40729675293 272.687222290039 273.329776000977 274.952261352539 275.940734863281 276.302438354492 276.54245300293 277.824948120117 278.244918823242 280.819717407227 284.834823608398 288.442861938477 288.344155883789 287.546453857422 285.754821777344 283.45178527832 281.319485473633 280.090213012695 278.87548828125 278.036071777344 277.134866333008 275.875286865234 275.440570068359 273.486822509766 270.610794067383 268.261743164063 267.623342895508 267.874490356445 267.429675292969 266.698837280273 265.793618774414 264.822079467773 264.114535522461
-9999 -9999 -9999 -9999 -9999 -9999 -9999 -9999 277.240167236328 278.29345703125 277.534771728516 275.051428222656 273.912072753906 274.246246337891 274.655151367188 275.316677856445 276.526080322266 277.672955322266 278.75973815918 281.397338867188 285.28137512207 289.254843139648 290.228402709961 290.043057250977 288.199142456055 285.284848022461 282.354568481445 281.349075317383 281.270919799805 280.398910522461 278.775473022461 277.350900268555 279.600729370117 278.170687866211 274.036529541016 269.765124511719 267.680917358398 267.259359741211 266.838464355469 266.334899902344 265.785229492187 265.2494140625 264.769140625
-9999 -9999 -9999 -9999 -9999 -9999 -9999 -9999 -9999 278.152404785156 279.244427490234 278.105310058594 275.411657714844 274.578854370117 274.778198242188 275.689501953125 276.898617553711 277.250399780273 279.364358520508 282.811111450195 286.899237060547 290.642535400391 292.056744384766 291.44313659668 289.391708374023 286.587506103516 283.955587768555 283.275094604492 283.603436279297 283.197143554688 281.96252746582 280.608776855469 281.933581542969 278.87268371582 274.665481567383 271.031692504883 269.029010009766 268.115826416016 267.447283935547 266.836791992188 266.29967956543 265.851007080078 265.327032470703
-9999 -9999 -9999 -9999 -9999 -9999 -9999 -9999 -9999 278.817642211914 279.918835449219 279.949740600586 277.080136108398 275.486907958984 -9999 275.255920410156 275.785821533203 276.468634033203 278.596435546875 281.930587768555 286.377810668945 291.313934326172 293.686004638672 292.522741699219 290.145263671875 287.5494140625 285.496520996094 284.827819824219 284.90417175293 284.515930175781 283.712030029297 282.970959472656 283.521838378906 280.262045288086 275.885345458984 272.329095458984 270.749545288086 269.427304077148 268.650015258789 268.101364135742 267.523068237305 266.762219238281 266.124865722656
-9999 -9999 -9999 -9999 -9999 -9999 -9999 -9999 279.624060058594 280.204025268555 280.722448730469 281.208001708984 280.051947021484 277.420846557617 275.899658203125 -9999 275.440222167969 275.962976074219 277.249176025391 280.06282043457 284.386627197266 289.590759277344 293.267272949219 293.302795410156 291.425689697266 289.048495483398 287.368658447266 286.657281494141 286.579702758789 285.928588867188 284.882525634766 284.11220703125 285.231298828125 282.295910644531 277.627334594727 273.519207763672 271.625756835938 270.618627929687 270.069677734375 269.582275390625 268.813998413086 267.64641418457 266.933206176758
-9999 -9999 -9999 -9999 -9999 -9999 -9999 -9999 -9999 280.654968261719 281.235656738281 282.122888183594 283.669958496094 280.061428833008 277.332977294922 276.170947265625 -9999 -9999 276.422497558594 278.294952392578 281.597918701172 286.162377929688 291.311010742188 294.02998046875 293.907241821289 292.348223876953 290.844232177734 289.019720458984 287.666995239258 286.279113769531 285.352337646484 285.362030029297 285.829559326172 282.758828735352 279.60383605957 277.038424682617 274.964178466797 272.398065185547 271.124179077148 270.515045166016 269.82829284668 268.611181640625 267.94814453125
-9999 -9999 -9999 -9999 -9999 -9999 -9999 -9999 -9999 -9999 281.034024047852 281.602139282227 283.487368774414 282.875750732422 280.184906005859 277.607431030273 -9999 -9999 276.547662353516 277.116897583008 279.176995849609 283.409613037109 289.156732177734 294.185800170898 296.762481689453 296.652465820312 294.370162963867 291.77799987793 289.405419921875 287.622573852539 286.808337402344 286.86916809082 285.663577270508 285.582327270508 284.298828125 281.679656982422 278.254690551758 275.231912231445 272.96399230957 271.708694458008 270.881231689453 269.906036376953 269.238800048828
-9999 -9999 -9999 -9999 -9999 -9999 -9999 -9999 -9999 -9999 -9999 -9999 281.757571411133 283.373727416992 282.342132568359 279.874377441406 278.043441772461 -9999 -9999 277.370010375977 278.512994384766 281.157849121094 286.341784667969 293.364395141602 297.811965942383 298.685739135742 296.44362487793 294.220651245117 292.355325317383 290.109497070312 288.23879699707 287.530316162109 287.559710693359 288.065805053711 287.253692626953 284.91706237793 281.424066162109 277.918402099609 275.194555664062 273.426162719727 272.251480102539 271.254550170898 270.481625366211
-9999 -9999 -9999 -9999 -9999 -9999 -9999 -9999 -9999 -9999 -9999 -9999 -9999 282.203262329102 282.805068969727 282.020529174805 279.328713989258 278.570486450195 -9999 -9999 277.942266845703 278.709262084961 282.245175170898 289.310397338867 295.412841796875 298.590734863281 298.116949462891 295.932427978516 294.250561523438 292.202117919922 290.329071044922 289.434213256836 290.271688842773 291.149645996094 291.72087097168 291.643591308594 289.987292480469 282.656140136719 277.209143066406 274.667358398438 273.59758605957 272.393435668945 271.527493286133
-9999 -9999 -9999 -9999 -9999 -9999 -9999 -9999 -9999 -9999 -9999 -9999 -9999 282.617825317383 283.416397094727 283.321807861328 281.429403686523 279.821908569336 -9999 -9999 -9999 -9999 279.247412109375 283.692926025391 290.432464599609 296.826162719727 300.150311279297 298.605242919922 296.88117980957 295.229309082031 293.887124633789 293.091918945312 293.196899414062 294.312359619141 295.725280761719 296.494155883789 295.31921081543 289.123141479492 281.456597900391 277.207122802734 275.165844726562 273.33391418457 272.595071411133
-9999 -9999 -9999 -9999 -9999 -9999 -9999 -9999 -9999 -9999 -9999 -9999 -9999 282.783416748047 283.431976318359 283.801354980469 282.823516845703 281.225616455078 -9999 -9999 -9999 -9999 -9999 280.840100097656 287.075637817383 294.965853881836 301.070812988281 301.316027832031 299.921279907227 298.945892333984 298.120687866211 296.954595947266 296.225640869141 297.033682250977 297.777084350586 297.833108520508 296.683755493164 293.126699829102 285.642056274414 280.103088378906 276.684481811523 274.471481323242 273.50749206543
-9999 -9999 -9999 -9999 -9999 -9999 -9999 -9999 -9999 -9999 -9999 -9999 -9999 -9999 283.058090209961 283.366351318359 284.081661987305 283.815524291992 282.241458129883 -9999 -9999 -9999 -9999 279.852340698242 283.895172119141 291.093771362305 299.328662109375 302.266064453125 301.237149047852 300.975677490234 300.918121337891 299.918441772461 299.283309936523 299.187747192383 299.324844360352 298.896740722656 297.420471191406 296.290100097656 289.463235473633 282.253372192383 277.108801269531 275.128817749023 274.221371459961
