# Supplementary material for: Automatic variable selection in ecological niche modeling: A case study using Cassin’s Sparrow (Peucaea cassinii)
Source: PLoS One. 2022 Jan 21;17(1):e0257502. doi: 10.1371/journal.pone.0257502 (PMC8782318; doi:10.1371/journal.pone.0257502)
Supplement: S1 File — Compressed file folder containing input data and example scripts used in the study. (ZIP) [file pone.0257502.s002.zip › S2_File-Data-and-Scripts/input/merra/M23.asc]

NCOLS 43 
NROWS 34 
XLLCORNER -118.8125 
YLLCORNER 23.75 
CELLSIZE 0.5 
NODATA_value -9999 
285.548419189453000 285.258551025391 284.545709228516 284.311148071289 283.513488769531 282.207446289062 280.85837097168 280.719235229492 282.208099365234 284.201202392578 285.544189453125 285.464221191406 284.909924316406 283.981402587891 280.188018798828 276.385516357422 275.903903198242 279.09508972168 281.132369995117 282.134780883789 282.161431884766 281.19104309082 278.535061645508 275.954724121094 274.530166625977 274.946771240234 277.706350708008 283.401345825195 285.00419921875 285.434371948242 285.479327392578 285.473428344727 285.489126586914 285.726138305664 285.879684448242 285.914953613281 285.864923095703 285.792120361328 285.773748779297 285.778427124023 285.776385498047 285.762881469727 285.854458618164
286.818231201172 286.64133605957 285.602835083008 284.136404418945 283.089996337891 282.225549316406 281.296032714844 281.156237792969 282.455493164063 283.988998413086 285.15048828125 285.388629150391 283.704205322266 283.575918579102 280.985214233398 279.106973266602 281.168371582031 283.702111816406 284.290963745117 283.479766845703 281.827703857422 279.641470336914 275.670693969727 275.176162719727 274.751220703125 275.199920654297 277.963635253906 283.750842285156 285.352447509766 285.814788818359 285.821307373047 285.678012084961 286.014706420898 286.322561645508 286.480346679688 286.534741210938 286.554116821289 286.512930297852 286.482595825195 286.346969604492 286.202581787109 286.159341430664 286.178457641602
287.174575805664 286.039233398437 283.868481445312 282.996664428711 282.693008422852 282.466220092773 281.995654296875 281.600048828125 281.897863769531 283.137008666992 284.56806640625 285.335025024414 285.110195922852 284.204037475586 280.847457885742 279.507272338867 283.316345214844 283.174011230469 283.07805480957 282.83935546875 281.95559387207 280.021395874023 277.214291381836 275.834295654297 273.48567199707 272.9771484375 276.939312744141 282.520953369141 284.255136108398 284.942626953125 285.287463378906 285.578811645508 286.01399230957 286.26545715332 286.430786132812 286.570993041992 286.719519042969 286.800134277344 286.903479003906 286.932846069336 286.885620117188 286.788290405273 286.693246459961
286.111282348633 285.491058349609 283.502044677734 282.332275390625 282.013641357422 282.205780029297 282.480548095703 282.513409423828 282.299215698242 283.238433837891 284.674700927734 285.581137084961 285.300790405273 283.657849121094 281.667785644531 281.765060424805 285.085760498047 285.550897216797 284.862255859375 283.906051635742 282.194024658203 279.365341186523 276.818832397461 272.546484375 272.342788696289 275.257626342773 278.878366088867 281.26393737793 283.278210449219 284.703552246094 285.550537109375 285.940576171875 286.128271484375 286.403039550781 286.690902709961 286.925189208984 287.056576538086 287.097323608398 287.166204833984 287.230331420898 287.254989624023 287.234036254883 287.292849731445
285.261428833008 285.325210571289 284.670791625977 283.760986328125 283.787933349609 284.363327026367 284.7779296875 284.481103515625 283.746179199219 283.786895751953 284.341159057617 284.521392822266 281.959625244141 279.626412963867 280.66650390625 283.510797119141 285.790939331055 286.457565307617 284.983218383789 282.692337036133 281.122314453125 280.815145874023 277.363168334961 276.604913330078 276.347381591797 277.347802734375 280.325445556641 283.278863525391 285.557061767578 286.764602661133 287.209564208984 287.329904174805 287.255270385742 287.171878051758 287.216369628906 287.318988037109 287.383538818359 287.407415771484 287.484078979492 287.515487670898 287.464544677734 287.364590454102 287.512759399414
282.923141479492 284.792272949219 285.944421386719 285.756149291992 285.659240722656 285.481903076172 285.086880493164 286.086367797852 285.509530639648 285.060775756836 284.947561645508 284.677261352539 281.865615844727 280.825204467773 282.018646240234 284.262948608398 285.919161987305 285.064450073242 283.114962768555 281.990097045898 280.122344970703 276.102188110352 272.549331665039 273.44919128418 276.167434692383 278.97126159668 280.851177978516 283.541217041016 286.463784790039 288.020843505859 288.470343017578 288.436285400391 288.147760009766 288.133377075195 288.016647338867 287.834301757813 287.694033813477 287.623257446289 287.691998291016 287.683807373047 287.602374267578 287.526556396484 287.666497802734
279.620971679688 284.519046020508 286.58791809082 287.055130004883 286.727020263672 286.394744873047 286.705450439453 287.600030517578 287.048617553711 286.272842407227 284.7369140625 282.252416992187 281.871850585938 283.439846801758 285.062133789062 286.392541503906 287.183111572266 286.031549072266 285.570159912109 283.893020629883 280.767608642578 276.812728881836 274.747665405273 275.110897827148 276.882934570312 279.06982421875 280.785803222656 281.798791503906 285.341162109375 287.422973632812 288.024926757813 288.000238037109 288.100775146484 288.480688476562 288.476501464844 288.226477050781 288.020489501953 288.022784423828 288.126123046875 288.163055419922 288.095132446289 287.993124389648 288.309945678711
278.728341674805 283.619198608398 288.959262084961 289.703802490234 289.307556152344 288.865524291992 288.9205078125 289.598779296875 290.737835693359 290.756607055664 289.371627807617 286.925009155273 285.121224975586 285.726596069336 286.722503662109 287.089361572266 286.463708496094 286.553991699219 286.38854675293 285.574249267578 284.466195678711 283.429174804687 282.030297851563 280.19548034668 278.401031494141 278.1814453125 280.283502197266 280.982183837891 283.718252563477 285.621856689453 286.825311279297 287.893725585938 288.320629882813 288.709188842773 288.830978393555 288.844213867187 288.956118774414 289.196133422852 289.24501953125 289.234176635742 289.1505859375 289.020346069336 289.185311889648
281.860217285156 282.434524536133 290.086013793945 292.528518676758 292.517807006836 290.870086669922 288.780474853516 290.732525634766 292.864169311523 291.583892822266 288.737615966797 286.79128112793 285.351510620117 285.277261352539 285.462554931641 285.50764465332 285.300784301758 285.417263793945 285.15934753418 285.149810791016 285.19723815918 284.920956420898 283.827182006836 281.768408203125 280.893707275391 280.922714233398 281.201174926758 281.93606262207 284.351223754883 285.686309814453 286.504241943359 287.704693603516 288.375445556641 288.840991210937 289.180130004883 289.323858642578 289.262628173828 289.366827392578 289.550430297852 289.710418701172 289.710546875 289.544174194336 289.832626342773
286.221371459961 284.365374755859 289.764935302734 292.556436157227 293.429977416992 292.46559753418 290.687170410156 293.835168457031 294.336804199219 292.142684936523 289.030310058594 286.843734741211 285.626815795898 285.484698486328 286.140060424805 286.699584960938 286.40774230957 285.781985473633 284.841860961914 284.595581054688 284.70549621582 284.609555053711 284.088290405273 282.728726196289 281.781509399414 281.288064575195 281.319879150391 283.459234619141 285.769979858398 287.19792175293 287.935592651367 288.410406494141 288.747369384766 289.052224731445 289.37858581543 289.686682128906 289.889440917969 289.750573730469 289.605084228516 289.593933105469 289.758920288086 290.053741455078 290.149444580078
289.585885620117 288.794979858398 291.887484741211 292.710266113281 293.447296142578 293.099169921875 291.072497558594 291.625622558594 292.568118286133 291.358139038086 289.040307617188 287.202581787109 286.193841552734 284.537716674805 285.747299194336 287.661645507813 287.673092651367 286.849337768555 285.891384887695 285.143997192383 284.635012817383 284.315478515625 284.148876953125 285.307315063477 285.589401245117 285.075308227539 284.61692199707 286.377737426758 288.440658569336 289.574722290039 289.877734375 289.778573608398 289.755697631836 289.85475769043 289.853057861328 289.821740722656 289.864819335938 289.946948242188 289.913912963867 289.812850952148 289.758517456055 289.856939697266 290.118463134766
289.788439941406 290.262496948242 291.497970581055 292.242282104492 293.549926757812 293.865368652344 292.256771850586 293.190097045898 294.241192626953 292.921722412109 290.406491088867 288.439624023438 287.550122070313 285.424960327148 284.793823242188 285.825238037109 287.676190185547 287.561297607422 287.095486450195 286.088485717773 285.10419921875 284.866897583008 286.15608215332 287.411813354492 286.908538818359 285.964959716797 286.246771240234 287.963616943359 288.998043823242 289.53239440918 289.674450683594 289.552838134766 289.344195556641 289.617337036133 289.93049621582 290.240487670898 290.535101318359 290.557366943359 290.385470581055 290.225448608398 290.108758544922 290.062948608398 290.285043334961
291.214733886719 290.945935058594 290.045153808594 290.322076416016 292.081481933594 294.454034423828 296.233474731445 295.907424926758 296.552377319336 295.888031005859 294.073434448242 291.674072265625 288.46484375 289.191619873047 286.840682983398 284.438998413086 285.539950561523 286.271420288086 286.245040893555 285.801666259766 285.227133178711 285.00078125 286.58076171875 288.234506225586 287.709350585938 286.621319580078 286.942874145508 288.372341918945 289.459350585938 289.657669067383 289.45358581543 289.448287963867 289.650802612305 289.953378295898 290.480651855469 291.094525146484 291.554806518555 291.402438354492 291.164791870117 290.870574951172 290.603063964844 290.483126831055 290.773922729492
293.186950683594 293.130032348633 291.950076293945 290.841192626953 291.415084838867 293.443814086914 296.028265380859 297.238031005859 297.748907470703 297.113876342773 295.784390258789 294.454470825195 293.901028442383 293.149279785156 290.955612182617 288.352639770508 286.585824584961 285.552206420898 283.946334838867 283.737487792969 284.350994873047 284.910467529297 285.848992919922 288.195315551758 288.410354614258 287.490881347656 287.306744384766 289.179156494141 290.429498291016 290.524536132812 290.150164794922 290.088128662109 290.223822021484 290.423153686523 290.725524902344 291.207989501953 291.825540161133 291.94524230957 291.778198242188 291.532028198242 291.260983276367 291.038519287109 291.179193115234
-9999 294.092163085937 293.297485351562 290.956411743164 292.59782409668 295.845236206055 297.398937988281 297.783801269531 297.891018676758 297.361511230469 296.991946411133 297.446737670898 297.626596069336 296.96926574707 295.333038330078 293.067706298828 290.636148071289 288.365469360352 286.343298339844 284.707733154297 283.975775146484 284.679541015625 287.3490234375 290.064819335938 290.392822265625 288.869592285156 287.234283447266 289.651275634766 291.201748657227 291.214859008789 290.691845703125 290.712817382812 290.901440429688 291.018008422852 291.305206298828 291.730676269531 292.154284667969 292.218151855469 292.040731811523 291.834945678711 291.578686523438 291.309906005859 291.585052490234
-9999 -9999 293.032070922852 292.525360107422 293.348068237305 295.847326660156 299.100869750977 298.121450805664 298.40202331543 298.503494262695 298.447384643555 298.371496582031 297.481896972656 297.103582763672 296.290328979492 294.591815185547 292.048025512695 290.359475708008 289.994448852539 289.178466796875 287.405950927734 285.492047119141 289.267779541016 290.464868164063 290.747161865234 289.622454833984 287.375317382812 289.861254882812 291.650225830078 291.840957641602 291.393072509766 291.399978637695 291.550247192383 291.614190673828 291.883010864258 292.179141235352 292.274206542969 292.163659667969 292.01164855957 291.967514038086 291.937908935547 291.868841552734 292.150628662109
-9999 -9999 -9999 292.664880371094 292.144088745117 293.601431274414 298.113842773438 298.428881835938 297.992779541016 297.650344848633 297.560540771484 297.549905395508 296.552908325195 296.381457519531 296.094345092773 294.676483154297 291.84255065918 290.653024291992 291.070584106445 290.891784667969 290.302389526367 290.040765380859 291.082220458984 291.683334350586 291.576705932617 290.550439453125 289.014025878906 290.121838378906 291.723291015625 292.387390136719 292.351422119141 292.176635742188 292.142456054688 292.235830688477 292.313339233398 292.249435424805 291.987112426758 291.747048950195 291.744427490234 291.984741210938 292.139114379883 292.003958129883 292.30783996582
-9999 -9999 -9999 292.973004150391 292.160202026367 292.259942626953 295.832055664063 298.433081054687 297.89453125 297.563125610352 297.556686401367 297.334841918945 296.403469848633 295.534454345703 294.687652587891 293.402615356445 291.538320922852 290.825112915039 290.4216796875 290.547698974609 291.079479980469 291.791796875 292.43037109375 292.491885375977 292.271041870117 291.713119506836 290.925759887695 291.065481567383 292.047796630859 292.980514526367 293.415570068359 293.152392578125 292.61787109375 292.627426147461 292.501525878906 292.266668701172 292.073178100586 291.948153686523 292.004580688477 292.042465209961 292.01803894043 292.023007202148 292.649447631836
-9999 -9999 -9999 -9999 293.034072875977 292.993045043945 293.748114013672 298.061395263672 298.826034545898 298.866348266602 298.546246337891 297.820919799805 296.942233276367 295.370874023438 293.897888183594 292.418594360352 290.907357788086 290.627401733398 291.004849243164 291.045455932617 291.256900024414 292.175250244141 293.033551025391 292.844671630859 292.666946411133 292.419494628906 291.927624511719 291.663562011719 292.411923217773 293.544509887695 294.343157958984 294.272409057617 293.688986206055 293.103598022461 292.672637939453 292.424710083008 292.360726928711 292.531942749023 292.666949462891 292.575546264648 292.411459350586 292.419372558594 292.930603027344
-9999 -9999 -9999 -9999 -9999 293.288357543945 291.887789916992 296.78307800293 297.899716186523 297.838027954102 -9999 298.528967285156 297.836633300781 296.67887878418 295.402053833008 293.643725585937 291.398510742188 290.994555664062 291.615905761719 291.474884033203 291.243270874023 291.822064208984 292.768695068359 293.0115234375 292.963165283203 292.751550292969 292.469232177734 292.262152099609 292.022857666016 292.736785888672 293.751071166992 294.194512939453 293.842657470703 293.442437744141 292.952728271484 292.525823974609 292.329476928711 292.436239624023 292.737612915039 292.966461181641 292.992602539062 292.867233276367 293.34391784668
-9999 -9999 -9999 -9999 -9999 293.694650268555 294.183013916016 295.763824462891 298.955310058594 298.556915283203 -9999 298.420489501953 298.071026611328 297.258172607422 296.594711303711 295.481039428711 293.587832641602 292.999478149414 292.572323608398 291.256698608398 290.092510986328 290.341970825195 292.339700317383 293.214392089844 293.349319458008 293.102856445313 292.843646240234 292.889447021484 291.959503173828 291.684463500977 291.988082885742 292.4892578125 293.182373046875 293.828213500977 293.79508972168 293.309567260742 292.792883300781 292.630578613281 292.737075805664 292.852996826172 293.045529174805 293.402084350586 293.810165405273
-9999 -9999 -9999 -9999 -9999 -9999 294.717196655273 295.476254272461 297.944338989258 298.357666015625 297.947402954102 -9999 298.444982910156 297.108657836914 296.452026367188 296.065612792969 295.247045898437 294.386010742187 293.987896728516 291.518005371094 288.687350463867 287.941116333008 291.029373168945 292.004663085938 292.492645263672 292.840029907227 293.100750732422 293.096942138672 292.961370849609 292.702835083008 292.788272094727 293.58551940918 294.623434448242 295.272790527344 295.108413696289 294.350747680664 293.415447998047 292.850848388672 292.819345092773 292.947372436523 293.281942749023 293.849703979492 294.223751831055
-9999 -9999 -9999 -9999 -9999 -9999 -9999 295.59651184082 296.46579284668 297.926681518555 298.868374633789 298.484765625 299.8638671875 298.807025146484 298.22380065918 298.03151550293 297.563534545898 296.355990600586 295.969827270508 293.267013549805 289.408584594727 286.671524047852 288.228286743164 289.503067016602 291.046875 292.610083007812 293.760595703125 293.961083984375 294.335845947266 294.486053466797 294.593469238281 294.785162353516 294.319879150391 295.132125854492 295.687118530273 295.63844909668 295.023641967773 294.410287475586 294.303176879883 294.285018920898 294.317041015625 294.46501159668 294.955612182617
-9999 -9999 -9999 -9999 -9999 -9999 -9999 -9999 295.042196655273 296.803619384766 297.987454223633 298.685830688477 300.799673461914 300.138787841797 299.462905883789 298.987753295898 298.404211425781 297.389855957031 296.43405456543 293.783279418945 290.148211669922 287.080163574219 287.541296386719 288.46344909668 290.186965942383 292.3634765625 294.320303344727 294.602944946289 294.184432983398 294.432952880859 295.18649597168 295.537902832031 292.552795410156 292.747958374023 294.250885009766 295.688195800781 296.1017578125 296.088671875 295.875271606445 295.610473632812 295.441558837891 295.456698608398 295.482113647461
-9999 -9999 -9999 -9999 -9999 -9999 -9999 -9999 -9999 295.884399414062 297.506692504883 298.682220458984 298.633880615234 299.051943969727 299.582489013672 299.61496887207 298.858038330078 298.706964111328 296.514593505859 292.934585571289 289.11067199707 286.374459838867 286.42555847168 287.990710449219 290.119247436523 292.388922119141 294.306176757812 294.539526367187 293.90283203125 293.730743408203 294.098147583008 294.371719360352 291.816665649414 293.056732177734 294.583633422852 295.743481445313 296.487408447266 296.814898681641 296.737915039062 296.648025512695 296.548696899414 296.391357421875 296.252197265625
-9999 -9999 -9999 -9999 -9999 -9999 -9999 -9999 -9999 296.262176513672 297.647158813477 298.773587036133 298.03918762207 297.905752563477 -9999 300.615005493164 300.581207275391 300.000640869141 297.823049926758 294.358764648438 290.105130004883 286.023226928711 284.942684936523 287.377972412109 290.239318847656 292.674853515625 294.290936279297 294.605242919922 294.1126953125 293.903961181641 293.926461791992 293.745458984375 292.2357421875 293.306954956055 295.056701660156 296.375518798828 296.699060058594 297.251989746094 297.305020141602 297.083435058594 296.893444824219 296.990344238281 297.304455566406
-9999 -9999 -9999 -9999 -9999 -9999 -9999 -9999 297.261639404297 297.851348876953 297.95100402832 298.651016235352 299.692398071289 298.854409790039 298.439559936523 -9999 301.062744140625 300.94677734375 299.375994873047 296.440399169922 292.374163818359 287.889874267578 285.571124267578 287.017544555664 289.664932250977 292.285073852539 293.998886108398 294.327865600586 293.794235229492 293.701507568359 294.072338867187 294.337683105469 292.405358886719 293.361688232422 295.40754699707 297.207577514648 297.836273193359 297.871673583984 297.681253051758 297.340957641602 297.150836181641 297.394812011719 298.102136230469
-9999 -9999 -9999 -9999 -9999 -9999 -9999 -9999 -9999 296.863555908203 297.806787109375 298.635513305664 298.423233032227 300.247634887695 299.759124755859 298.685263061523 -9999 -9999 300.0333984375 298.402145385742 295.506604003906 291.537829589844 287.762341308594 286.49284362793 287.988906860352 290.457836914062 292.109756469727 293.545425415039 294.112503051758 294.621765136719 294.888604736328 294.501654052734 292.830316162109 294.402117919922 295.704345703125 296.407717895508 296.918212890625 297.93505859375 298.307958984375 298.166320800781 298.034744262695 298.348846435547 298.707489013672
-9999 -9999 -9999 -9999 -9999 -9999 -9999 -9999 -9999 -9999 296.051089477539 297.371282958984 298.523675537109 299.686514282227 300.443572998047 300.149111938477 -9999 -9999 300.327038574219 300.232803344727 298.577017211914 294.863906860352 290.026626586914 286.542541503906 285.749465942383 287.367633056641 290.3857421875 292.55615234375 294.180819702148 294.992095947266 294.963650512695 294.371310424805 294.480465698242 294.080834960938 294.100357055664 294.814306640625 296.181408691406 297.461779785156 298.513787841797 298.802291870117 298.656185913086 298.597546386719 299.105456542969
-9999 -9999 -9999 -9999 -9999 -9999 -9999 -9999 -9999 -9999 -9999 -9999 297.351223754883 298.137380981445 300.158264160156 301.036065673828 298.957391357422 -9999 -9999 300.385467529297 299.776324462891 297.593658447266 292.971588134766 287.615444946289 285.149856567383 286.222973632813 289.94118347168 291.858102416992 293.033599853516 294.232727050781 295.065670776367 295.174676513672 295.395086669922 294.318505859375 294.092971801758 294.894201660156 296.28876953125 297.112109375 298.125595092773 298.68359375 298.814041137695 298.786987304688 299.266967773438
-9999 -9999 -9999 -9999 -9999 -9999 -9999 -9999 -9999 -9999 -9999 -9999 -9999 297.889144897461 299.640594482422 300.482321166992 299.863473510742 299.279318237305 -9999 -9999 300.877947998047 300.209350585937 297.174194335937 291.405197143555 287.392196655273 286.506646728516 288.78317565918 291.733151245117 292.979803466797 294.098037719727 294.995172119141 295.323620605469 295.055163574219 294.028857421875 293.264709472656 292.560079956055 292.108752441406 295.329113769531 297.827471923828 298.70556640625 298.669241333008 298.726834106445 299.490237426758
-9999 -9999 -9999 -9999 -9999 -9999 -9999 -9999 -9999 -9999 -9999 -9999 -9999 298.581167602539 299.862319946289 301.033682250977 301.697576904297 299.627801513672 -9999 -9999 -9999 -9999 299.463311767578 296.467288208008 291.938171386719 288.090756225586 287.284567260742 290.673165893555 292.439575195312 293.575942993164 294.324530029297 294.735305786133 294.51741027832 293.571850585938 292.152099609375 290.670486450195 289.901669311523 292.252474975586 296.157388305664 298.039154052734 298.246768188477 298.122290039062 299.488793945313
-9999 -9999 -9999 -9999 -9999 -9999 -9999 -9999 -9999 -9999 -9999 -9999 -9999 298.566732788086 300.041213989258 301.096585083008 302.067199707031 300.796203613281 -9999 -9999 -9999 -9999 -9999 298.940692138672 294.754013061523 289.782406616211 286.586929321289 288.366348266602 290.561883544922 291.767654418945 292.532214355469 293.537539672852 294.031216430664 293.165759277344 292.126419067383 291.305825805664 290.96130065918 291.539157104492 294.835665893555 296.878234863281 297.494750976562 297.625500488281 299.496936035156
-9999 -9999 -9999 -9999 -9999 -9999 -9999 -9999 -9999 -9999 -9999 -9999 -9999 -9999 297.788986206055 299.760501098633 301.757485961914 302.893057250977 301.944479370117 -9999 -9999 -9999 -9999 300.403759765625 297.714492797852 293.024221801758 287.915069580078 287.428741455078 289.794921875 290.763488769531 291.133474731445 292.196228027344 292.455993652344 292.520443725586 292.085647583008 291.723818969727 291.847174072266 291.216119384766 294.123880004883 296.787033081055 297.919058227539 297.590115356445 299.646487426758
