# Supplementary material for: Automatic variable selection in ecological niche modeling: A case study using Cassin’s Sparrow (Peucaea cassinii)
Source: PLoS One. 2022 Jan 21;17(1):e0257502. doi: 10.1371/journal.pone.0257502 (PMC8782318; doi:10.1371/journal.pone.0257502)
Supplement: S1 File — Compressed file folder containing input data and example scripts used in the study. (ZIP) [file pone.0257502.s002.zip › S2_File-Data-and-Scripts/input/merra/M22.asc]

NCOLS 43 
NROWS 34 
XLLCORNER -118.8125 
YLLCORNER 23.75 
CELLSIZE 0.5 
NODATA_value -9999 
1.039175319671630 1.03422447443008 1.02618852853775 1.02472015619278 1.01841330528259 1.00761575698853 0.99622797369957 0.992663091421127 1.00620549321175 1.0302774310112 1.04866346120834 1.04721305370331 1.02984263896942 1.01618642807007 0.982733130455017 0.947233825922012 0.933809006214142 0.956481850147247 0.977368187904358 0.987958759069443 0.989641338586807 0.984416514635086 0.964482575654984 0.943269193172455 0.927851408720016 0.921983164548874 0.933557724952698 0.997669243812561 1.02850705385208 1.04431509971619 1.0529355764389 1.06044133901596 1.07206443548203 1.08507950305939 1.09701716899872 1.10793334245682 1.11825070381165 1.12736001014709 1.13483401536942 1.14246648550034 1.15057767629623 1.15886300802231 1.1655268073082
1.0511866569519 1.04586678743362 1.02978640794754 1.00950925350189 0.998706251382828 0.992761516571045 0.985244482755661 0.980557411909103 0.988624387979507 1.00848254561424 1.02907010316849 1.03676428794861 1.0154794216156 1.00691188573837 0.982063561677933 0.961317944526672 0.968907302618027 1.00029372572899 1.00756064653397 0.997718662023544 0.981523633003235 0.965955156087875 0.933248561620712 0.93031217455864 0.921930342912674 0.914952254295349 0.927522838115692 0.992668807506561 1.02257874011993 1.03738409280777 1.04487720727921 1.05153982639313 1.06720240116119 1.08224021196365 1.09537595510483 1.10736156702042 1.11908668279648 1.1297168135643 1.13870279788971 1.14643287658691 1.15364779233932 1.16081298589706 1.16649316549301
1.04922378063202 1.02553609013557 0.995577603578568 0.983791470527649 0.980897694826126 0.982201218605042 0.983125460147858 0.976500380039215 0.978140342235565 0.993786573410034 1.01482307910919 1.02924500703812 1.02425719499588 1.00591351985931 0.970991373062134 0.957168394327164 0.98849064707756 0.986979120969772 0.986986738443375 0.987890899181366 0.983771747350693 0.969185823202133 0.944694465398788 0.926864850521088 0.897527724504471 0.881733483076096 0.905792009830475 0.963605272769928 0.993597429990768 1.01227414608002 1.0264026761055 1.04081050157547 1.05884858369827 1.0742057800293 1.08775806427002 1.10050868988037 1.11332497596741 1.1260000705719 1.1384922504425 1.1491431593895 1.15774947404861 1.16443457603455 1.16881880760193
1.0283975481987 1.010968542099 0.98311915397644 0.966652452945709 0.963105022907257 0.969440102577209 0.979360324144363 0.978132802248001 0.977387809753418 0.99062117934227 1.01070051193237 1.02473781108856 1.01397731304169 0.992324584722519 0.971010893583298 0.973518705368042 1.00984379053116 1.01823774576187 1.00971267223358 0.999235868453979 0.985168623924255 0.964029747247696 0.938534837961197 0.891037672758102 0.872422128915787 0.883939522504806 0.913494032621384 0.941931027173996 0.974569094181061 1.00134864449501 1.02213170528412 1.03906245231628 1.05377535820007 1.06971200704575 1.08530557155609 1.09969539642334 1.11250427961349 1.12466486692429 1.13565036058426 1.14556062221527 1.15469533205032 1.16313172578812 1.16937648057938
0.996925133466721 1.00219536423683 0.992456489801407 0.978101813793182 0.979094177484512 0.991208875179291 1.00308036804199 0.995533943176269 0.986155992746353 0.987762331962585 0.996919518709183 1.00259640216827 0.974539494514465 0.946156936883926 0.953489899635315 0.984727746248245 1.0168489575386 1.0265977025032 1.00804252028465 0.98456147313118 0.969691514968872 0.965468376874924 0.929133147001266 0.912869679927826 0.900394976139069 0.901797467470169 0.926896643638611 0.962421584129334 0.998628115653992 1.02287310361862 1.03838528394699 1.05110311508179 1.06173086166382 1.07285444736481 1.0860407948494 1.09980689287186 1.11237818002701 1.12376552820206 1.13370023965836 1.14248543977737 1.15055763721466 1.15827106237412 1.16519750356674
0.967947417497635 0.991938000917435 1.00550644993782 1.0014100253582 1.00023576617241 1.00006059408188 0.998208045959473 1.01107788085938 1.00205031037331 0.998026669025421 0.998848330974579 0.995252388715744 0.961129587888718 0.944932806491852 0.96067476272583 0.992195618152618 1.01564534902573 1.00415519475937 0.984646791219711 0.973293751478195 0.954726016521454 0.915157997608185 0.87786523103714 0.876478326320648 0.893660038709641 0.915628224611282 0.933479052782059 0.9607406437397 1.00173552632332 1.02895361185074 1.04392528533936 1.0541149020195 1.06353405714035 1.07623049020767 1.08866345882416 1.10003162622452 1.11031920909882 1.12034385204315 1.12993732690811 1.1391641497612 1.14824695587158 1.15697536468506 1.16276779174805
0.942693305015564 0.983574384450912 1.00668615698814 1.01154788732529 1.00833648443222 1.00697755813599 1.01471506357193 1.0262534737587 1.01787737607956 1.00915145874023 0.995534980297089 0.973100364208221 0.963461101055145 0.975823050737381 0.997245162725449 1.01852663755417 1.02965310811996 1.01275523900986 1.00740694999695 0.991141080856323 0.958862441778183 0.915725892782211 0.89542698264122 0.893709480762482 0.9046291410923 0.921114277839661 0.935526424646378 0.940375810861588 0.979481780529022 1.00780361890793 1.02384272813797 1.0358714222908 1.053380215168 1.07299603223801 1.08878147602081 1.10059217214584 1.10995434522629 1.1196292757988 1.1290894985199 1.1390238404274 1.14914590120316 1.1586629152298 1.16528809070587
0.947411406040192 0.979631912708282 1.03171502351761 1.04080891609192 1.03852993249893 1.03600486516953 1.03921449184418 1.04881703853607 1.06610417366028 1.06778788566589 1.05088120698929 1.020971596241 1.00002080202103 1.00641392469406 1.018923163414 1.02199209928513 1.00988595485687 1.01716001033783 1.02012313604355 1.01111155748367 0.995153021812439 0.979594069719315 0.968368035554886 0.945363277196884 0.924200475215912 0.917365694046021 0.929055124521255 0.92792621254921 0.957184720039368 0.982613652944565 1.00529761314392 1.03104375600815 1.05305541753769 1.07159078121185 1.08739054203033 1.10108219385147 1.11354925632477 1.12636587619782 1.13675487041473 1.14704746007919 1.15689891576767 1.16520720720291 1.16961270570755
0.992862409353256 0.968045622110367 1.04549995064735 1.07849953174591 1.08143448829651 1.06014881134033 1.03081648349762 1.06173403263092 1.08918763399124 1.07244920730591 1.03745931386948 1.01644094586372 1.00027678608894 0.999424767494202 1.00302216410637 1.00024564862251 0.986850482225418 0.989320832490921 0.990251219272614 0.993605136871338 0.996866536140442 0.995317542552948 0.97967985868454 0.958929949998856 0.946264207363129 0.940046691894531 0.936515915393829 0.938264381885529 0.967173224687576 0.987966179847717 1.00654747486114 1.03273950815201 1.05403782129288 1.07178798913956 1.0867765545845 1.09868547916412 1.10797716379166 1.11909424066544 1.13140485286713 1.14458346366882 1.15631057024002 1.1646154999733 1.17078186273575
1.04854338765144 0.994845145940781 1.0464507997036 1.08380733728409 1.09725940227509 1.0836483001709 1.0562765955925 1.09523543119431 1.0994640827179 1.07310998439789 1.03658398389816 1.01073481440544 0.998946589231491 0.995524752140045 1.00899842381477 1.01560109853745 0.996361380815506 0.986288720369339 0.974659615755081 0.97329518198967 0.978091031312943 0.981309175491333 0.975022554397583 0.960922169685364 0.951518595218658 0.943713170289993 0.936492073535919 0.955407631397247 0.983397036790848 1.00730019807816 1.02687218189239 1.04431722164154 1.05972650051117 1.0725380897522 1.08473640680313 1.09643111228943 1.10742635726929 1.1177056312561 1.12858772277832 1.13954859972 1.15154255628586 1.16424638032913 1.16981536149979
1.09693398475647 1.05870282649994 1.08592927455902 1.09404563903809 1.10122519731522 1.0931454539299 1.06300803422928 1.06904450654984 1.08237520456314 1.06576138734818 1.03392606973648 1.00961263179779 0.998630690574646 0.97886421084404 0.993761211633682 1.01545298099518 1.01079955101013 0.99388632774353 0.980742925405502 0.971210598945618 0.965310519933701 0.962404578924179 0.959589093923569 0.977956169843674 0.982984840869904 0.975507372617722 0.967134982347488 0.983851701021194 1.01069360971451 1.03282827138901 1.04801379442215 1.05785044431686 1.06824234724045 1.07671856880188 1.08451849222183 1.09349150657654 1.10531319379807 1.12057112455368 1.13377143144608 1.143534719944 1.15142339468002 1.15908341407776 1.16501183509827
1.09278552532196 1.08540910482407 1.09324306249619 1.09443768262863 1.10445332527161 1.1021141409874 1.07478330135345 1.08503701686859 1.09687404632568 1.07795923948288 1.04478452205658 1.02112370729446 1.01357966661453 0.999278169870377 0.990128815174103 0.994027549028397 1.01043614149094 1.00500849485397 0.993798089027405 0.97732076048851 0.961866426467896 0.955577307939529 0.970424062013626 0.996072506904602 0.993456780910492 0.981623715162277 0.986358243227005 1.0059506714344 1.02274843454361 1.03608638048172 1.04589318037033 1.05274782180786 1.05871000289917 1.06915868520737 1.08164721727371 1.09672200679779 1.1144534111023 1.13040056228638 1.14154069423676 1.14949852228165 1.15576430559158 1.16147603988647 1.16558084487915
1.10910720825195 1.10417947769165 1.082213306427 1.07108107805252 1.08070641756058 1.10217435359955 1.12094900608063 1.11717607975006 1.12198646068573 1.11023658514023 1.08593697547913 1.05823636054993 1.02863717079163 1.03305002450943 1.01075738668442 0.985963249206543 0.988456976413727 0.990199434757233 0.980480933189392 0.969481974840164 0.958736449480057 0.951437121629715 0.967802220582962 0.997857969999313 0.99562931060791 0.983027583360672 0.98908663392067 1.00710874199867 1.02748491764069 1.03805077075958 1.04329365491867 1.05033264160156 1.06101932525635 1.07084066867828 1.08495879173279 1.10355749130249 1.12424201965332 1.13819675445557 1.14849060773849 1.15539634227753 1.16042968034744 1.16502504348755 1.16834325790405
1.17610983848572 1.153315782547 1.12819123268127 1.09517030715942 1.08232474327087 1.09369237422943 1.12217268943787 1.13707842826843 1.14145588874817 1.13000530004501 1.11003025770187 1.09143599271774 1.08169106245041 1.07460966110229 1.05421960353851 1.02650500535965 1.00099760890007 0.980569475889206 0.955439591407776 0.945661962032318 0.946728521585464 0.950146681070328 0.9556780397892 0.988199585676193 0.997344374656677 0.990925252437592 0.989396560192108 1.01305235624313 1.03673911094666 1.04661810398102 1.04972491264343 1.05593599081039 1.06620048284531 1.07518048286438 1.08584630489349 1.10122001171112 1.12197016477585 1.13851536512375 1.14996674060822 1.1587290763855 1.1650972366333 1.16905341148376 1.17032828330994
-9999 1.20110867023468 1.17825462818146 1.12313741445541 1.11127626895905 1.12673925161362 1.13901319503784 1.14523801803589 1.14415501356125 1.13246899843216 1.12361725568771 1.12857100963593 1.1301834821701 1.12277146577835 1.09793597459793 1.06607660055161 1.03857724666595 1.01060349941254 0.984616112709045 0.965066969394684 0.952376538515091 0.948891693353653 0.972908979654312 1.0075214266777 1.01500248908997 1.00091658830643 0.985676074028015 1.01345298290253 1.04190539121628 1.05076086521149 1.05116902589798 1.05792520046234 1.06981542110443 1.07987649440765 1.09170567989349 1.10621671676636 1.12293181419373 1.13799300193787 1.1481042265892 1.1559265255928 1.16191129684448 1.16626478433609 1.16956459283829
-9999 -9999 1.19986065626144 1.15214350223541 1.13268518447876 1.14564397335052 1.17359884977341 1.16371182203293 1.15736451148987 1.15204983949661 1.14904551506042 1.14729455709457 1.13105186223984 1.12703391313553 1.11072039604187 1.08355666399002 1.0539075255394 1.03515266180038 1.0265750169754 1.01156559586525 0.988712859153748 0.968025952577591 0.998805552721024 1.01347184181213 1.02087789773941 1.01087437868118 0.984551286697388 1.01239457130432 1.0444805264473 1.05605119466782 1.05735561847687 1.06345492601395 1.07504159212112 1.08528652191162 1.09806287288666 1.11171351671219 1.12397177219391 1.13534491062164 1.14429267644882 1.15154629945755 1.15793743133545 1.1642258644104 1.17042417526245
-9999 -9999 -9999 1.17369672060013 1.12823867797852 1.11669677495956 1.16174286603928 1.17459696531296 1.16809631586075 1.15893840789795 1.14924477338791 1.13686254024506 1.11266419887543 1.11074056625366 1.10197508335114 1.07995537519455 1.04860371351242 1.03639334440231 1.03793120384216 1.03103375434875 1.01936225891113 1.01236120462418 1.02095504999161 1.03053306341171 1.03162813186646 1.02158123254776 1.0058530330658 1.01998057365417 1.04514099359512 1.06009989976883 1.06653467416763 1.07122604846954 1.08071835041046 1.09079352617264 1.10156035423279 1.11151937246323 1.11946278810501 1.12698012590408 1.13624124526978 1.14470767974854 1.15295631885529 1.16181164979935 1.17014819383621
-9999 -9999 -9999 1.18901230096817 1.13109391927719 1.09484968185425 1.12642327547073 1.17015143632889 1.17362951040268 1.16538178920746 1.15141756534576 1.13357760906219 1.11346957683563 1.09749590158463 1.08097678422928 1.06159929037094 1.04037009477615 1.03157426118851 1.02537978887558 1.02401345968246 1.0266309261322 1.031645154953 1.03815474510193 1.04089872837067 1.03992033004761 1.03548903465271 1.02988916635513 1.03410202264786 1.04776711463928 1.06441515684128 1.07730488777161 1.0821262717247 1.08574460744858 1.09352625608444 1.10133922100067 1.10953770875931 1.11872006654739 1.12634764909744 1.13415697813034 1.14138680696487 1.14909607172012 1.15850991010666 1.17002409696579
-9999 -9999 -9999 -9999 1.16637343168259 1.11823157072067 1.09393788576126 1.15182982683182 1.17575311660767 1.17910927534103 1.1689003944397 1.15055801868439 1.12353870868683 1.09543150663376 1.06865555047989 1.0451793551445 1.02763841152191 1.02355363368988 1.02366296052933 1.02067458629608 1.02112154960632 1.03099575042725 1.04090366363525 1.04458246231079 1.04293197393417 1.03865778446198 1.03507496118546 1.03586565256119 1.04652547836304 1.06464791297913 1.08210401535034 1.09155578613281 1.09512023925781 1.09660228490829 1.10076969861984 1.10846328735352 1.11885018348694 1.12783150672913 1.13531705141067 1.1419318318367 1.14888181686401 1.15750242471695 1.16930710077286
-9999 -9999 -9999 -9999 -9999 1.14448484182358 1.06726870536804 1.12227263450623 1.16639605760574 1.18315654993057 -9999 1.16947988271713 1.14056667089462 1.11388840675354 1.08603155612946 1.05736989974976 1.03148447275162 1.02393699884415 1.02725826501846 1.02408945560455 1.02021969556808 1.02367287874222 1.03026515245438 1.04001353979111 1.03945827484131 1.03445004224777 1.0332928776741 1.03576279878616 1.03396701812744 1.04389190673828 1.06184890270233 1.07971793413162 1.08957368135452 1.09674570560455 1.10166954994202 1.10651103258133 1.1131096124649 1.11991522312164 1.12954683303833 1.13970881700516 1.14881812334061 1.15680899620056 1.17013869285583
-9999 -9999 -9999 -9999 -9999 1.17764328718185 1.11647715568542 1.10555491447449 1.15280005931854 1.17897880077362 -9999 1.17620638608933 1.1511231303215 1.12515918016434 1.10253947973251 1.07865896224976 1.0516800403595 1.04201226234436 1.03618077039719 1.01989817619324 1.00428087711334 1.00305918455124 1.01785095930099 1.02858831882477 1.03032112121582 1.0289488196373 1.03139321804047 1.03780324459076 1.02905579805374 1.02737933397293 1.03528010845184 1.05083786249161 1.07291437387466 1.09579530954361 1.10822725296021 1.11282507181168 1.11499792337418 1.11764675378799 1.12412803173065 1.13379037380219 1.1456897854805 1.15874356031418 1.17221373319626
-9999 -9999 -9999 -9999 -9999 -9999 1.16807018518448 1.12998033761978 1.14990224838257 1.1708847284317 1.18151205778122 -9999 1.15462454557419 1.1218856215477 1.10054790973663 1.08695673942566 1.07382252216339 1.06169483661652 1.05436899662018 1.02616560459137 0.992172038555145 0.975325101613998 0.99511188864708 1.00336678624153 1.01011031866074 1.01825612783432 1.0280638217926 1.03409714698791 1.0374076962471 1.03831440210342 1.04425808191299 1.06162595748901 1.08609437942505 1.10932103395462 1.1217206120491 1.12419354915619 1.12088620662689 1.11837995052338 1.12376005649567 1.13296848535538 1.14570351839066 1.16126420497894 1.17437264919281
-9999 -9999 -9999 -9999 -9999 -9999 -9999 1.17065989971161 1.15088433027267 1.15443533658981 1.16978398561478 1.17957490682602 1.16799968481064 1.14887330532074 1.13222342729568 1.11988246440887 1.10977789163589 1.0899440407753 1.07907409667969 1.04626452922821 1.00016288161278 0.961005812883377 0.962993794679642 0.970959258079529 0.98781955242157 1.0097665309906 1.03029108047485 1.03780031204224 1.04726260900497 1.05430465936661 1.06151293516159 1.07046003341675 1.07074480056763 1.08994054794312 1.11587530374527 1.13567280769348 1.14032387733459 1.13881325721741 1.14373444318771 1.15127342939377 1.16033426523209 1.17001024484634 1.17813011407852
-9999 -9999 -9999 -9999 -9999 -9999 -9999 -9999 1.17694976329803 1.15754181146622 1.15530035495758 1.17070250511169 1.17406649589539 1.17083929777145 1.16266715526581 1.14810509681702 1.12692044973373 1.10590327978134 1.08688381910324 1.0539333820343 1.01016870737076 0.967263013124466 0.957021743059158 0.957271659374237 0.974344968795776 1.00290115475655 1.03194478750229 1.03770622014999 1.03455982208252 1.04120481014252 1.05686609745026 1.07037665843964 1.04108951091766 1.05142735242844 1.08981359004974 1.1308159828186 1.15151915550232 1.15631976127625 1.16071615219116 1.16576516628265 1.1709676027298 1.17560487985611 1.17946869134903
-9999 -9999 -9999 -9999 -9999 -9999 -9999 -9999 -9999 1.17480665445328 1.15441523790359 1.15512384176254 1.17468284368515 1.17960265874863 1.17381203174591 1.15830007791519 1.13636565208435 1.12255549430847 1.09189206361771 1.05008107423782 1.0042783677578 0.964197587966919 0.949560689926147 0.954371500015259 0.974002778530121 1.00114679932594 1.02572556734085 1.0289944767952 1.02265368700027 1.02437114715576 1.03622782230377 1.05074969530106 1.03165456056595 1.05731996297836 1.09450471401215 1.12825176715851 1.14950914382935 1.15932016372681 1.1654034614563 1.17053842544556 1.17476898431778 1.17795889377594 1.18150503635406
-9999 -9999 -9999 -9999 -9999 -9999 -9999 -9999 -9999 1.18394392728806 1.16556746959686 1.15290203094482 1.17228755950928 1.18076095581055 -9999 1.17028933763504 1.16077398061752 1.14374793767929 1.11230684518814 1.07096445560455 1.02026451826096 0.966111642122269 0.942065554857254 0.954859137535095 0.979238539934158 1.00432372093201 1.02223321199417 1.02593985795975 1.02158724069595 1.02413672208786 1.03313212394714 1.04208642244339 1.03192454576492 1.0572487950325 1.09711956977844 1.13045787811279 1.14345105886459 1.15658000707626 1.16336001157761 1.16741573810577 1.17142794132233 1.17715998888016 1.18271771669388
-9999 -9999 -9999 -9999 -9999 -9999 -9999 -9999 1.19196872711182 1.18424034118652 1.17322481870651 1.15558422803879 1.15387724637985 1.17171009778976 1.18020856380463 -9999 1.17522441148758 1.16294957399368 1.14044586420059 1.10248023271561 1.05080118179321 0.993141728639603 0.955604773759842 0.956769514083862 0.976688235998154 1.00013753175735 1.01485718488693 1.01985548734665 1.01725122928619 1.02120232582092 1.031554210186 1.04138810634613 1.02641026973724 1.05108187198639 1.09391295909882 1.13186986446381 1.14813891649246 1.15692540407181 1.16104865074158 1.16340976953506 1.16826512813568 1.17770192623138 1.18243768215179
-9999 -9999 -9999 -9999 -9999 -9999 -9999 -9999 -9999 1.19034719467163 1.18021830320358 1.16239874362946 1.13079340457916 1.15429480075836 1.1731014251709 1.17977523803711 -9999 -9999 1.16244206428528 1.13350963592529 1.09029648303986 1.03808774352074 0.985055011510849 0.957318043708801 0.960349142551422 0.977201557159424 0.990532904863358 1.00804880261421 1.01943300962448 1.03251403570175 1.0411137342453 1.03851211071014 1.02779281139374 1.05723280906677 1.0872974395752 1.1100090265274 1.12650306224823 1.14947288036346 1.16091389656067 1.16520190238953 1.16912115812302 1.17730485200882 1.18109942674637
-9999 -9999 -9999 -9999 -9999 -9999 -9999 -9999 -9999 -9999 1.19311664104462 1.18228769302368 1.15234231948853 1.14246532917023 1.15733420848846 1.17596386671066 -9999 -9999 1.1715206861496 1.15753984451294 1.12737509012222 1.07583178281784 1.01341389417648 0.962032347917557 0.938234865665436 0.94235383272171 0.967017555236816 0.991854763031006 1.01552684903145 1.03348809480667 1.0396657705307 1.034101998806 1.04501231908798 1.04360843896866 1.05325758457184 1.07591716051102 1.10664526224136 1.13175007104874 1.15404790639877 1.1656739115715 1.17145684957504 1.17723219394684 1.17922766208649
-9999 -9999 -9999 -9999 -9999 -9999 -9999 -9999 -9999 -9999 -9999 -9999 1.18607131242752 1.15727816820145 1.15276104211807 1.16551533937454 1.17800948619843 -9999 -9999 1.16661655902863 1.14700249433517 1.11048656702042 1.0506334900856 0.97747186422348 0.935278326272964 0.931470185518265 0.958021134138107 0.979341238737106 0.995401376485825 1.01774162054062 1.0379714846611 1.04637595415115 1.04584447145462 1.03648810386658 1.03935885429382 1.05826170444489 1.0899391412735 1.11841223239899 1.14389835596085 1.16004192829132 1.16945880651474 1.17594131231308 1.17795041799545
-9999 -9999 -9999 -9999 -9999 -9999 -9999 -9999 -9999 -9999 -9999 -9999 -9999 1.18123747110367 1.16188156604767 1.15581014156342 1.17479615211487 1.17686505317688 -9999 -9999 1.16614521741867 1.14935473203659 1.10369976758957 1.02743758559227 0.968094676733017 0.941964882612228 0.951650500297546 0.973599791526794 0.986854165792465 1.00535023212433 1.02487868070602 1.03699202537537 1.03054194450378 1.01561002731323 1.00541710853577 1.00187721252441 1.0118866443634 1.08077759742737 1.13388748168945 1.15785086154938 1.1664339184761 1.17537912130356 1.17805198431015
-9999 -9999 -9999 -9999 -9999 -9999 -9999 -9999 -9999 -9999 -9999 -9999 -9999 1.18552100658417 1.16801899671555 1.15622791051865 1.16348400115967 1.17499694824219 -9999 -9999 -9999 -9999 1.14760413169861 1.09484919309616 1.02691635489464 0.967476159334183 0.939115875959396 0.957437819242477 0.972211575508118 0.986122488975525 0.998290699720383 1.00646097660065 1.00448553562164 0.992054998874664 0.976892024278641 0.967458087205887 0.975525009632111 1.03058720827103 1.10262693166733 1.14254319667816 1.16063511371613 1.17524943351746 1.17829623222351
-9999 -9999 -9999 -9999 -9999 -9999 -9999 -9999 -9999 -9999 -9999 -9999 -9999 1.18823118209839 1.178003013134 1.16712839603424 1.16231790781021 1.17091652154922 -9999 -9999 -9999 -9999 -9999 1.13570269346237 1.0688139796257 0.991603606939316 0.936473309993744 0.93864768743515 0.95231494307518 0.960500001907349 0.966885030269623 0.97727102637291 0.986795896291733 0.977389258146286 0.968767613172531 0.967248278856277 0.976796770095825 1.00538620948792 1.07355766296387 1.12176591157913 1.15063593387604 1.17095071077347 1.17766696214676
-9999 -9999 -9999 -9999 -9999 -9999 -9999 -9999 -9999 -9999 -9999 -9999 -9999 -9999 1.18713945150375 1.17811279296875 1.16247024536133 1.1559253692627 1.16411188840866 -9999 -9999 -9999 -9999 1.15735634565353 1.11068660020828 1.03789766430855 0.95970795750618 0.935308533906937 0.947811490297317 0.950382381677628 0.949997854232788 0.959250980615616 0.964020735025406 0.965821379423141 0.964344948530197 0.967485922574997 0.980043798685074 0.984679847955704 1.04629216790199 1.11007970571518 1.15467326641083 1.17166846990585 1.17765516042709
