# Supplementary material for: Automatic variable selection in ecological niche modeling: A case study using Cassin’s Sparrow (Peucaea cassinii)
Source: PLoS One. 2022 Jan 21;17(1):e0257502. doi: 10.1371/journal.pone.0257502 (PMC8782318; doi:10.1371/journal.pone.0257502)
Supplement: S1 File — Compressed file folder containing input data and example scripts used in the study. (ZIP) [file pone.0257502.s002.zip › S2_File-Data-and-Scripts/input/merra/M36.asc]

NCOLS 43 
NROWS 34 
XLLCORNER -118.8125 
YLLCORNER 23.75 
CELLSIZE 0.5 
NODATA_value -9999 
223.220744323730003 223.392366027832 222.807783508301 222.196241760254 221.361572265625 220.806307983398 221.06282043457 222.207107543945 221.941632080078 222.289558410645 222.413693237305 221.189036560059 218.837315368652 218.561209106445 218.330627441406 219.08171081543 221.025193786621 218.105772399902 216.984213256836 216.772926330566 216.385308837891 215.309289550781 216.045690917969 215.778245544434 217.448799133301 218.099176025391 215.257766723633 214.445755004883 216.549003601074 218.415069580078 219.393046569824 219.114923095703 215.829595947266 213.871530151367 211.717887878418 209.491488647461 207.42028503418 204.587985229492 201.959407043457 199.806106567383 197.932403564453 196.099931335449 194.41732635498
227.141633605957 226.807168579102 226.198721313477 224.763520812988 223.994552612305 223.788510131836 223.862055969238 224.815632629395 224.449574279785 224.235664367676 224.199819946289 223.845974731445 221.57336730957 221.607579040527 220.773597717285 220.188667297363 221.369990539551 223.625325012207 223.054458618164 220.973236083984 218.703158569336 217.178146362305 215.325607299805 217.951889038086 220.261383056641 220.443008422852 218.239430236816 217.468226623535 220.202085876465 222.064170837402 222.455502319336 221.456617736816 218.277528381348 216.478507995605 214.244422912598 211.767599487305 209.446527099609 206.622137451172 203.644142150879 201.095863342285 199.099066162109 197.550790405273 195.869833374023
229.40061340332 228.200996398926 228.01441192627 228.082679748535 228.177505493164 228.587428283691 229.398554992676 229.273030090332 228.646965026855 227.87313079834 227.02951965332 225.942121887207 223.428437805176 222.843812561035 220.927665710449 220.93953704834 224.91456451416 222.888429260254 223.383569335938 222.33317565918 220.881455993652 220.625675964355 220.083598327637 222.080686950684 221.83381652832 220.843167114258 221.099049377441 220.511195373535 222.965846252441 224.288841247559 224.172503662109 223.048600769043 220.699858093262 218.484245300293 216.037506103516 213.636387634277 211.492260742187 208.863818359375 206.191999816895 203.773338317871 201.750093078613 200.060304260254 197.906996154785
232.579652404785 233.462896728516 232.619073486328 232.414068603516 231.998413085938 231.002505493164 229.729544067383 231.173440551758 230.902114868164 230.727630615234 230.457400512695 229.390547180176 226.25747833252 224.442079162598 223.033912658691 223.627491760254 226.902642822266 227.128057861328 226.37105255127 224.799247741699 222.478280639648 220.005694580078 220.490826416016 221.30238494873 223.573707580566 225.08719329834 223.850875854492 222.09928894043 223.728115844727 225.193572998047 225.370411682129 224.018647766113 222.476545715332 220.193363952637 217.939758300781 215.806192016602 213.680097961426 211.15396270752 208.510516357422 206.220634460449 204.189640808105 202.177432250977 199.868618774414
236.727798461914 235.736476135254 235.762074279785 235.37848815918 234.864082336426 234.496389770508 234.296203613281 233.050354003906 232.207984924316 231.54280090332 230.279928588867 228.030122375488 226.681623840332 225.319645690918 226.536361694336 228.642878723145 229.554864501953 229.788458251953 228.171189880371 225.644027709961 224.089311218262 224.45530090332 222.402639770508 226.60542755127 226.479133605957 224.982707214355 226.099610900879 224.935682678223 225.899984741211 227.225868225098 227.431901550293 225.771495056152 224.513768005371 221.69831237793 219.38525390625 217.474528503418 215.494580078125 213.410693359375 211.068077087402 208.756362915039 206.366284179688 203.849182128906 201.832214355469
242.131787109375 239.614141845703 238.949761962891 237.914009094238 237.506759643555 236.664158630371 234.744024658203 235.131158447266 234.296240234375 234.149978637695 234.241539001465 233.490705871582 230.111177062988 228.639814758301 229.20337677002 230.549554443359 231.257411193848 230.702809143066 228.586195373535 226.623077392578 224.703085327148 223.055596923828 225.448980712891 226.864227294922 228.509948730469 229.844075012207 230.050924682617 228.593576049805 228.268920898438 228.893997192383 228.964456176758 227.369714355469 226.104528808594 222.875357055664 220.46826171875 218.732440185547 216.991523742676 215.101936340332 212.787591552734 210.39990234375 207.995559692383 205.636676025391 203.701641845703
246.027912902832 243.88600769043 241.78034362793 241.591284179687 240.757759094238 239.383889770508 238.0005859375 236.427392578125 235.085659790039 233.288047790527 231.808219909668 231.407318115234 231.428802490234 231.050085449219 231.275932312012 232.567723083496 234.420159912109 232.393255615234 231.157664489746 229.628509521484 228.235987854004 227.813682556152 229.742576599121 231.198808288574 232.148040771484 233.259811401367 234.514472961426 231.796760559082 230.75131072998 230.622062683105 230.077522277832 228.320504760742 227.66237487793 224.54086151123 222.154487609863 220.021966552734 217.303407287598 215.130323791504 213.119668579102 210.907997131348 208.656344604492 206.632908630371 205.10389251709
244.670678710938 245.410070800781 242.675866699219 242.035147094727 241.479225158691 241.104280090332 240.958573913574 238.806242370605 237.100073242188 236.131965637207 235.101281738281 233.339329528809 231.908824157715 233.545657348633 234.909484863281 235.170655822754 234.520883178711 235.380453491211 234.699662780762 233.384948730469 232.290789794922 231.966366577148 231.559848022461 232.273686218262 232.77180480957 233.908137512207 235.726600646973 232.243751525879 230.885704040527 231.306343078613 231.549548339844 230.159786987305 229.73532409668 226.971122741699 224.502403259277 222.139010620117 219.355006408691 216.806019592285 214.310160827637 211.869514465332 209.646127319336 207.821780395508 206.58938293457
242.211204528809 247.136517333984 246.894427490234 244.772625732422 243.146965026855 242.402526855469 242.167329406738 240.568586730957 238.144725036621 236.183906555176 235.030249023438 234.503257751465 233.012474060059 234.743286132812 236.060066223145 236.697218322754 236.923739624023 236.085018920898 235.609660339355 235.460792541504 235.192398071289 234.46219329834 233.815867614746 233.290174865723 234.025810241699 235.250378417969 235.732371520996 234.02078704834 233.666050720215 234.219688415527 234.330599975586 233.063316345215 232.315574645996 229.563760375977 227.068374633789 224.443615722656 221.099165344238 218.025300598145 215.200958251953 212.960891723633 210.686758422852 208.04326171875 207.052075195313
240.733377075195 246.674217224121 248.24959564209 246.351313781738 244.59228515625 243.684944152832 243.365412902832 241.672627258301 239.212400817871 238.098403930664 237.36314239502 235.990141296387 235.92543182373 236.527674865723 238.720039367676 240.350302124023 239.566537475586 238.906332397461 237.235615539551 236.830383300781 236.848179626465 236.346212768555 237.139474487305 234.654594421387 234.439208984375 235.191636657715 234.977325439453 235.869293212891 235.286289978027 235.735252380371 236.351000976562 235.821136474609 234.024871826172 231.084046936035 228.393760681152 225.775833129883 222.758572387695 219.00012512207 216.350733947754 214.133995056152 212.382769775391 210.986505126953 208.563482666016
240.107725524902 246.776956176758 249.46086730957 248.236288452148 246.595062255859 245.557186889648 245.214758300781 243.693322753906 242.298405456543 241.032958984375 239.708126831055 238.35145111084 238.244480895996 237.173034667969 238.954360961914 241.261259460449 241.355122375488 240.759944152832 239.676359558105 238.991073608398 238.521664428711 237.933660888672 237.273431396484 238.706301879883 239.585334777832 239.415580749512 238.416836547852 237.881045532227 238.452612304688 238.491302490234 237.966682434082 237.116566467285 235.722438049316 232.946382141113 230.072532653809 227.012666320801 223.573188781738 220.34400177002 217.914939880371 215.657135009766 213.480262756348 211.351971435547 209.018206787109
245.784126281738 248.759344482422 250.331048583984 250.15855255127 248.740333557129 247.362956237793 246.994575500488 246.236824035645 244.491386413574 242.942260742188 241.414700317383 239.847561645508 240.113650512695 238.400874328613 239.69165802002 242.387414550781 243.789102172852 242.744741821289 242.155686950684 241.164863586426 240.040716552734 239.205627441406 238.681701660156 240.03038482666 240.278007507324 240.226312255859 240.893516540527 240.505027770996 239.873617553711 239.699684143066 239.284422302246 237.842622375488 235.475813293457 233.165507507324 230.395248413086 227.518028259277 224.89554901123 222.027958679199 219.110572814941 216.421821594238 213.910032653809 211.536822509766 209.719342041016
248.290240478516 248.562937927246 249.341954040527 249.504389953613 249.383972167969 248.840063476562 247.751344299316 246.42628326416 245.092218017578 243.776557922363 242.644415283203 241.719142150879 240.238758850098 241.683772277832 241.310562133789 241.045626831055 242.870820617676 242.410749816895 242.514259338379 242.237930297852 241.364736938477 240.080485534668 239.659794616699 241.685942077637 242.41251373291 242.389295959473 242.52318572998 240.960502624512 240.484733581543 239.837593078613 238.904217529297 237.756770324707 236.163716125488 234.076370239258 231.762191772461 229.140794372559 226.112608337402 222.727586364746 219.598986816406 216.562210083008 213.712580871582 211.301739501953 210.165362548828
243.085191345215 244.908903503418 246.312333679199 247.970199584961 249.213203430176 249.747886657715 249.488418579102 248.775161743164 246.960784912109 245.809288024902 244.973561096191 243.88303527832 243.066213989258 242.730514526367 242.477310180664 241.850932312012 240.767990112305 240.93913269043 241.276933288574 241.849380493164 242.303541564941 242.084826660156 240.011853027344 241.047724914551 241.747688293457 242.098913574219 242.42201385498 241.156645202637 240.567628479004 240.382774353027 239.901756286621 238.518690490723 236.429322814941 234.877922058105 233.06298828125 230.486354064941 226.948908996582 223.189595031738 219.849345397949 216.668792724609 213.773495483398 211.332221984863 209.439949035645
-9999 242.005868530273 241.710287475586 245.056370544434 248.880729675293 251.037258911133 250.560792541504 250.817640686035 249.311532592773 248.230003356934 247.377136230469 246.332775878906 246.015246582031 245.369186401367 244.942268371582 244.106219482422 242.565138244629 242.724549865723 242.024673461914 241.452781677246 241.458047485352 241.962324523926 240.981355285645 244.053691101074 245.049934387207 243.972773742676 242.228132629395 241.414888000488 241.502075195312 241.328277587891 240.450608825684 238.77779083252 237.023432922363 235.745454406738 233.62735748291 230.579208374023 226.919981384277 223.476609802246 220.06981048584 216.568656921387 213.238061523437 210.365512084961 208.012387084961
-9999 -9999 240.248812866211 245.792440795898 250.776733398438 252.860498046875 251.859857177734 252.208074951172 251.319404602051 250.100914001465 248.910250854492 248.071392822266 248.298663330078 247.877310180664 247.367240905762 246.609585571289 245.542822265625 245.22841796875 244.532643127441 244.437156677246 243.852883911133 242.447579956055 245.580953979492 244.934599304199 246.174003601074 246.133958435059 242.148300170898 242.450302124023 242.134976196289 241.58390045166 240.749894714355 239.522833251953 237.812310791016 236.12727355957 233.462707519531 230.212721252441 226.99359588623 223.938212585449 220.293902587891 216.383239746094 212.680941772461 209.676892089844 207.854113769531
-9999 -9999 -9999 243.711726379395 250.466697692871 254.761848449707 255.084666442871 252.892735290527 253.065472412109 253.034820556641 252.45795135498 251.485394287109 250.327166748047 250.033952331543 248.958366394043 247.683126831055 247.108729553223 247.427906799316 247.980467224121 247.784149169922 247.035626220703 246.315138244629 246.757752990723 247.308076477051 247.765892028809 246.957588195801 244.419929504395 243.792915344238 243.102423095703 242.108665466309 241.220175170898 240.578031921387 238.372819519043 236.591146850586 233.86994934082 230.658738708496 227.5265625 223.664233398437 219.616394042969 215.780982971191 212.52087097168 210.17145690918 209.157614135742
-9999 -9999 -9999 245.037036132812 251.167129516602 256.374472045898 258.247087097168 255.618803405762 254.967013549805 254.288635253906 253.478800964355 252.813475036621 252.53074798584 251.49903717041 249.859809875488 248.442524719238 248.013410949707 248.408540344238 248.168717956543 248.539817810059 248.916795349121 248.742527770996 249.552378845215 248.257679748535 248.181442260742 247.998065185547 246.323301696777 246.092576599121 244.60419921875 242.763954162598 241.608999633789 241.446870422363 239.03404083252 237.411819458008 234.518119812012 230.825100708008 227.150175476074 223.236344909668 219.565873718262 216.102470397949 213.211940002441 211.313360595703 210.881036376953
-9999 -9999 -9999 -9999 251.348670959473 257.514752197266 260.767358398438 258.590307617187 254.708673095703 253.512809753418 253.989912414551 254.26806640625 254.140625 253.005267333984 251.191551208496 249.517663574219 248.739558410645 248.860005187988 249.287973022461 249.382736206055 249.47645111084 250.023086547852 251.112442016602 250.943461608887 250.254531860352 248.98822479248 247.232124328613 246.402229309082 244.679988098145 242.72119140625 241.177536010742 240.421035766602 239.567764282227 237.336656188965 234.345085144043 230.817216491699 227.036547851562 223.797680664062 220.287854003906 216.887420654297 214.433972167969 213.47147064209 212.934153747559
-9999 -9999 -9999 -9999 -9999 257.688092041016 261.209661865234 262.433587646484 257.736961364746 254.876113891602 -9999 254.794889831543 254.641435241699 253.717420959473 252.163093566895 250.49778137207 249.334979248047 249.342938232422 249.617007446289 250.177543640137 250.829586791992 251.24764251709 250.699363708496 252.39822845459 251.364936828613 248.936660766602 247.190548706055 245.122164916992 243.230863952637 241.446800231934 240.187205505371 239.696513366699 239.04291229248 235.918461608887 232.796936035156 229.824133300781 226.711015319824 223.37191619873 220.651640319824 218.180305480957 216.336528015137 215.472601318359 215.269891357422
-9999 -9999 -9999 -9999 -9999 257.45657043457 262.567111206055 263.583737182617 260.22053527832 257.344284057617 -9999 255.417942810059 255.57703704834 254.816345214844 253.171905517578 251.204467773438 249.670179748535 249.669801330566 249.295668029785 248.87215423584 248.899024963379 249.666400146484 250.390911865234 251.536698913574 250.753967285156 248.7376953125 246.659545898438 244.61865234375 242.910871887207 241.495697021484 240.133206176758 238.659130859375 237.504443359375 234.932772827148 232.152587890625 229.553247070313 227.238046264648 224.759359741211 222.561256408691 220.374145507812 218.160530090332 216.147355651855 215.642851257324
-9999 -9999 -9999 -9999 -9999 -9999 261.284924316406 263.958361816406 262.182138061523 259.40007019043 257.001988220215 -9999 256.295079040527 256.201614379883 255.051483154297 253.192980957031 251.305540466309 250.627793884277 249.787042236328 248.774948120117 247.823498535156 247.442198181152 249.308030700684 249.728414916992 248.62141418457 247.237727355957 246.532847595215 244.561375427246 243.319906616211 242.76993560791 242.111012268066 240.548306274414 238.040713500977 235.96374206543 232.957145690918 229.777963256836 227.36188659668 225.36305847168 223.081072998047 220.655403137207 218.265031433105 216.090631103516 214.293585205078
-9999 -9999 -9999 -9999 -9999 -9999 -9999 262.727136230469 263.532336425781 262.051528930664 259.279965209961 256.425039672852 255.711343383789 256.409118652344 256.24942779541 255.122331237793 253.49027557373 252.196171569824 250.701710510254 248.850196838379 247.226338195801 246.524868774414 247.325137329102 247.883403015137 247.35945892334 246.92368927002 247.383024597168 245.745927429199 245.219937133789 244.861923217773 243.7845703125 241.633410644531 240.422619628906 238.631500244141 234.942184448242 230.70909576416 227.501754760742 225.111618041992 222.682740783691 220.108291625977 217.656523132324 215.515281677246 213.136192321777
-9999 -9999 -9999 -9999 -9999 -9999 -9999 -9999 262.106884765625 263.439422607422 261.756716918945 258.205856323242 255.63249206543 255.542848205566 255.49974822998 255.142256164551 254.337173461914 251.908950805664 250.19739074707 248.671089172363 247.493960571289 247.02456817627 248.015791320801 248.247862243652 247.611267089844 247.401271057129 248.369731140137 247.288883972168 246.566976928711 245.76171875 245.056898498535 244.523376464844 243.074768066406 239.830422973633 235.702323913574 231.328405761719 227.404856872559 225.111241149902 222.836210632324 220.364013671875 217.705914306641 214.768237304687 210.643627929687
-9999 -9999 -9999 -9999 -9999 -9999 -9999 -9999 -9999 262.369750976562 263.220581054688 260.855291748047 256.944696044922 255.20260925293 254.913513183594 254.983280944824 254.223341369629 251.471131896973 249.29065246582 247.387855529785 246.078755187988 245.840672302246 247.54529876709 247.73911895752 247.451614379883 247.471974182129 248.096615600586 247.501010131836 246.901068115234 245.771270751953 245.166551208496 245.49832611084 242.555003356934 240.140483093262 235.802314758301 231.350117492676 228.736074829102 226.325112915039 223.773992919922 221.123161315918 218.07645111084 214.268255615234 209.190423583984
-9999 -9999 -9999 -9999 -9999 -9999 -9999 -9999 -9999 262.64697265625 264.038000488281 262.69035949707 258.901712036133 255.871832275391 -9999 253.802728271484 253.612596130371 251.570127868652 249.225425720215 247.30345916748 245.497407531738 243.915370178223 245.810475158691 246.596812438965 247.210052490234 247.667250061035 247.86681060791 247.980494689941 247.007691955566 246.80786895752 247.169062805176 247.21427154541 244.999732971191 240.585293579102 237.164611816406 233.953636169434 230.06498260498 228.142216491699 225.505223083496 222.332229614258 218.318273925781 213.324629211426 208.246614074707
-9999 -9999 -9999 -9999 -9999 -9999 -9999 -9999 264.186645507812 265.215805053711 265.20002746582 264.422952270508 262.961599731445 259.355899047852 255.695068359375 -9999 252.099002075195 251.152615356445 248.86353302002 246.187728881836 243.770524597168 242.385998535156 243.848864746094 244.972059631348 245.706321716309 246.322302246094 247.110830688477 248.104287719727 247.988047790527 247.187538146973 246.79854888916 247.430290222168 246.725883483887 242.543640136719 238.171730041504 234.746113586426 232.641246032715 230.891697692871 228.132107543945 223.894760131836 218.743881225586 213.358517456055 207.655368041992
-9999 -9999 -9999 -9999 -9999 -9999 -9999 -9999 -9999 264.935638427734 265.655401611328 265.557009887695 264.646145629883 262.42451171875 258.544067382812 254.663714599609 -9999 -9999 247.137400817871 244.255020141602 241.939826965332 240.988108825684 241.538609313965 240.889167785645 242.546401977539 244.619239807129 245.19158782959 247.758470153809 248.191236877441 248.759269714355 249.524800109863 249.642684936523 246.003890991211 244.442303466797 242.326133728027 239.299096679687 235.604098510742 231.900875854492 229.452581787109 226.076515197754 221.127673339844 214.715185546875 208.656884765625
-9999 -9999 -9999 -9999 -9999 -9999 -9999 -9999 -9999 -9999 263.81491394043 264.604135131836 265.205282592773 263.256454467773 259.987564086914 256.24659576416 -9999 -9999 246.093048095703 243.360397338867 240.838446044922 238.7951171875 237.72099609375 237.174150085449 238.818855285645 241.69818572998 244.386170959473 246.144361877441 248.11551361084 249.68285369873 250.288395690918 249.921142578125 250.925659179688 249.452394104004 246.75218963623 243.156127929688 238.947789001465 234.794383239746 232.04864654541 228.388870239258 223.541709899902 217.908779907227 212.822329711914
-9999 -9999 -9999 -9999 -9999 -9999 -9999 -9999 -9999 -9999 -9999 -9999 263.390637207031 263.256121826172 260.897583007812 257.199499511719 253.422486877441 -9999 -9999 243.276138305664 240.130490112305 237.391139221191 236.296376037598 235.245288085938 236.926147460938 240.302142333984 243.580712890625 245.480688476562 246.783106994629 248.990242004395 251.563262939453 253.552415466309 254.11639251709 253.421328735352 251.207107543945 248.164082336426 244.745069885254 238.988465881348 235.387457275391 231.617073059082 227.051704406738 221.568870544434 215.597373962402
-9999 -9999 -9999 -9999 -9999 -9999 -9999 -9999 -9999 -9999 -9999 -9999 -9999 262.415438842773 260.917190551758 257.756312561035 254.369400024414 250.463394165039 -9999 -9999 240.197198486328 237.169909667969 236.616589355469 236.307151794434 237.449119567871 239.832881164551 242.809173583984 245.361541748047 246.412460327148 248.044586181641 250.456709289551 253.394494628906 256.481848144531 254.069145202637 252.48119354248 250.223382568359 245.434121704102 242.013052368164 238.360234069824 234.210464477539 229.015190124512 222.739582824707 217.852290344238
-9999 -9999 -9999 -9999 -9999 -9999 -9999 -9999 -9999 -9999 -9999 -9999 -9999 262.999871826172 261.829177856445 258.985444641113 255.219340515137 251.450993347168 -9999 -9999 -9999 -9999 236.202113342285 235.56475982666 236.909393310547 238.989739990234 240.797384643555 245.195016479492 247.28620300293 248.821891784668 250.870120239258 253.651113891602 253.999795532227 253.933193969727 253.293502807617 251.533036804199 248.369906616211 244.867489624023 240.611837768555 236.868927001953 231.861979675293 224.363607788086 218.514779663086
-9999 -9999 -9999 -9999 -9999 -9999 -9999 -9999 -9999 -9999 -9999 -9999 -9999 261.418942260742 260.910400390625 259.465539550781 256.448936462402 252.870750427246 -9999 -9999 -9999 -9999 -9999 234.096336364746 234.610443115234 236.58914642334 238.907278442383 244.919412231445 247.845536804199 249.931526184082 251.892395019531 254.145449829102 257.108609008789 256.999826049805 256.214721679688 255.019575500488 253.083106994629 249.078895568848 244.031199645996 237.631881713867 231.333930969238 225.995727539063 217.775268554688
-9999 -9999 -9999 -9999 -9999 -9999 -9999 -9999 -9999 -9999 -9999 -9999 -9999 -9999 257.942291259766 257.894253540039 257.820381164551 255.670295715332 251.804496765137 -9999 -9999 -9999 -9999 233.184794616699 232.543350219727 234.177687072754 237.33451385498 243.138920593262 248.200143432617 251.035797119141 253.069924926758 255.541549682617 255.59098815918 258.222018432617 258.859466552734 257.767538452148 255.771995544434 251.090538024902 246.437812805176 239.949195861816 233.001950073242 226.367309570313 214.3916015625
