# Supplementary material for: Automatic variable selection in ecological niche modeling: A case study using Cassin’s Sparrow (Peucaea cassinii)
Source: PLoS One. 2022 Jan 21;17(1):e0257502. doi: 10.1371/journal.pone.0257502 (PMC8782318; doi:10.1371/journal.pone.0257502)
Supplement: S1 File — Compressed file folder containing input data and example scripts used in the study. (ZIP) [file pone.0257502.s002.zip › S2_File-Data-and-Scripts/input/merra/M20.asc]

NCOLS 43 
NROWS 34 
XLLCORNER -118.8125 
YLLCORNER 23.75 
CELLSIZE 0.5 
NODATA_value -9999 
0.025637261755765 0.0238504441455007 0.0277471678331494 0.0297656228765845 0.0309109324589372 0.0318741898983717 0.0335708703845739 0.0382917042821646 0.0375410813838244 0.0290904985740781 0.0198860043659806 0.0172591103240848 0.0210427878424525 0.0238321259617805 0.0654462100937963 0.120688838511705 0.147240579128265 0.0867239832878113 0.0439835499972105 0.0331841297447681 0.039412197098136 0.043980110809207 0.0440838556736708 0.132315384224057 0.180578961968422 0.221306380629539 0.268741093575954 0.0831452831625938 0.0261706601828337 0.00930151832289994 0.0103779008146375 0.017994892783463 0.0141488807275891 0.017217699624598 0.013555274810642 0.008277019392699 0.00788944689556956 0.0065544749610126 0.00913241188973188 0.0139123830012977 0.0182195231318474 0.0201773287728429 0.0227074848487973
0.0245378404855728 0.0257128015160561 0.0309954896569252 0.0353914283216 0.0352620873600245 0.0330138806253672 0.0325858931988478 0.0388293337076902 0.0386211965233088 0.0309364078566432 0.0217812355607748 0.0186495080590248 0.0289513871073723 0.0291692543774843 0.073517051525414 0.0999867029488087 0.0551538817584515 0.0387756399810314 0.0345812499523163 0.037782359868288 0.0466612949967384 0.0605470672249794 0.0828240528702736 0.129757915437222 0.156741417944431 0.194669137895107 0.242541084811091 0.0680306863039732 0.020602754317224 0.0092525240033865 0.0126676196232438 0.0209481231868267 0.0164857916533947 0.0159749897196889 0.0131051694042981 0.00992073742672801 0.00902335643768311 0.00734114348888397 0.00664515965618193 0.00761775556020439 0.00974282445386052 0.0123163246549666 0.0152771548368037
0.0244874063879251 0.0269373280927539 0.0333479402586818 0.0363449215888977 0.0357668399810791 0.0327915005385876 0.0299850378185511 0.0347169104963541 0.0334985964000225 0.0287272930145264 0.0247672354802489 0.0258770937100053 0.0340910891070962 0.0353446044027805 0.0768646951764822 0.095372312143445 0.0409332644194365 0.0331729333847761 0.0400018125772476 0.0412994418293238 0.0404318053275347 0.0461570762097835 0.0699861727654934 0.118244514614344 0.163253113627434 0.199230480194092 0.205034245178103 0.0578097324818373 0.0285547349601984 0.0221719406545162 0.0207135127857327 0.0208375837653875 0.0167241122573614 0.014756718557328 0.0130438124760985 0.0120554688386619 0.0123552579432726 0.0128540832549334 0.0125249738804996 0.011668186634779 0.0108422514982522 0.0107355191372335 0.0124374545179307
0.0175423920154572 0.01812863368541 0.0242282913997769 0.0300170704722405 0.0316220810636878 0.0291010305285454 0.0247965481132269 0.0271699216216803 0.0322267951443791 0.0327677857130766 0.0322073612362146 0.0357054129242897 0.0461679592728615 0.0498429331928492 0.0556538589298725 0.0521531943231821 0.0318888189271092 0.0246529238298535 0.0349704021587968 0.0394405592232943 0.044066958874464 0.0606994934380054 0.101067519932985 0.134257483482361 0.119910757988691 0.089213465154171 0.0759371537715197 0.0497855711728334 0.0312680449336767 0.0204088902100921 0.0136365044862032 0.00813048249110579 0.00978457918390632 0.00951749160885811 0.0093844598159194 0.00944135496392846 0.00968385189771652 0.0118693217635155 0.0142351006157696 0.0159338652156293 0.0168876565992832 0.0172054870054126 0.0169135360047221
0.0215015753172338 0.0156738043762743 0.0185499691404402 0.0240619318559766 0.0253888955339789 0.0222980050370097 0.0174426829442382 0.0198471805080771 0.0272402677685022 0.0328996451571584 0.0354174226522446 0.0400423064827919 0.0789443746209145 0.10524168163538 0.0811924375593662 0.0424236768856645 0.0298620684072375 0.032657122425735 0.0364663735032082 0.0541619844734669 0.0729088850319386 0.0852737352252007 0.136889509856701 0.0964808776974678 0.0809869393706322 0.0838404215872288 0.0775615390390158 0.059730127081275 0.0293103825300932 0.0121017242781818 0.00424623969011009 -0.00160207913722843 0.00254533963743597 0.00234287998173386 0.0049974424764514 0.00840197596698999 0.00979295708239078 0.0126884434372187 0.0148780571296811 0.0162497358396649 0.0175197940319777 0.0193139564245939 0.0209427487105131
0.035347484704107 0.0152128260582685 0.0151143487542868 0.0179280846379697 0.0187698164954782 0.0177694069221616 0.0161403664387763 0.0148863182403147 0.0145727369002998 0.0214027957990766 0.0301265593618155 0.0359962090849876 0.0488588556647301 0.056015732884407 0.051751347258687 0.0389643503353 0.0255954438820481 0.0333405653014779 0.0383982099592686 0.0378518365323544 0.0539729278534651 0.102514633536339 0.147006234526634 0.119490017741919 0.0951951928436756 0.0801308438181877 0.0708200268447399 0.0886526100337505 0.0577920258045197 0.0341550875455141 0.0212484161369503 0.0140599719248712 0.0209713607095182 0.0106763893272728 0.00700016668997705 0.0085522560402751 0.0100954681634903 0.0141171678900719 0.0162856101058424 0.0165929337963462 0.0162723721936345 0.0167455950751901 0.0189260656014085
0.0405407095327973 0.0139881510753185 0.00746734966523945 0.00913024325855076 0.0114894369617105 0.0135016133077443 0.0141991740092635 0.00643336679786444 0.00122394551872276 0.00403036715579219 0.0226407941430807 0.0561096947640181 0.0627623628824949 0.0527372695505619 0.039618294686079 0.0299442445859313 0.0272646892815828 0.0283763993531466 0.0274359291419387 0.0374028123915195 0.0493443910032511 0.061421550437808 0.129813317582011 0.0982680954039097 0.114879999309778 0.132133749127388 0.100507146120071 0.156266742944717 0.105178178101778 0.0697051081806421 0.0535635411739349 0.0413204248994589 0.0469888892024755 0.0283581165596843 0.0181977283209562 0.0149429235607386 0.011875646840781 0.0131478535942733 0.0137499275617301 0.0133778704330325 0.012900638859719 0.0131332837976515 0.013413314614445
0.070083381049335 0.0222633674507961 0.00148359963204712 -0.00112834613537416 0.00256288103992119 0.00961310914717615 0.0160091645317152 0.00459205519873649 0.00177967443596572 0.00621165987104177 0.0128500704653561 0.0195976262912154 0.0434734066948295 0.0444253284484148 0.0365280508995056 0.0334951795637608 0.0427047878503799 0.041839811205864 0.0346299614757299 0.0323561262339354 0.0355418927967548 0.0482733149081469 0.105025945976377 0.0827640615403652 0.159857571125031 0.203143221884966 0.102708251029253 0.165156222134829 0.126995253562927 0.0948291718959808 0.0735345203429461 0.0530980631709099 0.0544087633490562 0.0370814694091678 0.030071378685534 0.0280753860250115 0.0221336629241705 0.0209324326366186 0.0178029635921121 0.0147858723066747 0.012451645731926 0.0110792937688529 0.0111881921999156
0.0913455948233604 0.0397660501301289 0.0076414056122303 0.00175002565374598 0.0032754412968643 0.0116911645047367 0.0246268916875124 0.0145000297576189 0.00991602418944239 0.0142024620436132 0.0212915185838938 0.025625946931541 0.0345310075208545 0.0409130305051804 0.0358498794957995 0.0337455777451396 0.0470969919115305 0.0565253291279078 0.0514122422784567 0.0518177282065153 0.0498073752969503 0.0405847288668156 0.0622322477400303 0.0972391501069069 0.127114467322826 0.138151691854 0.134746143221855 0.200738450884819 0.111911606788635 0.0744340643286705 0.0717496857047081 0.0559320840984583 0.0565259400755167 0.0455801356583834 0.0397783219814301 0.0358057396486402 0.0292189996689558 0.0305397193878889 0.0307679118588567 0.0287970947101712 0.0246847560629249 0.0193821005523205 0.0164311043918133
0.0794652365148067 0.10419955663383 0.0316955577582121 0.0213582567870617 0.0184824019670486 0.0207484133541584 0.031187529861927 0.0289133682847023 0.0197975361719728 0.0204105898737907 0.0262992486357689 0.0304462930187583 0.0357971822842956 0.0417859170585871 0.0390614066272974 0.0323494572192431 0.0307908669114113 0.050195349752903 0.0552626203745604 0.0627243313938379 0.0629032123833895 0.0500454094260931 0.0619954641908407 0.0831241883337498 0.110725715756416 0.141594962775707 0.17228669077158 0.199743343889713 0.100544157251716 0.0518678333610296 0.0461757674813271 0.044413386285305 0.0489916667342186 0.044067195057869 0.0408546440303326 0.0369625816121697 0.0293099956586957 0.0247475745156407 0.0249109504744411 0.02730184327811 0.0291415242478251 0.0277560479938984 0.0210920967161655
0.0588852010667324 0.0988969825208187 0.0599237285554409 0.0560305915772915 0.044454600661993 0.0298820000141859 0.0250095464289188 0.0341384746134281 0.0210544307716191 0.0176864196546376 0.0222006533294916 0.0266770899295807 0.0291546255350113 0.0511287545785308 0.0589271280914545 0.048165699839592 0.02790412530303 0.0389456652104855 0.0492040909826756 0.0595038235187531 0.0647563707083464 0.0623791832476854 0.0665499437600374 0.061473997309804 0.0605682041496038 0.0712623313069344 0.0921755313873291 0.0877276182174683 0.0670033395290375 0.0499653834849596 0.0422920908778906 0.0443374291062355 0.0472394004464149 0.0443913601338863 0.0389052852988243 0.0321898780763149 0.0249496269971132 0.0156614501029253 0.0119733145460486 0.0128669310361147 0.0164382269605994 0.0200157696381211 0.0188696691766381
0.0436437454074621 0.0688374638557434 0.0706626176834106 0.0770182281732559 0.0624109227210283 0.0357352564111352 0.0152710562571883 0.0278137942776084 0.0139524459838867 0.0084535856731236 0.0114699575118721 0.0164509013295174 0.0207809761166573 0.0395121831446886 0.0585376676172018 0.0627639286220074 0.045812651515007 0.0409350246191025 0.0452666215598583 0.0531742032617331 0.0632018756121397 0.0729317583143711 0.0716653920710087 0.0454764891415834 0.0410816539078951 0.0592601299285889 0.0856572441756725 0.0837105385959148 0.065625860914588 0.0554039776325226 0.0521553639322519 0.0508612897247076 0.0530717130750418 0.050065428763628 0.0419105011969805 0.0294147564098239 0.0147163033485413 0.00441796481609344 0.000617086494457908 0.00112869717122521 0.00409374644514173 0.00740483594126999 0.00820471947081387
0.0203968839719892 0.0323224885389209 0.0481429455801845 0.0557081013917923 0.0575998369604349 0.0437070513144135 0.0129214014858007 0.0165798094123602 0.0109400799497962 0.00755223073065281 0.00571688055060804 0.00531835691072047 0.021926429355517 0.0136545114219189 0.0355266602709889 0.0636066779494286 0.0670098729431629 0.0611386306583881 0.0583491798490286 0.0567922741174698 0.0605188060551882 0.0706581741571426 0.0695933133363724 0.0400793140754104 0.0346691934391856 0.0514764074236155 0.0737710393965244 0.0724516488611698 0.053256181627512 0.0434156563133001 0.0432470124214888 0.0463114384561777 0.0425294075161219 0.0433268163353205 0.0421172194182873 0.0335236145183444 0.0160267870407552 0.00372568140737712 -0.000862581329420209 -0.00253371358849108 -0.00181996906176209 0.000509744428563863 -0.000965251389425248
0.0170090021565557 0.019530682079494 0.0313824711367488 0.0470064762979746 0.0485083572566509 0.0341146090067923 0.0122159319929779 0.0206046755425632 0.0171944356523454 0.0133700044825673 0.00835489581804722 0.00129859156440943 0.00274480010848492 0.00635613328777254 0.0164865213446319 0.0352655120193958 0.0598854720592499 0.067960113286972 0.0762560129165649 0.0672538187354803 0.0579285200685263 0.0643517225980759 0.0634760707616806 0.0427306670695543 0.0302400551736355 0.0378703091293573 0.0637197934091091 0.0600137494504452 0.0374267190694809 0.0264573888853192 0.0281801426783204 0.0350156651809812 0.0297711433842778 0.0300168277695775 0.0324670560657978 0.0318662291392684 0.0241261796094477 0.0119488173164427 0.00622840458527207 0.00253032622276805 0.000279740110272542 -0.000580888852709904 -0.000899836333701387
-9999 0.0228944623842835 0.0275699684396386 0.0863164130598307 0.0875371918082237 0.0494648093357682 0.0176967987790704 0.0317290062084794 0.0247791199013591 0.0174568961374462 0.0119536973536015 0.00775577826425433 0.00984859047457576 0.00722940196283162 0.00701861805282533 0.0120811019092798 0.0233079746365547 0.0377349451184273 0.0501647382974625 0.0759630762040615 0.0943019673228264 0.0835564315319061 0.0518237769603729 0.0324311273172498 0.025264079682529 0.0381737358868122 0.0680351492017508 0.0555698599666357 0.0265478914603591 0.0137819973751903 0.0168514769524336 0.0255403572693467 0.0191682169213891 0.0204691454768181 0.0214152233675122 0.0216489830985665 0.0212808571755886 0.014852886646986 0.0110321818850935 0.00828387401998043 0.00573202713858336 0.00322744287550449 0.00366116464138031
-9999 -9999 0.0211917350068688 0.0477753194049001 0.0840291138738394 0.0924858145415783 0.0520362481474876 0.0295291766524315 0.0234224747866392 0.0191505942493677 0.0166668105870485 0.018288329616189 0.0242292169481516 0.0189037337899208 0.0110107914078981 0.00882657370530069 0.0168005848303437 0.0225745657458901 0.0263067189604044 0.03194450866431 0.073996789380908 0.150892037525773 0.0622336123138666 0.0369616564363241 0.0266494881361723 0.034431042522192 0.0623227052390575 0.0612237386405468 0.0298256324604154 0.0102656774688512 0.00786063275299966 0.01583511531353 0.00949186682701111 0.0134811240248382 0.0145731763914227 0.0147792163304985 0.0174407625570893 0.0170147249475122 0.0149368977174163 0.01237409748137 0.00945270447991788 0.00659004747867584 0.00657910332083702
-9999 -9999 -9999 0.0298488155007362 0.0819513276219368 0.108185251429677 0.0497658619031427 0.00567245669226395 0.00671970723051345 0.0107943369075656 0.0135198432020843 0.0178418984636664 0.0251305675134063 0.0274927610531449 0.0207891603931785 0.0136688972823322 0.015041274484247 0.0221891119144857 0.022254241630435 0.0202711559832096 0.0254904240369797 0.0412132415920496 0.0391786459833384 0.0360216062515974 0.0255006123334169 0.0227777242660522 0.0389478042721748 0.0459655240178108 0.0338351268321276 0.0131798223592341 0.000292245903983712 0.00466310831252486 -0.0013066848507151 0.00610401940066367 0.00818321947008371 0.00816825740039349 0.0118510469794273 0.015148963034153 0.0154877207241952 0.0142600177787244 0.0118110371753573 0.00874433261342347 0.00759573359973729
-9999 -9999 -9999 0.0225096957758069 0.0637161880731583 0.0930238574743271 0.0544924997258931 0.0117990341503173 0.00186218236776767 0.00213794745650375 0.00585126718506217 0.0102420877665281 0.0180023144930601 0.0243199467658997 0.0225088307633996 0.0184440506622195 0.0189868070185184 0.0226164229214191 0.0263338923454285 0.0277971103787422 0.0310730976983905 0.0378038017079234 0.0317009342834353 0.0303824642673135 0.020550758112222 0.0149481828324497 0.0247732436284423 0.0288748463615775 0.0324937215074897 0.0161311966949143 -0.00326018278719857 -0.00790176773443818 -0.0133452252484858 -0.00301840349566191 0.00270422443281859 0.0048855684697628 0.00757978465408087 0.00717944856733084 0.0071395215112716 0.00747945928014815 0.00831988146528602 0.00920488126575947 0.00686158426105976
-9999 -9999 -9999 -9999 0.0317018246278167 0.0513025041669607 0.0796266235411167 0.0467433668673038 0.015032632322982 0.00283934315666556 0.00352628109976649 0.00682681449688971 0.0136027953121811 0.0179591414518654 0.0185311809182167 0.0187432525679469 0.0216544145718217 0.02358832154423 0.0218769775703549 0.0263009769842029 0.0342747800052166 0.0395539753139019 0.0311491958796978 0.0255830265581608 0.0183699140325189 0.0150847708806396 0.0200781151652336 0.0228273496031761 0.0295197807252407 0.0221542590297759 0.00535789486020804 -0.0113239430822432 -0.0195264683105052 -0.0158974868245423 -0.00697777412460709 0.00230072561425914 0.007566231302917 0.00575854163616896 0.00259762016357854 0.000336351222358644 0.00086680204840377 0.00438572510611266 0.00390468935947865
-9999 -9999 -9999 -9999 -9999 0.0394279573112726 0.069898472353816 0.0377853464335203 0.015883239172399 0.00798982940614223 -9999 0.0120649909600616 0.019003682397306 0.0204999016597867 0.0180343436077237 0.0161256669089198 0.0185247574001551 0.022291300073266 0.0207990754395723 0.0270456215366721 0.0393045302480459 0.0499835681170225 0.038889442011714 0.0262660309672356 0.0182599481195211 0.0162032529711723 0.0186313338577747 0.0168939061462879 0.0222643798217177 0.0261742835864425 0.0187328059691936 -0.00335701345466077 -0.0128843334969133 -0.0227803909219801 -0.0197703866288066 -0.00986465653404593 -0.00190831201616675 0.00266336852218956 0.00213551039341837 -0.000932917115278542 -0.00308169939089566 -0.00195844392292202 -0.00134456562809646
-9999 -9999 -9999 -9999 -9999 0.043020873889327 0.063506717979908 0.0595908358693123 0.0369157848879695 0.0224612578749657 -9999 0.0190817397087812 0.024030415341258 0.0269185217097402 0.0207544169388711 0.013752587325871 0.0145711150951684 0.0186006923206151 0.0223407108336687 0.0376821039244533 0.0588208548724651 0.071988021209836 0.043217434361577 0.0270410604774952 0.0186150693334639 0.0163261006586254 0.0173079428263009 0.011245331633836 0.00909507777541876 0.0140135562978685 0.0141346250893548 0.000326435430906713 -0.00944801385048777 -0.0296268679201603 -0.0359196458011866 -0.0309831488877535 -0.0225714158266783 -0.0132342975586653 -0.00835250411182642 -0.00640271441079676 -0.00629060445353389 -0.00712579381652176 -0.00922118281014264
-9999 -9999 -9999 -9999 -9999 -9999 0.0680636130273342 0.0934276841580868 0.0762391708791256 0.0507758557796478 0.0300472531467676 -9999 0.0182343244552612 0.0207826610654593 0.0171511336229742 0.0127839983440936 0.0145416798070073 0.0197241680696607 0.0247615141794085 0.0616706069558859 0.10747481957078 0.124366208910942 0.0583388060331345 0.0351834755390883 0.0245682997629046 0.0177659645676613 0.0113948371261358 0.00846803449094296 -3.91744542866941e-05 -0.00125523400492966 -0.000923585891723633 -0.00659232037141919 -0.0157018703408539 -0.0376295743510127 -0.0508139636367559 -0.0531222596764565 -0.0472283404320478 -0.0367853116244078 -0.0285255445167422 -0.0224839877337217 -0.0183763053268194 -0.01626638751477 -0.0189231647178531
-9999 -9999 -9999 -9999 -9999 -9999 -9999 0.0571907434612513 0.0717222679406404 0.0658159647136927 0.045743322558701 0.0249079004861414 0.0163544886745512 0.0175622262991965 0.0162487090565264 0.0150064603425562 0.0180512869730592 0.0228642413392663 0.0283337827771902 0.0528400838375092 0.0922064900398255 0.125086343288422 0.0717931628227234 0.0516611766070127 0.0375036085024476 0.0222453107126057 0.00597862061113119 0.00415476318448782 -0.00139766407664865 -0.00329078314825892 -0.00518548919353634 -0.0105173303745687 -0.0105468756519258 -0.0244519953615963 -0.0400590971112251 -0.0521092250943184 -0.0572206743061543 -0.0532976992428303 -0.0477275293320417 -0.0424741022288799 -0.0370130363851786 -0.0313704416155815 -0.0307439908385277
-9999 -9999 -9999 -9999 -9999 -9999 -9999 -9999 0.0500241082161665 0.057449234649539 0.0521030731499195 0.0321503361687064 0.0210197394713759 0.0256876805797219 0.0251690475270152 0.0225838880985975 0.0238132370635867 0.0237490622326732 0.030376972258091 0.0470051784068346 0.0740269243717193 0.100750339776278 0.0674374647438526 0.0555061131715775 0.0450369026511908 0.0285225389525294 0.00603775972849689 0.00114032280980609 0.000857595080742613 0.00439167430158705 0.00239190612919629 -0.0106307062320411 -0.0141487355343997 -0.012740177847445 -0.0224729324690998 -0.0386239740997553 -0.0525081746280193 -0.0585602454841137 -0.0592695966362953 -0.0562342945486307 -0.0516040839254856 -0.0472033593803644 -0.0421464506536722
-9999 -9999 -9999 -9999 -9999 -9999 -9999 -9999 -9999 0.049332357943058 0.0532439008355141 0.0446638880297542 0.0274828238412738 0.0253743559122086 0.0274217650294304 0.0274952951818705 0.0233116675168276 0.0263750661164522 0.0345538670197129 0.0532790906727314 0.0739426724612713 0.0865812540054321 0.0891402125358581 0.0589783657342196 0.0410576965659857 0.0289834001101553 0.011119171034079 0.00292678073747084 0.000605060793532175 0.00358625858461892 0.00165511076338589 -0.012184736225754 -0.0208250247873366 -0.0172603385522962 -0.0260943649336696 -0.0402093932032585 -0.0489840637892485 -0.0577605050057173 -0.0613459635525942 -0.0619656294584274 -0.0609129212796688 -0.0587318200618029 -0.052593432739377
-9999 -9999 -9999 -9999 -9999 -9999 -9999 -9999 -9999 0.0547544006258249 0.0599966611713171 0.0536856763064861 0.0356618873775005 0.0259308241307735 -9999 0.0259715957567096 0.0245172116905451 0.0289824012666941 0.0335551742464304 0.0479023903608322 0.0656965836882591 0.0821081787347794 0.116940370202065 0.0688123486936092 0.041319964453578 0.0316903932020068 0.0193589783739299 0.0071248474996537 0.000741838302928954 -0.00172218558145687 -0.00661233488935977 -0.0184414027258754 -0.0289563281461597 -0.0244476612657309 -0.0325024230405688 -0.0464238274842501 -0.0549622748047113 -0.0603434506803751 -0.0646283507347107 -0.0671281889081001 -0.0668818563222885 -0.0632828898727894 -0.0568549878895283
-9999 -9999 -9999 -9999 -9999 -9999 -9999 -9999 0.0429488927125931 0.0537608228623867 0.0584218967705965 0.0505438752472401 0.0373599000275135 0.0287749601528049 0.0233393851667643 -9999 0.0195540223270655 0.0240260664373636 0.0270319815725088 0.0360954459756613 0.0478006862103939 0.0598435055464506 0.0872976344078779 0.0690762273967266 0.0510892383754253 0.037248114682734 0.0233242636546493 0.00776935424655676 -0.00134480530396104 -0.00588648300617933 -0.0129141214303672 -0.0269934868440032 -0.0358654430136085 -0.029408928565681 -0.0316101117059588 -0.041601874306798 -0.0538209691643715 -0.0666736498475075 -0.0715071424841881 -0.0721463523805141 -0.0694009050726891 -0.0637570563703775 -0.0559712741523981
-9999 -9999 -9999 -9999 -9999 -9999 -9999 -9999 -9999 0.0449842046946287 0.0478458613157272 0.0441523868590593 0.0357263196259737 0.0233830193057656 0.0155828674323857 0.0147632396779954 -9999 -9999 0.0269501185044646 0.0301485685631633 0.0372206162661314 0.0522845461964607 0.0691089704632759 0.083072916418314 0.0650867410004139 0.035999277420342 0.0199168185004964 0.00359404946211725 -0.00620951077435166 -0.011619190685451 -0.0170827561058104 -0.0251918748021126 -0.0269532486796379 -0.0265761325135827 -0.0283346921205521 -0.0325500775128603 -0.039718172326684 -0.0559804860502481 -0.0683617055416107 -0.0732194632291794 -0.0724544055759907 -0.0678333032876253 -0.0530362624675035
-9999 -9999 -9999 -9999 -9999 -9999 -9999 -9999 -9999 -9999 0.0401578791439533 0.039776598662138 0.0394262246787548 0.0286588182672858 0.0191125459969044 0.014556491188705 -9999 -9999 0.0225350178778171 0.0271887965500355 0.0336051251739264 0.0466503407806158 0.072949593886733 0.0901121042668819 0.0880815275013447 0.0628621708601713 0.0206082044402137 0.00443286749068648 -0.00424806016962975 -0.0122049388010055 -0.0199663043022156 -0.0264980155974627 -0.0291292000561953 -0.0288332128897309 -0.0275802873075008 -0.028841501288116 -0.0356357146054506 -0.0480578977614641 -0.0620330933481455 -0.0707232095301151 -0.0722551234066486 -0.0663757171481848 -0.0535808619111776
-9999 -9999 -9999 -9999 -9999 -9999 -9999 -9999 -9999 -9999 -9999 -9999 0.0406051583588123 0.0424024250358343 0.0336417220532894 0.0208262650296092 0.0136332901194692 -9999 -9999 0.0283276727423072 0.0319535817950964 0.0358669772744179 0.0707295671105385 0.0781404115259647 0.0795541703701019 0.0637826299294829 0.0247429055161774 0.00879319803789258 0.000863733584992587 -0.00874613679479808 -0.020213732868433 -0.0310573492199183 -0.0356427256017923 -0.0375931587070227 -0.0352795273065567 -0.0344723921269178 -0.0410966824740171 -0.0549516540020704 -0.0645908378064632 -0.0718080326914787 -0.0725406475365162 -0.0641050547361374 -0.0544073075056076
-9999 -9999 -9999 -9999 -9999 -9999 -9999 -9999 -9999 -9999 -9999 -9999 -9999 0.0474833913147449 0.0424900949001312 0.029079900868237 0.0135169238783419 0.0129190334118903 -9999 -9999 0.0292531656101346 0.0334870956838131 0.0455259166657925 0.060071986913681 0.0678143091499805 0.0674288786947727 0.0564133532345295 0.0156774587929249 0.00157168621663004 -0.00722509308252484 -0.0134664644487202 -0.0168050745502114 -0.0191046172752976 -0.0187807753682137 -0.0182026466354728 -0.0190974378958344 -0.0242157464846969 -0.0425579866394401 -0.061575735360384 -0.0703836642205715 -0.0702407352626324 -0.0633515998721123 -0.0415214464068413
-9999 -9999 -9999 -9999 -9999 -9999 -9999 -9999 -9999 -9999 -9999 -9999 -9999 0.0563824232667685 0.0546109694987535 0.0366802658885717 0.014857439417392 0.0118971009738743 -9999 -9999 -9999 -9999 0.0299800103530288 0.0415117809548974 0.0653027594089508 0.0773767810314894 0.0568727993406355 0.0186134965158999 0.00488048897823319 0.000370298148482107 -0.00082623829075601 -0.00233030978124589 -0.00461300618480891 -0.00654702284373343 -0.00631426111795008 -0.00755250928923488 -0.0149003943428397 -0.0330351864919066 -0.0626071132719517 -0.0717368423938751 -0.0655006151646376 -0.0534951344132423 -0.0258418515324593
-9999 -9999 -9999 -9999 -9999 -9999 -9999 -9999 -9999 -9999 -9999 -9999 -9999 0.04241082072258 0.0476309284567833 0.0413282344117761 0.022126551438123 0.0151675728149712 -9999 -9999 -9999 -9999 -9999 0.036322676576674 0.0714943055063486 0.0944187819957733 0.0707846272736788 0.0390815634280443 0.0142207575030625 0.00704262452200055 0.00808272087015212 0.0055121707264334 -0.00127579434774816 -0.00802828846499324 -0.0097446502186358 -0.0103903727605939 -0.0143860372714698 -0.019104630779475 -0.0402731083333492 -0.0584161281585693 -0.0600079402327537 -0.0395862763747573 -0.0205396166071296
-9999 -9999 -9999 -9999 -9999 -9999 -9999 -9999 -9999 -9999 -9999 -9999 -9999 -9999 0.0343718063086271 0.0344031697139144 0.0297976322472095 0.0198091603815556 0.0135777688585222 -9999 -9999 -9999 -9999 0.0299151150509715 0.0530144311487675 0.0761787533760071 0.0811868291348219 0.0417855810374022 0.0198915982618928 0.0101844784803689 0.00799330398440361 0.00716228350065649 -0.00403291159309447 -0.0087461759801954 -0.0114855268038809 -0.0116865734569728 -0.00973228299990296 -0.0149687171913683 -0.020971411280334 -0.056285229511559 -0.0718695782124996 -0.0299259092658758 -0.0198748704046011
