# Supplementary material for: Automatic variable selection in ecological niche modeling: A case study using Cassin’s Sparrow (Peucaea cassinii)
Source: PLoS One. 2022 Jan 21;17(1):e0257502. doi: 10.1371/journal.pone.0257502 (PMC8782318; doi:10.1371/journal.pone.0257502)
Supplement: S1 File — Compressed file folder containing input data and example scripts used in the study. (ZIP) [file pone.0257502.s002.zip › S2_File-Data-and-Scripts/input/merra/M34.asc]

NCOLS 43 
NROWS 34 
XLLCORNER -118.8125 
YLLCORNER 23.75 
CELLSIZE 0.5 
NODATA_value -9999 
-115.935039520263999 -115.221765136719 -114.023657226562 -112.928072357178 -111.355278015137 -109.201902008057 -106.902629852295 -106.912548065186 -108.453646850586 -109.057334899902 -108.841074371338 -108.418675231934 -108.026316833496 -106.203955078125 -101.795997619629 -99.2252174377441 -102.430390167236 -107.964331817627 -110.853038024902 -111.618839263916 -110.498631286621 -107.696334838867 -102.907760620117 -99.0750427246094 -98.2788314819336 -101.828406524658 -108.95919418335 -110.757320404053 -108.345796203613 -106.292385101318 -104.831251525879 -103.289968109131 -100.994173431396 -99.4111961364746 -97.8212699890137 -95.9415885925293 -93.7305809020996 -91.8193077087402 -90.6012626647949 -89.3622169494629 -87.8514198303223 -86.1343780517578 -85.3038238525391
-116.573261260986 -116.131342315674 -115.157971954346 -114.731065368652 -113.633411407471 -112.057328033447 -110.675160217285 -110.990382385254 -112.90818862915 -112.759460449219 -111.311706542969 -110.052178192139 -109.197203826904 -108.898092651367 -105.13489151001 -104.732213592529 -112.504434204102 -113.490347290039 -113.342845916748 -112.410984039307 -109.97240447998 -105.589472961426 -100.81734161377 -98.1256317138672 -98.1983909606934 -102.256898498535 -109.690819549561 -111.523101043701 -109.604797363281 -107.96138381958 -106.60997543335 -104.872235107422 -102.698260498047 -100.91791305542 -98.9848403930664 -96.776741027832 -94.3411109924317 -92.0587074279785 -90.2288909912109 -88.3083152770996 -86.4078285217285 -84.7915534973145 -83.8424873352051
-117.465155029297 -118.319513702393 -117.316297149658 -116.69395980835 -116.056232452393 -114.750067138672 -112.722510528564 -112.955048370361 -112.71696395874 -112.385192871094 -111.814890289307 -110.939099121094 -110.522570800781 -111.552970123291 -109.53441619873 -109.045783996582 -113.749630737305 -114.162142944336 -113.40168838501 -111.497966766357 -108.553981781006 -104.940386199951 -101.946019744873 -99.6662864685058 -99.7805061340332 -103.638719940186 -110.810403442383 -113.53948059082 -111.402422332764 -109.417610168457 -107.764301300049 -105.757899475098 -103.344166564941 -101.23415222168 -99.2180404663086 -97.1352851867676 -94.8528221130371 -92.3035118103027 -89.9357170104981 -87.762825012207 -85.8194854736328 -84.1586303710938 -82.9798583984375
-117.322669219971 -119.325439453125 -118.774597167969 -118.419860839844 -118.071475982666 -117.0893699646 -115.288906097412 -115.001705169678 -113.892498779297 -113.167446136475 -112.62825012207 -111.987434387207 -111.978034973145 -111.661851501465 -111.157108306885 -111.525498962402 -113.182884216309 -112.663536071777 -111.771543884277 -110.474956512451 -107.664478302002 -102.780049133301 -98.580500793457 -98.5339233398438 -104.144264221191 -111.107894134521 -114.677546691895 -114.14644317627 -111.818684387207 -110.111698150635 -108.562464141846 -106.347225952148 -103.771578979492 -101.507912445068 -99.2841491699219 -97.0091209411621 -94.6168067932129 -91.9689247131348 -89.8159645080567 -87.9685325622559 -86.112100982666 -84.1274787902832 -82.9942939758301
-120.417627716064 -120.6078956604 -120.232596588135 -120.3760597229 -119.999053955078 -118.453974914551 -116.010317993164 -116.742092895508 -116.541467285156 -115.862712860107 -114.72848815918 -112.9996925354 -110.008219146729 -109.207572937012 -110.998580932617 -112.812664794922 -112.424591827393 -112.302954864502 -111.396466827393 -109.288578033447 -106.941500854492 -105.08318939209 -101.811814880371 -105.718869018555 -109.569869995117 -112.555473327637 -114.833895874023 -114.687557983398 -112.865155029297 -111.228328704834 -109.580770111084 -107.436603546143 -104.916492462158 -102.467864990234 -99.7408103942871 -96.9161239624023 -94.2347961425781 -91.6755432128906 -89.8024154663086 -88.0720405578613 -86.1587867736816 -84.0501617431641 -83.0206695556641
-119.26314163208 -120.610314178467 -120.909697723389 -121.011399841309 -120.619693756104 -119.667218017578 -118.343654632568 -117.708614349365 -117.821607208252 -116.847217559814 -115.39891204834 -114.404336547852 -113.755178833008 -114.337883758545 -113.757648468018 -112.803733825684 -112.586213684082 -112.51060333252 -110.547387695313 -108.644039154053 -105.88119354248 -101.7403175354 -100.287369537354 -105.373973083496 -110.356052398682 -113.293248748779 -113.989994049072 -115.589328765869 -114.837907409668 -113.53874206543 -111.86382598877 -109.653997039795 -106.600084686279 -103.923318481445 -100.761142730713 -97.4479644775391 -94.4756278991699 -91.8758659362793 -90.0295364379883 -87.9603538513184 -85.5088676452637 -82.9997230529785 -82.2337745666504
-115.227816009521 -120.544345092773 -122.384335327148 -122.507917785645 -121.715023040771 -120.34045715332 -118.829383850098 -118.449989318848 -118.477712249756 -117.306373596191 -114.242836761475 -110.142184448242 -112.056820678711 -114.173314666748 -114.006439208984 -112.827031707764 -112.401023101807 -112.876236724854 -112.041796875 -108.98881149292 -105.954821014404 -104.825873565674 -102.590454864502 -105.294593811035 -108.52368927002 -110.843274688721 -111.956041717529 -113.967168426514 -115.868263244629 -115.865520477295 -114.144582366943 -111.286948394775 -107.301224517822 -104.488216400146 -100.967967987061 -97.2462898254394 -94.1831916809082 -91.9567695617676 -90.2576278686523 -88.1009483337402 -85.3282516479492 -82.426496887207 -82.078157043457
-109.822245788574 -118.812811279297 -123.857171630859 -124.048801422119 -122.760112762451 -121.079010772705 -119.6756690979 -119.285306549072 -117.709774017334 -115.926959991455 -114.323616790771 -113.187205505371 -112.959690856934 -113.272503662109 -112.956439971924 -113.067030334473 -114.144046020508 -112.06594543457 -110.436944580078 -109.566429138184 -109.495114135742 -109.536566925049 -105.903687286377 -106.793431854248 -106.973033905029 -107.995323944092 -111.621039581299 -114.145752716064 -115.304266357422 -114.989116668701 -113.309698486328 -110.511943817139 -106.852855682373 -104.501952362061 -101.41971206665 -98.0592956542969 -95.2359260559082 -92.9897285461426 -90.7748054504395 -88.2870025634766 -85.4474609375 -82.6746719360352 -82.5313369750977
-107.332042694092 -117.986935424805 -123.40133972168 -123.967141723633 -122.658630371094 -121.418204498291 -121.217778015137 -119.231425476074 -117.731092071533 -116.281322479248 -114.657048797607 -112.980657196045 -112.843248748779 -112.716889953613 -111.396884918213 -111.691366577148 -115.272772979736 -114.660401153564 -112.78384552002 -111.329643249512 -110.455754852295 -110.01275100708 -110.036267852783 -108.69730758667 -109.202175140381 -110.674020385742 -111.792766571045 -113.427684783936 -113.646250152588 -112.611339569092 -110.714151000977 -108.437712097168 -106.208451843262 -103.979186248779 -101.805114746094 -99.4426963806152 -96.7552169799805 -94.3760543823242 -92.0560440063477 -89.349494934082 -86.2705001831055 -83.3572845458984 -83.1847991943359
-111.691425323486 -117.92453918457 -122.481924438477 -123.419322967529 -122.224815368652 -120.742637634277 -120.492523956299 -120.919654083252 -118.10217590332 -115.764511108398 -114.406327819824 -113.700608062744 -112.738150787354 -113.530601501465 -111.36799621582 -110.89080581665 -115.765756988525 -116.002225494385 -115.551420593262 -114.454723358154 -112.936354827881 -111.428621673584 -111.080861663818 -110.973427581787 -109.988243103027 -109.891786193848 -112.05687713623 -113.299736022949 -113.730549621582 -112.264503479004 -109.80023727417 -107.48470916748 -105.39027557373 -103.680304718018 -101.89221572876 -99.9993194580078 -97.9203422546387 -94.8302604675293 -91.5349403381348 -88.7648963928223 -86.3354858398438 -84.0810646057129 -82.9596839904785
-113.563077545166 -118.28755569458 -120.759998321533 -121.831260681152 -121.532787322998 -120.488697052002 -119.533464813232 -119.712133026123 -117.421527099609 -115.655364990234 -114.943860626221 -114.961560821533 -113.919733428955 -114.36505355835 -114.744594573975 -115.034768676758 -115.612354278564 -117.29683303833 -117.238323974609 -116.71932220459 -115.969966888428 -115.19615020752 -115.458100891113 -114.616282653809 -114.063568115234 -114.162516784668 -114.929389190674 -115.896485137939 -115.144059753418 -113.141311645508 -110.757912445068 -108.670943450928 -106.067177581787 -104.371138763428 -102.11576461792 -99.4345993041992 -96.6195030212402 -93.0113792419433 -89.395378112793 -86.5694046020508 -84.469002532959 -82.9000282287598 -82.1241188049316
-115.708586883545 -118.223812103271 -119.007900238037 -120.246636962891 -120.60827255249 -120.341723632812 -119.983602142334 -119.718935394287 -118.487747192383 -117.178192138672 -116.181665039063 -115.501983642578 -113.806182861328 -108.514919281006 -109.295444488525 -113.123670959473 -115.25929107666 -116.088136291504 -116.868489074707 -117.343894958496 -117.841896057129 -118.600338745117 -118.832125854492 -116.149250793457 -115.132884979248 -114.941262817383 -114.208806610107 -114.648729705811 -113.72650680542 -112.34557723999 -110.598411560059 -108.476637268066 -106.15655670166 -104.319328308105 -101.805236816406 -98.506982421875 -94.6204925537109 -90.5440277099609 -86.9892303466797 -84.3803215026855 -82.3622619628906 -80.6555030822754 -80.3341590881348
-116.576919555664 -116.519114685059 -116.617222595215 -118.601125335693 -120.566390991211 -121.652013397217 -121.453053283691 -120.508265686035 -120.129055786133 -119.049755096436 -117.521896362305 -115.830795288086 -112.763961791992 -113.585916900635 -110.416309356689 -108.290462493896 -112.173994445801 -114.116242980957 -115.94900970459 -116.896396636963 -117.723526763916 -119.133162689209 -119.935158538818 -117.092686462402 -115.69828414917 -115.072512817383 -113.981279754639 -114.445409393311 -112.928569793701 -111.081539154053 -109.269815826416 -107.512535858154 -105.394072723389 -103.809004974365 -101.609157562256 -98.3703948974609 -94.0851539611816 -89.758390045166 -86.0074577331543 -83.0248603820801 -80.6182647705078 -78.8007965087891 -79.1897125244141
-104.336506652832 -110.166423034668 -112.225102233887 -114.884510803223 -117.500312805176 -119.494524383545 -120.441338348389 -120.402281951904 -119.764990234375 -118.530792236328 -117.138088989258 -116.215934753418 -116.856742858887 -115.851879119873 -111.740726470947 -108.629130554199 -110.143380737305 -112.278707885742 -113.492315673828 -115.603199005127 -117.511434936523 -118.211046600342 -120.017156219482 -118.625659942627 -116.120273590088 -114.346217346191 -114.454219818115 -114.604824066162 -112.700310516357 -110.634166717529 -108.691612243652 -106.771276092529 -104.488298797607 -102.743005371094 -100.80330657959 -98.109391784668 -94.3624710083008 -90.1451736450195 -86.150471496582 -82.4972610473633 -79.365104675293 -77.1866058349609 -77.7725921630859
-9999 -101.583199310303 -103.461318206787 -108.545000457764 -114.014022827148 -118.148416900635 -120.040727996826 -121.300939178467 -120.593569946289 -119.830635070801 -119.17147064209 -118.498140716553 -118.093618011475 -116.549160003662 -115.862033843994 -115.142324066162 -113.4262550354 -112.257071685791 -112.411042785645 -111.523204803467 -112.294501495361 -116.717810058594 -118.7328125 -117.98317489624 -116.612796783447 -115.345937347412 -114.653034973145 -115.189570617676 -112.81644821167 -110.679466247559 -108.890995788574 -106.921539306641 -104.181854248047 -101.858654022217 -99.5799751281738 -97.0066291809082 -93.8091484069824 -89.5756706237793 -85.7175071716309 -82.3029022216797 -79.218985748291 -76.725170135498 -77.2336235046387
-9999 -9999 -99.9337982177734 -107.16520614624 -113.298992156982 -116.6771484375 -117.546131134033 -118.604389190674 -119.937777709961 -119.80485534668 -118.747110748291 -117.790808868408 -117.794892120361 -115.923413085937 -115.78341293335 -115.532592773438 -113.212926483154 -111.700151824951 -112.142487335205 -112.830135345459 -112.064992523193 -110.075885772705 -116.230335235596 -116.621421813965 -115.080642700195 -113.930159759521 -114.53415145874 -115.106313323975 -112.399147796631 -110.095901489258 -108.35813293457 -106.524699401855 -103.531132507324 -100.937281036377 -98.2263145446777 -95.3328422546387 -92.1783424377441 -88.1063636779785 -84.5544395446777 -81.9091682434082 -79.7184448242188 -77.6818489074707 -77.2476020812988
-9999 -9999 -9999 -103.737117004395 -111.371814727783 -117.22154083252 -119.083473968506 -116.753829193115 -114.678983306885 -113.888530731201 -114.660025024414 -116.719375610352 -118.30696105957 -116.347736358643 -115.789211273193 -115.204726409912 -112.791926574707 -111.235493469238 -111.838581085205 -112.887027740479 -113.878297424316 -114.719557952881 -116.13581161499 -115.704786682129 -114.434547424316 -113.237131500244 -112.764158630371 -112.485459899902 -111.243412017822 -109.705615997314 -107.95114440918 -105.846683502197 -102.713291168213 -100.108087158203 -97.0677719116211 -93.7469917297363 -90.4582664489746 -87.092049407959 -84.0548545837402 -82.3463973999023 -80.4782287597656 -77.3477546691895 -76.2165840148926
-9999 -9999 -9999 -102.121716308594 -109.702632904053 -116.591371917725 -119.76409072876 -116.871506500244 -111.602221679688 -110.866840362549 -113.472486114502 -116.370713806152 -116.452391052246 -115.615307617187 -115.205722808838 -114.574120330811 -113.104823303223 -112.273121643066 -112.54945602417 -113.454696655273 -114.592050933838 -115.527717590332 -115.637886047363 -114.666972351074 -113.555114746094 -112.408991241455 -111.236911773682 -110.377384185791 -110.165107727051 -109.08570098877 -107.23451385498 -104.912289428711 -101.579745483398 -99.1747634887695 -96.0937652587891 -92.4984718322754 -88.949983215332 -86.069563293457 -83.934260559082 -82.0318717956543 -79.776725769043 -77.0545440673828 -76.0638946533203
-9999 -9999 -9999 -9999 -104.797100067139 -115.671175384521 -122.719123077393 -118.238037872314 -109.854593658447 -106.583511352539 -108.012899780273 -111.566222381592 -114.83715133667 -114.846488952637 -115.224113464355 -115.26955947876 -114.022492980957 -113.442854309082 -114.55680847168 -115.427803039551 -115.869488525391 -116.016568756104 -115.7157081604 -112.978567504883 -112.387691497803 -112.634202575684 -111.718392944336 -110.356954956055 -109.904376220703 -108.912860870361 -107.051230621338 -104.315110015869 -100.927481842041 -98.2709037780762 -95.1952171325684 -91.7050941467285 -88.2293067932129 -86.0241493225098 -84.5612144470215 -82.5114669799805 -80.0601165771484 -77.7654586791992 -76.4031051635742
-9999 -9999 -9999 -9999 -9999 -108.219025421143 -123.654593658447 -120.322373199463 -110.105744171143 -104.934638977051 -9999 -107.066352081299 -112.755799102783 -114.387636566162 -115.679836273193 -115.879148101807 -114.261915588379 -114.359376525879 -115.183225250244 -114.757465362549 -114.191341400146 -114.838540649414 -116.142935180664 -113.093798828125 -112.768035888672 -113.499244689941 -112.529112243652 -110.735398864746 -110.335105895996 -110.078189849854 -108.54340133667 -104.897520446777 -100.992723083496 -97.7639999389648 -94.4925804138184 -91.2972549438477 -88.5450538635254 -87.0320106506348 -85.560041809082 -83.4309539794922 -80.8910552978516 -78.4185409545899 -76.5696029663086
-9999 -9999 -9999 -9999 -9999 -101.116896057129 -119.507820892334 -125.875319671631 -114.478406524658 -106.456565856934 -9999 -104.869747924805 -110.23190612793 -113.661443328857 -115.796993255615 -116.674729919434 -116.430693817139 -115.883446502686 -114.371295928955 -113.017097473145 -112.647152709961 -113.801359558105 -116.212236022949 -115.740269470215 -115.528095245361 -114.81033706665 -112.60004119873 -110.541850280762 -109.605089569092 -109.184482574463 -108.097252655029 -105.39888458252 -101.69146270752 -97.9704544067383 -94.3451919555664 -91.013614654541 -88.2989738464356 -87.1603691101074 -85.9901161193848 -83.578929901123 -80.7132026672363 -78.3264549255371 -75.9406578063965
-9999 -9999 -9999 -9999 -9999 -9999 -107.232373809814 -120.770624542236 -115.999633789062 -108.765018463135 -103.610410308838 -9999 -110.574012756348 -114.250955963135 -116.24112701416 -116.715631103516 -115.711407470703 -114.175433349609 -112.649659729004 -109.829711914062 -108.733134460449 -112.045359802246 -117.043797302246 -117.584744262695 -117.034042358398 -115.540525817871 -113.023170471191 -111.154396057129 -109.487906646729 -108.197807312012 -106.786045837402 -104.665814208984 -101.438128662109 -97.4552108764648 -93.3862953186035 -89.7966262817383 -87.1980171203613 -86.0988655090332 -84.6850631713867 -82.4978904724121 -79.8419929504394 -77.1425247192383 -74.5075759887695
-9999 -9999 -9999 -9999 -9999 -9999 -9999 -107.490497589111 -114.414456939697 -113.233879089355 -107.508236694336 -102.904341125488 -108.63150177002 -110.984870910645 -113.477481842041 -114.865996551514 -113.796253967285 -112.748316955566 -111.649729919434 -109.026779174805 -107.512822723389 -109.895589447021 -115.997255706787 -117.669122314453 -117.392402648926 -115.88401260376 -113.747943878174 -112.377307891846 -110.667999267578 -108.982696533203 -107.300518035889 -105.506672668457 -103.40142364502 -100.841851806641 -94.636646270752 -88.1703025817871 -85.0947242736816 -83.7360023498535 -82.0345542907715 -79.6441650390625 -76.8197334289551 -74.2224655151367 -73.7993087768555
-9999 -9999 -9999 -9999 -9999 -9999 -9999 -9999 -103.974384307861 -112.262878417969 -112.018021392822 -104.211236572266 -105.911077880859 -105.692130279541 -107.54146194458 -110.268855285645 -111.802188110352 -111.129788208008 -110.061977386475 -107.795040130615 -106.130341339111 -107.414198303223 -114.313356018066 -116.921152496338 -117.393341064453 -116.295663452148 -114.313288879395 -113.795246887207 -113.061675262451 -111.877750396729 -109.796993255615 -106.766819763184 -104.616831970215 -102.657054138184 -96.2290496826172 -88.7347396850586 -84.408699798584 -83.2329856872559 -81.1098373413086 -78.2861518859863 -75.7618118286133 -74.3171455383301 -72.9815071105957
-9999 -9999 -9999 -9999 -9999 -9999 -9999 -9999 -9999 -105.979145050049 -112.977891540527 -109.646776580811 -102.372441864014 -99.7794158935547 -103.313228607178 -108.685987854004 -111.280995178223 -111.183924865723 -108.408165740967 -104.523597717285 -102.667819976807 -105.355358123779 -111.093914031982 -114.830827331543 -116.322757720947 -116.226607513428 -115.533640289307 -115.477323150635 -114.749263000488 -113.415966033936 -110.974777984619 -107.224137115479 -103.667807769775 -100.499530029297 -94.4775733947754 -88.2947471618652 -85.0200164794922 -83.6149627685547 -81.4605888366699 -79.2354736328125 -77.1190887451172 -75.0991706848145 -72.7401313781738
-9999 -9999 -9999 -9999 -9999 -9999 -9999 -9999 -9999 -105.551483154297 -112.426054382324 -115.226737213135 -103.684677886963 -100.012731933594 -9999 -101.783470916748 -105.928559112549 -109.508582305908 -106.489250183105 -101.982093811035 -99.2514633178711 -100.556069946289 -105.565786743164 -111.099755859375 -114.137084960938 -115.317250823975 -115.879412078857 -115.781713104248 -114.826045227051 -112.813358306885 -109.744976806641 -106.094506835937 -104.144689941406 -100.457396697998 -94.3173828125 -88.7984306335449 -86.5658576965332 -84.6606513977051 -82.7876914978027 -80.476863861084 -77.899089050293 -75.2883575439453 -72.4639923095703
-9999 -9999 -9999 -9999 -9999 -9999 -9999 -9999 -103.758186340332 -108.385673522949 -112.669773864746 -117.699360656738 -112.917903137207 -104.073239135742 -99.4866409301758 -9999 -103.708258056641 -109.418817138672 -105.412010955811 -100.613040924072 -97.4249893188477 -97.004606628418 -101.33607635498 -107.49557723999 -111.197757720947 -113.188494873047 -114.780461883545 -114.518602752686 -113.267124176025 -111.456745147705 -109.361410522461 -107.239196777344 -105.330627441406 -101.349893188477 -95.088737487793 -89.4582061767578 -86.9658363342285 -85.1925270080566 -83.2677856445312 -80.9980583190918 -78.0457984924316 -74.4486640930176 -72.0368171691894
-9999 -9999 -9999 -9999 -9999 -9999 -9999 -9999 -9999 -100.609756469727 -105.957112121582 -113.973707580566 -119.826173400879 -107.810118103027 -99.6872673034668 -97.0248687744141 -9999 -9999 -98.3877403259277 -98.2808151245117 -97.0182815551758 -95.4197769165039 -97.5787734985352 -103.415061187744 -108.77458190918 -112.478531646729 -114.172968292236 -114.101148223877 -112.614598846436 -110.032939910889 -108.002652740479 -107.499268341064 -105.000495147705 -101.639587402344 -97.0223236083984 -92.6056449890137 -89.6048103332519 -86.2423652648926 -83.5559089660645 -81.3809585571289 -79.2139022827149 -76.3696670532227 -71.5976333618164
-9999 -9999 -9999 -9999 -9999 -9999 -9999 -9999 -9999 -9999 -96.1715950012207 -100.283711242676 -112.085322570801 -116.397037506104 -108.322261810303 -98.172452545166 -9999 -9999 -95.6892768859863 -96.6550750732422 -97.4561332702637 -96.6474281311035 -95.0821022033691 -99.4576972961426 -105.472682952881 -111.063710784912 -114.626483154297 -114.472454833984 -112.833190917969 -110.078868865967 -108.169127655029 -108.084091949463 -104.598380279541 -104.266396331787 -101.35572052002 -96.4844612121582 -91.6899932861328 -89.1019683837891 -85.420150756836 -82.3913230895996 -79.4920883178711 -75.9995063781738 -72.5062995910645
-9999 -9999 -9999 -9999 -9999 -9999 -9999 -9999 -9999 -9999 -9999 -9999 -96.087060546875 -109.455590057373 -110.216983795166 -102.530815887451 -95.8555908203125 -9999 -9999 -95.7077484130859 -96.9676872253418 -96.6949508666992 -93.0702926635742 -96.4369827270508 -102.351409912109 -109.255668640137 -115.349761199951 -115.067467498779 -114.37771987915 -111.75203704834 -108.477682495117 -106.114446258545 -104.552782440186 -105.552555084229 -104.563011169434 -101.197376251221 -96.1796051025391 -90.8312896728516 -86.449634552002 -83.1489372253418 -79.9775512695313 -76.3550689697266 -74.6663238525391
-9999 -9999 -9999 -9999 -9999 -9999 -9999 -9999 -9999 -9999 -9999 -9999 -9999 -102.359322357178 -108.82247543335 -107.071102905273 -96.2898986816406 -94.5605651855469 -9999 -9999 -93.8547721862793 -93.4339973449707 -92.2707221984863 -93.2708183288574 -97.8657302856445 -104.646580505371 -111.433939361572 -115.764585113525 -116.236851501465 -114.436725616455 -111.353723907471 -108.294853210449 -108.323417663574 -109.748740386963 -110.422630310059 -109.15403213501 -104.71618270874 -94.0991477966309 -86.8164108276367 -82.8156852722168 -79.6513877868652 -75.2567901611328 -72.1315460205078
-9999 -9999 -9999 -9999 -9999 -9999 -9999 -9999 -9999 -9999 -9999 -9999 -9999 -101.854455566406 -110.081737518311 -110.956387329102 -100.223928070068 -94.1557945251465 -9999 -9999 -9999 -9999 -88.8404876708984 -91.3132057189941 -94.804126739502 -100.35450592041 -108.533525085449 -115.426298522949 -117.062823486328 -116.975582122803 -115.949087524414 -114.483420562744 -114.091385650635 -114.506984710693 -114.304306030273 -112.15086517334 -106.946559906006 -98.0095176696777 -89.6788444519043 -84.4726753234863 -79.2842376708984 -71.9914627075195 -71.0266189575195
-9999 -9999 -9999 -9999 -9999 -9999 -9999 -9999 -9999 -9999 -9999 -9999 -9999 -93.587385559082 -100.799137115479 -106.496251678467 -102.344404602051 -95.3843704223633 -9999 -9999 -9999 -9999 -9999 -88.4316291809082 -91.8332176208496 -96.5155326843262 -104.273488616943 -111.49997177124 -115.673947143555 -117.430416107178 -118.040404510498 -118.463639068604 -117.085166168213 -117.408847045898 -116.629753112793 -114.152223205566 -109.873731231689 -103.382013702393 -93.7688255310059 -85.8814659118652 -78.3614707946777 -70.5069396972656 -71.2270080566406
-9999 -9999 -9999 -9999 -9999 -9999 -9999 -9999 -9999 -9999 -9999 -9999 -9999 -9999 -91.3409576416016 -95.0381233215332 -104.10453414917 -105.772228240967 -98.6594329833984 -9999 -9999 -9999 -9999 -84.9840240478516 -87.9121742248535 -93.4067718505859 -99.5684211730957 -108.054145050049 -113.447205352783 -116.029945373535 -117.259659576416 -118.389039611816 -118.021803283691 -117.926642608643 -116.840282440186 -114.440829467773 -110.928048706055 -107.730917358398 -98.656428527832 -87.5914497375488 -76.8857284545899 -69.2910675048828 -71.2264190673828
