# Supplementary material for: Automatic variable selection in ecological niche modeling: A case study using Cassin’s Sparrow (Peucaea cassinii)
Source: PLoS One. 2022 Jan 21;17(1):e0257502. doi: 10.1371/journal.pone.0257502 (PMC8782318; doi:10.1371/journal.pone.0257502)
Supplement: S1 File — Compressed file folder containing input data and example scripts used in the study. (ZIP) [file pone.0257502.s002.zip › S2_File-Data-and-Scripts/input/merra/M08.asc]

NCOLS 43 
NROWS 34 
XLLCORNER -118.8125 
YLLCORNER 23.75 
CELLSIZE 0.5 
NODATA_value -9999 
0.003853039583191 0.00379806642886251 0.00382147447671741 0.00390897269826382 0.00400023674592376 0.00408752644434571 0.00416303589008749 0.00416472158394754 0.00414768951013684 0.00416726199910045 0.00427166759036481 0.00449005397967994 0.00479153613559902 0.00479033370502293 0.00449498137459159 0.00413465155288577 0.00394267993979156 0.00393092180602253 0.00410649422556162 0.00423399382270873 0.00432760315015912 0.00443609999492764 0.00452035563066602 0.00435009519569576 0.0042556778062135 0.00424182349815965 0.00429875659756362 0.00469671632163227 0.0050162079744041 0.00526880333200097 0.00546208722516894 0.00562295257113874 0.00585904917679727 0.00602366244420409 0.00619670725427568 0.00638968478888273 0.00659221210516989 0.00675954357720911 0.00687042218632996 0.00699859578162432 0.00716378036886454 0.0073547353502363 0.00747180595062673
0.00388038377277553 0.003758305311203 0.00377667546272278 0.0037944613257423 0.00385926140006632 0.00393079402856529 0.00396393509581685 0.00397947253659368 0.00396697781980038 0.00404894957318902 0.00420590443536639 0.00437059728428721 0.0044039505533874 0.00444223238155246 0.00432860804721713 0.00415561427362263 0.00406179632991552 0.00414658095687628 0.00425414517521858 0.00430909683927894 0.00434859381057322 0.00440008281730115 0.00432475334964693 0.00427802060730755 0.00421039503999054 0.00417557191103697 0.00426509808748961 0.00466752778738737 0.00495567782782018 0.00519526563584805 0.00540616093203425 0.00560053349472582 0.00578833692707121 0.00602090191096067 0.00624642614275217 0.00647274847142398 0.00670887143351138 0.00691024088300765 0.00708615980111062 0.00726756174117327 0.00746149071492255 0.0076591020449996 0.00780017282813787
0.00393624559510499 0.00369770168326795 0.00363283096812665 0.00364206922240555 0.00369932141620666 0.00379287346731871 0.00389591057319194 0.00390383333433419 0.00394383100792766 0.00404433230869472 0.00419912948273122 0.00436969343572855 0.00440862346440554 0.00427807723172009 0.00411288160830736 0.00404010638594627 0.00412720288150012 0.00418209391646087 0.00428562089800835 0.004423210863024 0.00453067850321531 0.0045421676710248 0.00442303959280252 0.00426952177658677 0.00404565746430308 0.00393746320623905 0.00412235734984279 0.00455135060474277 0.00487839765846729 0.00511871511116624 0.00532688125967979 0.00555975544266403 0.00583552340976894 0.00608458882197738 0.00631575472652912 0.00654647569172084 0.00679131401702762 0.00704157082363963 0.00726803983561695 0.00749082886613905 0.00770803345367312 0.00791039308533073 0.00807201778516173
0.00388994175009429 0.00363967060111463 0.00354586816392839 0.00350886541418731 0.00354959897231311 0.00365672279149294 0.00379557816777378 0.00386935586575419 0.00393392201513052 0.00404805759899318 0.00421019215136766 0.00437918864190578 0.00439242832362652 0.00426278607919812 0.00414148764684796 0.00413201483897865 0.00427598073147237 0.00439067385159433 0.00448199412785471 0.00458585983142257 0.00465428251773119 0.00462455889210105 0.00443250378593802 0.00406399257481098 0.00386872619856149 0.00391876481007785 0.00418375534936786 0.00448068780824542 0.00482341153547168 0.00510697532445192 0.00535285058431327 0.00560532426461577 0.00588377555832267 0.00614266647025943 0.00640923297032714 0.00667759012430906 0.00693881926126778 0.00720255081541836 0.00742424456402659 0.0076378034427762 0.00786895914934576 0.00812003472819924 0.00829034680500627
0.00373141712043434 0.00363152024801821 0.00354235114064068 0.00347311645746231 0.00349950860254467 0.00363314957357943 0.00383378071710467 0.00390156013891101 0.00395017359405756 0.00404976308345795 0.00419390839524567 0.00432428689673543 0.00421447800472379 0.00410063662566245 0.00411082548089325 0.0042244537267834 0.00438028653152287 0.00449700248427689 0.00453358860686421 0.0045623283367604 0.00460618692450225 0.00463262698613107 0.00438595577143133 0.00421748533844948 0.00408271979540586 0.00409053419716656 0.00432503893971443 0.00464067682623863 0.00496402471326292 0.00522426166571677 0.00545484875328839 0.0057023162022233 0.00596437472850084 0.0062141340225935 0.00649681850336492 0.00679693818092346 0.00708887213841081 0.00736287096515298 0.00758186876773834 0.0078121735714376 0.00806564399972558 0.00832571787759662 0.00849590031430125
0.00368242033291608 0.00361653370782733 0.00358197977766395 0.00354369829874486 0.0035785234067589 0.00368660690728575 0.00384278192650527 0.0039963899878785 0.00406940910033882 0.00418456527404487 0.00431629414670169 0.00439408952370286 0.00427655065432191 0.00418971162289381 0.00422012899070978 0.00433333846740425 0.00445852098055184 0.00449170176871121 0.00453472044318914 0.00468006590381265 0.00470069465227425 0.00440190294757485 0.00402864599600434 0.0039909515529871 0.00409625377506018 0.00427987733855844 0.00449587567709386 0.0046901626046747 0.00499058500863612 0.00525591149926186 0.00548325902782381 0.00570386284962297 0.00596854174509645 0.00623861337080598 0.00654339673928916 0.00686631826683879 0.00718185869045556 0.00747170899994671 0.0077123561874032 0.00798249826766551 0.00829614605754614 0.00861673438921571 0.00873400727286935
0.00360858184285462 0.00358608386013657 0.00358373674098402 0.00360803171060979 0.00367173575796187 0.00378804826177657 0.00395598472096026 0.00412074499763548 0.00423875078558922 0.00436971010640264 0.00446496196091175 0.00447112964466214 0.00440772445872426 0.00437134127132595 0.00442239851690829 0.00451073623262346 0.00456659249030054 0.00454520075581968 0.00465833260677755 0.00471866386942565 0.00463595753535628 0.00439449977129698 0.00420642625540495 0.00423715533688664 0.00432178075425327 0.00444454117678106 0.00459434925578535 0.00464705429039896 0.0049149704631418 0.00516939931549132 0.00539714801125228 0.0056411191355437 0.00600029337219894 0.00628283568657935 0.00662428210489452 0.00699138329364359 0.00732183381915092 0.00758538469672203 0.00781709812581539 0.00809723371639848 0.00843576295301318 0.00878117335960269 0.00886428533121944
0.00380465399939567 0.00371430488303304 0.00368660176172853 0.00372854028828442 0.00383543397765607 0.00396048231050372 0.00406795921735466 0.00422567646019161 0.0044920286629349 0.00469319755211473 0.00478778551332653 0.00477477163076401 0.00468707084655762 0.00458879224024713 0.00462213065475225 0.00463896244764328 0.00452083772979677 0.00458249165676534 0.0047527062240988 0.00486370036378503 0.00489524509757757 0.00486716548912227 0.00482552158646285 0.00472017573192716 0.00460418709553778 0.00457517132163048 0.00467846663668752 0.00468245865777135 0.00492269326932728 0.00518202525563538 0.00546537502668798 0.00580372125841677 0.00614427425898612 0.00642311302945018 0.0067269210703671 0.00705363531596959 0.00738112959079444 0.0076833441387862 0.00796428895555437 0.00825734669342637 0.00858720084652305 0.00892094327136874 0.0089586722664535
0.00415797999594361 0.00379443464335054 0.0037663230439648 0.00389018952846527 0.00406369613483548 0.00414036340080202 0.00407760823145509 0.00436419108882547 0.00472723506391048 0.00486436439678073 0.00486515173688531 0.00486899563111365 0.00482702837325633 0.00474179442971945 0.00475179147906601 0.00471206596121192 0.00452044513076544 0.00455553736537695 0.00467610978521407 0.0048179377336055 0.00494168675504625 0.00501232757233083 0.00498544028960168 0.0048450390342623 0.00479882163926959 0.00481539461761713 0.00482440195046365 0.00482069640420377 0.00509820752777159 0.00535948853939772 0.00561706419102848 0.00593070411123335 0.00628519565798342 0.00654156976379454 0.00680696102790534 0.00708997845649719 0.00738180442713201 0.00769088915549219 0.0080217550508678 0.00836664391681552 0.00870716217905283 0.00899696685373783 0.00905914641916752
0.00454317643307149 0.00395415793173015 0.00387989613227546 0.00404866705648601 0.00426497147418559 0.00435381955467165 0.00426716045476496 0.00452864342369139 0.00501951007172465 0.00511309923604131 0.00499259643256664 0.00495141502469778 0.00495289694517851 0.00488934959284961 0.00500190374441445 0.00500884256325662 0.00469410554505885 0.00465755634941161 0.00466972133144736 0.00474971742369235 0.0048466038890183 0.0049062077421695 0.00493388255126774 0.0048727217130363 0.00486369687132537 0.00487272497266531 0.00486238850280643 0.0049596699886024 0.00523773767054081 0.00554837821982801 0.00584051879122853 0.00610006046481431 0.00639446680434048 0.0066451096907258 0.0069230746012181 0.00720953345298767 0.00748721552081406 0.00783938174135983 0.00823306748643518 0.0085769547149539 0.00886884005740285 0.00911614466458559 0.00926796365529299
0.00491122980602086 0.0043472102843225 0.00424804678186774 0.00431754495948553 0.00444840313866735 0.00451762122102082 0.00447265617549419 0.00460840202867985 0.00485775605775416 0.00501284236088395 0.00504909004084766 0.00500956303440034 0.00505258156917989 0.00493773301132023 0.00497562135569751 0.00500975223258138 0.00486656897701323 0.00475304932333529 0.00475182714872062 0.00478353421203792 0.00480159777216613 0.00478401435539126 0.004794283490628 0.00492612374946475 0.0050247791223228 0.0050995719153434 0.00518648349680007 0.00528275803662837 0.00552822416648269 0.00581093411892653 0.00605793087743223 0.00624647438526154 0.00655401423573494 0.0067749529145658 0.00707215373404324 0.00740887061692774 0.00773498029448092 0.00814625495113432 0.00855885269120336 0.00889178458601236 0.0091583083383739 0.00938102761283517 0.00951289320364595
0.00493831560015678 0.00467965360730886 0.00460313837975264 0.00456498148851097 0.00461556017398834 0.00467010280117392 0.00466243582777679 0.00475584636442363 0.00494454922154546 0.00507247052155435 0.00513196685351431 0.00516166314482689 0.00526028722524643 0.00525353467091918 0.00519480416551232 0.00511003904975951 0.00502112177200615 0.00494840745814145 0.00490777408704162 0.00487796496599913 0.00483214571140706 0.00476845316588879 0.00481012128293514 0.00504702911712229 0.00515501550398767 0.00521448198705912 0.00535419629886746 0.00552402110770345 0.00571004529483616 0.00590675766579807 0.00612049968913198 0.00635363943874836 0.00658250190317631 0.00684417188167572 0.00718450080603361 0.00759763102978468 0.00805702609941363 0.00850873170420527 0.00891446806490421 0.00923850759863853 0.00950241340324283 0.00972045995295048 0.00979314334690571
0.00543135521002114 0.00518652428872883 0.00488383364863694 0.00473174406215549 0.00465426547452807 0.00466933050192893 0.00478323311544955 0.00488099926151335 0.00504945991560817 0.00519249169155955 0.00529788103885949 0.00536885973997414 0.0053894289303571 0.00549193313345313 0.00539399497210979 0.00523416148498654 0.00518357520923018 0.00513479998335242 0.00504169315099716 0.00498070893809199 0.00492183319292963 0.00484421346336603 0.00487997699528933 0.00512919765897095 0.00525303813628852 0.00532991355285048 0.00548041458241641 0.00560310217551887 0.00583682446740568 0.00606532767415047 0.00627415562048554 0.00648069526068866 0.00675319316796958 0.00702129905112088 0.00735542853362858 0.00776899009943008 0.00824563382193446 0.00870370222255588 0.00913623599335551 0.00950245093554258 0.00980938067659736 0.0100481220521033 0.0100625083781779
0.00780061604455113 0.00685650520026684 0.00601246170699596 0.0054153289180249 0.00499116024002433 0.00480638123117387 0.0048914500977844 0.00503641269169748 0.00521556129679084 0.0053214686922729 0.00537886889651418 0.00543072433210909 0.00546280913986266 0.00556635283865035 0.00560876377858222 0.00558052896521985 0.00549464370124042 0.00533001753501594 0.00514698848128319 0.00508751976303756 0.00506787584163248 0.00499290470033884 0.00494934562593699 0.00518631087616086 0.00540046882815659 0.00550567544996738 0.0055124279577285 0.00566092510707676 0.00594569528475404 0.00620659813284874 0.00643839119002223 0.00667279227636754 0.00696171945892274 0.00724106626585126 0.00754448375664651 0.00791321638971567 0.00836651837453246 0.008827870991081 0.00927696218714118 0.00969682214781642 0.0100700725801289 0.010353868547827 0.0103629038669169
-9999 0.00910569643601775 0.00805315366014838 0.00644411593675613 0.00562629965133965 0.0054850080050528 0.00556442025117576 0.00539101730100811 0.00546125010587275 0.00549420854076743 0.00549924168735743 0.00553062227554619 0.00556767364032567 0.00569134703837335 0.00575028103776276 0.00578004699200392 0.00581771922297776 0.00571123142726719 0.00559143000282347 0.00546536152251065 0.00532864578999579 0.00520376623608172 0.00525540211237967 0.00543844602070749 0.00551929580979049 0.00550272329710424 0.00548063348978758 0.00570974927395582 0.00605794680304825 0.00634063663892448 0.0065794572699815 0.00683510238304734 0.00714269066229463 0.00747150238603353 0.00780462357215583 0.00816265046596527 0.00856762584298849 0.009019616805017 0.00946176825091243 0.00986872427165508 0.0102332633920014 0.0105224815197289 0.0105427880771458
-9999 -9999 0.00936805978417397 0.00754572134464979 0.00619973358698189 0.00574951199814677 0.00605279579758644 0.00575610250234604 0.00581319923512638 0.00583770661614835 0.00581594435498118 0.00579058434814215 0.00569793712347746 0.00578678832389414 0.0058031645603478 0.00583219844847918 0.00596303567290306 0.00597000047564507 0.00591056402772665 0.00582561432383955 0.00568402502685785 0.0054928797762841 0.00550344656221569 0.00562845370732248 0.00565803330391645 0.00560510619543493 0.00556874061003327 0.00582845071330667 0.00620697787962854 0.0065056118182838 0.00675327400676906 0.00702285896986723 0.00736250411719084 0.00771947223693132 0.00809095753356814 0.00846561565995217 0.00884183328598738 0.00927624832838774 0.00969739342108369 0.0100523130968213 0.0103505202569067 0.0105961767025292 0.0106853161938488
-9999 -9999 -9999 0.00832591885700822 0.00658987415954471 0.00543574560433626 0.00528559102676809 0.00586693859659135 0.00626237681135535 0.00632676598615944 0.0061782886274159 0.00598283698782325 0.00581057434901595 0.00590170929208398 0.00593104842118919 0.00595020102337003 0.00604452239349484 0.00608789967373013 0.00599128729663789 0.00585869280621409 0.00573937469162047 0.00566798611544073 0.00566532812081277 0.00575421713292599 0.00579659012146294 0.00580710880458355 0.00584926991723478 0.00606740242801607 0.00637060473673046 0.00665252166800201 0.00692846900783479 0.00724006616510451 0.00763678983785212 0.00797435287386179 0.00835312623530626 0.00874502873048186 0.00910977246239781 0.00947886453941464 0.00985134532675147 0.0101388255134225 0.0104207473807037 0.0107553752139211 0.010925398953259
-9999 -9999 -9999 0.00905342604964971 0.00705502275377512 0.00541896843351424 0.00505513800308108 0.00588001115247607 0.00678290906362236 0.0070547922514379 0.00680700582452118 0.0063607872929424 0.00609322837553918 0.00608004829846323 0.00606413721106946 0.00603809449821711 0.00603701169602573 0.00605535465292633 0.00594295486807823 0.00582003779709339 0.00574677065014839 0.00575453746132553 0.00580741460435092 0.00589141598902643 0.00597201706841588 0.00605850866995752 0.00617026435211301 0.00633521946147084 0.00655902945436537 0.00683935545384884 0.00716234408318996 0.00751475733704865 0.00791216944344342 0.00822466136887669 0.00860726367682219 0.0090313614346087 0.00942672500386834 0.00971252853050828 0.00998469507321715 0.0102576809003949 0.0105558697134256 0.0108815860934556 0.011125332582742
-9999 -9999 -9999 -9999 0.00824512680992484 0.00626319702714682 0.00518078580498695 0.00640984401106834 0.00949089108034968 0.0101660252548754 0.00899946084246039 0.00751350936479867 0.00658495281822979 0.00632838476449251 0.00617576553486288 0.00607041465118527 0.00604051603004336 0.00604297248646617 0.00596424071118236 0.00587965874001384 0.00584625317715108 0.00589933688752353 0.0060010242741555 0.00608122712001205 0.00614145747385919 0.00622568423859775 0.00636964631266892 0.00653347452171147 0.00672735846601427 0.00699351355433464 0.00734087978489697 0.00775532512925565 0.00816770321689546 0.00848778327926993 0.00887081399559975 0.0092888374812901 0.00966993141919374 0.00991722214967012 0.0101160193793476 0.0103615242987871 0.0106518240645528 0.0109575089067221 0.0112237300723791
-9999 -9999 -9999 -9999 -9999 0.00745689761824906 0.00517466203309596 0.00601565041579306 0.00995370522141456 0.0118876490741968 -9999 0.00937475371174514 0.00732897440902889 0.00669241910800338 0.0063712066039443 0.00620153499767184 0.00617163800634444 0.00615036175586283 0.00617137625813484 0.00620139460079372 0.00621642526239157 0.00620847484096885 0.00623524924740195 0.00631120884791017 0.00631592143326998 0.00636167475022375 0.00656214314512908 0.00681889425031841 0.00692906994372606 0.00709174759685993 0.00738436318933964 0.00783113823272288 0.00835517593659461 0.00876204334199428 0.00915463408455253 0.00951720392331481 0.00981333823874593 0.0100119014270604 0.0102285053580999 0.0105283744633198 0.0108440982177854 0.0111083552241325 0.0113921895623207
-9999 -9999 -9999 -9999 -9999 0.00887365192174911 0.0061632719822228 0.00571724222972989 0.00914193717762828 0.0114835379645228 -9999 0.0105275896377862 0.00813284115865827 0.00706818494945765 0.00659679411910474 0.00641467799432576 0.00633094077929854 0.00638374974951148 0.00653812061063945 0.00656622648239136 0.00648284018971026 0.00636808201670647 0.00634904578328133 0.00641719745472074 0.00644268305040896 0.00651634796522558 0.00674158269539475 0.00707986364141107 0.00718365535140038 0.00729457871057093 0.00750685576349497 0.00787401362322271 0.00842728815041482 0.00896439654752612 0.00942808855324984 0.00979163413867354 0.0100469008088112 0.0102148413658142 0.0104045986197889 0.0107102966867387 0.0110620871186256 0.0113764458335936 0.0116808072663844
-9999 -9999 -9999 -9999 -9999 -9999 0.00798688014037907 0.00631357845850289 0.00838689827360213 0.0105409841053188 0.011724582593888 -9999 0.00898246495053172 0.00746293785050511 0.00678747147321701 0.00660156384110451 0.0065467310603708 0.00667240708135068 0.00689059952273965 0.00681501929648221 0.00655455160886049 0.0063250626437366 0.00632052002474666 0.0063705038279295 0.00646796287037432 0.00661727543920279 0.00682813404127955 0.00714265732094645 0.00739760142751038 0.00758127542212605 0.00779197225347161 0.00813502138480544 0.00864995857700706 0.00918054198846221 0.0097032617777586 0.0101201958023012 0.0103576255962253 0.0105020014569163 0.0107112589292228 0.0110042230226099 0.0113617710769176 0.0117428631521761 0.0120563485659659
-9999 -9999 -9999 -9999 -9999 -9999 -9999 0.00814065504819155 0.00761973918415606 0.00857246131636202 0.010204285942018 0.0113729753531516 0.0102987081743777 0.00847732326947153 0.00744983018375933 0.00714140310883522 0.00713239409960806 0.00713456855155528 0.00722350585274398 0.00707839801907539 0.00675695519894361 0.00641892156563699 0.0062969149556011 0.00631107771769166 0.00646975939162076 0.0066955384798348 0.00691332914866507 0.00716786072589457 0.00746728489175439 0.00772880367003381 0.0079942069016397 0.00830326545983553 0.00856236238032579 0.00899329520761967 0.00974695244804025 0.0104641045443714 0.0107949959114194 0.0109351905062795 0.0111847834661603 0.0115045243874192 0.0118593754246831 0.0122001856565475 0.0124147295951843
-9999 -9999 -9999 -9999 -9999 -9999 -9999 -9999 0.00895655397325754 0.00805746926926076 0.00863575632683933 0.0106619686819613 0.0112025135196745 0.00989603847265244 0.00866282032802701 0.00789183145388961 0.0075863869395107 0.00750689632259309 0.00752156595699489 0.00737873744219542 0.00708013139665127 0.00671443277969956 0.00649984339252114 0.00648346780799329 0.00659396522678435 0.00680126105435193 0.00705125764943659 0.00716074206866324 0.00731358542107046 0.00757572497241199 0.00795105304569006 0.00836632344871759 0.00846237186342478 0.00879728589206934 0.00957118161022663 0.0104185502976179 0.010945447999984 0.0112058703787625 0.0115240018814802 0.0118929990567267 0.0122359522618353 0.0124923525378108 0.0127450792118907
-9999 -9999 -9999 -9999 -9999 -9999 -9999 -9999 -9999 0.00907672476023436 0.00828790748491883 0.00937535846605897 0.011530137155205 0.0120069253258407 0.0106378337368369 0.00885710157454014 0.00807088329456747 0.00780556774698198 0.00774431801401079 0.00759592745453119 0.00731642828322947 0.00694698328152299 0.00666346633806825 0.00671945735812187 0.00682044681161642 0.00695580779574811 0.00712823965586722 0.0071346475277096 0.00722821136005223 0.00745580927468836 0.00781623800285161 0.00825669905170798 0.00855877613648772 0.00908884080126882 0.00982727762311697 0.0105377803556621 0.011006795335561 0.0113419112749398 0.0117006001994014 0.0120891104452312 0.0124594981782138 0.0127762700431049 0.0131143364124
-9999 -9999 -9999 -9999 -9999 -9999 -9999 -9999 -9999 0.00935017596930265 0.00826956760138273 0.00843663886189461 0.0112555213272572 0.01268837954849 -9999 0.0114639102481306 0.00966108934953809 0.00860919179394841 0.00831517167389393 0.00812589423730969 0.00779513041488826 0.00724999071098864 0.00683021568693221 0.00699518909677863 0.00714064203202724 0.00722846575081348 0.00730891292914748 0.00728867342695594 0.00735823735594749 0.00758424517698586 0.00791841265745461 0.0082792348228395 0.00857008090242743 0.0091596869751811 0.00995542155578732 0.0106614002026618 0.0110531315207481 0.0114364236593246 0.0117847947403789 0.012160814832896 0.0125868564471602 0.0130804124288261 0.013691448699683
-9999 -9999 -9999 -9999 -9999 -9999 -9999 -9999 0.010164690669626 0.00907947961241007 0.00817114249803126 0.00783257507719099 0.00933338240720332 0.0118497014045715 0.0132970744743943 -9999 0.0121495706960559 0.0099653972312808 0.00913575608283281 0.00874279392883182 0.00838181963190436 0.00782719003036618 0.00724600227549672 0.00731340213678777 0.00742673804052174 0.0074964789673686 0.00753651913255453 0.00755022671073675 0.00757844028994441 0.00776494666934013 0.00803390946239233 0.00828084591776133 0.00850515011698007 0.00911316610872745 0.0099794021807611 0.010767743550241 0.0112033231183887 0.0115021703764796 0.0118720384314656 0.0122475028038025 0.012708199955523 0.0133484105579555 0.0142189863137901
-9999 -9999 -9999 -9999 -9999 -9999 -9999 -9999 -9999 0.010188827291131 0.0091253618709743 0.00805457546375692 0.0075954822357744 0.0102412143256515 0.0125738717615604 0.0138066940009594 -9999 -9999 0.0109198626130819 0.00979016441851854 0.00906068449839949 0.0084946898277849 0.00783435790799558 0.00750356796197593 0.00742209609597921 0.00743051175959408 0.00740441279485822 0.00750370817258954 0.00767683936282992 0.00794231402687728 0.0081930672749877 0.00835782270878553 0.00866491179913282 0.0091679991222918 0.00981473224237561 0.0104459733702242 0.010940439067781 0.0114677390083671 0.0120161104947329 0.0123800677247345 0.012751095648855 0.0133968338370323 0.0145710811018944
-9999 -9999 -9999 -9999 -9999 -9999 -9999 -9999 -9999 -9999 0.0111291859298944 0.0102612202987075 0.00849995072931051 0.00829102927818894 0.0105683854781091 0.0131994895637035 -9999 -9999 0.0127248605713248 0.0111542763188481 0.00981675004586578 0.00902865715324879 0.0083722148090601 0.00768761383369565 0.00723514822311699 0.00708552035503089 0.00720889917574823 0.0073633240070194 0.00758818909525871 0.00789583451114595 0.00817447630688548 0.00836684480309486 0.00880269780755043 0.00892976224422455 0.00933573860675097 0.00997168002650142 0.01065460043028 0.011244620103389 0.0119563751854002 0.0124322189949453 0.0128354109823704 0.0134278209879994 0.0144192473962903
-9999 -9999 -9999 -9999 -9999 -9999 -9999 -9999 -9999 -9999 -9999 -9999 0.0114189807325602 0.00938809355720878 0.00989307137206197 0.0120128940790892 0.0138698074966669 -9999 -9999 0.0119630629196763 0.0104732076637447 0.00962010053917766 0.0089887629263103 0.00802942384034395 0.0073159618768841 0.0070344353094697 0.00717846620827913 0.00731129441410303 0.00742788086645305 0.00773395784199238 0.00814249366521835 0.00853599132969976 0.00897154407575726 0.00876362910494208 0.00889873085543513 0.00937854312360287 0.0100341996178031 0.0109437277540565 0.0118082651868463 0.0124388639815152 0.0129456469789147 0.013486254028976 0.0141155673190951
-9999 -9999 -9999 -9999 -9999 -9999 -9999 -9999 -9999 -9999 -9999 -9999 -9999 0.0107139904052019 0.00990269426256418 0.0109572597779334 0.0134725470095873 0.0140984196215868 -9999 -9999 0.012031830381602 0.0109440254047513 0.0100800024345517 0.00890306159853935 0.00792376301251352 0.00733953956514597 0.00720293340273201 0.00728685189969838 0.00733717633411288 0.00752555974759161 0.00784879694692791 0.0082188481464982 0.00834331009536982 0.00823637880384922 0.00823422241955996 0.00843407995998859 0.00895046787336469 0.0102905568666756 0.0115664546377957 0.0124341123737395 0.0130800941959023 0.0138039766810834 0.0148658937774599
-9999 -9999 -9999 -9999 -9999 -9999 -9999 -9999 -9999 -9999 -9999 -9999 -9999 0.0109150934033096 0.00954188266769052 0.00989006087183952 0.0122926384210587 0.0138734504580498 -9999 -9999 -9999 -9999 0.0115435223095119 0.0102844253182411 0.00902571808546782 0.00792669211514294 0.00722267348319292 0.0072829345241189 0.00732827363535762 0.00739145185798407 0.0075113242957741 0.00770401023328304 0.00788475386798382 0.00784210534766316 0.007845479529351 0.00800549304112792 0.00843608975410461 0.00947886109352112 0.0109297823160887 0.0121047808788717 0.0131248975172639 0.0142616652883589 0.0156823382712901
-9999 -9999 -9999 -9999 -9999 -9999 -9999 -9999 -9999 -9999 -9999 -9999 -9999 0.0124582551419735 0.0109464530833066 0.0102033542469144 0.0115474074147642 0.0132538459263742 -9999 -9999 -9999 -9999 -9999 0.0117083052173257 0.00998417008668184 0.00850747739896178 0.00741297453641891 0.0072032243013382 0.00726514523848891 0.00728836539201438 0.00730039374902844 0.0073876197449863 0.00758922351524234 0.00764640518464148 0.00776599394157529 0.00803257152438164 0.00849400637671351 0.00918584419414401 0.0105208283290267 0.011843144427985 0.0131032472476363 0.014398203138262 0.0159311295486987
-9999 -9999 -9999 -9999 -9999 -9999 -9999 -9999 -9999 -9999 -9999 -9999 -9999 -9999 0.0132137164473534 0.0123809469863772 0.0111517406068742 0.0116436972282827 0.0132824949920177 -9999 -9999 -9999 -9999 0.0137271043844521 0.0116891018114984 0.00960088605061173 0.0080813521053642 0.00746571621857584 0.00749422539956868 0.00742860743775964 0.00731919263489544 0.00734153413213789 0.00749409780837595 0.00760358581319451 0.00775677198544145 0.00804772982373834 0.00850479928776622 0.00886627687141299 0.0100962734781206 0.0116554484702647 0.0131700971163809 0.0144506895914674 0.0160480925813317
