# Supplementary material for: Automatic variable selection in ecological niche modeling: A case study using Cassin’s Sparrow (Peucaea cassinii)
Source: PLoS One. 2022 Jan 21;17(1):e0257502. doi: 10.1371/journal.pone.0257502 (PMC8782318; doi:10.1371/journal.pone.0257502)
Supplement: S1 File — Compressed file folder containing input data and example scripts used in the study. (ZIP) [file pone.0257502.s002.zip › S2_File-Data-and-Scripts/input/merra/M09.asc]

NCOLS 43 
NROWS 34 
XLLCORNER -118.8125 
YLLCORNER 23.75 
CELLSIZE 0.5 
NODATA_value -9999 
0.003768065199256 0.00369617466349155 0.0036905910121277 0.00374995351303369 0.00381429772824049 0.00387148058507591 0.00391615033149719 0.00392670333385468 0.00394437699578702 0.00400205119512975 0.00412500659003854 0.00431928997859359 0.00452413847669959 0.00450376747176051 0.00425830227322876 0.00396542979869991 0.00381021411158144 0.00382124097086489 0.00397846496198326 0.00409358250908554 0.00417514722794294 0.00425754524767399 0.00429628379642963 0.00419771731831133 0.00413054157979786 0.00411069593392313 0.00416343701072037 0.00452914093621075 0.0048475525341928 0.00510112755000591 0.00529815349727869 0.00546654099598527 0.0056876347400248 0.00586063135415316 0.00603803643025458 0.00622830940410495 0.00642395238392055 0.00658601629547775 0.00670340373180807 0.00683454354293644 0.00699473572894931 0.00717442962341011 0.00729263420216739
0.00378592638298869 0.00365454340353608 0.00363067993894219 0.00363208528142422 0.00367889343760908 0.00373378349468112 0.00375936769414693 0.00377807293552905 0.00378986238501966 0.00388439605012536 0.00404361998662353 0.00420794258825481 0.00423936131410301 0.00424442496150732 0.00414432608522475 0.0040086823515594 0.00393787231296301 0.00402580555528402 0.00412196153774858 0.00417027832008898 0.00420082295313478 0.00423452742397785 0.00415459536015987 0.00413584490306675 0.00407697400078177 0.00403797184117138 0.00412260410375893 0.00449885060079396 0.00479168938472867 0.00503434240818024 0.00524596911855042 0.00544459391385317 0.00564628634601831 0.00587462233379483 0.00609637540765107 0.00631746854633093 0.00654340507462621 0.00673822062090039 0.006908143684268 0.00708190631121397 0.00726595870219171 0.00745280650444329 0.00759094436652958
0.00382192190736532 0.0035909800324589 0.00349990003742278 0.00349100555758923 0.00353776989504695 0.00362064172513783 0.00370878376998007 0.00371998944319785 0.0037573138717562 0.00386024231556803 0.00402054949663579 0.00419579776935279 0.00423932443372905 0.00412599905394018 0.00398853071965277 0.00393551564775407 0.00402070321142674 0.00407587252557278 0.00415397039614618 0.00425675557926297 0.00433328123763204 0.00433072652667761 0.00423085298389196 0.00410610032267869 0.00391883018892258 0.003825594461523 0.00398134631104767 0.00437019993551075 0.0046948981937021 0.00494842883199453 0.0051716442219913 0.00541110225021839 0.00568391866981983 0.0059335402213037 0.00616726209409535 0.00639776294119656 0.00663514262996614 0.0068701499607414 0.00708153997547924 0.00729066482745111 0.00749689862132072 0.00769117805175483 0.00784326712600887
0.00374134520534426 0.00352857355028391 0.00342084001749754 0.00337716960348189 0.00341489107813686 0.00351659329608083 0.00364337509963661 0.00370495209936053 0.00376514114905149 0.00388125563040376 0.00404540980234742 0.00421074628829956 0.00421676188707352 0.00409826682880521 0.00400299741886556 0.00401563229970634 0.00416054264642298 0.00425958805717528 0.00432001273147762 0.00438510347157717 0.00442634476348758 0.00440033171325922 0.00425306502729654 0.00394878836814314 0.00377185002434999 0.00380052095279098 0.00403055790811777 0.00431976038962603 0.00465619848109782 0.00494654662907124 0.00520470938645303 0.00546381254680455 0.00573512953706086 0.00599451139569282 0.00625978503376245 0.00652378601953387 0.00677706599235535 0.00702332407236099 0.00723323435522616 0.00743857957422733 0.00765990656800568 0.00789647344499827 0.00805765781551599
0.00357377408072352 0.00351064477581531 0.00343016267288476 0.00337171973660588 0.0034012432442978 0.00352053672540933 0.00369053930044174 0.00376191511750221 0.00381822932977229 0.00392178830225021 0.00406320812180638 0.00418564816936851 0.00407929485663772 0.00396351502276957 0.00397111289203167 0.00408869963139296 0.00425605652853846 0.0043616714887321 0.00436703818850219 0.00437146122567356 0.00438942508772016 0.0043892948422581 0.00419817217625678 0.00406267736107111 0.00396003271453083 0.00397678688168526 0.00418137200176716 0.00448211096227169 0.00480590332299471 0.00507891084998846 0.00532187623903155 0.00556946424767375 0.00582135496661067 0.00606936411932111 0.00634630466811359 0.00663588582538068 0.00691423830576241 0.00717291762121022 0.00738497413694859 0.00760562298819423 0.00784783624112606 0.00809852834790945 0.00826375689357519
0.00350806617643684 0.00348312922287732 0.00347868327517062 0.0034575283061713 0.00349175673909485 0.00358380919788033 0.00371695756912231 0.00386755652725697 0.00395188087131828 0.00406712689436972 0.00418513370677829 0.00424214117228985 0.00412267036736011 0.00403768480755389 0.00407478795386851 0.00419795494526625 0.00433200132101774 0.0043582608923316 0.00437520379200578 0.00445230375044048 0.00443447683937848 0.00418982091359794 0.00389525811187923 0.00386785629671067 0.00396743428427726 0.00413750289008021 0.00433721290901303 0.00454371990635991 0.00484797731041908 0.00512160803191364 0.00535871209576726 0.00558373825624585 0.00583822624757886 0.0061050848569721 0.00640185829252005 0.00671011870726943 0.00700616780668497 0.00727975610643625 0.00751161528751254 0.00776656530797482 0.00805979045107961 0.00836214423179626 0.00848522037267685
0.00342719703912735 0.00344383276533335 0.00349477070849389 0.00353207509033382 0.00358776620123535 0.00368194854818285 0.00382306673564017 0.00398601205088198 0.00411524465307593 0.0042387458961457 0.00431521139107645 0.0043078875169158 0.00425638165324926 0.00423424504697323 0.00428919028490782 0.00437766718678176 0.00443844581022859 0.00442433739081025 0.00449741329066455 0.0045230237301439 0.00442840163595974 0.00420468365773559 0.00406056484207511 0.00408436777070165 0.00417192815802991 0.00429850127547979 0.00444116108119488 0.00451965965330601 0.00478240777738392 0.00504033942706883 0.00527748255990446 0.00552397244609892 0.00586045742966235 0.00615030005574226 0.00647948333062232 0.00682112630456686 0.00713009089231491 0.00738697052001953 0.00761855184100568 0.00788667355664074 0.00820232331752777 0.00852441852912307 0.00861821910366416
0.00362028779927641 0.00355880067218095 0.00358698528725654 0.00364718516357243 0.00374286773148924 0.00384213265497237 0.00392765658907592 0.00409156302921474 0.00435819276608527 0.00453605409711599 0.00460207024589181 0.0045796393416822 0.00451883738860488 0.00445366655476391 0.00448528467677534 0.00450407150201499 0.00442225500009954 0.00446780524216592 0.00458818580955267 0.00466039846651256 0.00467006298713386 0.00463739433325827 0.00462611601687968 0.00453431475907564 0.00445394264534116 0.00444615138694644 0.00452820053324103 0.00455288281664252 0.00478572924621403 0.0050403899513185 0.00531873903237283 0.00564587274566293 0.00598267028108239 0.00627383692190051 0.00657429546117783 0.00688538057729602 0.00719602010212839 0.00749023794196546 0.00776731893420219 0.00805212603881955 0.00836370494216681 0.00867398995906115 0.00873409975320101
0.00396340687293559 0.00362350163049996 0.00365274888463318 0.0037893163273111 0.00394280254840851 0.00400612875819206 0.00396098298951983 0.00421951143071055 0.00457169096916914 0.00469601410441101 0.00467995419166982 0.00466758850961924 0.00463023874908686 0.00456641069613397 0.00458497577346861 0.00456889607012272 0.00443091238848865 0.00444702017121017 0.00452053719200194 0.00462344661355019 0.00472656195051968 0.00479795644059777 0.00479324022307992 0.00468060094863176 0.00464557856321335 0.00465945382602513 0.00466449009254575 0.00468842210248113 0.00494785709306598 0.0052019723225385 0.00546030588448048 0.00577004449442029 0.00611766325309873 0.00638328865170479 0.00665337592363358 0.00693535362370312 0.00722325840033591 0.00752715752460062 0.00785033605061471 0.00818128744140267 0.00850295964628458 0.00877669639885425 0.00885827280580997
0.00438495203852654 0.00381228455808014 0.003787238500081 0.00395113618578762 0.00413174740970135 0.00420737327076495 0.00416000690311193 0.0044045751914382 0.00480348039418459 0.00487748673185706 0.0047773125115782 0.00473982663825154 0.00474463673308492 0.00469298353418708 0.00478440383449197 0.00480856201611459 0.00459330161102116 0.00454481360502541 0.00453061200678349 0.0045813312754035 0.00466289720498025 0.0047309881541878 0.00476503618992865 0.00472586024552584 0.00472630304284394 0.00473594875074923 0.00472757625393569 0.00483626420609653 0.00509688118472695 0.00539001636207104 0.00567511105909944 0.00594023363664746 0.00623505534604192 0.00648978329263628 0.00677064596675336 0.00706127872690558 0.00734507236629725 0.00769004467874765 0.00806782580912113 0.00839766161516309 0.00867862142622471 0.00891717439517379 0.0090606733225286
0.00480208313092589 0.00424774400889874 0.00417157225310802 0.00423808195628226 0.00433989730663598 0.00438906215131283 0.00436022286303341 0.00450406861491501 0.00472598639316857 0.00484349182806909 0.00485820369794965 0.00482548414729536 0.00485104448162019 0.00475062895566225 0.00478900247253478 0.00483927954919636 0.00475133983418346 0.00465450687333941 0.00463269068859518 0.00464105769060552 0.00465022209100425 0.00464505702257156 0.00466654822230339 0.00479767573997378 0.00489062792621553 0.00495119621045887 0.00501786787062883 0.00512821171432734 0.00537058976478875 0.00564936664886773 0.00590169723145664 0.0061045712325722 0.00639254697598517 0.00662164436653256 0.00691507547162473 0.00724680377170444 0.00757963238283992 0.00798257691785693 0.00837859539315105 0.00869742780923843 0.00895211827009916 0.00916293952614069 0.00928162280470133
0.00483922087587416 0.00460069864057004 0.0045354915317148 0.00449765552766621 0.00452835485339165 0.00456277490593493 0.00455520316027105 0.00466265655122697 0.0048365349881351 0.00493484153412282 0.00496586933732033 0.00497627947479487 0.00503185633569956 0.0050175447948277 0.00496984436176717 0.00491520441137254 0.00487246825359762 0.00483018583618104 0.00478916522115469 0.00475009181536734 0.0047025581356138 0.00465338351204991 0.0047037941403687 0.00492318850010634 0.00502590159885585 0.00508106932975352 0.00520408409647643 0.00537097151391208 0.00556724709458649 0.00577260926365852 0.0059872233774513 0.00621254406869411 0.00643908940255642 0.00670136483386159 0.00703281653113663 0.00743030603043735 0.00787322884425521 0.00831224760040641 0.00870281849056482 0.00901384837925434 0.00926415836438537 0.00946637578308582 0.00953200496733189
0.00529914889484644 0.005096629075706 0.00479937922209501 0.00465344884432852 0.00458826194517314 0.00460834274999797 0.00471161138266325 0.00481628980487585 0.00497018829919398 0.00507807126268744 0.00513804089277983 0.00516627663746476 0.00516003528609872 0.00520705333910882 0.00512647605501115 0.00501537872478366 0.00498819891363382 0.00495808217674494 0.00487926919013262 0.00482880580238998 0.00478456779383123 0.00472997082397342 0.00477737514302135 0.00500802048482001 0.00512052141129971 0.00518609513528645 0.00531891081482172 0.00545965228229761 0.00569828595034778 0.00592708238400519 0.00613514115102589 0.00634111766703427 0.00660770502872765 0.00687964372336864 0.00720863440074027 0.00760740735568106 0.00806406112387776 0.00850576655939221 0.00891505759209394 0.00925797922536731 0.00954069839790463 0.00975720211863518 0.0097803883254528
0.0074822704307735 0.00666559808887541 0.00589571804739535 0.00531662604771554 0.00490976078435779 0.00474459147080779 0.00484427926130593 0.00499297981150448 0.0051583269611001 0.00523596629500389 0.00525702890008688 0.0052734456025064 0.00528680151328445 0.00534179201349616 0.00534781301394105 0.0053074034396559 0.00523511758074164 0.0050969666801393 0.00494207954034209 0.00489018461667001 0.00488400585018098 0.00485257967375219 0.00484874821268022 0.00507440767250955 0.00525711150839925 0.0053427935577929 0.00536288530565798 0.00552558549679816 0.00581285110674798 0.00606866413727403 0.00629352908581495 0.0065238390583545 0.00680859168060124 0.00709408912807703 0.00739975250326097 0.00776088871061802 0.00819554291665554 0.00863805674016476 0.00905913719907403 0.00944414827972651 0.00977890146896243 0.0100304488092661 0.0100548449903727
-9999 0.00877561261877418 0.00778952306136489 0.00627357363700867 0.00546076777391136 0.00529148895293474 0.00539434989914298 0.0053462385199964 0.00542358537204564 0.00543693895451725 0.00541872307658195 0.00543046658858657 0.00544682508334517 0.00552293942309916 0.0055380123667419 0.0055220078676939 0.0055113005451858 0.00541319800540805 0.00530366427265108 0.00520673510618508 0.00511435940861702 0.00503732343204319 0.00511420485563576 0.00530512798577547 0.00539091369137168 0.00537916966713965 0.0053607374895364 0.00558333140797913 0.00592668056488037 0.00620423466898501 0.00643826825544238 0.00669001913629472 0.00699220984242857 0.00731704030185938 0.00765041564591229 0.00800631791353226 0.0083994816057384 0.00882783560082316 0.00923760449513793 0.00960624823346734 0.00993038658052683 0.0101880419999361 0.0102302554994822
-9999 -9999 0.00901604481041431 0.00728782201185822 0.0060251213144511 0.00557856149971485 0.00581402415409684 0.00570115828886628 0.00578252002596855 0.00579595007002354 0.00575519376434386 0.00571059351786971 0.00560151031240821 0.00564528838731349 0.00563790020532906 0.00562341143377125 0.00566296302713454 0.00565261230804026 0.00561339920386672 0.00554091273806989 0.00542921307496727 0.00530609972774982 0.00535652674734592 0.00549360872246325 0.00553645240142941 0.00549507583491504 0.00545994243584573 0.00570475771091878 0.00607037385925651 0.00636632763780653 0.0066166128963232 0.00688584195449948 0.0072120395489037 0.00755839925259352 0.007923380471766 0.00829271720722318 0.00865915287286043 0.00906465519219637 0.00945155480876565 0.00977443158626556 0.0100473712198436 0.0102801388129592 0.01038474496454
-9999 -9999 -9999 0.00806754515506327 0.00642534578219056 0.00535084279254079 0.00524422554299235 0.00582550344988704 0.00622796723619103 0.00628851121291518 0.00612511769868433 0.00590763869695365 0.00570954079739749 0.00574736474081874 0.00575187639333308 0.0057317815721035 0.00574032254517078 0.00576728172600269 0.00572774121537805 0.00564907374791801 0.00556868477724492 0.00552453370764852 0.00554674314334989 0.00563786569982767 0.00568205025047064 0.00569091932848096 0.00572227751836181 0.00592559417709708 0.00622701751999557 0.00651771994307637 0.00680140014737845 0.00710733123123646 0.00747779123485088 0.0078118949662894 0.00818025413900614 0.00855775643140078 0.0089098259806633 0.00925334095954895 0.00959499208256602 0.00986623298376799 0.0101310052908957 0.0104357526637614 0.0106047847308218
-9999 -9999 -9999 0.0087585330940783 0.00684574549086392 0.00531214219518006 0.00500552603043616 0.00579865262843668 0.00670476709492505 0.00697964453138411 0.00673008318990469 0.00627554981037974 0.00597301749512553 0.00590349682606757 0.00585432560183108 0.00580310318619013 0.00576840545982122 0.00578274559229612 0.0057179142255336 0.00564761552959681 0.00561641771346331 0.00564829045906663 0.00570638040080667 0.00578790479339659 0.00585617497563362 0.0059241330716759 0.00601679845713079 0.00616984195075929 0.00639936970546842 0.00669027911499143 0.0070215989369899 0.00737336119636893 0.00774995302781463 0.00806625345721841 0.00843313010409474 0.00882929088547826 0.00920123336836696 0.00947632445022464 0.00973528493195772 0.00999351358041167 0.0102685711346567 0.010561519023031 0.0107943697832525
-9999 -9999 -9999 -9999 0.0079745757393539 0.00612588534131646 0.00511644659563899 0.0061702917329967 0.00886495262384415 0.00955702038481832 0.00863815103657544 0.00733109372667968 0.00644201929681003 0.00613537961617112 0.00595635827630758 0.00583882657811046 0.0057872018776834 0.00579044064506888 0.00575884734280408 0.00571920140646398 0.00571612110361457 0.00578179997391999 0.00588065763004124 0.00596451414749026 0.00602196576073766 0.00609128684736788 0.00620911554433405 0.00635818713344634 0.0065533694345504 0.00682673323899508 0.00718027693219483 0.0075951084960252 0.00800468293018639 0.00833293776959181 0.00869797030463815 0.00908226612955332 0.00943424860015512 0.00967406267300248 0.0098723373375833 0.0101080811582506 0.0103778415359557 0.0106575647369027 0.010913991369307
-9999 -9999 -9999 -9999 -9999 0.00722688511013985 0.00510712768882513 0.00578472521156073 0.00924076400697231 0.0110631622374058 -9999 0.00897819637320936 0.00714340112172067 0.00649963682517409 0.00616743508726358 0.00598453613929451 0.00591698931530118 0.00590494843199849 0.00595028419047594 0.00599306053481996 0.00602006982080638 0.00603489158675075 0.00607305718585849 0.00615644035860896 0.00618211855180562 0.00623038415797055 0.00638852450065315 0.00660311575047672 0.00672203656286001 0.00690706446766853 0.00721635380759835 0.00766281434334814 0.00817817659117281 0.00859779799357057 0.00897991145029664 0.00931663438677788 0.00958971278741956 0.0097800207324326 0.00999240418896079 0.01027439115569 0.0105688830837607 0.0108217552304268 0.0111025467514992
-9999 -9999 -9999 -9999 -9999 0.00858524879440665 0.00606243815273047 0.00553943272680044 0.00838239779695868 0.0105893318541348 -9999 0.0100071807391942 0.00788746448233724 0.0068882271181792 0.00641908473335207 0.00621838830411434 0.00611316198483109 0.00613454291597009 0.00625268234871328 0.00627738586626947 0.00622294954955578 0.00615510484203696 0.00616588955745101 0.00624537258408964 0.00628902995958924 0.00636617164127529 0.00655662217177451 0.00683010653592646 0.00694274809211493 0.00708060525357723 0.00731922155246139 0.00770189804024994 0.00825482462532818 0.00880305180326104 0.00925782788544893 0.00959746511653066 0.00982773043215275 0.00998622067272663 0.010173783544451 0.0104564181528986 0.0107819667086005 0.0110880213789642 0.0113933856599033
-9999 -9999 -9999 -9999 -9999 -9999 0.00780668179504573 0.00618880125693977 0.00782565050758421 0.0097313760779798 0.0108952667564154 -9999 0.00864802282303572 0.00727631505578756 0.00664112577214837 0.00644924486987293 0.00638157087378204 0.00644507999531925 0.00659008212387562 0.00651636929251254 0.00630386848933995 0.00611841846257448 0.00612901914864779 0.00619117803871632 0.00629525422118604 0.0064441401977092 0.00664250468835235 0.00690630069002509 0.00714437202550471 0.00734219024889171 0.00757923368364572 0.00794022427871823 0.00845517041161656 0.00901002092286944 0.00952896429225802 0.00992144597694278 0.0101335320621729 0.0102669809013605 0.0104712262749672 0.0107482806779444 0.0110839832574129 0.0114476424641907 0.0117616360075772
-9999 -9999 -9999 -9999 -9999 -9999 -9999 0.00791807565838099 0.0073694406542927 0.0080818475689739 0.00947619173675776 0.0106351341120899 0.00974821923300624 0.00819308399222791 0.00729154259897768 0.00698633170686662 0.0069290223531425 0.00689321188256144 0.00694165956228971 0.00679776398465037 0.00650678682141006 0.00620350493118167 0.00609938083216548 0.00612645386718214 0.00628175353631377 0.0065018626395613 0.00672230427153409 0.00695535284467041 0.00723088579252362 0.00748642138205469 0.00775839695706964 0.00807634694501758 0.00834185210987926 0.00881385607644916 0.009545405395329 0.0102198823355138 0.0105435093864799 0.0106873502954841 0.0109294409863651 0.0112316678278148 0.0115665357559919 0.0118964318186045 0.0121334154158831
-9999 -9999 -9999 -9999 -9999 -9999 -9999 -9999 0.00870611499994993 0.00781733961775899 0.00821869727224112 0.00993852857500315 0.0104931781068444 0.00946433637291193 0.00843237014487386 0.00773600079119205 0.00740512530319393 0.00727902981452644 0.00724876774474978 0.00708847842179239 0.00680320123210549 0.00647207070142031 0.00627213437110186 0.00626114830374718 0.00637521455064416 0.00658286167308688 0.0068328476510942 0.00697384467348456 0.00712890112772584 0.00737743987701833 0.00772984926588833 0.00812229672446847 0.0082235031761229 0.0086136007681489 0.00937623390927911 0.0101854846812785 0.010704904794693 0.0109704956412315 0.0112764804624021 0.0116222836077213 0.0119531588628888 0.0122243704274297 0.0124904291704297
-9999 -9999 -9999 -9999 -9999 -9999 -9999 -9999 -9999 0.00884242518804967 0.00802594185806811 0.00882807690650225 0.0108353929594159 0.0113736965693533 0.010259825270623 0.00870289579033852 0.00792106376029551 0.00763771408237517 0.00750603885389864 0.0073071145452559 0.00701584736816585 0.00667267339304089 0.00642106728628278 0.00646256962791085 0.00657082325778902 0.00672659487463534 0.00691826930269599 0.00698103746399283 0.00708196642808616 0.0072994758374989 0.00764052150771022 0.00805550590157509 0.0083247072994709 0.00887338863685727 0.0096055599860847 0.0103029056452215 0.0107790146023035 0.0111177165061235 0.0114661647006869 0.0118411690928042 0.0122097526676953 0.0125443870201707 0.0128924334421754
-9999 -9999 -9999 -9999 -9999 -9999 -9999 -9999 -9999 0.00917154736816883 0.00812566028907895 0.00814057057723403 0.0106144472025335 0.0120513256639242 -9999 0.0109501880593598 0.00937747545540333 0.00842841006815434 0.00806215656921267 0.00778388581238687 0.00742568899877369 0.00694720521569252 0.00659225061535835 0.00671023852191865 0.00685957679525018 0.00698956237174571 0.00710995243862271 0.00713546546176076 0.00720846313051879 0.00741981947794557 0.00773780369199812 0.00809061694890261 0.0083642678335309 0.00895183924585581 0.00972379371523857 0.0104191957041621 0.0108416349627078 0.0112232082523406 0.0115680676884949 0.0119423675350845 0.0123719613999128 0.0128727103583515 0.0134692448191345
-9999 -9999 -9999 -9999 -9999 -9999 -9999 -9999 0.00989515949040651 0.00892431661486626 0.00809687776491046 0.00770766055211425 0.00886606564745307 0.0112276402302086 0.0126646100543439 -9999 0.0116794933564961 0.00974326254799962 0.00888960929587483 0.00839904835447669 0.00798149588517845 0.00747856507077813 0.00698528895154595 0.00700726630166173 0.0071234037168324 0.00723436502739787 0.00731006395071745 0.00734318103641272 0.00737870926968753 0.00755670107901096 0.00782560901716351 0.00809756740927696 0.00832502469420433 0.00891990019008517 0.00973986601457 0.0104996805079281 0.0109684212133288 0.0113096250221133 0.0116789503023028 0.0120524796657264 0.0125160968862474 0.0131550535559654 0.0139716684818268
-9999 -9999 -9999 -9999 -9999 -9999 -9999 -9999 -9999 0.00986835127696395 0.00888983197510242 0.00790428849868476 0.00742384637705982 0.0096493546385318 0.0118772350251675 0.0131973976269364 -9999 -9999 0.0105493894778192 0.0094382637180388 0.00868202913552523 0.00812776884995401 0.00752948238514364 0.00721255112439394 0.00713008479215205 0.00715326340869069 0.0071717718616128 0.0072849640622735 0.00745476265437901 0.00770515971817076 0.00795208122581243 0.00813633222132921 0.00843002069741488 0.00893006650730968 0.00955210998654366 0.0101708769798279 0.010698626935482 0.0112751096487045 0.0118114734999835 0.0121843442320824 0.0125774589367211 0.013222217746079 0.0142879726365209
-9999 -9999 -9999 -9999 -9999 -9999 -9999 -9999 -9999 -9999 0.010701811965555 0.00986778018996119 0.00825980557128787 0.00806020386517048 0.0100577734410763 0.0124700636602938 -9999 -9999 0.0122322615236044 0.0107594644650817 0.00947577934712172 0.00867957621812821 0.00804151594638824 0.00739419963210821 0.00697677605785429 0.00684801307506859 0.00697617521509528 0.00715361153706908 0.00738411038182676 0.00767526892013848 0.00794095108285546 0.00813981676474214 0.00853974679484963 0.00870815776288509 0.00912099191918969 0.00974002983421087 0.0104198421351612 0.0110618459992111 0.0117624690756202 0.0122515452094376 0.0126804132945836 0.0132737854495645 0.0141816655173898
-9999 -9999 -9999 -9999 -9999 -9999 -9999 -9999 -9999 -9999 -9999 -9999 0.0109594421461225 0.00914880475029349 0.00946685671806335 0.0113233681768179 0.0132300483062863 -9999 -9999 0.0115696447901428 0.0101596441119909 0.0092765873298049 0.00864186342805624 0.00772485923953354 0.00706523680128157 0.00681468741968274 0.00695100538432598 0.00710682831704617 0.00724789360538125 0.00754573522135615 0.00793027896434069 0.00829958533868194 0.00866289725527167 0.00854790033772588 0.00872181495651603 0.00919670443981886 0.00985308215022087 0.0107691936194897 0.0116273325867951 0.0122672999277711 0.0127929009497166 0.0133471696637571 0.0139671570621431
-9999 -9999 -9999 -9999 -9999 -9999 -9999 -9999 -9999 -9999 -9999 -9999 -9999 0.010478656552732 0.00964542804285884 0.0104852265678346 0.0127617483958602 0.0134923448786139 -9999 -9999 0.0116150374524295 0.0105662671849132 0.00967651139944792 0.00855736248195171 0.00764863262884319 0.00711530111730099 0.00699485130608082 0.00708725266158581 0.00716370823793113 0.00735550606623292 0.00765201160684228 0.00797690991312265 0.00810230914503336 0.008041419275105 0.00806253729388118 0.00826250920072198 0.00876655401661992 0.0100728248246014 0.0113491637632251 0.0122437435202301 0.012923685926944 0.0136539028957486 0.0145977618172765
-9999 -9999 -9999 -9999 -9999 -9999 -9999 -9999 -9999 -9999 -9999 -9999 -9999 0.0107342408038676 0.00944432802498341 0.00959712574258447 0.0115849601104856 0.0132302733138204 -9999 -9999 -9999 -9999 0.0111274684779346 0.00990597987547517 0.00873278034850955 0.00771351014263928 0.00702172354795039 0.00705643394030631 0.00712531600147486 0.00721393898129463 0.00733920205384493 0.00750987720675767 0.00767498393543065 0.00765005950815976 0.00766318291425705 0.00782097643241286 0.00824012346565723 0.00925729312002659 0.0107082274742424 0.0119176176376641 0.0129556895233691 0.0140338026918471 0.0152663440443575
-9999 -9999 -9999 -9999 -9999 -9999 -9999 -9999 -9999 -9999 -9999 -9999 -9999 0.0120098209939897 0.0106334104202688 0.00991223584860563 0.0109616322442889 0.0125982938334346 -9999 -9999 -9999 -9999 -9999 0.0113278876058757 0.00970811815932393 0.00829618708230555 0.00720972167328 0.00698102014139295 0.00705169891007245 0.00710198166780174 0.00713893985375762 0.00723033952526748 0.00741613055579364 0.00747473379597068 0.00759253487922251 0.00784906051121652 0.00829392559826374 0.00898028649389744 0.010299529787153 0.0116467783227563 0.0129178387112916 0.0141409161500633 0.015480128955096
-9999 -9999 -9999 -9999 -9999 -9999 -9999 -9999 -9999 -9999 -9999 -9999 -9999 -9999 0.0127150788903236 0.0119013050571084 0.0107894349843264 0.0111389387398958 0.0126629057340324 -9999 -9999 -9999 -9999 0.0132304809056222 0.0113278664648533 0.00935827419161797 0.00787944188341498 0.00723860478028655 0.00725159905850887 0.00721139018423855 0.00713981650769711 0.00717862104065716 0.00732974228449166 0.00744508942589164 0.0075973984785378 0.00787704903632402 0.0083153816871345 0.00867334557697177 0.00986257418990135 0.0114210424944758 0.0129417207092047 0.0141738458536565 0.0155803970061243
