# Supplementary material for: Automatic variable selection in ecological niche modeling: A case study using Cassin’s Sparrow (Peucaea cassinii)
Source: PLoS One. 2022 Jan 21;17(1):e0257502. doi: 10.1371/journal.pone.0257502 (PMC8782318; doi:10.1371/journal.pone.0257502)
Supplement: S1 File — Compressed file folder containing input data and example scripts used in the study. (ZIP) [file pone.0257502.s002.zip › S2_File-Data-and-Scripts/input/merra/M35.asc]

NCOLS 43 
NROWS 34 
XLLCORNER -118.8125 
YLLCORNER 23.75 
CELLSIZE 0.5 
NODATA_value -9999 
-115.957492828368999 -115.24833984375 -114.053295898437 -112.961602783203 -111.393749237061 -109.245540618896 -106.950286865234 -106.960052490234 -108.502616882324 -109.109001159668 -108.894871520996 -108.472058105469 -108.075061035156 -106.251670837402 -101.839405059814 -99.2614967346191 -102.459854125977 -107.995498657227 -110.885069274902 -111.65071105957 -110.529473876953 -107.72491607666 -102.929273986816 -99.0930076599121 -98.2961311340332 -101.846226501465 -108.97760848999 -110.779677581787 -108.369757080078 -106.319026947021 -104.860679626465 -103.321166229248 -101.028679656982 -99.4483001708984 -97.8630142211914 -95.9894836425781 -93.7849967956543 -91.8802177429199 -90.6674812316895 -89.4357452392578 -87.9345558166504 -86.229020690918 -85.4116500854492
-116.59921875 -116.164603424072 -115.194077301025 -114.769256591797 -113.676403045654 -112.105781555176 -110.726598358154 -111.039507293701 -112.956661224365 -112.809589385986 -111.363182830811 -110.102297973633 -109.24514465332 -108.941862487793 -105.176578521729 -104.770906829834 -112.536807250977 -113.520352172852 -113.372805786133 -112.440822601318 -110.001087188721 -105.615174865723 -100.836500549316 -98.1405708312988 -98.2106590270996 -102.268523406982 -109.704597473145 -111.543464660645 -109.625872039795 -107.983757019043 -106.635009002686 -104.900915527344 -102.731591796875 -100.953903198242 -99.0264091491699 -96.8261932373047 -94.3991889953613 -92.1261482238769 -90.3024955749512 -88.3882865905762 -86.4960548400879 -84.8909896850586 -83.9564071655273
-117.495037841797 -118.357989501953 -117.357037353516 -116.73585357666 -116.100025177002 -114.795195770264 -112.767285919189 -113.00054397583 -112.761460113525 -112.429691314697 -111.860485076904 -110.986665344238 -110.574201965332 -111.596890258789 -109.571979522705 -109.079970550537 -113.782506561279 -114.194658660889 -113.430821228027 -111.527011871338 -108.583602905273 -104.967645263672 -101.968695068359 -99.6814033508301 -99.7906188964844 -103.647891235352 -110.82271270752 -113.556941223145 -111.42052154541 -109.437629699707 -107.78768081665 -105.785165405273 -103.375692749023 -101.270323181152 -99.2605590820312 -97.1856620788574 -94.9119857788086 -92.3718734741211 -90.0108467102051 -87.8461837768555 -85.9129295349121 -84.2638786315918 -83.0999443054199
-117.351699829102 -119.358065795898 -118.812191772461 -118.460036468506 -118.113555908203 -117.133658599854 -115.335970306396 -115.049611663818 -113.936724090576 -113.208843231201 -112.669004821777 -112.030152130127 -112.025946807861 -111.705269622803 -111.194061279297 -111.559008026123 -113.218274688721 -112.698725128174 -111.804624938965 -110.505981445312 -107.694332885742 -102.809149169922 -98.6036926269531 -98.5486167907715 -104.153415679932 -111.115918731689 -114.688646697998 -114.161809539795 -111.837329101563 -110.133201599121 -108.586897277832 -106.374980163574 -103.802616882324 -101.543222045898 -99.32568359375 -97.058617401123 -94.6754821777344 -92.0377136230469 -89.8932273864746 -88.0552711486816 -86.2105880737305 -84.2402046203613 -83.120825958252
-120.445406341553 -120.640153503418 -120.270780944824 -120.416923522949 -120.042018890381 -118.499070739746 -116.058032226563 -116.794689941406 -116.58960647583 -115.907131195068 -114.772048950195 -113.044055938721 -110.046100616455 -109.245552062988 -111.033760070801 -112.845851898193 -112.460675048828 -112.339862060547 -111.430085754395 -109.319770812988 -106.969470977783 -105.105191802979 -101.828073883057 -105.729154968262 -109.578014373779 -112.564872741699 -114.846943664551 -114.708430480957 -112.891197967529 -111.255744934082 -109.608749389648 -107.467057800293 -104.948332214355 -102.503851318359 -99.7828826904297 -96.9662826538086 -94.295027923584 -91.7472312927246 -89.8844169616699 -88.1650085449219 -86.2651176452637 -84.1723785400391 -83.1541900634766
-119.288505554199 -120.643952941895 -120.948652648926 -121.054832458496 -120.665637969971 -119.715969085693 -118.397640228271 -117.768459320068 -117.877490234375 -116.89758682251 -115.443511199951 -114.443090057373 -113.789507293701 -114.368556213379 -113.78874206543 -112.838766479492 -112.626261138916 -112.549924468994 -110.583846282959 -108.678039550781 -105.910499572754 -101.76076965332 -100.30090637207 -105.384087371826 -110.365123748779 -113.303604888916 -114.004038238525 -115.60989151001 -114.864630889893 -113.567012786865 -111.891840362549 -109.683358001709 -106.631118011475 -103.961428833008 -100.806381225586 -97.5011962890625 -94.5391860961914 -91.9509414672852 -90.1162147521973 -88.0602111816406 -85.6236778259277 -83.1301452636719 -82.3746765136719
-115.25841217041 -120.581223297119 -122.425284576416 -122.551811218262 -121.764404296875 -120.397393035889 -118.894715881348 -118.52442779541 -118.550778961182 -117.3786277771 -114.31174697876 -110.200975036621 -112.101988220215 -114.21273651123 -114.046848297119 -112.869867706299 -112.443151092529 -112.918169403076 -112.083235168457 -109.028266906738 -105.988446044922 -104.849425506592 -102.609001922607 -105.309748840332 -108.536224365234 -110.854196929932 -111.966805267334 -113.9799949646 -115.887030029297 -115.888725280762 -114.170959472656 -111.316600799561 -107.335247039795 -104.529001617432 -101.016654968262 -97.305052947998 -94.2547264099121 -92.0401573181152 -90.3530395507812 -88.2108612060547 -85.4533111572266 -82.5645141601562 -82.2234497070312
-109.859535980225 -118.852730560303 -123.899367523193 -124.100483703613 -122.822776794434 -121.14920501709 -119.749127197266 -119.375689697266 -117.818550872803 -116.03392791748 -114.415228271484 -113.26185760498 -113.02133026123 -113.32393951416 -113.005180358887 -113.115020751953 -114.18757019043 -112.106039428711 -110.47790222168 -109.60551071167 -109.529650878906 -109.565969848633 -105.931497192383 -106.816118621826 -106.991241455078 -108.010228729248 -111.633869171143 -114.159412384033 -115.322911071777 -115.011535644531 -113.336129760742 -110.544598388672 -106.891802978516 -104.547480773926 -101.474945068359 -98.1255790710449 -95.3124061584473 -93.0763038635254 -90.8758712768555 -88.4016189575195 -85.574405670166 -82.8128784179687 -82.6766235351563
-107.387271118164 -118.03674621582 -123.449978637695 -124.031175231934 -122.735488891602 -121.497384643555 -121.292179870605 -119.339335632324 -117.871923065186 -116.41077041626 -114.755043029785 -113.05924911499 -112.911415863037 -112.779390716553 -111.457077026367 -111.746281433105 -115.316073608398 -114.701107788086 -112.821327972412 -111.363147735596 -110.486553955078 -110.043395233154 -110.065117645264 -108.723220062256 -109.225002288818 -110.693622589111 -111.809376525879 -113.444667053223 -113.666819763184 -112.63582611084 -110.743231964111 -108.472518920898 -106.248092651367 -104.025802612305 -101.861415863037 -99.510570526123 -96.8352981567383 -94.4675735473633 -92.1594818115234 -89.4649047851562 -86.4001731872558 -83.5037628173828 -83.3390411376953
-111.796220397949 -117.997320556641 -122.536614990234 -123.490385437012 -122.315593719482 -120.840408325195 -120.58391494751 -121.048447418213 -118.254048156738 -115.901000976562 -114.511933135986 -113.786804962158 -112.811225128174 -113.59268951416 -111.422950744629 -110.941011810303 -115.811555480957 -116.043013000488 -115.588703155518 -114.48734664917 -112.965731048584 -111.458160400391 -111.108367919922 -111.00337677002 -110.01753616333 -109.917568969727 -112.078686523437 -113.321459960937 -113.756754302979 -112.296306610107 -109.837046051025 -107.5253074646 -105.436324310303 -103.734997558594 -101.95662689209 -100.074542999268 -98.00810546875 -94.9342163085937 -91.6531715393066 -88.8942794799805 -86.4734413146973 -84.2266075134277 -83.1160667419434
-113.68098449707 -118.367793273926 -120.81782989502 -121.90754699707 -121.63455581665 -120.59925994873 -119.629216766357 -119.830858612061 -117.570163726807 -115.800090789795 -115.06563949585 -115.063888549805 -114.005477905273 -114.436009216309 -114.801376342773 -115.083446502686 -115.661982727051 -117.342488098145 -117.280956268311 -116.757579803467 -116.003854370117 -115.227237701416 -115.486911773682 -114.647030639648 -114.094738006592 -114.192371368408 -114.957476806641 -115.925091552734 -115.175187683105 -113.17684173584 -110.798595428467 -108.716485595703 -106.117926025391 -104.431066894531 -102.187614440918 -99.5212409973145 -96.7235260009766 -93.1326446533203 -89.5297203063965 -86.7149810791016 -84.6243965148926 -83.0638977050781 -82.2948669433594
-115.789101409912 -118.28858795166 -119.067933654785 -120.316716003418 -120.695613861084 -120.441925811768 -120.089176940918 -119.864543151855 -118.675433349609 -117.366943359375 -116.346041107178 -115.640769195557 -113.918534088135 -108.609642791748 -109.368576049805 -113.178918457031 -115.308804321289 -116.137149047852 -116.913732910156 -117.385257720947 -117.878929138184 -118.632307434082 -118.861604309082 -116.184671783447 -115.173736572266 -114.982660675049 -114.245014953613 -114.684565734863 -113.767540740967 -112.390098571777 -110.646461486816 -108.531231689453 -106.220782470703 -104.391134643555 -101.889533996582 -98.6085494995117 -94.7416366577148 -90.6815658569336 -87.1402626037598 -84.5411949157715 -82.5321113586426 -80.8357315063477 -80.5220108032227
-116.683068847656 -116.626819610596 -116.704730987549 -118.67787399292 -120.641254425049 -121.748909759521 -121.60576171875 -120.726879882812 -120.393516540527 -119.323902130127 -117.770227813721 -116.028295898437 -112.916650390625 -113.720571136475 -110.526237487793 -108.373199462891 -112.237734985352 -114.173489379883 -115.99602355957 -116.936347961426 -117.760109710693 -119.168990325928 -119.971352386475 -117.133882141113 -115.742351531982 -115.114627075195 -114.017824554443 -114.487813568115 -112.980171203613 -111.139038085938 -109.331784057617 -107.580752563477 -105.47121887207 -103.894396972656 -101.706260681152 -98.4832489013672 -94.2170433044434 -89.910115814209 -86.1720718383789 -83.2009239196777 -80.8062927246094 -79.0015937805176 -79.399781036377
-104.635028076172 -110.401714324951 -112.389659881592 -114.996423339844 -117.580291748047 -119.585098266602 -120.602165985107 -120.681700897217 -120.107538604736 -118.879516601562 -117.453372192383 -116.482716369629 -117.08858795166 -116.060761260986 -111.911823272705 -108.760933685303 -110.250397491455 -112.364356231689 -113.555116271973 -115.651527404785 -117.553558349609 -118.253025054932 -120.06506729126 -118.680139160156 -116.179496765137 -114.403981781006 -114.50396270752 -114.659565734863 -112.764398193359 -110.702377319336 -108.762487792969 -106.849141693115 -104.579531097412 -102.846173095703 -100.921443939209 -98.2445541381836 -94.5148490905762 -90.3147941589355 -86.3304023742676 -82.6883544921875 -79.5694023132324 -77.4055458068848 -78.0053199768066
-9999 -101.997834014893 -103.801978302002 -108.741163635254 -114.139030456543 -118.298399353027 -120.292818450928 -121.657460784912 -121.00535736084 -120.240280151367 -119.558600616455 -118.876351928711 -118.443075561523 -116.850221252441 -116.100975036621 -115.323459625244 -113.568082427979 -112.362314605713 -112.489244842529 -111.589435577393 -112.356636810303 -116.776531982422 -118.796954345703 -118.048197174072 -116.68058013916 -115.413838195801 -114.715451812744 -115.255838775635 -112.889953613281 -110.756546020508 -108.972373199463 -107.013204193115 -104.288271331787 -101.982963562012 -99.7282295227051 -97.1776222229004 -93.9944091796875 -89.7692016601563 -85.9162910461426 -82.5120811462402 -79.4435836791992 -76.9679954528809 -77.494734954834
-9999 -9999 -100.333139038086 -107.421007537842 -113.503704071045 -116.939112091064 -117.936109161377 -119.079950714111 -120.442595672607 -120.312358856201 -119.235757446289 -118.236204528809 -118.14793548584 -116.21343460083 -116.021518707275 -115.723392486572 -113.358931732178 -111.813576507568 -112.235176849365 -112.909442901611 -112.138809967041 -110.151075744629 -116.302491760254 -116.69944229126 -115.156455993652 -114.002101898193 -114.608636474609 -115.182257080078 -112.481650543213 -110.184936523438 -108.455792236328 -106.636241912842 -103.663677215576 -101.094817352295 -98.4109954833984 -95.5370094299316 -92.3871086120605 -88.3159477233887 -84.768830871582 -82.1363868713379 -79.964892578125 -77.9507698059082 -77.5391670227051
-9999 -9999 -9999 -104.078267669678 -111.594551086426 -117.423178863525 -119.403210449219 -117.240466308594 -115.247589874268 -114.441833496094 -115.134999084473 -117.095914459229 -118.583628082275 -116.569312286377 -115.982902526855 -115.374941253662 -112.926805114746 -111.346250915527 -111.936603546143 -112.980155944824 -113.969827270508 -114.808847808838 -116.223416900635 -115.789783477783 -114.515148162842 -113.316458129883 -112.848285675049 -112.568897247314 -111.332952880859 -109.808666229248 -108.071217346191 -105.984985351563 -102.88232421875 -100.305848693848 -97.2872009277344 -93.9756301879883 -90.6833129882813 -87.3218139648438 -84.2921356201172 -82.5972785949707 -80.7495513916016 -77.6451606750488 -76.5395393371582
-9999 -9999 -9999 -102.505420684814 -109.931697845459 -116.734700012207 -119.951232147217 -117.236931610107 -112.133802032471 -111.406978607178 -113.914621734619 -116.69740524292 -116.693700408936 -115.799406433105 -115.359004974365 -114.709112548828 -113.220718383789 -112.374710083008 -112.647931671143 -113.550567626953 -114.686294555664 -115.622540283203 -115.729693603516 -114.758723449707 -113.643497467041 -112.495163726807 -111.325784301758 -110.463674926758 -110.262771606445 -109.204738616943 -107.378303527832 -105.080684661865 -101.788356781006 -99.4060577392578 -96.3404579162598 -92.7515472412109 -89.2010581970215 -86.3316795349121 -84.2040962219238 -82.3168716430664 -80.0840171813965 -77.3874885559082 -76.4183052062988
-9999 -9999 -9999 -9999 -105.099903106689 -115.835452270508 -122.836698150635 -118.480295562744 -110.283094787598 -107.084251403809 -108.470714569092 -111.913375091553 -115.083473968506 -115.024040985107 -115.361675262451 -115.385693359375 -114.124090576172 -113.530999755859 -114.639678192139 -115.512744903564 -115.958708953857 -116.107257080078 -115.805706787109 -113.068981933594 -112.476505279541 -112.721882629395 -111.807905578613 -110.44839630127 -110.006611633301 -109.036254882812 -107.203723144531 -104.501682281494 -101.154056549072 -98.5287544250488 -95.472297668457 -91.9874771118164 -88.505712890625 -86.3025146484375 -84.848999786377 -82.8243179321289 -80.4038879394531 -78.1351989746094 -76.7979064941406
-9999 -9999 -9999 -9999 -9999 -108.437378692627 -123.748184204102 -120.449234008789 -110.409947967529 -105.362155914307 -9999 -107.44507598877 -113.026679992676 -114.583166503906 -115.830604553223 -116.002348327637 -114.361800384521 -114.446755218506 -115.265697479248 -114.83874130249 -114.272025299072 -114.917713165283 -116.225482940674 -113.172010040283 -112.846736907959 -113.582820892334 -112.618989562988 -110.83189239502 -110.440245056152 -110.197284698486 -108.682444000244 -105.06471786499 -101.21075668335 -98.0381942749023 -94.8066520690918 -91.6263816833496 -88.8648559570313 -87.3421142578125 -85.8775047302246 -83.7758255004883 -81.275651550293 -78.8432083129883 -77.0163650512695
-9999 -9999 -9999 -9999 -9999 -101.448731994629 -119.6266746521 -125.973751068115 -114.702223968506 -106.814205169678 -9999 -105.26255569458 -110.519007110596 -113.86558303833 -115.955108642578 -116.80863571167 -116.543701171875 -115.980041503906 -114.463014221191 -113.105899810791 -112.730027008057 -113.874422454834 -116.285634613037 -115.808401489258 -115.598110198975 -114.889138031006 -112.690693664551 -110.640925598145 -109.716165924072 -109.307456970215 -108.238934326172 -105.575023651123 -101.928569793701 -98.2695281982422 -94.6978759765625 -91.3912895202637 -88.6625503540039 -87.5106216430664 -86.3538543701172 -83.9768295288086 -81.157332611084 -78.8166160583496 -76.4525718688965
-9999 -9999 -9999 -9999 -9999 -9999 -107.499782562256 -120.90124130249 -116.216272735596 -109.089069366455 -104.000276184082 -9999 -110.867863464355 -114.457447052002 -116.401016235352 -116.855587768555 -115.835540008545 -114.283287811279 -112.751986694336 -109.925479888916 -108.818919372559 -112.118569946289 -117.108267211914 -117.64754486084 -117.105155944824 -115.623536682129 -113.115280914307 -111.257010650635 -109.602777099609 -108.325374603271 -106.93088760376 -104.838669586182 -101.662100982666 -97.7388931274414 -93.7457962036133 -90.213761138916 -87.6262138366699 -86.528441619873 -85.1394638061523 -82.9940567016602 -80.3847862243652 -77.7234756469727 -75.1058242797852
-9999 -9999 -9999 -9999 -9999 -9999 -9999 -107.76328125 -114.629851531982 -113.47193145752 -107.807158660889 -103.258955383301 -108.961640930176 -111.235265350342 -113.676467895508 -115.038533782959 -113.947142028809 -112.873582458496 -111.762825775146 -109.126750946045 -107.599198913574 -109.970338439941 -116.059523010254 -117.729578399658 -117.463218688965 -115.968752288818 -113.842040252686 -112.481743621826 -110.778672790527 -109.10262298584 -107.434384918213 -105.658980560303 -103.574196624756 -101.059677886963 -94.9527931213379 -88.5894348144531 -85.5704139709473 -84.2371192932129 -82.5722068786621 -80.2261810302734 -77.4471542358398 -74.8878540039063 -74.4821411132813
-9999 -9999 -9999 -9999 -9999 -9999 -9999 -9999 -104.351551055908 -112.538024902344 -112.275394439697 -104.524070739746 -106.262229919434 -106.011894989014 -107.818130493164 -110.499633026123 -111.985891723633 -111.278482055664 -110.186641693115 -107.895393371582 -106.209233093262 -107.478606414795 -114.365929412842 -116.977763366699 -117.463279724121 -116.380456542969 -114.407939147949 -113.896122741699 -113.170507049561 -111.993965148926 -109.918222045898 -106.893675994873 -104.775505828857 -102.887183380127 -96.5497131347656 -89.1473770141602 -84.8968215942383 -83.758283996582 -81.6785446166992 -78.905460357666 -76.4353515625 -75.0441436767578 -73.7583160400391
-9999 -9999 -9999 -9999 -9999 -9999 -9999 -9999 -9999 -106.39041519165 -113.263396453857 -109.920126342773 -102.734872436523 -100.167924499512 -103.66329574585 -108.965084838867 -111.494679260254 -111.361964416504 -108.551308441162 -104.630397796631 -102.743111419678 -105.410427856445 -111.140505981445 -114.886223602295 -116.392627716064 -116.310866546631 -115.628102874756 -115.576082611084 -114.854290008545 -113.532238006592 -111.097774505615 -107.348397064209 -103.840712738037 -100.74072265625 -94.8107643127441 -88.7168075561523 -85.5025863647461 -84.1423568725586 -82.0388206481934 -79.8696823120117 -77.8213020324707 -75.8851570129394 -73.6099067687988
-9999 -9999 -9999 -9999 -9999 -9999 -9999 -9999 -9999 -106.045600891113 -112.770518493652 -115.501289367676 -104.046272277832 -100.441314697266 -9999 -102.158916473389 -106.230238342285 -109.738465881348 -106.664016723633 -102.106708526611 -99.3355346679688 -100.615442657471 -105.617353057861 -111.155174255371 -114.203197479248 -115.396323394775 -115.969288635254 -115.877101135254 -114.928285217285 -112.922687530518 -109.858992004395 -106.213278961182 -104.297074127197 -100.688349914551 -94.6297149658203 -89.194123840332 -87.0467590332031 -85.1912780761719 -83.3662544250488 -81.1268081665039 -78.6472946166992 -76.1550514221191 -73.4430702209473
-9999 -9999 -9999 -9999 -9999 -9999 -9999 -9999 -104.304040527344 -108.845241546631 -113.047106933594 -117.993141174316 -113.233436584473 -104.478174591064 -99.9472923278809 -9999 -104.086558532715 -109.706089782715 -105.636539459229 -100.780735015869 -97.5417907714844 -97.0818214416504 -101.39661026001 -107.552696228027 -111.260112762451 -113.26099319458 -114.864305877686 -114.61224899292 -113.373323059082 -111.574527740479 -109.481381225586 -107.351969909668 -105.470585632324 -101.567777252197 -95.3838768005371 -89.8243614196777 -87.4019332885742 -85.7084030151367 -83.8546821594238 -81.6767730712891 -78.8352966308594 -75.36142578125 -73.0932861328125
-9999 -9999 -9999 -9999 -9999 -9999 -9999 -9999 -9999 -101.105674743652 -106.383274078369 -114.321484375 -120.105151367187 -108.165026855469 -100.134078979492 -97.5181045532226 -9999 -9999 -98.700463104248 -98.5174674987793 -97.1880439758301 -95.5338691711426 -97.6552253723144 -103.481008148193 -108.834804534912 -112.542862701416 -114.256223297119 -114.198648834229 -112.728187561035 -110.152397155762 -108.117518615723 -107.609840393066 -105.157508850098 -101.83002243042 -97.2558708190918 -92.9028831481934 -89.990943145752 -86.7345893859863 -84.1394309997558 -82.0619850158691 -80.0056465148926 -77.2947952270508 -72.7188919067383
-9999 -9999 -9999 -9999 -9999 -9999 -9999 -9999 -9999 -9999 -96.6928985595703 -100.725836181641 -112.395989990234 -116.684100341797 -108.688575744629 -98.6383171081543 -9999 -9999 -96.0897331237793 -96.9706001281738 -97.6876792907715 -96.809204864502 -95.1884223937988 -99.5365669250488 -105.53747177124 -111.128678131104 -114.706204986572 -114.568186187744 -112.938613891602 -110.187606811523 -108.281173706055 -108.203286743164 -104.713369750977 -104.412802124023 -101.55891418457 -96.7602012634277 -92.0474830627441 -89.563761138916 -85.9767990112305 -83.0496025085449 -80.2662010192871 -76.9135940551758 -73.620539855957
-9999 -9999 -9999 -9999 -9999 -9999 -9999 -9999 -9999 -9999 -9999 -9999 -96.5535087585449 -109.797834777832 -110.552677154541 -102.947280883789 -96.3632934570312 -9999 -9999 -96.0813522338867 -97.2527946472168 -96.9042083740234 -93.2148406982422 -96.5405227661133 -102.431266784668 -109.32707901001 -115.425309753418 -115.155058288574 -114.479852294922 -111.861953735352 -108.587260437012 -106.216832733154 -104.644976043701 -105.661290740967 -104.701923370361 -101.380312347412 -96.431135559082 -91.2305618286133 -86.9696464538574 -83.7776222229004 -80.7270172119141 -77.258179473877 -75.7544013977051
-9999 -9999 -9999 -9999 -9999 -9999 -9999 -9999 -9999 -9999 -9999 -9999 -9999 -102.815120697021 -109.196430206299 -107.470536804199 -96.7930572509766 -95.0876495361328 -9999 -9999 -94.2180717468262 -93.7289878845215 -92.4841697692871 -93.4180397033691 -97.9688262939453 -104.728018188477 -111.512409973145 -115.84820098877 -116.330894470215 -114.538543701172 -111.455100250244 -108.385382080078 -108.402276611328 -109.839032745361 -110.522800445557 -109.284564971924 -104.92141418457 -94.4164459228516 -87.2591804504395 -83.3925399780273 -80.3870193481445 -76.1916076660156 -73.3072326660156
-9999 -9999 -9999 -9999 -9999 -9999 -9999 -9999 -9999 -9999 -9999 -9999 -9999 -102.379999542236 -110.492534637451 -111.336503601074 -100.691279602051 -94.6813552856445 -9999 -9999 -9999 -9999 -89.1474006652832 -91.541136932373 -94.9591369628906 -100.457535552979 -108.616998291016 -115.506231689453 -117.145433044434 -117.061897277832 -116.036208343506 -114.566961669922 -114.175469970703 -114.59105682373 -114.397556304932 -112.266333007813 -107.101985168457 -98.2418411254883 -90.0467430114746 -84.998836517334 -79.994083404541 -72.9236991882324 -72.255736541748
-9999 -9999 -9999 -9999 -9999 -9999 -9999 -9999 -9999 -9999 -9999 -9999 -9999 -94.2117294311523 -101.309814453125 -106.931302642822 -102.822151184082 -95.9152908325195 -9999 -9999 -9999 -9999 -9999 -88.757772064209 -92.0558166503906 -96.6462745666504 -104.357472991943 -111.572115325928 -115.744226074219 -117.504199981689 -118.119373321533 -118.545148468018 -117.158716583252 -117.487020874023 -116.724678039551 -114.272026824951 -110.025553131104 -103.593320465088 -94.0992980957031 -86.4257125854492 -79.1372413635254 -71.471802520752 -72.4794380187988
-9999 -9999 -9999 -9999 -9999 -9999 -9999 -9999 -9999 -9999 -9999 -9999 -9999 -9999 -91.9875068664551 -95.6073608398438 -104.598803710938 -106.250073242187 -99.1791778564453 -9999 -9999 -9999 -9999 -85.4198112487793 -88.2368850708008 -93.6030296325684 -99.6750480651855 -108.128899383545 -113.508197021484 -116.092350006104 -117.328247070312 -118.459228515625 -118.093994140625 -117.999591064453 -116.931243896484 -114.55884475708 -111.071514892578 -107.905169677734 -98.9367797851562 -88.0677909851074 -77.5988349914551 -70.241975402832 -72.5005935668945
