# Supplementary material for: Automatic variable selection in ecological niche modeling: A case study using Cassin’s Sparrow (Peucaea cassinii)
Source: PLoS One. 2022 Jan 21;17(1):e0257502. doi: 10.1371/journal.pone.0257502 (PMC8782318; doi:10.1371/journal.pone.0257502)
Supplement: S1 File — Compressed file folder containing input data and example scripts used in the study. (ZIP) [file pone.0257502.s002.zip › S2_File-Data-and-Scripts/input/merra/M21.asc]

NCOLS 43 
NROWS 34 
XLLCORNER -118.8125 
YLLCORNER 23.75 
CELLSIZE 0.5 
NODATA_value -9999 
0.010554127581418 0.0090394152328372 0.00661739688366652 0.00633798418566585 0.00660048401914537 0.00696263434365392 0.00711155785247684 0.0062560866586864 0.00178539664193522 -0.00160917894390877 0.00154324385803193 0.0129428423941135 0.0168390430510044 0.0168432310223579 0.0339197311550379 0.0404778234660625 0.0160705598071218 0.0210187600925565 0.0220060978084803 0.0257271900773048 0.0322139455005527 0.0381457725539803 0.0310241753235459 0.0429048957303166 0.0483378935605288 0.0402531648054719 0.0167197907343507 -0.0213836660608649 -0.0279199901968241 -0.0267513263970613 -0.0223061403259635 -0.0166553528979421 -0.0184236662462354 -0.0168855031952262 -0.0129702710546553 -0.00895853457041085 -0.00642985414015129 -0.00207544286968186 0.0024760186788626 0.00671397428959608 0.0101740047335625 0.0128222798928618 0.0164724698290229
0.00622494341805577 0.00813851347193122 0.0101458213292062 0.00904099969193339 0.00783781125210226 0.0080821658950299 0.010638165101409 0.0149112354964018 0.0123333173803985 0.00705326616298407 0.00712567346636206 0.0171203643083572 0.0220617473125458 0.0198166901245713 0.0236592590808868 0.023174883145839 0.0122380468063056 0.0284148345701396 0.0378377355635166 0.0451289936900139 0.0535091102123261 0.0614543080329895 0.0454841136932373 0.038037121668458 0.0296688182279468 0.0186513550579548 0.00462729334831238 -0.0145084768533707 -0.0133592517115176 -0.00820464664138854 -0.0049948921892792 -0.00629318878054619 -0.0087052546441555 -0.00643053464591503 -0.00189065060112625 0.00224805872421712 0.00403744988143444 0.00523134805262089 0.00624657161533833 0.00799742178060114 0.0111057857051492 0.0159549191594124 0.0224798396229744
0.00557640346232802 0.011371931899339 0.011490857321769 0.0111317542381585 0.0128174284473062 0.0167605106718838 0.0219546742737293 0.0243614502251148 0.0202796634286642 0.0147567805834115 0.0125145805068314 0.0162299290299416 0.0197743758559227 0.0198637345805764 0.0198608972132206 0.0171586824581027 0.0131169652566314 0.0340011825785041 0.0386075779795647 0.0379004999995232 0.037528034299612 0.0399466831237078 0.0370828319340944 0.0494117569178343 0.0273502491181716 -0.00930270000826567 -0.0281077440362424 -0.00766977588646114 -0.00299194254912436 -0.00039478117832914 0.000714278180385008 -0.000493310135789216 0.000639189011417329 0.00209791684173979 0.00509686709847301 0.00881020128726959 0.0121313513256609 0.0148280614055693 0.017052492313087 0.0186593569815159 0.020696946978569 0.0242142705246806 0.029213915579021
0.0012533645844087 0.0115147469565272 0.0157185835763812 0.0169745029881597 0.0159393004141748 0.0150494582019746 0.0172121856361628 0.0259570930153131 0.0286453489214182 0.0297755040228367 0.0326354408636689 0.038409860432148 0.0395548179745674 0.0189471322111785 0.00322096236050129 0.00109980907291174 0.0132546422071755 0.0225394417531788 0.0299798069521785 0.033378092572093 0.0334501143544912 0.0323205552995205 0.0351362191140652 0.0160141578875482 -0.00179591495543718 -0.0101216305047274 -0.00721643315628171 -0.00522403689101338 -0.00916933128610253 -0.0114738405682147 -0.0109895696863532 -0.00791854946874082 -0.00185286602936685 0.0019720786716789 0.00568966614082456 0.0101574924774468 0.0156895440071821 0.0214076232165098 0.0266772100701928 0.0321608083322644 0.0369202878326178 0.0403100103139877 0.0445060580968857
0.00351817694026977 0.00435631782747805 0.0102318915072829 0.0168718550354242 0.0192274199798703 0.0197202544659376 0.0222330803051591 0.0298625210300088 0.0386764600872993 0.0408287793397903 0.0382936902344227 0.0381367553025484 0.0614974934607744 0.0406137641519308 0.0210061958059669 0.0143103815615177 0.0219847602769732 0.0327909527346492 0.0381511826068163 0.0437532961368561 0.047347442060709 0.0441328659653664 0.0238226726651192 0.0028733981307596 -0.00508762942627072 -0.00339157314738259 0.000301366916391998 -0.00313667453592643 -0.00985749235842377 -0.0113979461602867 -0.00784105681814253 -0.00124479210935533 0.00670342133380473 0.011594314314425 0.0170537871308625 0.023022941686213 0.0286926999688149 0.0333577767014503 0.0380185950547457 0.0426238905638456 0.0470321230590343 0.0514324519783258 0.0576921228319407
0.0155449217185378 0.00235439063981175 0.00674826400354505 0.0148335902951658 0.0228135464712977 0.0268659817054868 0.0259236857295036 0.0314103052020073 0.0414129450917244 0.0521336663514376 0.0597866401076317 0.059599656239152 0.0408339057117701 0.0260489419102669 0.0230678431689739 0.0251746842637658 0.0261574039235711 0.0385582441464067 0.0413659401237965 0.0414337087422609 0.050860583037138 0.0695261297747493 0.0340864701196551 0.010314202029258 -0.00360024953261018 -0.00315022738650441 0.0112214391119778 0.0127964136190712 0.00243820967152715 0.00272786943241954 0.0121445648372173 0.023609639890492 0.0293995143845677 0.0274359844624996 0.0294352993369102 0.0349277745932341 0.0409873049706221 0.0457560013979673 0.0483187764883041 0.0488541498780251 0.0489721816033125 0.050575665012002 0.0554604057222605
0.0218330500647426 0.0071499191224575 0.00865637585520744 0.0182992525398731 0.0244030905887485 0.0247969811782241 0.0212764825671911 0.0240616228431463 0.0282257778570056 0.0287824217230082 0.0388035099953413 0.0620038248598576 0.0404086150228977 0.0250105714425445 0.0191293815150857 0.0186239408329129 0.0182154968380928 0.0161897644400597 0.0169243602082133 0.0313860904425383 0.0356324018910527 0.0136816963553429 0.0208613708615303 0.0284769894555211 0.0393809545785189 0.0408615343272686 0.026310221478343 0.0320576380938292 0.018253122549504 0.0189128438942134 0.0283351210877299 0.0343859262764454 0.0354081995785236 0.037254087254405 0.0391622520983219 0.0397699110209942 0.0383884854614735 0.0378683634102345 0.0399342849850655 0.0414916295558214 0.042782261967659 0.0452178359031677 0.0526335597038269
0.0320452441461384 0.0110780176240951 0.0040073559153825 0.00980595923028886 0.017944015096873 0.0234353829175234 0.0233499348163605 0.0186117053031921 0.0209736688062549 0.0271662315353751 0.0315617650747299 0.0309371311217546 0.0358506668359041 0.026649072766304 0.0222854521125555 0.0239161422476172 0.0270481428131461 0.0187366342172027 0.0176737334579229 0.0119699954520911 0.00472430762602016 0.00461223024176434 0.0326903719571419 0.0299215257167816 0.0395813286304474 0.0454699110239744 0.0300563469529152 0.0273728623986244 0.0208100164309144 0.0245165601372719 0.0293018754571676 0.0262131294235587 0.0311853742226958 0.036358293518424 0.0423987861722708 0.0474237207323313 0.0496369019150734 0.0498883262276649 0.0485471870750189 0.0478315521031618 0.0484666205942631 0.0510002516210079 0.0570367060601711
0.0268822447396815 0.0091530722565949 0.0105226789601147 0.0171790016815066 0.0256513878703117 0.0311164394021034 0.0289201709441841 0.0156059618107975 0.0264826969243586 0.0404553320258856 0.0468760531395674 0.0412280969321728 0.0366854183375835 0.0300786409527063 0.0257169017568231 0.026553245075047 0.0323732558637857 0.0302140090614557 0.0242936445400119 0.0150075927376747 0.00835433667525649 0.00967987580224871 0.0163423377089202 0.0184058444574475 0.0168609442189336 0.0157289018854499 0.016939596273005 0.00907287839800119 0.0156698228791356 0.0227019069716334 0.0284083265811205 0.0336309935897589 0.0395157929509878 0.0461139217019081 0.0528198909014463 0.0596265725791454 0.0668059885501862 0.0754611194133759 0.078050471842289 0.0754093453288078 0.0693698398768902 0.0630720384418964 0.0640663452446461
-0.00529068224132061 -0.00273215980269015 0.0120144111569971 0.0208833002485335 0.0260575171560049 0.0270112756639719 0.0236554017290473 0.0193857586011291 0.0280085088685155 0.0352051761001348 0.0390332285314798 0.0404725547879934 0.0416163291782141 0.0334870340302587 0.0227847825735807 0.0187667826190591 0.0269648212939501 0.0339545715600252 0.0308986693620682 0.024297128431499 0.0180936167016625 0.014476758800447 0.00954898502677679 0.00547232287935913 0.011614807182923 0.0152849777601659 0.00579261609818786 0.00368910243269056 0.0167485559592023 0.0198944797739387 0.0195454083383083 0.0255600854754448 0.0323382720351219 0.0440310221165419 0.0550285596400499 0.0636047285050154 0.069124636054039 0.0717189639806747 0.0744993150234222 0.0765741877257824 0.0769745908677578 0.0754123106598854 0.074522353708744
-0.0215581823140383 -0.0180351436138153 0.0138879865407944 0.0264302061870694 0.026706007309258 0.0247657813131809 0.027465963922441 0.0220186373218894 0.0302198063582182 0.0393075663596392 0.0446796029806137 0.044555439054966 0.0418656185269356 0.0485392779111862 0.0418828576803207 0.028350974060595 0.019943249411881 0.0249443398788571 0.0270547991618514 0.0280717369168997 0.0255983915179968 0.0166996479965746 -0.00122093176469207 -0.00969920726493001 -0.00421137525700033 0.0021362568018958 -0.00115462590474635 0.00637433573137969 0.0171074473299086 0.0259008575230837 0.0337768189609051 0.0424272548407316 0.0504205208271742 0.0560243301093578 0.0590651724487543 0.0604928862303495 0.0612842440605164 0.0608896315097809 0.0634466234594583 0.0668604262173176 0.0706790514290333 0.0740782685577869 0.0728647716343403
-0.0331823527812958 -0.0131525529548526 0.0190325977280736 0.0238427255302668 0.0162688512355089 0.00588105487404391 -0.000627729936968535 -0.00646733491448686 0.0119640319142491 0.0274630868807435 0.0351874012500048 0.0359539888799191 0.0339246414601803 0.059574480727315 0.0674421265721321 0.0540790347382426 0.0299562303349376 0.0260528368875384 0.0261046603322029 0.0257490649819374 0.0217443600296974 0.0111708522774279 -0.00961847817525267 -0.000989395868964493 0.0121217007981613 0.0165278220083565 0.00771943456493318 0.00992322131060064 0.0237101809121668 0.0382591066882014 0.0490680672228336 0.0544221356511116 0.0589754775166512 0.0566939067095518 0.0484369192272425 0.0401660557836294 0.0382009662687779 0.0455451764166355 0.0529810786247253 0.0587916634976864 0.0617610458284616 0.0618855267763138 0.0637741476297378
-0.0134611296467483 0.00657584564760327 0.0231127929873764 0.0243808081373572 0.0157047903630883 0.00448115849867463 -0.00272822165861726 -0.00645497376099229 0.00697265495546162 0.0180558771826327 0.0230637388303876 0.0242573006078601 0.036064743809402 0.0332561396062374 0.0624472871422768 0.0827243153005838 0.0574901070445776 0.0562896128743887 0.0422068901360035 0.0293090483173728 0.020162702165544 0.01431739712134 0.00898832539096475 0.00681699644774199 0.00782396458089352 0.00954194329679012 0.00954407956451177 0.00833053197711706 0.0157928605563939 0.0286075109615922 0.0401661708950996 0.0448933448642492 0.0452437158674002 0.0482623539865017 0.047529011964798 0.0449343822896481 0.0442352820187807 0.049587782099843 0.0531976375728846 0.0543878097087145 0.0540758263319731 0.0538025043904781 0.0561298213899136
0.00146572205703706 0.0109713037498295 0.0178048920817673 0.0175791012123227 0.00838117995590437 -0.000645985806477256 -0.00141158659243956 -0.00208391348132864 0.0109576676273718 0.0215195743367076 0.0236517677083612 0.016554397623986 0.0121251101605594 0.0193010264076292 0.0336444703862071 0.0488237921148539 0.0599107000976801 0.0711662951856852 0.0634538143873215 0.0439749117940664 0.0246195953339338 0.0145239489618689 0.00440727830864489 0.00702483993954957 0.0157319693826139 0.0219639556482434 0.0188629126176238 0.00920007731765509 0.0158140195533633 0.0278498819097877 0.0377990007400513 0.0409986529499292 0.0429740432649851 0.0470098555088043 0.05041897110641 0.0527622450143099 0.0543527994304895 0.0566618386656046 0.0576806619763374 0.0561432745307684 0.0536038037389517 0.0522524747997522 0.0543058518320322
-9999 0.00320853218436241 0.0166559301316738 0.0129476815462112 0.00509716120723169 -0.00110523454786744 -0.00220067924819887 0.00138415754772723 0.0131930859293789 0.0164299295283854 0.0125162271317095 0.00750608551315963 0.0100152208935469 0.0139796629548073 0.0166952237486839 0.019769711047411 0.0257993195205927 0.0381298247724772 0.0390330955386162 0.051357064396143 0.0551544662564993 0.0317640432622284 0.00890758237801492 0.00959029314108193 0.0170225240290165 0.0257847420871258 0.0304796676151454 0.0148944976739585 0.0196444281376898 0.0313007980585098 0.0406193934381008 0.0419462691992521 0.0426151197403669 0.0445432040840387 0.0458492171019316 0.0483636502176523 0.0536615554243326 0.0587317977100611 0.0601729281246662 0.0594902448356152 0.0568932220339775 0.0530519213527441 0.0515970524400473
-9999 -9999 -0.00310721902642399 -0.00169997982447967 0.00425008992897347 0.00490273670293391 -0.00666977078653872 -0.00601193183101714 0.00315518365241587 0.00888395146466792 0.0130243141204119 0.0185279481112957 0.0195281647145748 0.017946639098227 0.0173995513468981 0.0194891409948468 0.0235670259222388 0.0206245487555861 0.0205369211733341 0.0237277951091528 0.0302369918674231 0.036233533360064 0.020022382773459 0.01812066975981 0.0229132147505879 0.029644993506372 0.0323773228563368 0.0170394808985293 0.0208026855252683 0.0289546232670546 0.03607890419662 0.0397217154502869 0.0426036536693573 0.0455736227333546 0.0498541407287121 0.0562663342803717 0.0642513856291771 0.0674627050757408 0.064541457593441 0.0604573674499989 0.0560119345784187 0.051560815423727 0.0492782257497311
-9999 -9999 -9999 0.00632768948562443 0.0188634535297751 0.0164676043204963 -0.00867288207518868 -0.00182913054595701 0.00926099144271575 0.0175859378650784 0.0233376631513238 0.0273664707317948 0.0257531682029367 0.0234379893168807 0.0218496052548289 0.0206281557679176 0.0189863099716604 0.0159102267585695 0.0174648077227175 0.0171424234285951 0.0133729617577046 0.00746359541080892 0.00902137807570398 0.0131450764834881 0.0175434327684343 0.0183272601105273 0.0138560072518885 0.0141253867186606 0.0188665358349681 0.0242799809202552 0.030529504083097 0.0380053084343672 0.0445451389998198 0.0514295697212219 0.0580278486013412 0.0645356465131044 0.0705373182892799 0.0717040553689003 0.0674005977809429 0.0638539213687181 0.0589230932295322 0.0507879383862019 0.0471385963261127
-9999 -9999 -9999 -0.0098682998213917 0.00242856913246214 0.0093139408621937 0.00510728602530435 -0.00116569221718237 0.007670830830466 0.0157215972431004 0.0229236701503396 0.0305122612044215 0.0300981057807803 0.0305181598290801 0.0292073665186763 0.0259339550510049 0.0217114273458719 0.02079215683043 0.0247348146513104 0.0231462251394987 0.0159924056380987 0.00693711447529495 0.00591854522936046 0.00943809733726084 0.0130981849506497 0.0136521033942699 0.00996330473572016 0.00925975386053324 0.0107448456808925 0.015425649471581 0.023059630766511 0.0332051906734705 0.046659404411912 0.0603331711143255 0.0685550756752491 0.0693385094404221 0.0631950967013836 0.0569633297622204 0.0546823531389236 0.0540922805666924 0.0516001597046852 0.0452094573527574 0.0416047859936953
-9999 -9999 -9999 -9999 -0.00922837888356298 0.00292805933859199 0.0115642341785133 -0.0107557614333928 -0.00819363160990179 0.00130231096409261 0.0138257367536426 0.0265911193564534 0.0293841259554029 0.0291858557611704 0.0299589615315199 0.0303323840722442 0.0283564254641533 0.0243886783719063 0.0236213654279709 0.0234924145042896 0.0203526632860303 0.0121134602464736 0.0045721978880465 0.00598969142884016 0.00871923752129078 0.0102770639583468 0.00976035771891475 0.00861759735271335 0.0105585353448987 0.0133981071412563 0.018536033667624 0.0285118844360113 0.0487458046525717 0.0676242537796497 0.0775905922055244 0.0776578091084957 0.0698383018374443 0.0612721726298332 0.0547494996339083 0.0499609392136335 0.0460373297333717 0.0422297164797783 0.0392383143305779
-9999 -9999 -9999 -9999 -9999 -0.00901461383327842 -0.00524847153574228 -0.012383552826941 -0.0158380872569978 -0.00905046286061406 -9999 0.0206362070515752 0.0243934797123075 0.021239685639739 0.0216815518215299 0.0245756845921278 0.0266849813982844 0.0267713380977511 0.0296817043796182 0.0318976109847426 0.0294125964865088 0.0196286942344159 0.0059114299248904 0.00352604372892529 0.00640115479473025 0.00903870658949018 0.00780255114659667 0.00771357258781791 0.0165556997992098 0.0238952441141009 0.0318525930866599 0.0440191265195608 0.0589930441230536 0.0708153203129768 0.0778429880738258 0.07996706366539 0.0776248432695866 0.070816508680582 0.0623185023665428 0.0537503566592932 0.0462878353893757 0.0407115440815687 0.0366386067122221
-9999 -9999 -9999 -9999 -9999 -0.0287585131824017 -0.0257486639544368 -0.0122094346210361 -0.0141198754310608 -0.0102423084899783 -9999 0.0141301607713103 0.022659887932241 0.0215759390965104 0.0208644382655621 0.0216245252639055 0.023081773892045 0.0244714412838221 0.0306973237544298 0.043454647064209 0.0492918521165848 0.0356881385669112 0.00761657860130072 0.00405056108720601 0.00676498259417713 0.00869861599057913 0.00710650058463216 0.00940086888149381 0.0148704496212304 0.020793654024601 0.026216902770102 0.0306532071903348 0.0340138705447316 0.0488397143781185 0.0620195530354977 0.0702173158526421 0.0727361246943474 0.070639257133007 0.0667085744440556 0.0589395239949226 0.048727523162961 0.0385533772408962 0.0321105442941189
-9999 -9999 -9999 -9999 -9999 -9999 -0.0326672436669469 -0.0242898242548108 -0.0125372702255845 -0.00777028687298298 -0.00571181554114446 -9999 0.0102368906023912 0.0155656883493066 0.0191951738670468 0.0224457141011953 0.0257747219875455 0.0271284403279424 0.0326777862384915 0.0651665050536394 0.0917606666684151 0.077180390059948 0.0275288626551628 0.0158042264170945 0.0114095476455986 0.00879680505022407 0.0074888227507472 0.00790771823376417 0.00803680922836065 0.00797848729416728 0.00726866601034999 0.00626328568905592 0.0097677318379283 0.0292797929607332 0.0502529256045818 0.0641046069562435 0.0658143393695354 0.0598339132964611 0.0522720951586962 0.0441159810870886 0.0357505178079009 0.028014606423676 0.0245492862537503
-9999 -9999 -9999 -9999 -9999 -9999 -9999 -0.0300581065937877 -0.0144890962168574 -0.00716516608372331 -0.00814032256603241 -0.0123407256789505 -0.00705816196277738 -0.000169657426886261 0.00637451966758817 0.013744886778295 0.02217824049294 0.0243973840028048 0.0269992327317596 0.0451608160510659 0.0697529535740614 0.0822308424860239 0.0434212956577539 0.028696746006608 0.0170019273646176 0.00784146403893828 0.00402027308009565 0.00512962988577783 0.00778104546479881 0.00624306313693523 0.00362123451195657 0.00578566319309175 0.0232309223618358 0.0450349714607 0.0545999594032764 0.0542348373681307 0.049638532474637 0.0412430126219988 0.0328157335519791 0.0255812555551529 0.0203942965716124 0.0183843595907092 0.0231072215363383
-9999 -9999 -9999 -9999 -9999 -9999 -9999 -9999 -0.0256547275930643 -0.0175405638292432 -0.0125188663601875 -0.0159447059035301 -0.0157365337014198 -0.00571098998188972 0.00825589243322611 0.0200431106612086 0.0249617511406541 0.0250017622485757 0.0296743750572205 0.0395476538687944 0.0538339722901583 0.0656790822744369 0.040722331404686 0.0292850131168962 0.018077596090734 0.00871674083173275 0.00558633534237742 0.0126157338730991 0.0202984520234168 0.0186404660344124 0.0139101224951446 0.0155804787762463 0.0318616566248238 0.0417552921921015 0.0428958777338266 0.0399031668901444 0.0378361023962498 0.0355865456163883 0.0315443323925138 0.0273876655846834 0.0249327916651964 0.0254940135404468 0.0283051369711757
-9999 -9999 -9999 -9999 -9999 -9999 -9999 -9999 -9999 -0.0286176959052682 -0.0255463719367981 -0.0224056631326675 -0.0200898855924606 -0.0126652093604207 0.00184347061440349 0.0157170887105167 0.0220306381583214 0.0273118898272514 0.0400727931410074 0.0587931349873543 0.0742894850671291 0.0771847445517778 0.0637220252305269 0.0323190966621041 0.0147909363731742 0.00997094996273518 0.0108484104275703 0.0184095576405525 0.02118173353374 0.0203686933964491 0.0202491356059909 0.0239879393950105 0.0263371059671044 0.020250990241766 0.0173496222123504 0.0203729689121246 0.0285976914688945 0.0348388893529773 0.0347338151186705 0.0339391492307186 0.0338831827044487 0.0349290702491999 0.0365889076143503
-9999 -9999 -9999 -9999 -9999 -9999 -9999 -9999 -9999 -0.0449249129742384 -0.041195659711957 -0.0289259675890207 -0.0218359146267176 -0.0182384289801121 -9999 0.000418465211987496 0.0154237547889352 0.0273989284411073 0.0383038524538279 0.0551816616207361 0.0726345241069794 0.0844326563179493 0.0928191669285297 0.0439821131527424 0.018098646774888 0.0136600187048316 0.0143642500042915 0.0187773928046226 0.0188568640500307 0.0164005025289953 0.0148392441682518 0.0169005459174514 0.0204597404226661 0.0159099610522389 0.0108962641097605 0.0114321333356202 0.0210008619353175 0.0339162183925509 0.0406928863376379 0.0442905519157648 0.0447039302438498 0.04228838942945 0.04110610447824
-9999 -9999 -9999 -9999 -9999 -9999 -9999 -9999 -0.051742447540164 -0.0530127193778753 -0.0471042811870575 -0.0313233934342861 -0.0230683110654354 -0.0239733351394534 -0.0215701963752508 -9999 0.0005879383883439 0.0163796426146291 0.0266589434817433 0.0427142381668091 0.0580729078501463 0.0667374223470688 0.0826145023107529 0.0504639111459255 0.0271075181663036 0.017005277518183 0.0139352192170918 0.0150457185693085 0.0128709428012371 0.00920362095348537 0.00856658606790006 0.0135339198634028 0.0152159390971065 0.00157705200836062 -0.00659947097301483 -0.00245581557974219 0.0150551632978022 0.0359594472683966 0.045907748490572 0.0480503998696804 0.0453977979719639 0.0413517203181982 0.0398123677819967
-9999 -9999 -9999 -9999 -9999 -9999 -9999 -9999 -9999 -0.0516593027859926 -0.0446298580616713 -0.0320737155154347 -0.0242053197696805 -0.0261964660137892 -0.0230562249198556 -0.0162225289270282 -9999 -9999 0.0167347637470812 0.0268971361219883 0.0365382011979818 0.0484823103994131 0.0629049684852362 0.0635816067457199 0.0441193655133247 0.0217088677920401 0.0131204565055668 0.00845683934167027 0.00428206482902169 0.00278131430968642 0.00501662446185946 0.00929929695557803 0.00255545664113015 -0.00473135116044432 -0.00536699709482491 0.000812826119363308 0.0122548006474972 0.0281191281974316 0.0415067179128528 0.0489965137094259 0.0508579783141613 0.0478017263114452 0.0371775023639202
-9999 -9999 -9999 -9999 -9999 -9999 -9999 -9999 -9999 -9999 -0.0426195595413446 -0.0327183807268739 -0.0230256656184793 -0.0174710541032255 -0.0162030928768218 -0.0156964160501957 -9999 -9999 0.002129125315696 0.0114089089911431 0.021920801140368 0.0356577433645725 0.054954943805933 0.0683986067771912 0.0678620710968971 0.0487335415557027 0.0154664560686797 0.00812822091393173 0.0041931341169402 0.00339515053201467 0.00415132762864232 0.00390624094288796 -0.00292299271095544 -0.00479682262521237 -0.00628014304675162 -0.00651893112808466 -0.00210021324455738 0.018179665133357 0.037170066870749 0.0496671870350838 0.0558226805180311 0.0563612665981054 0.0474036511033773
-9999 -9999 -9999 -9999 -9999 -9999 -9999 -9999 -9999 -9999 -9999 -9999 -0.0234156811609864 -0.0147328085266054 -0.0140858138911426 -0.0153984855860472 -0.0128976725973189 -9999 -9999 0.0035577017115429 0.0142995150759816 0.0263863040134311 0.0590306369587779 0.0661111272871494 0.0696454308927059 0.0565347382798791 0.019624284375459 0.011047659534961 0.00548693065065891 -0.00014987145550549 -0.00520669126417488 -0.0081342660356313 -0.0064719941932708 -0.00957695520482957 -0.0119786444120109 -0.0101530648535118 -0.00214183407370001 0.00954095514025539 0.0297483168542385 0.0522030405700207 0.0679809659719467 0.0704938933253288 0.0652547761797905
-9999 -9999 -9999 -9999 -9999 -9999 -9999 -9999 -9999 -9999 -9999 -9999 -9999 -0.0284542247653008 -0.0227886410430074 -0.0177040402777493 -0.0139605161733925 -0.0120270092971623 -9999 -9999 0.00523448349558748 0.0182223465293646 0.0368682559579611 0.0524481818079948 0.0620726905763149 0.0588114470243454 0.038494059862569 0.0104955085087568 0.000101965223439038 -0.00652918394189328 -0.0102775366976857 -0.00986725902184844 -0.00524744233116508 -0.00309930176008493 -0.000175992143340409 0.00260583548806608 0.00326879104832187 -0.00135187528794631 0.0165006601135246 0.0450872192159295 0.0684033162891865 0.07288475073874 0.0596772346645594
-9999 -9999 -9999 -9999 -9999 -9999 -9999 -9999 -9999 -9999 -9999 -9999 -9999 -0.037038616836071 -0.03064482845366 -0.0220415972173214 -0.0150929412804544 -0.0126490189693868 -9999 -9999 -9999 -9999 0.0135117784142494 0.0264333672821522 0.0414586402475834 0.0477575596421957 0.0361806376837194 0.0119523621164262 0.00406961634289473 0.000319158774800599 -0.00214880746789277 -0.00309339947998524 0.0042437169700861 0.011883206712082 0.0166973005980253 0.0177537234500051 0.0141479624006024 0.00166626515347161 0.0199989302658651 0.0555094620212913 0.0802666701376438 0.0705910380929709 0.0347716715186834
-9999 -9999 -9999 -9999 -9999 -9999 -9999 -9999 -9999 -9999 -9999 -9999 -9999 -0.0399349950253964 -0.0307188909500837 -0.0202630195766687 -0.0146529331803322 -0.0135717883706093 -9999 -9999 -9999 -9999 -9999 0.0132222236134112 0.0341947535052896 0.0489828400313854 0.0418081494048238 0.0268840597942471 0.0127120653633028 0.01124322344549 0.0151211770251393 0.0159182083792984 0.0209394757635891 0.0238178011029959 0.0222118580713868 0.0178437555208802 0.0129225923679769 0.00710826283320785 0.0106995419599116 0.0316755631938577 0.0532262250781059 0.0548365499824286 0.0224479611963034
-9999 -9999 -9999 -9999 -9999 -9999 -9999 -9999 -9999 -9999 -9999 -9999 -9999 -9999 -0.0310625042766333 -0.0210514839738607 -0.0135124269872904 -0.012816259637475 -0.0130289524793625 -9999 -9999 -9999 -9999 0.000616768701002002 0.0218084307853132 0.0437638662755489 0.0534543924033642 0.0368338815867901 0.02374975271523 0.0202418034896255 0.0215303687378764 0.0223086083307862 0.0270521083846688 0.030485469661653 0.0312246102839708 0.0276480726897717 0.0193183636292815 0.0105166276916862 0.0103563064709306 0.0447632055729628 0.0696830671280622 0.0445913429372013 0.0134297507815063
