# Supplementary material for: Automatic variable selection in ecological niche modeling: A case study using Cassin’s Sparrow (Peucaea cassinii)
Source: PLoS One. 2022 Jan 21;17(1):e0257502. doi: 10.1371/journal.pone.0257502 (PMC8782318; doi:10.1371/journal.pone.0257502)
Supplement: S1 File — Compressed file folder containing input data and example scripts used in the study. (ZIP) [file pone.0257502.s002.zip › S2_File-Data-and-Scripts/input/merra/M19.asc]

NCOLS 43 
NROWS 34 
XLLCORNER -118.8125 
YLLCORNER 23.75 
CELLSIZE 0.5 
NODATA_value -9999 
65.745940399169896 65.184882736206 63.1405681610107 59.2492847442627 54.8943767547607 50.5338233947754 46.7930015563965 46.0577598571777 45.369128036499 41.5345325469971 39.1659732818604 42.1349266052246 43.2943565368652 44.958129119873 51.2254619598389 57.8651226043701 60.9543998718262 66.567748260498 63.237952041626 60.354320526123 56.4337844848633 48.8553485870361 39.8351306915283 45.037406539917 44.9096870422363 41.9748222351074 42.1751884460449 45.5397392272949 46.4218086242676 46.8112449645996 46.3447078704834 44.5950736999512 42.8841667175293 42.0700466156006 42.0972423553467 41.2711837768555 38.440544128418 36.5248947143555 35.9919525146484 35.0370216369629 33.0423709869385 30.3115961074829 30.2213876724243
62.6547756195068 63.4948398590088 63.1808536529541 61.3630466461182 57.577953338623 54.413463973999 54.2742050170898 55.8039962768555 56.8675178527832 51.7055778503418 46.0709613800049 46.7274555206299 53.8243213653564 55.566100692749 61.3681297302246 65.7401165008545 62.9409408569336 60.4042892456055 59.0462467193604 59.4992332458496 58.1513271331787 52.0664127349853 45.3314487457275 50.0485092163086 51.96657371521 49.2434627532959 44.1993572235107 46.0103404998779 47.2787078857422 47.2363395690918 46.8661277770996 46.7358486175537 43.4774044036865 44.3346324920654 44.5490245819092 43.1516353607178 40.3412693023682 37.8286563873291 35.8594043731689 33.1652402877808 30.1041751861572 27.5094915390015 26.8422445297241
60.236935043335 66.6650787353516 67.5566925048828 64.9845073699951 61.6497573852539 58.2751533508301 55.9570949554443 59.6256649017334 58.1420848846436 53.9328327178955 50.1992839813232 49.8893215179443 54.0670345306396 61.0436046600342 66.1956920623779 66.6166030883789 62.5224624633789 66.4497817993164 65.3382087707519 62.3879547119141 58.1637638092041 53.5205085754395 52.9745246887207 55.3572914123535 53.9722061157227 50.9760147094727 49.6748588562012 49.7314750671387 47.4578456878662 47.4207572937012 48.4990364074707 48.5472332000732 46.3582653045654 45.4325946807861 44.8618755340576 43.9098438262939 41.9630546569824 38.722972869873 35.6069152832031 32.430287361145 29.4802742004395 27.0551183700562 25.1121084213257
60.1828002929688 66.347998046875 68.6032958984375 68.6675262451172 67.832145690918 65.5471271514893 62.1861400604248 64.0996074676514 61.6320053100586 56.7852725982666 52.6328758239746 52.1191333770752 56.7025409698486 61.1988143920898 61.3335609436035 58.2602653503418 55.0985466003418 58.3014701843262 60.4307403564453 59.4761848449707 56.5576034545898 54.1393642425537 57.6240291595459 55.0440319061279 52.3986663818359 52.0885547637939 54.6194549560547 55.3998931884766 52.0547069549561 51.4031105041504 52.1390689849854 51.5070510864258 48.0918106079102 46.1817848205566 44.9136447906494 43.6358470916748 41.6780338287353 38.06077003479 35.3847801208496 32.9663753509521 30.1997737884521 27.0140090942383 25.8182205200195
65.4676689147949 67.622331237793 68.3072189331055 71.144401550293 70.705150604248 66.1085414886475 59.9047412872314 65.8657855987549 68.2063972473145 66.7690544128418 63.6021671295166 62.1143749237061 69.7330181121826 73.0105819702148 66.1011142730713 56.2421756744385 52.0518245697021 54.9839382171631 59.5109588623047 60.8439674377441 59.0189022064209 56.4130210876465 61.2326316833496 58.3289039611816 58.0349311828613 59.4671417236328 59.4992626190186 55.5835735321045 52.7098682403564 52.5743827819824 53.3262367248535 52.694437789917 50.1503307342529 48.1847095489502 45.6767749786377 42.8492595672607 40.0671737670898 36.9568588256836 35.5030544281006 33.8518314361572 31.0215871810913 27.0815002441406 26.0893218994141
61.8688175201416 66.316609954834 65.5458396911621 67.1416870117187 68.1790351867676 68.3205490112305 67.7557945251465 66.4224510192871 70.340047454834 70.4724998474121 67.4098899841309 64.67529296875 69.7655639648438 70.0926605224609 64.9901065826416 59.6673934936523 59.5136203765869 64.8665714263916 64.4107192993164 58.9820575714111 53.2480033874512 51.8779163360596 55.6176471710205 53.7549907684326 55.0342559814453 57.8895065307617 58.8670059204102 55.9095901489258 53.1872611999512 53.0869083404541 53.4738574981689 52.0561695098877 50.4395771026611 50.4538497924805 47.4135608673096 42.7068565368652 38.7038925170898 36.055827331543 35.7215106964111 33.7725219726562 29.7805053710937 25.073791885376 25.5830722808838
59.3755958557129 66.1773323059082 69.6405464172363 70.1822731018066 70.0805816650391 68.9139877319336 66.6668037414551 67.6969123840332 73.1205261230469 74.1854362487793 72.5799545288086 71.4146049499512 69.5803215026855 67.3472946166992 63.6316204071045 60.422197341919 60.0964584350586 64.0704574584961 62.4720272064209 60.2999172210693 57.3292064666748 54.0166332244873 59.1847026824951 55.4526699066162 54.5279216766357 56.7748279571533 59.8153381347656 59.9595336914062 55.7182910919189 55.0232677459717 55.491996383667 53.3983898162842 49.0003032684326 50.4004508972168 47.5945644378662 42.2848205566406 38.2212959289551 36.8525032043457 36.8045524597168 34.5287208557129 29.7565637588501 24.3237552642822 26.4741764068604
66.3606689453125 64.8716987609863 71.4386726379395 73.0791946411133 71.5893898010254 68.9389320373535 67.3151054382324 69.4328117370605 66.4280883789063 63.7657089233398 62.3546379089355 62.4975189208984 66.4383026123047 63.746736907959 60.5267009735107 60.5036853790283 63.7507064819336 55.5224716186523 52.4056541442871 53.4371948242188 56.3649448394775 59.4437580108643 65.3846607208252 63.3187740325928 61.4900588989258 61.345634841919 62.5787208557129 63.4713050842285 59.3986408233643 56.7673778533936 55.0513721466064 52.5327224731445 48.7726211547852 49.9221168518066 48.0105476379395 44.1745468139648 41.1705200195313 40.1049621582031 39.0150993347168 36.1918239593506 31.4182430267334 26.2853801727295 29.2815258026123
76.7066497802734 65.2334922790527 70.0776268005371 70.7147918701172 68.1001510620117 68.1877395629883 73.5898902893066 66.112296295166 61.8179393768311 63.514009475708 65.7043407440186 64.0961421966553 68.8816066741943 66.5757873535156 58.0205631256104 55.5377811431885 66.3635135650635 62.8491367340088 58.2277652740478 54.2001285552979 52.2208927154541 53.4911281585693 58.872790145874 67.8943378448486 68.4385032653809 66.4408958435059 68.5849311828613 66.3929206848145 57.7127082824707 52.6568908691406 50.282409286499 48.1138202667236 47.9631946563721 48.5444976806641 49.1633911132812 48.5310974121094 45.9703300476074 44.0386344909668 42.9759948730469 39.8895015716553 34.629140663147 29.2150846481323 33.0509199142456
81.6779609680176 78.005419921875 74.49189453125 72.2718780517578 68.1246948242188 66.7829620361328 71.0865531921387 67.393480682373 66.2178970336914 68.3802261352539 70.2346839904785 68.4629432678223 65.7475440979004 67.2979835510254 57.7863864898682 52.3468170166016 64.088635635376 66.8930881500244 67.4054534912109 62.73366355896 56.1381343841553 52.246390914917 55.7277721405029 67.5750911712646 74.076732635498 74.8143203735352 72.1505599975586 67.1389755249023 60.1358234405518 55.3875541687012 52.8101947784424 51.3272659301758 49.9538162231445 50.2378410339356 50.6949615478516 51.5546920776367 52.6313209533691 50.0833168029785 45.7015083312988 41.4895992279053 37.3963207244873 33.5935676574707 33.4635688781738
80.4630325317383 76.1858123779297 69.1779876708984 68.0729522705078 66.7277565002441 67.2698928833008 71.6683860778809 73.4585899353027 73.0902931213379 72.0875816345215 70.82265625 69.0760231018066 64.7341957092285 69.6527137756348 66.8996143341064 60.9393939971924 59.8861030578613 67.636060333252 70.7106315612793 70.0920639038086 67.1471973419189 63.9422611236572 64.8804050445557 65.343384552002 69.4127426147461 72.1159530639648 68.8041549682617 65.0455001831055 62.0066375732422 59.3834800720215 57.145450592041 55.1267894744873 52.3406902313232 53.1179702758789 52.2936000823975 51.5166496276855 52.373461151123 49.3384452819824 42.9929290771484 37.6207065582275 34.0344638824463 32.1636035919189 31.587544631958
80.6349624633789 74.0197174072266 69.2391632080078 68.5218101501465 67.6738548278809 67.9497116088867 70.4204231262207 70.1665596008301 72.3024917602539 72.8908920288086 72.523365020752 72.0071449279785 68.3800392150879 74.3268989562988 71.0032958984375 63.7706142425537 61.3725986480713 63.9559574127197 66.8880584716797 69.8779792785645 72.5112815856934 73.5343536376953 67.5023590087891 64.9571678161621 68.8089828491211 70.2073150634766 62.4272945404053 60.31501121521 60.8742656707764 60.77366065979 59.4448963165283 57.0742393493652 54.4483055114746 54.3827186584473 53.7183837890625 52.1865524291992 49.7983772277832 44.7850044250488 38.2228378295898 33.2958011627197 30.011372756958 27.9244653701782 28.051145362854
83.1191650390625 81.7599563598633 82.086799621582 78.5288917541504 74.9640350341797 70.7186325073242 65.6575584411621 66.6625938415527 72.002564239502 74.3624687194824 74.0167449951172 73.2500671386719 75.9069763183594 75.0615516662598 76.6894302368164 76.3425186157227 70.4574867248535 69.6602882385254 68.3837677001953 68.3858757019043 70.5554466247559 73.8820167541504 69.450235748291 66.6587860107422 68.3725700378418 67.524995803833 59.2790634155273 59.0234420776367 59.7911846160889 60.0659656524658 59.3925315856934 57.709748840332 55.5499404907227 55.8981281280518 55.0414791107178 52.207075881958 47.523201751709 42.0249778747559 35.9125904083252 31.1863403320312 27.5300579071045 24.9314470291138 27.5707063674927
55.5540874481201 73.7429481506348 87.6821388244629 88.6523063659668 83.1495246887207 74.9904022216797 68.0499824523926 68.2895027160644 71.8207992553711 73.0068511962891 72.2075958251953 71.5238487243652 75.1020896911621 76.7948188781738 80.4763565063477 82.4542419433594 79.636222076416 78.9299781799316 77.6632942199707 76.2067756652832 74.3759780883789 72.4307983398437 73.2831298828125 71.0679252624512 68.850715637207 67.5298439025879 66.7424041748047 62.2852142333984 61.3670906066895 61.082691192627 60.0148040771484 57.5753486633301 55.5726081848145 55.7159248352051 55.4860191345215 53.7432891845703 49.9962841033936 45.110355758667 38.4321327209473 31.4299783706665 25.2743789672852 21.7382583618164 26.1867904663086
-9999 36.2410053253174 62.8075061798096 87.5126213073731 87.395378112793 75.6097618103027 70.5243621826172 76.5763763427734 78.8834716796875 78.1677856445312 75.0651412963867 71.0508361816406 71.0882019042969 71.2899559020996 74.4774322509766 77.3717658996582 76.8992050170898 77.0140487670898 77.7495849609375 80.7149200439453 82.6113998413086 79.9172302246094 72.5463928222656 69.1028923034668 69.7406539916992 73.0449440002441 75.6568954467773 66.9544784545898 63.6729892730713 63.0430068969727 62.1734550476074 59.0599910736084 56.1737392425537 55.1105945587158 55.5176811218262 55.474878692627 52.8555751800537 45.9179805755615 38.868575668335 32.0626220703125 25.8560167312622 21.8738073348999 28.2859426498413
-9999 -9999 34.4192541122437 68.2958431243896 77.8518943786621 70.297241973877 63.2629066467285 72.9790748596191 79.612149810791 79.3354530334473 75.7170608520508 73.3456550598145 73.4042915344238 69.1318916320801 70.564453125 74.631861114502 76.1435752868652 73.2913230895996 72.8777488708496 74.4740142822266 79.3150299072266 85.734984588623 76.9822929382324 70.9186080932617 67.9540824890137 70.9312606811523 78.5101211547852 67.9859878540039 63.2733787536621 62.8404026031494 63.1108798980713 60.8154407501221 56.4975360870361 54.947435760498 54.6029014587402 53.5459632873535 49.8656089782715 41.8038780212402 35.5503032684326 31.4852380752563 28.8374641418457 27.469082069397 32.0327890396118
-9999 -9999 -9999 58.550479888916 82.1495018005371 85.4016036987305 72.1778999328613 75.707300567627 70.2432563781738 67.2262763977051 68.4963470458984 73.0273612976074 76.4922843933106 70.4730918884277 68.9508972167969 71.1923530578613 73.0055786132812 68.8750366210938 67.9569313049316 69.5033149719238 71.0138877868652 70.7956008911133 72.9320755004883 70.5001037597656 68.4855575561523 69.4485900878906 73.0022041320801 67.4418952941895 64.1013996124268 63.7266597747803 64.0264324188232 62.4492332458496 58.4043968200684 56.8719036102295 54.6288948059082 51.1515239715576 46.4685066223145 40.2609016418457 34.9969791412354 34.4938220977783 33.5594362258911 28.2522644042969 29.7482696533203
-9999 -9999 -9999 41.427592086792 76.3130702972412 92.868733215332 79.8355155944824 73.8730339050293 64.5318420410156 62.8489952087402 68.0514175415039 75.3013534545898 73.5428695678711 71.3407119750977 70.258716583252 70.3979133605957 70.8615882873535 67.6341773986816 70.2470817565918 72.9865379333496 73.6934638977051 71.7994514465332 70.4572700500488 67.2705230712891 66.2791290283203 66.516576385498 66.2262115478516 65.1167144775391 63.9990489959717 63.188404083252 62.5906536102295 61.7028656005859 58.4583587646484 58.7291152954102 56.1188354492188 51.2774349212646 46.119603729248 41.0939811706543 37.818123626709 36.0271282196045 33.1892742156982 28.2142889022827 29.1370046615601
-9999 -9999 -9999 -9999 57.547194480896 87.7304069519043 91.4564353942871 67.6930015563965 33.4531930923462 30.6706972122192 47.4779453277588 63.0138465881348 71.7808692932129 72.324755859375 73.4995536804199 74.3131759643555 72.5771835327148 69.8471176147461 73.0237823486328 75.9115905761719 76.1395721435547 72.9276000976563 68.7385375976563 60.2688537597656 60.8213539123535 65.0207244873047 65.4325729370117 64.2208541870117 62.5500354766846 60.6259841918945 59.2635334014893 58.7520862579346 56.3321308135986 59.3597526550293 58.019115447998 52.7408489227295 46.2893821716309 41.5391319274902 41.0876316070557 39.0093078613281 35.5244995117188 32.3937789916992 32.4641464233398
-9999 -9999 -9999 -9999 -9999 72.7478538513184 99.9772476196289 69.8362442016602 25.7137585639954 8.67584562301636 -9999 46.698416519165 71.1706058502197 73.3722213745117 75.0051116943359 76.6366882324219 75.6461448669434 74.6055870056152 77.4537536621094 76.3009033203125 72.9300849914551 70.8254188537598 71.5642677307129 61.1648216247559 60.827995300293 65.9198432922363 67.9711784362793 66.9810234069824 66.3828773498535 64.4682102203369 60.7269584655762 56.0065933227539 56.1349319458008 62.01901512146 62.2590732574463 57.4628498077393 51.1734306335449 47.924340057373 46.9703460693359 44.1762580871582 40.3636665344238 37.4025100708008 37.108186340332
-9999 -9999 -9999 -9999 -9999 49.2574628829956 99.555419921875 81.4058837890625 37.3854818344116 11.6676582098007 -9999 37.0278964996338 67.1317142486572 73.8618408203125 75.830696105957 77.7738777160644 80.6071632385254 80.0154945373535 78.3288421630859 76.6817016601562 74.6567619323731 71.9664237976074 70.3975212097168 66.9621566772461 66.9429588317871 67.6002647399902 66.0044540405273 66.5239120483398 67.364867401123 67.2879638671875 65.7190196990967 62.9698139190674 62.6194080352783 66.4668472290039 66.7240447998047 62.8242172241211 56.6238121032715 53.4884544372559 52.1286060333252 47.476318359375 42.9176651000977 41.8322689056397 39.1446865081787
-9999 -9999 -9999 -9999 -9999 -9999 87.7063179016113 94.3858528137207 60.7093372344971 28.5368103981018 12.7143874168396 -9999 57.4707447052002 73.0264270782471 78.1539192199707 79.8982002258301 82.8117500305176 81.3769172668457 78.5267517089844 80.2296257019043 81.537525177002 77.2667961120605 71.8403129577637 70.8805809020996 70.7913703918457 69.1555068969727 65.4538330078125 66.9626708984375 67.8178810119629 67.9954452514648 67.8708511352539 67.5678253173828 65.4510650634766 65.2817939758301 65.340690612793 63.7289661407471 59.4705909729004 55.8259254455566 53.7533946990967 50.0660705566406 45.7747341156006 42.2192756652832 37.9860847473145
-9999 -9999 -9999 -9999 -9999 -9999 -9999 76.7095743179321 84.8873725891113 65.6751022338867 36.8431772232056 18.6276727676392 38.5503763198853 60.4324291229248 71.906982421875 76.5758544921875 80.1486434936524 80.6366195678711 79.0334823608399 80.641357421875 82.4597076416016 80.5367538452148 74.5373275756836 72.4046653747559 71.0457611083984 69.078914642334 66.4679527282715 67.9903831481934 68.6082748413086 68.6264877319336 68.9444488525391 69.5670570373535 65.5319190979004 66.1969367980957 63.758243560791 60.346427154541 59.0184009552002 57.2038776397705 54.4003944396973 49.6837615966797 43.4412902832031 37.6447044372559 40.3676780700684
-9999 -9999 -9999 -9999 -9999 -9999 -9999 -9999 60.4383842468262 82.2714691162109 68.8734310150147 30.7015113830566 29.3508644104004 50.9937129974365 65.7278060913086 72.9420768737793 77.4327651977539 79.2348526000977 79.6116844177246 79.4184684753418 78.8822891235352 77.5742469787598 72.2993263244629 69.6090362548828 70.0760078430176 70.5066741943359 68.4989448547363 69.3622077941895 69.8884269714355 70.2173347473145 69.7455337524414 68.2204345703125 67.6197143554688 73.2557884216309 71.0818481445312 65.3366943359375 62.6200286865234 61.8600433349609 57.5518913269043 50.7353134155273 44.9249538421631 42.9750343322754 42.2981666564941
-9999 -9999 -9999 -9999 -9999 -9999 -9999 -9999 -9999 65.3163719177246 83.4403442382813 54.9744779586792 22.8939588546753 23.3457904815674 51.1755704879761 79.1291069030762 83.8969223022461 84.0341537475586 81.515650177002 79.0083770751953 76.0612823486328 72.259204864502 70.3378486633301 66.3410751342773 67.9612236022949 71.4400527954102 72.1329223632813 73.0333374023438 72.6265609741211 72.2018432617188 70.7029075622559 67.6051704406738 67.0299690246582 74.4935150146484 72.4595947265625 66.0966068267822 63.6223323822022 64.353829574585 60.6819896697998 56.3792610168457 52.4951560974121 49.4479911804199 47.3625785827637
-9999 -9999 -9999 -9999 -9999 -9999 -9999 -9999 -9999 66.3917999267578 86.4654167175293 77.0193374633789 28.9936782836914 12.9432576179504 -9999 49.3125003814697 75.3966575622559 84.224764251709 81.5313255310059 77.5243530273438 73.1906585693359 68.951490020752 71.5125679016113 63.8046203613281 64.5070343017578 69.8658821105957 72.8660743713379 74.1721717834473 74.5313369750977 72.4600830078125 68.3355804443359 64.0148078918457 66.2087104797363 74.4869606018066 72.3923416137695 66.4147331237793 65.5182067871094 66.7963684082031 65.1144142150879 60.9336585998535 56.3569042205811 53.2142749786377 50.1990131378174
-9999 -9999 -9999 -9999 -9999 -9999 -9999 -9999 50.9643245697022 72.9807968139648 86.6178718566894 89.9283531188965 66.4517967224121 28.1685676574707 10.669909954071 -9999 36.1274354934692 69.1981737136841 77.2038375854492 75.5363235473633 70.7878562927246 68.0744293212891 72.9035675048828 63.2263416290283 61.2216243743896 65.0275405883789 68.5224403381348 70.2634254455566 72.0892616271973 71.4566345214844 68.9046043395996 66.4436096191406 69.7188049316406 75.4310119628906 71.623291015625 64.8747200012207 63.7716316223145 67.4203315734863 66.7874649047852 63.3079795837402 58.5091403961182 53.5567951202393 47.2776050567627
-9999 -9999 -9999 -9999 -9999 -9999 -9999 -9999 -9999 44.5139331817627 65.8353816986084 86.9711685180664 93.2871475219727 55.8977630615234 23.0509250164032 8.25481705665588 -9999 -9999 59.8794052124023 69.5264663696289 71.1507865905762 71.6256172180176 73.207154083252 66.3179790496826 61.9058837890625 62.1089756011963 66.0400573730469 68.0334899902344 68.7345993041992 66.473876953125 65.5758575439453 69.7214828491211 73.8339218139648 75.8740196228027 72.4040489196777 68.5576362609863 69.256184387207 69.6631423950195 67.3863433837891 64.3424625396729 62.9937274932861 61.925373840332 40.3571731567383
-9999 -9999 -9999 -9999 -9999 -9999 -9999 -9999 -9999 -9999 26.3552991867065 46.1283851623535 81.1670021057129 88.6772026062012 53.1439647674561 13.3002256393433 -9999 -9999 35.6188848495483 57.942497253418 71.0370567321777 72.4212692260742 71.1818649291992 68.41884765625 67.618236541748 67.591145324707 66.7626129150391 66.5600494384766 65.0602653503418 62.7740058898926 64.2031715393067 71.2337127685547 69.9191497802734 75.8994506835938 76.3711204528809 73.3323905944824 71.6430595397949 74.498900604248 72.1000900268555 68.9189033508301 65.6764312744141 61.3049198150635 49.5231479644775
-9999 -9999 -9999 -9999 -9999 -9999 -9999 -9999 -9999 -9999 -9999 -9999 32.0770105361938 74.0510234832764 71.2251071929932 37.8776071071625 6.65976486206055 -9999 -9999 53.6861209869385 70.9673095703125 70.8956100463867 70.704655456543 67.9370758056641 70.216194152832 72.9301010131836 70.9801513671875 69.2141845703125 69.9861824035645 68.7748985290527 66.1148681640625 62.9890689849854 57.0839939117432 68.2531414031982 75.1874542236328 76.9147773742676 76.7566719055176 77.4307136535644 74.1752876281738 72.3634719848633 70.2237899780273 66.3029167175293 67.7735527038574
-9999 -9999 -9999 -9999 -9999 -9999 -9999 -9999 -9999 -9999 -9999 -9999 -9999 63.111253452301 80.4010467529297 57.7815351486206 12.4715051651001 7.62097263336182 -9999 -9999 53.9126106262207 65.1747520446777 66.8110496520996 69.6773460388184 73.6148567199707 77.295987701416 78.8094291687012 74.4086418151855 75.9644020080566 75.8921852111816 72.4098693847656 66.2788776397705 64.0392566680908 69.9268390655517 74.5839576721191 77.7977851867676 80.1315002441406 76.4023742675781 71.7073997497559 70.6179237365723 70.6560272216797 67.203816986084 52.3686546325684
-9999 -9999 -9999 -9999 -9999 -9999 -9999 -9999 -9999 -9999 -9999 -9999 -9999 68.8289896011352 90.9800758361816 76.6079010009766 36.013249540329 10.2208083629608 -9999 -9999 -9999 -9999 57.9827083587646 66.6129634857178 73.1752815246582 78.0496978759766 80.3577674865723 72.6629005432129 74.2590660095215 76.6576766967773 77.1467834472656 75.1099838256836 73.9954696655273 76.667781829834 77.1411361694336 76.1035636901856 75.544172668457 76.7800003051758 73.2478576660156 72.8936195373535 68.578702545166 52.4104791641235 26.4903329849243
-9999 -9999 -9999 -9999 -9999 -9999 -9999 -9999 -9999 -9999 -9999 -9999 -9999 35.7390170097351 61.760570526123 70.9582691192627 50.339931678772 22.5277994155884 -9999 -9999 -9999 -9999 -9999 61.3735443115234 73.8337135314941 78.3843307495117 79.1175605773926 75.6352546691895 73.5577606201172 74.1250457763672 76.4369483947754 78.392219543457 74.605842590332 78.5602249145508 79.9776268005371 77.9283157348633 74.4048316955566 75.5074989318848 75.7211898803711 75.5839614868164 67.6136608123779 46.1375316619873 19.9389873504639
-9999 -9999 -9999 -9999 -9999 -9999 -9999 -9999 -9999 -9999 -9999 -9999 -9999 -9999 17.4713921546936 37.06780834198 66.1943698883057 52.8109745025635 26.8090993881226 -9999 -9999 -9999 -9999 40.966012763977 63.2097282409668 76.3553489685059 77.936474609375 77.2160522460938 74.4478073120117 73.7029762268066 75.0181846618652 77.0536811828613 76.3091194152832 78.5411651611328 78.8523902893066 77.1956184387207 75.1484130859375 76.9057861328125 76.4301574707031 74.3755760192871 64.8593002319336 43.7519521713257 19.7405309677124
