# Supplementary material for: Automatic variable selection in ecological niche modeling: A case study using Cassin’s Sparrow (Peucaea cassinii)
Source: PLoS One. 2022 Jan 21;17(1):e0257502. doi: 10.1371/journal.pone.0257502 (PMC8782318; doi:10.1371/journal.pone.0257502)
Supplement: S1 File — Compressed file folder containing input data and example scripts used in the study. (ZIP) [file pone.0257502.s002.zip › S2_File-Data-and-Scripts/input/merra/M25.asc]

NCOLS 43 
NROWS 34 
XLLCORNER -118.8125 
YLLCORNER 23.75 
CELLSIZE 0.5 
NODATA_value -9999 
0.016232232935727 0.0176892137154937 0.0187199315056205 0.0179819928482175 0.0183256790041924 0.0197636215016246 0.0211811173707247 0.0190291929990053 0.0173401828855276 0.0166116347536445 0.0171976394951344 0.0190045841038227 0.0202819772064686 0.021117545850575 0.0277361245825887 0.0315760655328631 0.0258080525323749 0.0261246977373958 0.0235391074791551 0.020817301236093 0.0198279852047563 0.0214927257969975 0.0234722005203366 0.0248434584587812 0.024600375443697 0.0254427343606949 0.0287965370342135 0.0263747869059443 0.0242152543738484 0.0233009904623032 0.0235774217173457 0.0245596760883927 0.0250459114089608 0.0231060048565268 0.0232240753248334 0.0250285724177957 0.0272633600980043 0.0296671856194735 0.0322453895583749 0.0351411886513233 0.0395370349287987 0.045654758810997 0.0483738631010056
0.0147479671984911 0.0158515859395266 0.0165610659867525 0.0176134694367647 0.0187540920451283 0.0202728664502502 0.0218471067026258 0.0196724476292729 0.0182774553075433 0.0172832505777478 0.0168333671987057 0.0172948647290468 0.0198114592581987 0.0183292804285884 0.0215022740885615 0.0239811986684799 0.0199773957021534 0.0152769532985985 0.0153817282058299 0.0179841229692101 0.0207559140399098 0.0228236297145486 0.0306646490469575 0.0231075825169682 0.0219727549701929 0.0258744766935706 0.0289496831595898 0.0278333000838757 0.0249433046206832 0.0232593137770891 0.0237194875255227 0.0260504173114896 0.0266770305112004 0.0239158356562257 0.0229978710412979 0.0237754754722118 0.0253380140289664 0.028903872333467 0.0336386101320386 0.0381565783172846 0.0415754828602076 0.0431703630834818 0.0421332154422998
0.0155385944060981 0.0181817311793566 0.018141745403409 0.0173512378707528 0.0175239657983184 0.0175525540485978 0.0164846912026405 0.0169164702296257 0.0163217021152377 0.0153286764398217 0.0148861825466156 0.0159258797764778 0.019156788289547 0.020312163233757 0.0250367186963558 0.0257743056863546 0.0176298718899488 0.0208857219666243 0.0198558000847697 0.0203021476045251 0.0212346572428942 0.0213532865047455 0.0247225195169449 0.0245461862534285 0.031663435511291 0.0368532840162516 0.0315260836854577 0.0296665275469422 0.0270481115207076 0.0262651229277253 0.0266145389527082 0.0267840061336756 0.026089296117425 0.0239552017301321 0.0226044878363609 0.0224903985857964 0.0238414719700813 0.0279444441199303 0.0326392123475671 0.0356185715645552 0.036865608766675 0.0373440772294998 0.040053328871727
0.0157363323494792 0.0147002596408129 0.0159646648913622 0.0172575253993273 0.0174889909103513 0.0178466532379389 0.0189654780551791 0.0164819238707423 0.0157641224563122 0.0145318303257227 0.0136985508725047 0.0146777030080557 0.0183215405791998 0.0199400950223207 0.0223096236586571 0.0217687766999006 0.0164258683100343 0.0187050143256783 0.019430579431355 0.0198170896619558 0.0221022652462125 0.0274597389623523 0.0313524005934596 0.0426609829068184 0.0377432070672512 0.0282889569178224 0.0287440417334437 0.0304895771667361 0.0293020879849792 0.0284773828461766 0.0282618207857013 0.028014511987567 0.0259108196943998 0.0240315997973084 0.0229407297447324 0.0230262799188495 0.0245979126542807 0.0281411971896887 0.0314568370580673 0.033210713416338 0.0347294203937054 0.0375012494623661 0.0410838760435581
0.0147735594771802 0.0146357113495469 0.0147532323375344 0.0164454266428947 0.0159385441802442 0.0144206276163459 0.0139358815737069 0.0155105163343251 0.0168588943779469 0.0168882394209504 0.0172023199498653 0.0195768589153886 0.0240457186475396 0.0258181545883417 0.0218519261106849 0.0172713683918118 0.0170812794938684 0.0173174196854234 0.018720917776227 0.0205018753185868 0.0207880098372698 0.0202115247026086 0.03251116219908 0.0278149388730526 0.0283423308283091 0.0302864862605929 0.0276428021490574 0.0299165017902851 0.0306240292266011 0.029488448984921 0.0279047627002001 0.026950173638761 0.0242915874347091 0.0238744094967842 0.0234811268746853 0.0234194289892912 0.0244101701304317 0.0268253548070788 0.0299067007377744 0.0330421477556229 0.0362537521868944 0.0394408009946346 0.0412800036370754
0.0118588999845088 0.0121799298562109 0.0121268899179995 0.0142782392911613 0.0141918063163757 0.0141184345819056 0.0161682082340121 0.015058752708137 0.0166837595403194 0.0167696224525571 0.0157911884598434 0.0158619082532823 0.0221850319765508 0.02355703022331 0.0212844861671329 0.0186186732724309 0.018381555005908 0.01917276494205 0.0210733322426677 0.0225730687379837 0.0266353368759155 0.034492651373148 0.035103914886713 0.0335526362061501 0.0296258414164186 0.0262849366292357 0.0265099085867405 0.0303945638239384 0.0318620998412371 0.0295710144564509 0.0260271167382598 0.023910322599113 0.0225061668083072 0.02273367960006 0.0225541507825255 0.0225947653874755 0.0237824371084571 0.0259502088651061 0.0289394527673721 0.0327742202207446 0.0366666562855244 0.0397645361721516 0.0417249150574207
0.0143189267255366 0.0105873934924603 0.0102606125175953 0.0099584873765707 0.0112026664428413 0.0132334125228226 0.0149991693906486 0.0165328602306545 0.0194810664281249 0.0243434431031346 0.0281160332262516 0.0278352642431855 0.0238798359408975 0.0208718631416559 0.0185919879004359 0.0168514713644981 0.0159790966659784 0.0190404240041971 0.0200422434136271 0.0235767308622599 0.0292796725407243 0.0349484857171774 0.0348679509013891 0.0322640838101506 0.0281120035797358 0.0245322151109576 0.0239095257595181 0.0289956333115697 0.0286216432228684 0.0273713693022728 0.0266465278342366 0.0265876211225986 0.0243863232433796 0.0233982592821121 0.022676576860249 0.0227100731804967 0.0239415338262916 0.0253997629508376 0.0273872397840023 0.0312829576432705 0.0355274207890034 0.0383666232228279 0.0401287451386452
0.0224589070305228 0.010615698248148 0.00982251837849617 0.0101288381032646 0.0107845147140324 0.011133692227304 0.0112056569196284 0.0142589532770216 0.0154832652769983 0.0150321014225483 0.0157365072518587 0.019435016065836 0.0207112528383732 0.0171087063848972 0.0148920589126647 0.0153301834128797 0.0175002405419946 0.0154015624895692 0.0163255540654063 0.0179208070039749 0.0196757491678 0.02144307307899 0.0231101881712675 0.0259781714528799 0.0281779794022441 0.0276278732344508 0.0245731139555573 0.0301900187507272 0.0301013223826885 0.0292496271431446 0.0287544745951891 0.0284103646874428 0.0253284975886345 0.0233821418136358 0.0210637217387557 0.0197696015238762 0.0207964459434152 0.0223799163475633 0.0260915163904429 0.0306764589622617 0.0340983118861914 0.035370558872819 0.0391502115875483
0.0234744342043996 0.0131363844964653 0.00710750469006598 0.00648597618564963 0.00763524300418794 0.0100125195458531 0.0131721051409841 0.0144692899659276 0.0171853150241077 0.0187196293845773 0.0188154138624668 0.0182322537526488 0.0199885150417686 0.0178975287824869 0.0175227597355843 0.0179086674004793 0.0173333449289203 0.0170156178995967 0.0174886181950569 0.0165044153109193 0.0155460191890597 0.0164115650579333 0.0187524763867259 0.0213966453447938 0.0233605932444334 0.0247854512184858 0.0264245960861444 0.0307883266359568 0.0286294221878052 0.0270119458436966 0.0259840643033385 0.0242216905578971 0.020751897059381 0.0190910946577787 0.0182876726612449 0.0189468167722225 0.0214883936569095 0.0243364004418254 0.0283476514741778 0.0317791430279613 0.0347788106650114 0.0378475077450275 0.0412157960236072
0.0193414829671383 0.0152240975294262 0.00812743627466261 0.0067398261744529 0.00731494277715683 0.00896871909499168 0.0108206973411143 0.00950576150789857 0.0145808361470699 0.0177521547302604 0.0190148374065757 0.0197722943499684 0.019544287212193 0.0186618508771062 0.0170936193317175 0.0166335949674249 0.0182607783004642 0.0174231944605708 0.0193442111834884 0.0183346578851342 0.0163235129788518 0.0160347264260054 0.0162150930613279 0.0223226856440306 0.0262073166668415 0.0284291474148631 0.030262772552669 0.0272903380915523 0.0257801758125424 0.0238880319520831 0.0219871329143643 0.0204440655186772 0.0173718200996518 0.0168375140056014 0.0174187859520316 0.0188711287453771 0.0212783634662628 0.0254784554243088 0.0301384041085839 0.0338503252714872 0.0369277581572533 0.0397849883884191 0.0414071138948202
0.0149810710921884 0.0109556645620614 0.00648355227895081 0.00670409286394715 0.00721320230513811 0.00818880866281688 0.0102062582038343 0.0114014751277864 0.0132632379420102 0.0162582197226584 0.0192308092489839 0.0209900911897421 0.0217834498733282 0.0259371040388942 0.0224754400551319 0.0177805561572313 0.0189486902207136 0.0188779931515455 0.0196252452209592 0.0193712692707777 0.0188738292083144 0.0193970330059528 0.022078613191843 0.0217314686626196 0.021619189530611 0.0227157758548856 0.0245161440223455 0.0218123372644186 0.0196274830028415 0.0191764878109097 0.0196508754044771 0.0197396524250507 0.0179510839283466 0.0176680220291018 0.0182008845731616 0.0198993233963847 0.0230648659169674 0.0271077089011669 0.0310036743059754 0.0351866669952869 0.0389727100729942 0.0411922700703144 0.0392335958778858
0.00963953314349055 0.00877440720796585 0.00649911165237427 0.00661758463829756 0.00706477742642164 0.00855261646211147 0.0111901779659092 0.00964219393208623 0.0106496508233249 0.0145827238447964 0.0197268100455403 0.0234486736357212 0.0210103638470173 0.0246273938566446 0.0238524982705712 0.0202967928722501 0.0177862616255879 0.0182359116151929 0.0187176493927836 0.0202961023896933 0.0216850908473134 0.0218067985028029 0.0229128789156675 0.0220032216981053 0.021951787173748 0.0213856356218457 0.0188633007928729 0.0166760114952922 0.0175980484113097 0.0182810798287392 0.0190132319927216 0.02030662689358 0.0201732808724046 0.0197964614257216 0.0204326706007123 0.0224399713799357 0.0256481185555458 0.0286007955670357 0.032591338455677 0.0364600867033005 0.0392567783594131 0.0403163883835077 0.0398333255201578
0.00939337620511651 0.00874802172183991 0.0089260071516037 0.0088044535368681 0.00800545793026686 0.0073719210922718 0.00775056621059775 0.00884157782420516 0.00963277332484722 0.0120966373942792 0.0158792681992054 0.0201430503278971 0.0243977759033442 0.020099431835115 0.0239147301763296 0.0275591298937798 0.0221024023368955 0.0202801676467061 0.0205244269222021 0.0216872040182352 0.0231157483533025 0.0240769069641829 0.0230288784950972 0.020463908649981 0.0204081637784839 0.0200018340721726 0.0168464915826917 0.01761973220855 0.0184127483516932 0.0197187690064311 0.0212599596008658 0.0223102550953627 0.0207518916577101 0.0211748924106359 0.022454590536654 0.0242575088515878 0.026411796361208 0.0289369501173496 0.0328299107030034 0.0366919748485088 0.0395767822861671 0.0409077025949955 0.0411786593496799
0.010423647146672 0.0107996148057282 0.0113282491452992 0.0111122355796397 0.0103510241024196 0.00932716652750969 0.00829636584967375 0.00720943044871092 0.00812858808785677 0.00984529731795192 0.0119817468337715 0.0144363517872989 0.0177978429012001 0.0201220516115427 0.0222854996100068 0.0245728941634297 0.0269234575331211 0.0281821168959141 0.0300705887377262 0.0292411101981997 0.0272767806425691 0.0266804397106171 0.0292444825172424 0.0249169772490859 0.0219964170828462 0.0204447899013758 0.0190161488950253 0.0192176900804043 0.0196383344009519 0.0200959537178278 0.0204745166003704 0.0206378711387515 0.0202568141743541 0.0216975873336196 0.0238540442660451 0.0260850666090846 0.0279867494478822 0.0299010822549462 0.0332547225058079 0.0375818703323603 0.0414418388158083 0.0435923345386982 0.0446021921932697
-9999 0.0109918209724128 0.0130790780298412 0.0140201908536255 0.0118490154854953 0.00961682880297303 0.00980942356400192 0.0070474139880389 0.00732252169400454 0.00869263825006783 0.00975462878122926 0.00978516014292836 0.0108182256110013 0.0131101819686592 0.0159047562628984 0.0192490249872208 0.0232209892943501 0.0274331556633115 0.0306147133931518 0.033613121137023 0.0347478121519089 0.0329344674944878 0.0319767937064171 0.0229713227599859 0.0198507830500603 0.0212109070271254 0.0225802049040794 0.0209816262125969 0.0199167178943753 0.0199106587097049 0.0199748426675797 0.0193241540342569 0.0197281274944544 0.0212188521400094 0.0236645275726914 0.026996198669076 0.0307523969560862 0.0327415738254786 0.0357530746608972 0.0405580438673496 0.0453969810158014 0.0483580697327852 0.0493098814040423
-9999 -9999 0.0109898059628904 0.0122399658896029 0.0118278185836971 0.0102968911640346 0.00862708403728902 0.00681914067827165 0.0066416653804481 0.00733461719937623 0.00816372465342283 0.00886576725170016 0.0115523952059448 0.0122197221033275 0.0136397480964661 0.0162839703261852 0.0196906324476004 0.0214402791112661 0.023436644487083 0.0254456894472241 0.0296370154246688 0.035347468033433 0.0260739002376795 0.023913012444973 0.0205160574987531 0.0200584644451737 0.0255019357427955 0.0221951520070434 0.0204751035198569 0.0198875544592738 0.0196461874991655 0.0192995052784681 0.020517585799098 0.0222777569666505 0.0247322907671332 0.0279833847656846 0.0317590683698654 0.0342321246862411 0.0372266303747892 0.0413129031658173 0.0455398667603731 0.0488594256341457 0.0513066790997982
-9999 -9999 -9999 0.0121350477449596 0.0121480850502849 0.0102791865821928 0.00715060140937567 0.0067569000646472 0.00709133269265294 0.00787459989078343 0.00839880984276533 0.00858136108145118 0.0118083438836038 0.011434346716851 0.0124689121730626 0.015364954713732 0.0190061222761869 0.019606850668788 0.0193696079775691 0.0207518963143229 0.0233052929863334 0.0253850115463138 0.0226607410237193 0.0198329016566277 0.0181995397433639 0.0188693510368466 0.0216274857521057 0.020598441362381 0.0194390522316098 0.0190695198252797 0.0190992057323456 0.0193294612690806 0.0219654990360141 0.024008104391396 0.0266881519928575 0.0297303883358836 0.0327254265546799 0.0362200707197189 0.0382071416825056 0.0402281191200018 0.0426026474684477 0.0455090831965208 0.0497590284794569
-9999 -9999 -9999 0.00962035870179534 0.0114073846489191 0.0110081653576344 0.00712862717919052 0.00696351970545948 0.00821311566978693 0.00897979317232966 0.00903108306229115 0.00880019953474402 0.0101451582275331 0.0118806002661586 0.0138907637447119 0.0163945419713855 0.0191873047500849 0.0197766873985529 0.0217505075037479 0.0221828650683165 0.0220779728144407 0.0224582023918629 0.0203275240957737 0.019005348533392 0.0175084853544831 0.0170576736330986 0.0184633884578943 0.018629539385438 0.0186199754476547 0.018385767005384 0.0181703647598624 0.0187186425551772 0.0229964783415198 0.0258182952180505 0.0290817394852638 0.0324138019233942 0.0352390792220831 0.038263725861907 0.0389484517276287 0.0395919196307659 0.0405598767101765 0.0419966224581003 0.0449802968651056
-9999 -9999 -9999 -9999 0.00937790283933282 0.00956837278790772 0.00760751282796264 0.00710959946736693 0.00881741023622453 0.00935346446931362 0.0091182610951364 0.00928512709215283 0.0108564642257988 0.0139701658859849 0.0168414921499789 0.0190114665776491 0.0202074430882931 0.0195288799703121 0.0200187582522631 0.0218021329492331 0.0229904741048813 0.0219718229025602 0.0203323166817427 0.0189463978633285 0.0177773851901293 0.0178714476525784 0.0197471851482987 0.0206235269084573 0.0203391095623374 0.0195737723261118 0.0195041581988335 0.0210358077660203 0.0234538534656167 0.0287147168070078 0.0322473980486393 0.0345073331147432 0.0366305526345968 0.0377053763717413 0.0380088232457638 0.0395239591598511 0.040936242416501 0.0413995247334242 0.0456729482859373
-9999 -9999 -9999 -9999 -9999 0.00869965483434498 0.0109949827659875 0.00709463995881379 0.00790517362765968 0.00889075268059969 -9999 0.00966359125450253 0.0114621025510132 0.0141452015377581 0.0172292040660977 0.0197271062061191 0.0207381376996636 0.0201006496325135 0.0199427925050259 0.0217135865241289 0.0233159260824323 0.0229325588792562 0.0236354734748602 0.020970930531621 0.0197317395359278 0.0200854549184442 0.02127401009202 0.023067457228899 0.0238168491050601 0.0233526108786464 0.0226446654647589 0.0228332225233316 0.0246891919523478 0.0301221596077085 0.0335481595247984 0.0358473360538483 0.0386468697339296 0.040469403937459 0.041241842135787 0.0428864527493715 0.0447054784744978 0.0459318559616804 0.0481301557272673
-9999 -9999 -9999 -9999 -9999 0.00729422774165869 0.00876113972626627 0.00754101141355932 0.007217085827142 0.00790059450082481 -9999 0.0104184398427606 0.0119791621342301 0.0142418279312551 0.0170451696030796 0.0196564603596926 0.0211824743077159 0.0204349322244525 0.022516879811883 0.0265786470845342 0.0293297959491611 0.0282330486923456 0.0265208248049021 0.0239624038338661 0.0221999445930123 0.021769567579031 0.0227079179137945 0.0241043295711279 0.0250537887215614 0.0247663352638483 0.0250823564827442 0.0275133835151792 0.0294974775984883 0.0314442280679941 0.0339377298951149 0.0367883667349815 0.039503488317132 0.0409680310636759 0.0425296925008297 0.0446478612720966 0.0474800620228052 0.0507707294076681 0.0527387227863073
-9999 -9999 -9999 -9999 -9999 -9999 0.00779569055885077 0.00785338785499334 0.00638170503079891 0.00651172734797001 0.00807434376329184 -9999 0.0130081518553197 0.0162289842963219 0.0193665139377117 0.0218010812997818 0.0228566192090511 0.0213850997388363 0.0236682765185833 0.02934361808002 0.0349415387958288 0.0366811003535986 0.0323058482259512 0.0299298908561468 0.0280501889064908 0.0258897988125682 0.0234478143975139 0.0237838579341769 0.0242306388914585 0.0247211074456573 0.0255611103028059 0.0269210306927562 0.0280375493690372 0.0319210002198815 0.0355061739683151 0.0382311895489693 0.0401057653129101 0.0412075690925121 0.0438547603785992 0.0475417505949736 0.052474395558238 0.0578033640980721 0.0571071639657021
-9999 -9999 -9999 -9999 -9999 -9999 -9999 0.00751709747128189 0.00708167860284448 0.00644109304994345 0.00667221494950354 0.00874079866334796 0.0125674101524055 0.0155382516793907 0.0186475301161408 0.0205848237499595 0.0201781580224633 0.0188617611303926 0.021240852586925 0.0292828269302845 0.0391809452325106 0.0457240369170904 0.0430716212838888 0.037831224501133 0.0339036304503679 0.0297304410487413 0.0242752345278859 0.0244887875393033 0.0237212769687176 0.0240249196067452 0.024876344203949 0.0254650546237826 0.0263031123206019 0.0317172953858972 0.0344304405152798 0.0347675412893295 0.0349310725927353 0.0381167441606522 0.0427353538572788 0.0478531643748283 0.0520770013332367 0.0538113627582788 0.0506105545908213
-9999 -9999 -9999 -9999 -9999 -9999 -9999 -9999 0.00695986351929605 0.00671477010473609 0.00665001221932471 0.00768843460828066 0.0116819815710187 0.015303308237344 0.0183152183890343 0.019907589815557 0.0197684230282903 0.0201760785654187 0.0241916922852397 0.0312266144901514 0.0402494117617607 0.0484614972025156 0.0453339252620935 0.0392308909446001 0.0352856777608395 0.0312031600624323 0.0252091815695167 0.0255170738324523 0.0257569402456284 0.0252403886988759 0.0241035981103778 0.0234939623624086 0.0285836327821016 0.0364155573770404 0.0364085081964731 0.0333524573594332 0.0338212788105011 0.0369208216667175 0.039671279117465 0.0424398388713598 0.044768525287509 0.0462081480771303 0.0470319826155901
-9999 -9999 -9999 -9999 -9999 -9999 -9999 -9999 -9999 0.0066269023809582 0.00677008633501828 0.00746792899444699 0.0107194644398987 0.0147929622791708 0.0178536567837 0.0193297918885946 0.0195282442495227 0.0213578579947352 0.0275411482900381 0.0363208372145891 0.0464391831308603 0.0548346750438213 0.0493736378848553 0.0416710112243891 0.0355198364704847 0.0305453395470977 0.0261935006827116 0.0255741130560637 0.0251519303768873 0.0259828679263592 0.0266193704679608 0.0266189608722925 0.0330032113939524 0.0351393699645996 0.035144941881299 0.0341885395348072 0.0334660541266203 0.0349380057305098 0.0355456758290529 0.0372989028692245 0.0403596162796021 0.0442376345396042 0.0474659591913223
-9999 -9999 -9999 -9999 -9999 -9999 -9999 -9999 -9999 0.00612709880806506 0.00643223244696856 0.00733781382441521 0.00929513797163963 0.0127028412185609 -9999 0.0163196949288249 0.0171368127688766 0.0206945588812232 0.0268038004636765 0.0357902524992824 0.0479442168027163 0.0602524720132351 0.054275431483984 0.0439671002328396 0.0360413920134306 0.03126135841012 0.0287693670019507 0.0266037857159972 0.0251414850354195 0.0248653665184975 0.0250911200419068 0.0253873148933053 0.0279214197769761 0.0353774627670646 0.0349367242306471 0.0322109531611204 0.0338330786675215 0.0323497842997313 0.0330022718757391 0.0362472031265497 0.0414246648550034 0.0471633225679398 0.0502954870462418
-9999 -9999 -9999 -9999 -9999 -9999 -9999 -9999 0.00606180750764906 0.00587581563740969 0.006288320152089 0.00744675919413567 0.00864129438996315 0.0103252961300313 0.0122502655722201 -9999 0.0151622482575476 0.0173977584578097 0.023295746743679 0.0332442903891206 0.0458530455827713 0.0573230762034655 0.0544776428490877 0.046247098967433 0.0393958110362291 0.0346717406064272 0.0314002418890595 0.0285191098228097 0.0272316547110677 0.0270294947549701 0.0261836292222142 0.0240237409248948 0.0261789808049798 0.0340959148481488 0.0360763017088175 0.0333595326170325 0.0299933116883039 0.0295635562390089 0.0312251722440124 0.0346516892313957 0.0393117111176252 0.044480949640274 0.0490867495536804
-9999 -9999 -9999 -9999 -9999 -9999 -9999 -9999 -9999 0.00576719990931451 0.00612422139383853 0.00676974477246404 0.00928617166355252 0.00835641967132688 0.00968373101204634 0.0119918448850513 -9999 -9999 0.0217632003128529 0.0290453676134348 0.0393813639879227 0.0522117599844933 0.0570740267634392 0.0585429258644581 0.0496893152594566 0.0394820887595415 0.0364728847518563 0.0307778233662248 0.0286154044792056 0.0260835606604815 0.0231291035190225 0.0214107340201736 0.0271568497642875 0.0288050720468164 0.0300743971019983 0.0308511914685369 0.0305902820080519 0.0302572499960661 0.0302056843414903 0.0312699051573873 0.0346156191080809 0.0405766017735004 0.045756084471941
-9999 -9999 -9999 -9999 -9999 -9999 -9999 -9999 -9999 -9999 0.0057550813537091 0.00584984039887786 0.00685938140377402 0.00840332685038447 0.00969315925613046 0.0109768306836486 -9999 -9999 0.0212311200797558 0.0267468243837357 0.0359330205246806 0.0511100180447102 0.0676010437309742 0.0750272288918495 0.0688284058123827 0.0552821584045887 0.042597471922636 0.0353534452617168 0.0289876356720924 0.0239769872277975 0.0213685788214207 0.0213102582842112 0.0196843300014734 0.0244114343076944 0.02997693605721 0.0329881098121405 0.0318132519721985 0.0306524157524109 0.028882646933198 0.0291615538299084 0.0319823432713747 0.0369745943695307 0.0424614433199167
-9999 -9999 -9999 -9999 -9999 -9999 -9999 -9999 -9999 -9999 -9999 -9999 0.0060479836538434 0.00892151719890535 0.0102369012311101 0.0108188138343394 0.0123733931221068 -9999 -9999 0.0268540568649769 0.0345411792397499 0.0461868263781071 0.0669595755636692 0.0832854919135571 0.0817600302398205 0.0666238151490688 0.0470995537936687 0.0351382784545422 0.0301793863996863 0.0256011309102178 0.0214921932667494 0.0190442360937595 0.0184098400175571 0.0217711728066206 0.0265492461621761 0.0299219459295273 0.030243581160903 0.031525244936347 0.0298233767971396 0.0299656232818961 0.0323732148855925 0.0366114772856235 0.0431277431547642
-9999 -9999 -9999 -9999 -9999 -9999 -9999 -9999 -9999 -9999 -9999 -9999 -9999 0.00872306181117892 0.0106091368943453 0.011956933978945 0.0117996389977634 0.0149606215767562 -9999 -9999 0.0273682728409767 0.0349010027945042 0.0523146070539951 0.0745974842458963 0.0799055658280849 0.0697441376745701 0.051772978156805 0.0359184704720974 0.0300346920266747 0.026266697794199 0.0226966254413128 0.0189650451764464 0.0166335811838508 0.0205166051164269 0.0248772706836462 0.0336015684530139 0.0477778151631355 0.046337665617466 0.0370101917535067 0.0335534047335386 0.035950581356883 0.0409221634268761 0.044600473344326
-9999 -9999 -9999 -9999 -9999 -9999 -9999 -9999 -9999 -9999 -9999 -9999 -9999 0.00870933560654521 0.0101809953339398 0.0114448048174381 0.0116753693670034 0.0128988247364759 -9999 -9999 -9999 -9999 0.0421481957659125 0.0627670139074326 0.0743809975683689 0.0738113015890121 0.0621207118034363 0.0422152519226074 0.0327108705416322 0.02769710496068 0.0244659394025803 0.0216357236728072 0.0218483885750175 0.021941264718771 0.0258372966200113 0.0343162391334772 0.0456796787679195 0.0505091868340969 0.0430492650717497 0.0356319453567266 0.0337367653846741 0.0390062995254993 0.0425915129482746
-9999 -9999 -9999 -9999 -9999 -9999 -9999 -9999 -9999 -9999 -9999 -9999 -9999 0.00753000429831445 0.00863239052705467 0.00999830421060324 0.0111089574173093 0.0114865617826581 -9999 -9999 -9999 -9999 -9999 0.0556520950049162 0.0719769969582558 0.0786406904459 0.06938142105937 0.0507776610553265 0.0393701083958149 0.033848162740469 0.0311817236244679 0.0281656045466661 0.0233905244618654 0.023894264921546 0.0262567214667797 0.0299417987465858 0.0352594774216414 0.0443069826811552 0.0409136209636927 0.0388677716255188 0.0383930988609791 0.0381743457168341 0.0432900901883841
-9999 -9999 -9999 -9999 -9999 -9999 -9999 -9999 -9999 -9999 -9999 -9999 -9999 -9999 0.00881305802613497 0.0100440071895719 0.0110549272969365 0.0116170199587941 0.0145308925770223 -9999 -9999 -9999 -9999 0.0499162033200264 0.0657081007957458 0.0775329329073429 0.0770286332815886 0.0609037976711988 0.044545429199934 0.0377674158662558 0.034940424375236 0.0295426776632667 0.027350408397615 0.0242074592038989 0.0242998171597719 0.0264882320538163 0.0297802176326513 0.0399410303682089 0.0394511513411999 0.0368190072476864 0.0347924489527941 0.0357496667653322 0.0461829859763384
