# Supplementary material for: Automatic variable selection in ecological niche modeling: A case study using Cassin’s Sparrow (Peucaea cassinii)
Source: PLoS One. 2022 Jan 21;17(1):e0257502. doi: 10.1371/journal.pone.0257502 (PMC8782318; doi:10.1371/journal.pone.0257502)
Supplement: S1 File — Compressed file folder containing input data and example scripts used in the study. (ZIP) [file pone.0257502.s002.zip › S2_File-Data-and-Scripts/input/merra/M31.asc]

NCOLS 43 
NROWS 34 
XLLCORNER -118.8125 
YLLCORNER 23.75 
CELLSIZE 0.5 
NODATA_value -9999 
249.915042114258000 249.451861572266 247.729351806641 248.117875671387 246.477844238281 243.318078613281 240.235108947754 239.109022521973 243.189613342285 249.82007598877 255.220056152344 256.400762939453 255.044610595703 253.517720031738 242.004760742188 228.614878845215 223.869013977051 231.796955871582 238.249168395996 241.364784240723 242.325765991211 242.066180419922 236.519573974609 228.274822998047 223.124870300293 222.057075500488 226.986312866211 250.631332397461 259.164561462402 262.684555053711 264.362905883789 266.005358886719 268.901501464844 271.741696166992 274.143844604492 276.253894042969 278.272500610352 280.048452758789 281.413458251953 282.871017456055 284.491156005859 286.192041015625 287.62021484375
256.202795410156 255.897557067871 252.43983001709 245.715827941895 242.113655090332 240.357542419434 238.226739501953 237.054815673828 239.874534606934 245.649963378906 251.919483947754 255.39903717041 250.282740783691 251.072651672363 243.386993408203 235.210841369629 236.944808959961 248.536849975586 251.218663024902 247.66512298584 242.378663635254 238.146575927734 226.775238037109 226.194459533691 223.900482177734 222.052485656738 226.993850708008 251.474685668945 259.825955200195 263.041381835938 264.258157348633 265.43352355957 269.815286254883 273.387033081055 276.265533447266 278.829202270508 281.391787719727 283.577114868164 285.339404296875 286.789001464844 288.200329589844 289.760153198242 291.04010925293
257.376313781738 250.842802429199 242.016496276855 238.565031433105 237.89404296875 238.473623657227 238.82935333252 237.116645812988 238.159963989258 243.033462524414 249.550639343262 254.717224121094 255.308654785156 252.310855102539 240.225212097168 233.912495422363 244.206004333496 243.366612243652 244.258261108398 245.750030517578 245.684986877441 242.030400085449 233.881632995605 228.144915771484 216.635643005371 210.129566955566 219.944323730469 242.814343261719 252.098011779785 256.810661315918 260.088482666016 263.812063598633 268.984841918945 272.716497802734 275.796981811523 278.697894287109 281.725390625 284.61689453125 287.545718383789 290.181747436523 292.330880737305 293.900436401367 295.00651550293
252.244119262695 246.975288391113 238.14624786377 233.023139953613 232.282646179199 234.693397521973 238.117849731445 238.846047973633 239.128671264648 243.539482116699 250.502723693848 256.566593933105 255.899394226074 249.622731018066 241.569664001465 240.900192260742 252.384510803223 255.978053283691 254.621810913086 252.544738769531 248.627694702148 241.52239074707 233.469583129883 214.584281921387 206.947006225586 211.689152526855 224.092216491699 235.263786315918 246.246192932129 254.437393188477 260.234832763672 264.735525512695 268.736917114258 272.801605224609 276.746185302734 280.335247802734 283.434545898437 286.349145507812 289.025790405273 291.667709350586 294.18024597168 296.427984619141 298.326470947266
243.60052947998 244.953173828125 242.156201171875 237.9705078125 238.983932495117 243.61131439209 248.024099731445 246.55442199707 243.737562561035 244.047882080078 247.588346862793 251.533666992188 243.865380859375 233.060862731934 235.713317871094 246.089097595215 254.87342376709 259.747166442871 255.77073059082 249.087181091309 245.311071777344 245.777156066895 231.918843078613 224.441471862793 218.824226379395 219.637164306641 230.618119812012 244.39633026123 256.411061096191 263.478302001953 267.328201293945 270.460614013672 273.237322998047 275.55442199707 278.659545898438 282.08977355957 285.179144287109 288.065423583984 290.710992431641 293.188568115234 295.414373779297 297.399002075195 299.697463989258
234.386483764648 243.172940063477 247.643740844727 246.709034729004 246.986526489258 247.334820556641 246.805699157715 253.199534606934 250.931446838379 249.846618652344 251.035264587402 251.78910369873 239.920170593262 233.248707580566 238.810127258301 249.558389282227 256.122431945801 253.316487121582 247.800071716309 245.964752197266 241.051983642578 226.851109313965 212.015208435059 210.871156311035 217.351470947266 226.295698547363 234.140892028809 245.225914001465 259.974304199219 268.382522583008 271.80495300293 273.787771606445 275.816262817383 279.113375854492 282.130477905273 284.706167602539 287.023837280273 289.456478881836 292.037054443359 294.614883422852 297.098825073242 299.393627929687 301.292651367187
226.271380615234 242.379916381836 249.101620483398 251.100119018555 250.290794372559 250.19695892334 253.784631347656 259.863928222656 258.055044555664 256.047660827637 252.13602142334 244.738632202148 241.655990600586 245.714489746094 252.832397460938 259.901974487305 263.519467163086 257.810946655273 257.760809326172 254.298240661621 243.945124816895 227.583526611328 220.006866455078 219.246885681152 223.305244445801 229.765768432617 235.863342285156 238.306701660156 253.746395874023 263.26513671875 267.049279785156 269.403128051758 274.205545043945 280.342102050781 284.716842651367 287.460122680664 289.490679931641 291.899029541016 294.460311889648 297.319396972656 300.153771972656 302.644778442383 304.95217590332
229.490098571777 242.80185546875 260.39052734375 263.27678527832 262.331939697266 261.966101074219 264.554727172852 268.954214477539 277.110861206055 280.149459838867 275.802160644531 265.170394897461 257.132675170898 257.691445922852 261.290985107422 262.283953857422 258.159655761719 261.313366699219 263.238339233398 260.941070556641 256.121583557129 251.37784576416 248.263282775879 240.17795715332 232.017288208008 229.530723571777 235.061299133301 234.957331848145 246.272445678711 254.926803588867 261.915670776367 270.144909667969 276.443103027344 281.862023925781 286.280242919922 289.954275512695 293.325927734375 297.137451171875 300.077606201172 303.119064331055 305.938745117188 308.048263549805 309.354537963867
248.104754638672 238.97779083252 266.989204406738 278.122250366211 278.973037719727 271.743252563477 262.030532836914 274.113174438477 286.494204711914 282.337783813477 270.930358886719 264.193106079102 258.681558227539 256.165625 255.91975402832 254.738502502441 250.940367126465 252.631639099121 253.603161621094 254.498008728027 255.200810241699 254.954156494141 250.484869384766 245.362408447266 242.119285583496 240.636282348633 240.271696472168 241.009843444824 251.553854370117 257.813018798828 262.912997436523 271.464770507812 277.903149414063 283.336346435547 287.814727783203 291.051013183594 293.190570068359 296.465618896484 300.33056640625 304.608276367188 308.187063598633 310.258120727539 312.228604125977
266.718438720703 248.659121704102 265.629605102539 278.403100585938 283.930618286133 280.473251342773 272.229360961914 288.778604125977 292.871914672852 285.177749633789 272.844561767578 263.470785522461 258.878427124023 256.7279296875 261.458236694336 263.432183837891 255.104754638672 252.548992919922 249.122172546387 249.006546020508 250.841963195801 252.01139831543 249.806198120117 246.472299194336 244.602996826172 242.763989257813 240.704335021973 248.127589416504 257.718391418457 265.293594360352 271.068884277344 276.097229003906 280.619201660156 284.45085144043 288.277969360352 291.947799682617 295.200714111328 298.028839111328 301.157125854492 304.536804199219 308.424060058594 312.597906494141 314.315728759766
281.215805053711 270.056604003906 278.221594238281 280.118072509766 284.095199584961 283.677236938477 274.701916503906 277.934191894531 286.185198974609 282.834930419922 272.515475463867 263.604870605469 259.635729980469 251.753314208984 258.087890625 265.848208618164 261.192092895508 256.419509887695 252.997611999512 250.287773132324 248.312036132812 246.960760498047 245.049920654297 254.619653320313 258.64436340332 256.959199523926 254.171394348145 259.984565734863 268.80280456543 275.60026550293 279.725082397461 281.991497802734 285.279437255859 287.763171386719 289.994689941406 292.540811157227 295.951107788086 300.778964233398 304.960375976563 307.948684692383 310.298239135742 312.63860168457 314.661477661133
280.18547668457 278.457894897461 280.859091186523 282.426794433594 288.276000976562 289.199029541016 279.682565307617 285.365744018555 293.482708740234 289.007934570312 277.927145385742 269.710256958008 268.03489074707 263.488345336914 259.607238769531 259.994659423828 265.430752563477 263.937319946289 260.420193481445 254.578323364258 248.817234802246 246.393104553223 252.135719299316 263.561444091797 263.304901123047 258.880136108398 260.742105102539 267.781484985352 272.751583862305 276.813034057617 279.85380859375 281.788235473633 283.59485168457 286.916995239258 291.016937255859 295.947225952148 301.588119506836 306.444931030273 309.675045776367 312.014099121094 313.899014282227 315.66565246582 317.291897583008
285.926275634766 285.071716308594 279.295837402344 276.452767944336 282.157455444336 291.929446411133 299.236721801758 298.740603637695 303.955569458008 302.963180541992 296.450225830078 287.397708129883 275.812283325195 280.61174621582 271.937545776367 260.8193359375 261.460577392578 262.230889892578 257.917251586914 253.592720031738 249.499331665039 246.472869873047 253.225921630859 266.433283996582 265.768890380859 260.021868896484 261.347793579102 267.925064086914 275.084948730469 278.761734008789 280.589776611328 283.09807434082 286.972512817383 289.868600463867 294.575546264648 300.942086791992 307.725625610352 311.720571899414 314.65705871582 316.533843994141 317.915008544922 319.412936401367 321.150997924805
300.901174926758 295.140481567383 292.468435668945 285.027789306641 284.591156005859 290.686288452148 299.760205078125 307.278369140625 311.82424621582 310.111602783203 304.860501098633 299.997241210938 298.293530273438 297.862435913086 290.928070068359 279.966464233398 269.376412963867 261.576193237305 251.24047088623 247.676597595215 248.619581604004 249.92310333252 251.108833312988 264.512124633789 267.996307373047 265.244805908203 265.01155090332 273.504348754883 280.825936889648 283.53596496582 284.269332885742 286.350845336914 289.820693969727 292.571572875977 296.070068359375 301.463696289062 308.866522216797 314.176141357422 317.635934448242 320.391845703125 322.463134765625 323.76789855957 324.616897583008
-9999 305.366818237305 304.100192260742 291.503726196289 295.680755615234 305.716729736328 307.311587524414 310.208584594727 312.345639038086 309.824066162109 308.110189819336 312.123989868164 314.957949829102 315.743563842773 308.291305541992 297.068511962891 287.419677734375 277.161376953125 267.257049560547 259.600723266602 254.212194824219 252.083212280273 261.695443725586 274.229055786133 276.558486938477 271.621075439453 267.205621337891 276.873052978516 285.055270385742 286.613540649414 285.914074707031 288.106033325195 291.995803833008 295.333016967773 299.593154907227 304.995935058594 311.123861694336 316.010018920898 319.105865478516 321.808471679688 323.989447021484 325.465289306641 327.128521728516
-9999 -9999 308.29094543457 298.052682495117 298.298599243164 308.551202392578 320.941674804688 316.339331054688 316.208737182617 316.059097290039 316.465274047852 317.724755859375 313.8677734375 316.042822265625 312.538009643555 303.943588256836 293.810995483398 286.498910522461 284.156210327148 279.003173828125 269.624475097656 259.950576782227 272.867935180664 276.596255493164 279.507446289062 276.967770385742 267.612850952148 277.613803100586 287.767153930664 290.519393920898 290.051422119141 291.914593505859 295.704730224609 299.123825073242 303.764419555664 308.820736694336 313.215103149414 317.047256469727 320.088171386719 322.940017700195 325.471676635742 327.590625 330.023876953125
-9999 -9999 -9999 301.314907836914 293.032867431641 297.22483215332 318.848736572266 321.659136962891 319.172027587891 316.584503173828 314.805828857422 313.059524536133 306.697830200195 309.235864257813 308.818786621094 302.616903686523 291.782815551758 286.42717590332 287.326931762695 284.811737060547 280.148403930664 277.132345581055 280.548776245117 283.602453613281 284.353042602539 281.516329956055 276.345193481445 280.926077270508 289.207019042969 293.845520019531 295.497946166992 296.609274291992 299.57331237793 303.124642944336 306.955764770508 310.420840454102 313.066339111328 315.616583251953 319.12746887207 322.634201049805 325.814291381836 328.621771240234 331.642083740234
-9999 -9999 -9999 306.165615844727 294.026458740234 289.369338989258 305.879730224609 320.874359130859 319.917584228516 317.280746459961 314.624078369141 311.243795776367 307.220529174805 304.917227172852 301.669723510742 296.351480102539 289.294812011719 285.898425292969 283.310003662109 282.650375366211 283.525482177734 285.209994506836 287.348690795898 288.086083984375 288.047882080078 287.010537719727 285.252691650391 286.080133056641 290.695581054688 296.645874023438 301.02991027832 301.958041381836 302.523739624023 305.588763427734 308.477340698242 311.400442504883 314.820306396484 317.580267333984 320.554962158203 323.180465698242 325.774475097656 328.90104675293 333.463912963867
-9999 -9999 -9999 -9999 301.730560302734 291.891305541992 290.279086303711 315.614559936523 325.246817016602 326.253234863281 322.558959960938 317.28791809082 311.143264770508 304.826495361328 297.592102050781 290.326370239258 284.588201904297 283.657342529297 284.44450378418 283.068313598633 282.595254516602 285.979418945312 288.966137695313 290.332269287109 290.065017700195 288.637619018555 286.926232910156 286.948889160156 291.572109985352 298.941802978516 305.414324951172 307.989947509766 308.379010009766 308.540371704102 309.878570556641 312.781085205078 316.998663330078 320.636895751953 323.451483154297 325.580825805664 327.640972900391 330.41169128418 334.990621948242
-9999 -9999 -9999 -9999 -9999 297.695889282227 279.850741577148 306.678402709961 325.184420776367 332.110641479492 -9999 326.393994140625 317.683642578125 312.206112670898 305.26530456543 296.633901977539 287.999960327148 285.596078491211 288.274203491211 287.753952026367 286.181640625 286.83551940918 287.876119995117 291.530569458008 291.3876953125 289.476480102539 289.019348144531 290.176330566406 289.804327392578 294.272079467773 301.440298461914 307.445388793945 309.210403442383 311.016070556641 312.256134033203 313.800573730469 316.464184570313 319.411059570312 323.38759765625 327.190704345703 330.188760375977 332.563372802734 337.722454833984
-9999 -9999 -9999 -9999 -9999 306.74377746582 293.645050048828 295.595489501953 319.436630249023 331.485244750977 -9999 329.951132202148 321.507943725586 316.021661376953 311.750564575195 306.197491455078 298.458749389648 295.926107788086 295.379370117187 289.977294921875 283.896328735352 282.635214233398 287.060189819336 290.820819091797 291.060241699219 290.083038330078 290.851989746094 294.053894042969 290.680673217773 289.983810424805 292.738650512695 297.89446105957 304.896829223633 313.005572509766 317.156692504883 318.461053466797 319.208251953125 320.457763671875 323.153118896484 326.669281005859 330.92978515625 335.869848632812 341.182641601562
-9999 -9999 -9999 -9999 -9999 -9999 303.830038452148 297.315805053711 313.258074951172 326.343536376953 332.620742797852 -9999 322.291571044922 313.452038574219 309.456130981445 308.545614624023 307.784579467773 304.863217163086 305.071496582031 295.367599487305 281.518313598633 273.440158081055 281.607907104492 284.476629638672 286.556259155273 289.036871337891 292.108999633789 294.418984985352 295.830172729492 295.720245361328 297.552243041992 304.39944152832 313.948245239258 321.773025512695 325.208068847656 325.305053710938 324.045693969727 323.231802368164 325.543728637695 328.841430664062 333.432131958008 339.528823852539 344.857070922852
-9999 -9999 -9999 -9999 -9999 -9999 -9999 304.473718261719 303.715914916992 313.206985473633 325.868170166016 332.743499755859 328.074554443359 323.941204833984 321.161239624023 320.80862121582 322.250131225586 316.869589233398 316.981253051758 306.492858886719 288.004211425781 270.163952636719 270.506091308594 273.209747314453 279.840942382812 288.254989624023 295.387295532227 297.878726196289 301.855136108398 304.157272338867 306.425946044922 310.088723754883 310.69573059082 317.48671875 326.503143310547 333.407437133789 335.153469848633 334.82727355957 337.078909301758 339.650650024414 342.569915771484 346.117840576172 349.674822998047
-9999 -9999 -9999 -9999 -9999 -9999 -9999 -9999 308.431219482422 307.717315673828 315.575036621094 329.211669921875 331.931396484375 332.641421508789 332.143508911133 330.643862915039 328.154788208008 323.980740356445 321.41535949707 311.183486938477 293.802966308594 274.434652709961 269.278573608398 268.538488769531 275.592910766602 287.512316894531 298.958288574219 300.477624511719 298.435821533203 300.641860961914 307.298846435547 313.852108764648 301.047640991211 304.391836547852 319.368957519531 335.143521118164 342.199691772461 344.205429077148 345.885989379883 347.425750732422 349.084320068359 351.054800415039 353.162149047852
-9999 -9999 -9999 -9999 -9999 -9999 -9999 -9999 -9999 311.619537353516 311.610397338867 321.819583129883 333.50930480957 337.859857177734 336.732376098633 333.301766967773 330.933966064453 331.868585205078 324.828549194336 310.350616455078 291.745669555664 274.139105224609 267.579095458984 268.886758422852 277.113342285156 288.575811767578 298.314645385742 298.800802612305 295.124813842773 294.975860595703 299.910116577148 306.985305786133 298.594314575195 309.621038818359 324.467834472656 336.811212158203 343.510327148438 347.228930664062 349.477679443359 351.391845703125 353.141976928711 354.862246704102 357.415005493164
-9999 -9999 -9999 -9999 -9999 -9999 -9999 -9999 -9999 314.179168701172 313.441732788086 317.603887939453 332.434014892578 339.641772460937 -9999 341.117962646484 340.393991088867 338.895529174805 332.801245117187 320.040222167969 300.27399597168 276.666394042969 265.825183105469 270.349258422852 280.441436767578 290.894479370117 297.759161376953 298.906671142578 296.385440063477 296.490600585938 299.655709838867 303.577105712891 299.146588134766 310.113442993164 326.569961547852 339.140533447266 342.273452758789 347.709121704102 350.446090698242 351.999282836914 353.800939941406 356.920623779297 360.779998779297
-9999 -9999 -9999 -9999 -9999 -9999 -9999 -9999 315.252416992187 314.991561889648 315.778463745117 316.278997802734 324.639642333984 337.45729675293 344.575286865234 -9999 343.373071289063 340.715063476562 341.187829589844 332.656494140625 314.476150512695 290.680801391602 273.992691040039 272.730429077148 280.517242431641 290.406289672852 296.348986816406 298.058850097656 296.122338867188 296.73356628418 300.625073242188 305.232382202148 298.060922241211 308.659802246094 326.833999633789 342.053973388672 347.011047363281 349.850646972656 351.284649658203 352.316055297852 354.710818481445 359.491540527344 363.655554199219
-9999 -9999 -9999 -9999 -9999 -9999 -9999 -9999 -9999 320.574432373047 320.073425292969 318.640710449219 314.192663574219 332.864825439453 345.123977661133 349.233618164063 -9999 -9999 348.762963867187 343.444244384766 331.141735839844 312.036944580078 289.603009033203 276.144317626953 277.248870849609 284.502865600586 288.985025024414 295.288320922852 298.408847045898 302.927505493164 306.387045288086 305.574645996094 300.184753417969 313.5830078125 326.168487548828 334.797497558594 340.780474853516 349.922467041016 354.49775390625 356.117782592773 357.922253417969 362.355520629883 366.918435668945
-9999 -9999 -9999 -9999 -9999 -9999 -9999 -9999 -9999 -9999 326.457141113281 325.875942993164 320.508242797852 324.029034423828 336.754470825195 348.881051635742 -9999 -9999 351.58791809082 351.532196044922 345.83127746582 329.146438598633 304.526443481445 281.628826904297 270.662963867188 271.658666992187 280.892663574219 290.043005371094 298.265667724609 304.533126831055 306.439810180664 304.00315246582 309.280081176758 308.446920776367 312.193405151367 321.81565246582 335.244400024414 344.935684204102 353.966317749023 358.587295532227 360.990628051758 364.172821044922 368.472625732422
-9999 -9999 -9999 -9999 -9999 -9999 -9999 -9999 -9999 -9999 -9999 -9999 330.758563232422 323.545861816406 330.769729614258 344.517041015625 352.696148681641 -9999 -9999 354.82373046875 352.084182739258 343.455880737305 321.490621948242 289.992904663086 270.887802124023 268.303106689453 279.079190063477 286.923403930664 291.983190917969 300.499404907227 308.354461669922 310.91298828125 311.088720703125 306.756387329102 308.485900878906 317.908920288086 332.729656982422 342.517840576172 351.800228881836 357.748336791992 361.402874755859 364.560705566406 368.165734863281
-9999 -9999 -9999 -9999 -9999 -9999 -9999 -9999 -9999 -9999 -9999 -9999 -9999 331.916259765625 331.51921081543 338.051696777344 352.297180175781 355.353088378906 -9999 -9999 358.606005859375 357.83991394043 343.774313354492 313.258584594727 287.106475830078 274.255276489258 277.653778076172 286.618377685547 291.037506103516 298.407867431641 306.264227294922 310.251782226562 306.691821289062 301.008041381836 297.757446289062 297.20051574707 301.791122436523 330.144515991211 350.527398681641 358.50390625 360.646646118164 364.575396728516 370.192730712891
-9999 -9999 -9999 -9999 -9999 -9999 -9999 -9999 -9999 -9999 -9999 -9999 -9999 333.268524169922 332.451812744141 336.622235107422 347.785232543945 355.813674926758 -9999 -9999 -9999 -9999 359.282473754883 342.396188354492 314.733657836914 288.002264404297 274.666464233398 282.513803100586 287.706854248047 293.077529907227 297.953088378906 300.770529174805 298.855172729492 293.948773193359 287.31721496582 282.97483215332 286.676840209961 310.897470092773 340.985876464844 355.632522583008 360.505374145508 365.768328857422 373.829510498047
-9999 -9999 -9999 -9999 -9999 -9999 -9999 -9999 -9999 -9999 -9999 -9999 -9999 338.181875610352 336.99723815918 338.406555175781 345.681356811523 354.396127319336 -9999 -9999 -9999 -9999 -9999 358.085290527344 333.599685668945 301.422296142578 275.836672973633 275.68362121582 280.307330322266 283.186828613281 285.728533935547 289.995513916016 293.294097900391 288.723278808594 284.395706176758 283.155493164062 286.999038696289 299.981826782227 330.337445068359 349.403442382812 358.792434692383 366.059274291992 374.969259643555
-9999 -9999 -9999 -9999 -9999 -9999 -9999 -9999 -9999 -9999 -9999 -9999 -9999 -9999 343.810287475586 343.218215942383 341.191891479492 345.182345581055 355.099237060547 -9999 -9999 -9999 -9999 366.752780151367 351.335113525391 322.706469726562 288.583544921875 276.669384765625 282.385833740234 282.61946105957 281.040060424805 284.048077392578 284.309649658203 284.59674987793 283.48405456543 284.617202758789 290.423843383789 292.919326782227 321.192105102539 348.22526550293 364.791412353516 369.2595703125 376.70234375
