# Supplementary material for: Automatic variable selection in ecological niche modeling: A case study using Cassin’s Sparrow (Peucaea cassinii)
Source: PLoS One. 2022 Jan 21;17(1):e0257502. doi: 10.1371/journal.pone.0257502 (PMC8782318; doi:10.1371/journal.pone.0257502)
Supplement: S1 File — Compressed file folder containing input data and example scripts used in the study. (ZIP) [file pone.0257502.s002.zip › S2_File-Data-and-Scripts/input/merra/M30.asc]

NCOLS 43 
NROWS 34 
XLLCORNER -118.8125 
YLLCORNER 23.75 
CELLSIZE 0.5 
NODATA_value -9999 
263.744592285155989 263.376525878906 262.288635253906 262.839233398438 261.834167480469 259.505853271484 256.878219604492 255.06510925293 258.222366333008 263.637969970703 268.306832885742 269.892514038086 269.445956420898 268.047943115234 258.29581451416 246.150025939941 240.108033752441 247.191297912598 253.449475097656 256.354133605957 257.498626708984 258.140336608887 253.14828338623 246.844873046875 241.828979492188 240.210868835449 244.935382080078 264.741436767578 272.400137329102 275.548156738281 276.974087524414 278.526849365234 281.631048583984 284.237036132812 286.654052734375 288.90339050293 290.995446777344 293.118200683594 294.858056640625 296.489547729492 298.186599731445 300.012777709961 301.602304077148
268.116180419922 268.134323120117 265.35026550293 260.060580444336 257.307540893555 256.156596374512 254.747932434082 253.106269836426 254.814910888672 259.565368652344 265.139810180664 268.510220336914 264.781680297852 265.213897705078 258.702621459961 251.296563720703 251.311172485352 260.944351196289 263.842230224609 261.376327514648 257.386831665039 254.488485717773 246.192269897461 243.969165039062 240.896118164062 239.153144836426 243.75379486084 265.219578552246 272.582192993164 275.338226318359 276.382781982422 277.610940551758 281.94866027832 285.273080444336 288.177108764648 290.929397583008 293.664151000977 296.117007446289 298.150201416016 299.801467895508 301.359057617188 303.048257446289 304.497793579102
268.880438232422 263.751971435547 255.874432373047 252.663488769531 251.988090515137 252.540313720703 253.014312744141 251.700714111328 252.421276855469 256.574043273926 262.483010864258 267.627349853516 268.921539306641 266.22802734375 256.209281921387 250.174147033691 256.706292724609 257.445013427734 257.982821655273 259.618225097656 260.240798950195 257.469270324707 250.639448547363 244.48939666748 235.048583984375 229.770211791992 236.70764465332 256.878811645508 265.19817199707 269.457427978516 272.418942260742 275.810308837891 280.782037353516 284.426055908203 287.552978515625 290.574542236328 293.7375 296.82744140625 299.784295654297 302.448791503906 304.673065185547 306.390267944336 307.780477905273
264.078323364258 258.83606262207 251.126370239258 246.534666442871 245.838577270508 248.401884460449 252.397143554687 252.541088867187 252.716661071777 256.349769592285 262.465591430664 268.489929199219 269.080017089844 263.631088256836 256.665466308594 255.671463012695 264.555038452148 268.334945678711 267.294256591797 265.825622558594 263.252404785156 258.291944885254 251.332582092285 235.684774780273 226.448860168457 227.610456848145 238.529072570801 250.01421661377 260.120690917969 267.382141113281 272.516647338867 276.685034179687 280.368432617188 284.244561767578 288.010299682617 291.538256835937 294.795227050781 297.963928222656 300.823303222656 303.549026489258 306.102035522461 308.427548217773 310.549349975586
254.983514404297 256.488653564453 253.927178955078 250.154653930664 251.003219604492 255.198303222656 259.460366821289 258.707266235352 256.451188659668 256.823371887207 260.382913208008 264.84075012207 258.301614379883 248.54400177002 249.824844360352 258.26732635498 266.630252075195 271.371487426758 268.221594238281 262.83024597168 259.498706054688 259.231950378418 248.588529968262 239.358172607422 234.128944396973 235.344346618652 244.166813659668 257.646220397949 268.860699462891 275.098022460938 278.422631835938 281.467684936523 283.962338256836 286.398223876953 289.435913085938 292.774957275391 295.989813232422 299.090936279297 301.941799926758 304.5908203125 306.985296630859 309.150296020508 311.515994262695
245.143969726562 253.859901428223 258.113258361816 257.771658325195 257.976058959961 258.433584594727 258.841073608398 264.362142944336 262.565832519531 261.436737060547 262.197079467773 262.917495727539 253.302871704102 247.298936462402 251.962852478027 261.483206176758 267.725094604492 265.423556518555 261.068865966797 259.790023803711 256.049786376953 244.542590332031 230.967053222656 227.972746276855 232.129432678223 239.525840759277 247.123417663574 257.80814666748 271.697082519531 279.242309570312 282.138323974609 284.076571655273 285.941098022461 289.385687255859 292.466262817383 295.076760864258 297.521160888672 300.158953857422 302.973968505859 305.714248657227 308.271368408203 310.583856201172 312.620428466797
237.993341064453 251.633239746094 258.648132324219 260.826406860352 260.464538574219 260.792904663086 264.459002685547 270.492108154297 269.142721557617 267.972152709961 265.15553894043 258.741864013672 254.986834716797 258.112155151367 264.608734130859 271.010592651367 273.820498657227 269.310269165039 269.554348754883 266.997207641602 258.279592895508 243.805743408203 236.547589111328 234.291621398926 237.225471496582 242.794731140137 247.99571685791 251.198878479004 265.608779907227 274.332183837891 277.838592529297 280.200357055664 284.402334594727 290.483767700195 294.784744262695 297.571411132812 299.925109863281 302.572326660156 305.289376831055 308.163436889648 310.926571655273 313.340731811523 315.635433959961
242.667778015137 252.749238586426 269.12730255127 272.146459960937 271.622695922852 271.388558959961 273.620846557617 278.297579956055 286.126086425781 289.120529174805 285.421267700195 276.157333374023 269.043685913086 268.66672668457 271.525253295898 272.53899230957 269.063558959961 271.598153686523 273.860165405273 272.160903930664 267.853552246094 263.413623046875 261.017041015625 253.428692626953 246.417991638184 243.927972412109 247.331707763672 248.485736083984 259.041859436035 266.728256225586 272.97353515625 280.7357421875 286.439306640625 291.970541381836 296.313919067383 299.820989990234 303.161935424805 306.954244995117 310.083532714844 313.113754272461 315.782965087891 317.776443481445 319.221145629883
260.475567626953 250.115026855469 274.254479980469 285.092971801758 286.522583007812 280.354653930664 271.812097167969 282.723913574219 294.756246948242 291.591644287109 281.409341430664 275.135815429688 270.597827148437 267.49826965332 266.99169921875 265.87958984375 262.155563354492 263.925216674805 264.798165893555 265.308547973633 265.850259399414 266.140969848633 262.66789855957 258.065316772461 254.914489746094 253.189038085938 252.54803314209 254.160569763184 263.58540802002 269.069854736328 273.734506225586 281.766201782227 287.536441040039 292.995132446289 297.443420410156 300.743499755859 303.212564086914 306.499014282227 310.320718383789 314.391052246094 317.819537353516 319.964114379883 321.814724731445
277.912774658203 259.232904052734 273.176947021484 285.333563232422 290.923400878906 288.146215820312 280.877029418945 295.599075317383 300.34206237793 293.878555297852 282.836047363281 274.528076171875 270.317138671875 268.035003662109 271.603378295898 273.026040649414 265.975454711914 263.670205688477 260.831219482422 260.360916137695 261.715734863281 263.164807128906 261.095080566406 258.903930664062 257.354293823242 255.49741973877 253.644331359863 260.014192199707 269.065502929688 275.917984008789 281.025836181641 285.764608764648 290.200570678711 294.158166503906 297.964584350586 301.553802490234 304.834533691406 307.909973144531 311.165753173828 314.618103027344 318.265707397461 321.824865722656 323.682580566406
292.32688293457 279.896908569336 285.017733764648 287.06689453125 291.119781494141 290.985723876953 283.011810302734 286.104339599609 294.024578857422 291.444427490234 282.507531738281 274.742599487305 271.012985229492 264.134759521484 268.800857543945 274.859005737305 271.201608276367 267.25368347168 264.399102783203 261.736694335938 259.639312744141 258.397912597656 256.808264160156 265.310595703125 268.881103515625 267.482431030273 265.280010986328 270.810382080078 278.704513549805 284.943252563477 288.842004394531 290.981350708008 294.153201293945 296.877789306641 299.416732788086 302.24065246582 305.823904418945 310.545510864258 314.642761230469 317.746490478516 320.213470458984 322.482208251953 324.461700439453
291.198123168945 287.800637817383 288.23674621582 289.377447509766 294.977737426758 296.148422241211 287.535827636719 292.631530761719 300.573440551758 297.07698059082 287.480004882813 280.301519775391 278.310357666016 274.835391235352 270.743881225586 269.957846069336 274.37705078125 273.837060546875 270.884262084961 265.616516113281 260.204794311523 257.636422729492 262.859396362305 273.608456420898 273.537887573242 269.408676147461 270.85022277832 277.374417114258 282.211651611328 285.986907958984 288.827758789062 290.959194946289 293.279238891602 296.653918457031 300.731338500977 305.560864257812 310.988619995117 315.693966674805 318.952722167969 321.448150634766 323.499694824219 325.34518737793 327.030270385742
294.769058227539 294.178829956055 288.887057495117 285.962655639648 290.376327514648 298.600433349609 305.219369506836 305.146200561523 310.363064575195 309.947402954102 304.349307250977 296.211889648437 286.043237304687 289.855166625977 282.191711425781 272.093731689453 271.58505859375 272.296044921875 268.155523681641 264.217849731445 260.65224609375 258.017489624023 263.829281616211 275.991296386719 275.586227416992 270.36716003418 271.367346191406 277.745812988281 284.451849365234 288.124923706055 290.185314941406 292.814044189453 296.677471923828 299.61789855957 304.088409423828 310.055807495117 316.501300048828 320.463360595703 323.425643920898 325.543533325195 327.229623413086 328.903973388672 330.622821044922
308.792221069336 303.782876586914 301.911611938477 295.464947509766 293.86897277832 297.833352661133 305.500021362305 312.742135620117 317.485693359375 316.239379882812 311.631378173828 307.453485107422 306.075506591797 305.913641357422 299.661010742188 289.663452148438 279.996575927734 272.483831787109 262.81770324707 259.231399536133 259.827105712891 261.058770751953 262.664190673828 275.047662353516 278.471466064453 275.987225341797 275.356686401367 283.133517456055 289.914074707031 292.54541015625 293.484484863281 295.794631958008 299.397048950195 302.142282104492 305.624359130859 310.828323364258 317.777789306641 322.872174072266 326.320593261719 329.135589599609 331.27907409668 332.688244628906 334.003527832031
-9999 313.124655151367 313.908517456055 303.417825317383 305.445495605469 312.123834228516 312.7025390625 315.2291015625 317.557250976562 315.506149291992 314.128381347656 318.066354370117 320.90260925293 322.034963989258 315.31282043457 305.062097167969 296.422137451172 286.946697998047 277.879641723633 271.002410888672 266.001507568359 263.659722900391 272.961676025391 283.921728515625 285.949920654297 281.65563659668 277.780697631836 286.422274780273 293.799032592773 295.391082763672 295.081527709961 297.426992797852 301.314859008789 304.669073486328 308.939682006836 314.24938659668 320.124169921875 324.780126953125 327.887573242188 330.653381347656 332.917965698242 334.538815307617 336.65817565918
-9999 -9999 318.131042480469 308.900650024414 307.53532409668 314.990454101562 325.441290283203 320.904718017578 320.851217651367 320.92333984375 321.532977294922 322.872073364258 319.442654418945 321.825576782227 318.814819335938 311.032855224609 301.887716674805 295.296334838867 293.292166137695 288.4892578125 280.066372680664 271.769720458984 282.411370849609 286.486633300781 288.89387512207 286.356198120117 278.643145751953 287.283428955078 296.447665405273 299.163696289062 299.067135620117 301.06623840332 304.887161254883 308.365625 312.947280883789 317.899908447266 322.230215454102 325.941079711914 329.037905883789 331.984970092773 334.624600219727 336.875210571289 339.555117797852
-9999 -9999 -9999 313.303588867188 304.00407409668 305.373941040039 323.239022827148 325.870687866211 323.340130615234 320.898468017578 319.392364501953 318.029354858398 312.537631225586 315.013641357422 314.92707824707 309.546752929688 299.741534423828 294.816876220703 295.544213867188 293.516784667969 289.660113525391 287.091577148438 289.945776367187 292.60634765625 293.091491699219 290.633297729492 286.571060180664 290.585098266602 298.045346069336 302.499282836914 304.314019775391 305.51701965332 308.738137817383 312.258157348633 316.078186035156 319.608505249023 322.402593994141 325.224176025391 328.853253173828 332.417541503906 335.576470947266 338.269946289062 341.173413085938
-9999 -9999 -9999 316.715628051758 304.526870727539 298.381353759766 310.900451660156 324.955627441406 323.867385864258 321.400054931641 319.107479858398 316.243618774414 312.831729125977 310.973861694336 308.285446166992 303.654244995117 297.317443847656 294.339416503906 292.26589050293 291.711990356445 292.59118347168 294.429583740234 295.995892333984 296.77705078125 296.534713745117 295.541516113281 294.446087646484 295.015765380859 299.475668334961 305.272247314453 309.498120117188 310.375021362305 311.600534057617 314.67721862793 317.755325317383 320.925881958008 324.442645263672 327.463055419922 330.612771606445 333.398406982422 336.007757568359 338.859243774414 342.784463500977
-9999 -9999 -9999 -9999 310.679977416992 300.294500732422 297.308877563477 319.881948852539 329.093176269531 330.091232299805 326.579803466797 321.76946105957 316.347024536133 310.897906494141 304.630249023438 298.231103515625 293.066809082031 292.377404785156 293.228414916992 292.290145874023 292.097637939453 295.060815429688 297.347875976563 298.701062011719 298.444076538086 297.161883544922 295.848577880859 295.940911865234 300.47756652832 307.551254272461 313.695416259766 316.136120605469 316.811999511719 317.563650512695 319.31706237793 322.430947875977 326.732269287109 330.410003662109 333.394787597656 335.731597900391 337.788870239258 340.161703491211 344.161874389648
-9999 -9999 -9999 -9999 -9999 305.483203125 289.438433837891 311.484234619141 328.993194580078 335.77409362793 -9999 330.412350463867 322.438204956055 317.718200683594 311.711151123047 304.121539306641 296.452935791016 294.431158447266 297.018832397461 296.749740600586 295.374435424805 295.763500976563 296.802172851563 299.952081298828 299.953765869141 298.433065795898 298.062023925781 299.350939941406 299.439700317383 303.768035888672 310.366467285156 315.831045532227 317.751382446289 320.175036621094 321.994888305664 323.986492919922 326.96237487793 330.094479370117 333.915710449219 337.40364074707 340.13671875 342.349884033203 346.708038330078
-9999 -9999 -9999 -9999 -9999 313.380874633789 300.905953979492 301.92555847168 323.859927368164 335.136947631836 -9999 333.896917724609 326.020989990234 321.237747192383 317.647842407227 312.958206176758 306.321374511719 304.145056152344 303.967031860352 299.470489501953 294.039587402344 292.457495117187 296.490014648437 299.637258911133 299.915512084961 299.29326171875 300.204211425781 303.155773925781 300.5375 300.195755004883 302.939767456055 307.988238525391 314.672955322266 322.325085449219 326.588180541992 328.344662475586 329.5154296875 331.13935546875 333.995138549805 337.361373901367 341.202987670898 345.526458740234 350.018157958984
-9999 -9999 -9999 -9999 -9999 -9999 310.052368164062 303.751098632812 318.125314331055 330.318069458008 336.427767944336 -9999 326.837350463867 318.950674438477 315.548263549805 315.081463623047 314.916387939453 312.505792236328 313.119714355469 304.874267578125 292.598468017578 284.972076416016 291.872222900391 294.393759155273 296.645156860352 299.162268066406 301.704864501953 303.813507080078 305.234326171875 305.214248657227 306.98586730957 313.47102355957 322.649368286133 329.993011474609 333.585845947266 334.392977905273 334.108654785156 334.263049316406 336.894488525391 340.165756225586 344.238861083984 349.274472045898 353.694613647461
-9999 -9999 -9999 -9999 -9999 -9999 -9999 310.02707824707 309.579901123047 318.506317138672 330.273696899414 336.809024047852 332.444790649414 328.789102172852 326.417938232422 326.390551757812 328.168316650391 323.521197509766 324.110427856445 315.219879150391 299.047637939453 283.198574829102 282.970034790039 285.281729125977 291.462936401367 299.029052734375 304.883975219727 307.149624633789 310.66296081543 312.718246459961 314.907876586914 318.527700805664 319.137490844727 325.51399230957 334.307662963867 341.436538696289 343.91748046875 344.43896484375 346.893310546875 349.3603515625 351.951382446289 355.013262939453 358.080548095703
-9999 -9999 -9999 -9999 -9999 -9999 -9999 -9999 314.395184326172 313.503341674805 320.861068725586 333.518325805664 336.155166625977 336.980633544922 336.687622070312 335.551638793945 333.665170288086 330.342001342773 328.442288208008 319.494277954102 304.236700439453 287.418432617187 282.525415039062 281.835388183594 288.227737426758 298.737350463867 308.41520690918 309.609664916992 307.834335327148 309.795196533203 315.74323425293 321.758709716797 310.852313232422 314.983056640625 328.846588134766 343.189068603516 350.077102661133 352.288650512695 354.019396972656 355.53630065918 357.1548828125 359.131298828125 361.410205078125
-9999 -9999 -9999 -9999 -9999 -9999 -9999 -9999 -9999 317.502731323242 317.416937255859 326.980508422852 337.762564086914 342.015444946289 341.047134399414 337.941900634766 336.061990356445 337.670950317383 331.872808837891 319.194732666016 302.905047607422 287.745141601563 281.876684570312 282.981546020508 290.17448425293 300.125933837891 308.414916992188 308.527221679688 305.099407958984 305.105270385742 309.553234863281 315.747271728516 309.915142822266 320.014337158203 333.602691650391 345.006341552734 351.188510131836 354.801327514648 357.012200927734 358.876281738281 360.651776123047 362.556945800781 365.377746582031
-9999 -9999 -9999 -9999 -9999 -9999 -9999 -9999 -9999 320.286911010742 319.022457885742 322.874398803711 336.886679077148 343.846109008789 -9999 345.420397949219 344.896536254883 344.03782043457 339.254742431641 328.208694458008 310.987789916992 290.757632446289 281.586270141602 285.160620117187 293.536727905273 302.33505859375 308.122885131836 308.777841186523 306.391104125977 306.388000488281 309.123056030273 312.721667480469 310.147106933594 320.723159790039 335.548324584961 346.896078491211 350.305499267578 355.309552001953 357.882104492187 359.437057495117 361.323788452148 364.529064941406 368.401721191406
-9999 -9999 -9999 -9999 -9999 -9999 -9999 -9999 321.050997924805 320.35774230957 320.9791015625 321.613381958008 329.41106262207 341.698992919922 348.69010925293 -9999 347.68278503418 345.479537963867 346.871331787109 339.901947021484 324.084191894531 303.377410888672 289.555145263672 287.929153442383 294.005996704102 302.061019897461 306.934375 308.180859375 306.304730224609 306.877624511719 310.325238037109 314.32961730957 308.958743286133 319.396829223633 336.02197265625 349.673492431641 354.201959228516 357.061773681641 358.61116027832 359.932281494141 362.449163818359 366.946087646484 371.065325927734
-9999 -9999 -9999 -9999 -9999 -9999 -9999 -9999 -9999 325.791549682617 325.078109741211 323.836251831055 320.263082885742 337.620401000977 349.274154663086 353.457690429687 -9999 -9999 354.061187744141 349.848297119141 339.336166381836 322.704867553711 303.458309936523 292.239215087891 292.214904785156 297.334539794922 301.151528930664 306.173330688477 308.747055053711 312.528564453125 315.289224243164 314.469235229492 311.397189331055 323.504833984375 334.841384887695 342.893948364258 348.809637451172 357.503045654297 361.779071044922 363.448486328125 365.334359741211 369.621835327148 374.366293334961
-9999 -9999 -9999 -9999 -9999 -9999 -9999 -9999 -9999 -9999 331.45256652832 330.740740966797 325.820477294922 329.244607543945 341.506927490234 353.28701171875 -9999 -9999 356.7599609375 357.273178100586 352.786279296875 338.339022827148 317.024105834961 297.515734863281 287.815200805664 287.820126342773 294.56240234375 302.08408203125 308.763809204102 313.874176025391 315.475784301758 313.601998901367 318.192404174805 318.254364013672 322.401382446289 331.638934326172 344.162094116211 353.418807983398 361.556051635742 365.816101074219 368.183114624023 371.31623840332 375.876663208008
-9999 -9999 -9999 -9999 -9999 -9999 -9999 -9999 -9999 -9999 -9999 -9999 335.491784667969 328.857946777344 335.965148925781 349.273043823242 357.335897827148 -9999 -9999 360.388793945312 358.514566040039 351.478125 332.3431640625 304.813244628906 288.46467590332 285.901715087891 293.69670715332 299.829690551758 303.800360107422 310.905746459961 317.519155883789 319.573486328125 319.559326171875 316.099938964844 318.257934570312 327.271957397461 341.064779663086 351.089120483398 359.779193115234 365.227172851562 368.643743896484 371.840545654297 375.838348388672
-9999 -9999 -9999 -9999 -9999 -9999 -9999 -9999 -9999 -9999 -9999 -9999 -9999 336.793566894531 336.742202758789 343.398239135742 357.049923706055 360.300387573242 -9999 -9999 364.488577270508 364.488265991211 352.162460327148 325.322613525391 302.667205810547 291.436233520508 293.629083251953 300.308721923828 303.579791259766 309.769958496094 316.48671875 319.644757080078 315.590411376953 311.104504394531 308.475296020508 308.697918701172 314.551068115234 339.974993896484 358.33942565918 365.714569091797 368.0037109375 372.062557983398 377.980502319336
-9999 -9999 -9999 -9999 -9999 -9999 -9999 -9999 -9999 -9999 -9999 -9999 -9999 338.293716430664 337.647094726562 341.967858886719 352.929302978516 360.883746337891 -9999 -9999 -9999 -9999 365.930523681641 351.287567138672 327.075805664062 303.828369140625 292.419403076172 297.691619873047 301.385610961914 305.684219360352 309.675833129883 311.795883178711 310.207138061523 305.683660888672 300.498413085938 297.962216186523 302.552249145508 324.422634887695 350.598080444336 363.252151489258 367.712399291992 373.141625976562 381.993627929687
-9999 -9999 -9999 -9999 -9999 -9999 -9999 -9999 -9999 -9999 -9999 -9999 -9999 343.373043823242 342.155120849609 343.66591796875 351.020034790039 359.626602172852 -9999 -9999 -9999 -9999 -9999 365.332998657227 344.056411743164 316.054360961914 293.930224609375 292.8 295.773559570312 297.677337646484 299.707623291016 303.394143676758 305.606130981445 301.884674072266 299.15022277832 299.255224609375 303.361917114258 315.195974731445 341.499938964844 358.490783691406 367.138217163086 373.718054199219 383.502770996094
-9999 -9999 -9999 -9999 -9999 -9999 -9999 -9999 -9999 -9999 -9999 -9999 -9999 -9999 349.096633911133 348.428918457031 346.658978271484 350.885394287109 360.62087097168 -9999 -9999 -9999 -9999 373.123693847656 359.816482543945 334.90910949707 305.326345825195 294.783547973633 298.343075561523 297.870910644531 296.275402832031 298.63059387207 299.422171020508 299.037860107422 298.582916259766 300.635061645508 306.382565307617 309.42966003418 334.089147949219 357.528427124023 372.02151184082 376.558642578125 385.622509765625
