# Supplementary material for: Automatic variable selection in ecological niche modeling: A case study using Cassin’s Sparrow (Peucaea cassinii)
Source: PLoS One. 2022 Jan 21;17(1):e0257502. doi: 10.1371/journal.pone.0257502 (PMC8782318; doi:10.1371/journal.pone.0257502)
Supplement: S1 File — Compressed file folder containing input data and example scripts used in the study. (ZIP) [file pone.0257502.s002.zip › S2_File-Data-and-Scripts/input/merra/M24.asc]

NCOLS 43 
NROWS 34 
XLLCORNER -118.8125 
YLLCORNER 23.75 
CELLSIZE 0.5 
NODATA_value -9999 
0.004086307389662 0.00407334389165044 0.00415321560576558 0.00429108329117298 0.00443882332183421 0.00459026354365051 0.00472353808581829 0.00469759441912174 0.0046431003138423 0.0046230040024966 0.00469324812293053 0.00499750962480903 0.00615525608882308 0.00649070963263512 0.00546253030188382 0.00424603628925979 0.00400195438414812 0.00403862465173006 0.00434643574990332 0.00454575615003705 0.00467507201246917 0.0048377551138401 0.0050201527774334 0.00450135665014386 0.00425119185820222 0.00427612462081015 0.00445135603658855 0.00505081969313323 0.00542868496850133 0.00569471856579185 0.00587491630576551 0.00600773482583463 0.00624909377656877 0.00639460007660091 0.00655875611118972 0.00676012863405049 0.00698354239575565 0.00715345325879753 0.00725671676918864 0.00737999705597758 0.00755533832125366 0.00777327534742653 0.00788876940496266
0.00413692058064044 0.00402851803228259 0.00412012143060565 0.00416790237650275 0.00427371030673385 0.00438364967703819 0.00443013929761946 0.00443429187871516 0.004380041686818 0.00445345463231206 0.00461036949418485 0.00475223902612925 0.00476664695888758 0.00517754997126758 0.00495482352562249 0.00449485150165856 0.00435765036381781 0.00441580922342837 0.0045362638309598 0.00459153717383742 0.00461056339554489 0.00462704417295754 0.00453002532012761 0.00434155040420592 0.00421747099608183 0.0042251453269273 0.00443047774024308 0.00502451439388096 0.00534263160079718 0.0055876502301544 0.00579217588528991 0.00596556277014315 0.0061576256994158 0.00638030534610152 0.00660456554032862 0.00684456904418766 0.00710660652257502 0.00731965699233115 0.00752481622621417 0.00772724347189069 0.00793961193412542 0.00815639346837998 0.00827685296535492
0.00423946152441204 0.00396879664622247 0.0039458857383579 0.00399040677584708 0.00406795577146113 0.00418131561018527 0.00431190859526396 0.00430910419672728 0.00436297073028982 0.00447465549223125 0.00462419292889535 0.00476847016252577 0.00478236810304225 0.00460899448953569 0.00432325317524374 0.00419069449417293 0.0043799308128655 0.00443529905751348 0.00456844726577401 0.00475047877989709 0.00489819757640362 0.0049091836437583 0.00462775882333517 0.00434071538038552 0.00404802325647324 0.00397016678471118 0.00430026622489095 0.00494571896269918 0.00530431685037911 0.00552155007608235 0.00569527326151729 0.00590757671743631 0.00619486141949892 0.00645642830058932 0.00668162014335394 0.00690703047439456 0.00716925896704197 0.00745775811374187 0.00772278956137598 0.00798601470887661 0.00822716373950243 0.00842375010251999 0.00857677608728409
0.00427676173858344 0.00392438094131649 0.0038499082904309 0.00382359535433352 0.00386588205583394 0.00398141513578594 0.00414705546572804 0.00424094321206212 0.00430925330147147 0.00442912662401795 0.00459239194169641 0.00476253679953515 0.00486111878417432 0.00464107920415699 0.00441986927762628 0.00437184008769691 0.00456088483333588 0.00469943434000015 0.00483413455076516 0.00500245322473347 0.00506547018885613 0.00488904034718871 0.00450418135151267 0.00405464365612715 0.0040234763873741 0.00426941211335361 0.00455176336690784 0.00484942672774196 0.00520387901924551 0.00547688407823443 0.0056989120785147 0.00593098592944443 0.00620119352824986 0.00648140264675021 0.00676643801853061 0.00705197351053357 0.00733772274106741 0.00764291565865278 0.00789065598510206 0.0081200753338635 0.0083678025752306 0.00863917805254459 0.0087917048484087
0.00447525763884187 0.00394406947307289 0.00382098848931491 0.0037199295591563 0.00373467151075602 0.00389653095044196 0.00416113915853202 0.00421720216982067 0.00424013561569154 0.00434030871838331 0.00449879444204271 0.00461989706382155 0.00437281122431159 0.00424030916765332 0.00432105688378215 0.00451852092519403 0.00470468588173389 0.00482823140919208 0.00488146510906518 0.00487420335412025 0.00486178896389902 0.00484717544168234 0.00452412571758032 0.00449135671369731 0.00439020548947155 0.00438443585298955 0.00465662870556116 0.00499281752854586 0.0053291677031666 0.00557700637727976 0.00578557457774878 0.00601843693293631 0.00625977204181254 0.0065365060698241 0.00685260165482759 0.00718836411833763 0.00751987071707845 0.00783227132633329 0.0080564096570015 0.00830234680324793 0.00857625156641006 0.0088455599732697 0.00899725900962949
0.00444590346887708 0.0039527727290988 0.00384777840226889 0.00375863809604198 0.00378782930783927 0.00393253488000482 0.00414436776190996 0.00429089087992907 0.00433310000225902 0.0044478215277195 0.00460361354053021 0.00470489491708577 0.00455734697170556 0.00448388061486185 0.00450635561719537 0.0046177395619452 0.00477128950878978 0.00478023840114474 0.00484352661296725 0.00511355046182871 0.00514092701487243 0.00456969332881272 0.00403188322670758 0.00412371186539531 0.00435680593363941 0.00461243796162307 0.00484437756240368 0.00500674657523632 0.00531877591274679 0.00558830937370658 0.00580630754120648 0.00600940496660769 0.00626231082715094 0.00651215524412692 0.00684889103285968 0.00723103899508715 0.00759659609757364 0.00792750953696668 0.00817411104217172 0.00846345210447907 0.00882343640550971 0.00920384405180812 0.00928653283044696
0.0041198393329978 0.00394832356832922 0.00382569930516183 0.00380688835866749 0.00387927028350532 0.00404360280372202 0.00427386197261512 0.00442738751880825 0.0045131228864193 0.00465545919723809 0.00474995272234082 0.00469783148728311 0.00464156954549253 0.00464442032389343 0.00472237775102258 0.00482000317424536 0.00487044071778655 0.00482773697003722 0.00500921388156712 0.00503402506001294 0.00489987526088953 0.00466755470260978 0.00428174277767539 0.0044413251336664 0.00457575498148799 0.0047070846427232 0.00490420623682439 0.00487657836638391 0.00520304888486862 0.00548555166460574 0.00570375141687691 0.00593138774856925 0.00631340956315398 0.00657035517506301 0.00694716721773148 0.00737821157090366 0.00774900848045945 0.00802950421348214 0.00826340094208717 0.00855833850800991 0.00894268052652478 0.00935817072167993 0.00942253107205033
0.00414864104241133 0.00409984528087079 0.00396410576067865 0.00394511474296451 0.00406584609299898 0.00424722121097147 0.00440470995381474 0.00454879151657224 0.00479701855219901 0.00502781406976283 0.00516619547270238 0.0051571280695498 0.00496791759505868 0.00485687172040343 0.00496343499980867 0.00499782240949571 0.00475358045659959 0.00484608425758779 0.00510621480643749 0.005296636139974 0.00536427809856832 0.00530736763030291 0.0051554249599576 0.00510353888384998 0.00484417635016143 0.00471495627425611 0.00497288540937006 0.00487013855017722 0.00515394359827042 0.00547827291302383 0.00581267238594592 0.00617379518225789 0.006501614023 0.00675918133929372 0.00707536097615957 0.00744039216078818 0.00780954896472394 0.00811818814836443 0.0084077131934464 0.00871250312775373 0.0090933071449399 0.00951755987480283 0.00948509098961949
0.00441292403265834 0.00419299867935479 0.00407117088325322 0.00416271677240729 0.00436745607294142 0.00446323971264064 0.00436246022582054 0.00473586842417717 0.00526416376233101 0.00536566623486578 0.00526522183790803 0.00526566193439066 0.00518590309657156 0.00506682954728603 0.00511587760411203 0.00506881470791995 0.00474423067644239 0.00481445910409093 0.00502638556063175 0.0052559869363904 0.00543368505313992 0.00551136527210474 0.00547648463398218 0.00516837309114635 0.00505835353396833 0.00509199379011989 0.00510951424948871 0.00499803978018463 0.00537241301499307 0.00569954072125256 0.00598320811986923 0.00631637223996222 0.00668648392893374 0.00690639647655189 0.00715564424172044 0.00744707533158362 0.0077598069794476 0.0080850494094193 0.00842412635684013 0.00879062386229634 0.00918375542387366 0.00954272430390119 0.0095299331471324
0.00472903461195529 0.00412419745698571 0.00410048076882958 0.00431992718949914 0.00461632362566888 0.00472033945843577 0.00454418575391173 0.00494677266106009 0.00604291539639235 0.00600708764977753 0.00547880730591714 0.00537474118173122 0.0053681056946516 0.00529219852760434 0.0054571176879108 0.00544630941003561 0.00495726563967764 0.00492578283883631 0.00498473453335464 0.00512554193846881 0.00526362312957645 0.0053232251200825 0.00534783401526511 0.00514191379770637 0.00503984862007201 0.00501566585153341 0.00500054308213293 0.00509772659279406 0.00550636993721127 0.00590423680841923 0.00622762949205935 0.00648614526726306 0.0067724930588156 0.00700652054511011 0.00727276271209121 0.00754460329189897 0.00780257857404649 0.00817600502632558 0.00861117178574205 0.00899412343278527 0.00931597156450152 0.00958277033641934 0.00974985184147954
0.00509775741957128 0.00450628572143614 0.00441943393088877 0.00453014043159783 0.00473621510900557 0.00484216236509383 0.00474536158144474 0.00486749671399593 0.0051544445566833 0.0053638678509742 0.0054343949072063 0.00539219784550369 0.00547390352003276 0.00527465427294374 0.00533500523306429 0.0054011195898056 0.00518322633579373 0.00500819655135274 0.00502482382580638 0.00509795802645385 0.00514037199318409 0.00510899573564529 0.00512338206171989 0.00522108972072601 0.00529014482162893 0.00536838844418526 0.00550223905593157 0.00563424993306398 0.00597032499499619 0.00629719626158476 0.00651366082020104 0.00661715460009873 0.00694944043643773 0.00714523908682168 0.00744963227771223 0.0077865254599601 0.00807201704010367 0.00851517980918288 0.0089927401393652 0.00936347339302301 0.00964625393971801 0.00988810332491994 0.0100873623974621
0.00511292344890535 0.00482571152970195 0.00474272547289729 0.00471938573755324 0.00482381600886583 0.00492973406799138 0.00492623434402049 0.00497419633902609 0.00518116760067642 0.00536204548552632 0.00547709218226373 0.00554386922158301 0.00569912628270686 0.00547672011889517 0.00543889356777072 0.00546883386559784 0.00536800255067646 0.00523087722249329 0.00519355717115104 0.00518540665507317 0.00514405108988285 0.00505036800168455 0.00508216596208513 0.00533995758742094 0.00544211408123374 0.00549694215878844 0.00566738629713655 0.00588386813178658 0.00607306817546487 0.00625202432274818 0.00645373021252453 0.00669678626582026 0.00691945431753993 0.0071811088360846 0.00753132323734462 0.0079679056070745 0.0084653870202601 0.00896246815100312 0.00942684542387724 0.00979556236416101 0.0100842773914337 0.010310977883637 0.0104000138118863
0.00573516124859452 0.00535947647877038 0.00502446894533932 0.00488311271183193 0.00479687587358057 0.00481346109881997 0.00496413465589285 0.00504602026194334 0.00526556489057839 0.00548169505782425 0.00565478820353746 0.00575530626811087 0.00568833709694445 0.00596461012028158 0.00574650871567428 0.00543054831214249 0.00547783570364118 0.00540568279102445 0.00535555290989578 0.00532460701651871 0.00525732459500432 0.00513307405635715 0.00514623774215579 0.00541536966338754 0.00554907904006541 0.00564676900394261 0.00584302633069456 0.00594555563293397 0.00618004905991256 0.00640675635077059 0.00660890284925699 0.00680854003876448 0.0070906875655055 0.00735239689238369 0.00770365516655147 0.00815614098683 0.00868214434012771 0.00918906321749091 0.00968919228762388 0.0101117668673396 0.010460617300123 0.0107199013233185 0.0106762439012527
0.00920032109133899 0.00763359703123569 0.00637562535703182 0.00566919203847647 0.00519326841458678 0.00497454376891255 0.00503941387869418 0.00515082203783095 0.00537554956972599 0.00553756579756737 0.00565093597397208 0.0057560280431062 0.00581841212697327 0.00600948994979262 0.0061120418831706 0.0060481233522296 0.0058149320539087 0.00559061183594167 0.00543268602341413 0.0054452873300761 0.00545427897013724 0.00530232777819037 0.0051931849680841 0.005452133808285 0.00572842196561396 0.00586431631818414 0.00582774211652577 0.0059750993270427 0.0062728017102927 0.00654250429943204 0.00678008073009551 0.00702302479185164 0.00733200372196734 0.00760140847414732 0.00790468906052411 0.00829513752833009 0.00879242522642016 0.00929733393713832 0.0098246349953115 0.0103374244645238 0.0107915568165481 0.0111078914254904 0.0110200013965368
-9999 0.0111278890632093 0.00921078687533736 0.00691983490251005 0.00617838301695883 0.00631849304772913 0.00623511988669634 0.00552282575517893 0.00554740955121815 0.00562745309434831 0.00568565311841667 0.00575838265940547 0.00583900017663836 0.00603770622983575 0.00632935483008623 0.00652058850973845 0.0064458797685802 0.00621359078213572 0.00599657511338592 0.00578423333354294 0.00560060278512537 0.00548835298977792 0.00555824800394475 0.00585225685499609 0.00592490518465638 0.00580247924663126 0.00567226060666144 0.00598972202278674 0.00637957751750946 0.00666935835033655 0.00690362025052309 0.00716628283262253 0.00750255435705185 0.00785258673131466 0.00819049729034305 0.00855295257642865 0.00898168394342065 0.00948937917128205 0.0100297756493092 0.0105430479161441 0.0109908198006451 0.0113005616702139 0.011185693833977
-9999 -9999 0.0116441662423313 0.00867790309712291 0.00667227292433381 0.006230055866763 0.00691382586956024 0.00590838864445686 0.00587979443371296 0.00593587197363377 0.00596054964698851 0.00597713687457144 0.00591928199864924 0.00607490511611104 0.00613728701137006 0.00626836880110204 0.00658867852762342 0.00656591849401593 0.00644268756732345 0.00633486430160701 0.0060902742203325 0.0056645629927516 0.00577494110912085 0.00607985453680158 0.00604435079731047 0.00582628333941102 0.00573723549023271 0.00610377946868539 0.006539999647066 0.00684398110024631 0.00706714717671275 0.0073141114320606 0.00767516172491014 0.00809906744398177 0.0085121258161962 0.00890367468819022 0.00929540554061532 0.00980056757107377 0.0103121373802423 0.0107546891085804 0.0110952802933753 0.011304762866348 0.0112964904867113
-9999 -9999 -9999 0.00963805746287108 0.00712658232077956 0.00560003416612744 0.00535976006649435 0.0059429285582155 0.00632904302328825 0.00641131773591042 0.0063064853195101 0.00616855225525796 0.00605200692079961 0.00623870356939733 0.00631660548970103 0.00640756417997181 0.00664685596711934 0.00670734536834061 0.00651761326007545 0.00628948537632823 0.0060973362531513 0.00597894941456616 0.00593859744258225 0.00603655381128192 0.00607051653787494 0.00605374220758677 0.0060746633913368 0.00636512166820466 0.00670692040584981 0.0069766603410244 0.00722059267573059 0.00752250216901302 0.00797558836638928 0.00835622539743781 0.00878415768966079 0.0092178170569241 0.00960854133591056 0.0100354201160371 0.0104763961397111 0.0107719199731946 0.0110571675933898 0.0114426549524069 0.0116174470633268
-9999 -9999 -9999 0.0108231090009213 0.00790306203998625 0.00563151580281556 0.00515530137345195 0.00618778569623828 0.0072400210890919 0.00746490294113755 0.0071079661604017 0.0066411959938705 0.00638225032016635 0.00646646535024047 0.00650864490307868 0.00652142898179591 0.0065709073562175 0.00658278395421803 0.00635256399400532 0.00613150210119784 0.00600466607138514 0.00600017188116908 0.00605897186324 0.00615526507608592 0.00626170472241938 0.00637349607422948 0.00649910289794207 0.00669251326471567 0.0069563283585012 0.00723118288442492 0.00751694338396192 0.00784040982834995 0.00830745282582939 0.00860272152349353 0.00901723466813564 0.00951794032007456 0.00999477664008737 0.0103054338134825 0.0106095410883427 0.0108859892934561 0.011208579596132 0.0116240565665066 0.0119643521495163
-9999 -9999 -9999 -9999 0.0095167716499418 0.00672849426046014 0.00539854359813035 0.00765552227385342 0.0136070945300162 0.0141208791173995 0.0111629727296531 0.00854586376808584 0.00705829090438783 0.00675377822481096 0.00661905179731548 0.00653530773706734 0.00653520966880023 0.00653128284029663 0.00636749304831028 0.00620886241085827 0.00613288697786629 0.0061785401776433 0.00630726013332605 0.00638735913671553 0.00645875441841781 0.00657119462266564 0.00675456128083169 0.00694325058721006 0.00716598834842444 0.00742835807614028 0.00775478859432042 0.00815766658633947 0.00859167631715536 0.00885867895558476 0.00925669819116592 0.00976106505841017 0.0102600863203406 0.0105650892481208 0.0107572262175381 0.0110008222982287 0.0113166167400777 0.0116799733601511 0.0120070307515562
-9999 -9999 -9999 -9999 -9999 0.00820383033715189 0.00542840431444347 0.00768664735369384 0.014994537178427 0.0180319873616099 -9999 0.0121254360303283 0.00815743412822485 0.00716587053611875 0.00678808009251952 0.00662512299604714 0.00662849824875593 0.00660978462547064 0.00659642689861357 0.00659869448281825 0.00659188418649137 0.00656466986984014 0.00660455729812384 0.00668940511532128 0.00667415931820869 0.00672329436056316 0.00699395062401891 0.00731852995231748 0.00740807666443288 0.00752944033592939 0.00779533204622567 0.00825193291530013 0.00881508877500892 0.00916155362501741 0.00955675030127168 0.00998132666572928 0.0103556472808123 0.0105932284146547 0.0108085554093122 0.0111669404432178 0.0115391385741532 0.0117918077856302 0.012070282176137
-9999 -9999 -9999 -9999 -9999 0.0100265349727124 0.00643337294459343 0.00631885081529617 0.0125606636051089 0.0170427346602082 -9999 0.0141923261806369 0.00928252916783094 0.00756908361800015 0.00696211797185242 0.00679375706240535 0.00673144115135074 0.00684339283034205 0.00708757657557726 0.00708881812170148 0.00690572750754654 0.00670960200950503 0.00673994673416019 0.0068244899623096 0.00684157921932638 0.00692264935933054 0.00720908474177122 0.00766025688499212 0.00774071305058897 0.00779216922819614 0.0079512438736856 0.00829845303669572 0.00887477109208703 0.00937269506976008 0.00984472362324595 0.0102582420222461 0.0105721256695688 0.0107683106325567 0.0109549546614289 0.0113024939782917 0.0117025235667825 0.0120255624875426 0.0123330881819129
-9999 -9999 -9999 -9999 -9999 -9999 0.00846574427559972 0.00663739936426282 0.0106498748064041 0.0149457599036396 0.0172047972679138 -9999 0.0110565524548292 0.00824603298678994 0.00712446798570454 0.00690361727029085 0.00685122162103653 0.00709255114197731 0.0073951349593699 0.00720060290768743 0.00675585721619427 0.00647133626043797 0.00668648220598698 0.00677002193406224 0.00686910771764815 0.00702956006862223 0.0072823194321245 0.00770571320317686 0.00800510155968368 0.00816109078004956 0.00831238348037005 0.00861335787922144 0.00913710836321115 0.00961397951468825 0.0101403789594769 0.0106062169186771 0.0108976537361741 0.0110684106126428 0.0112779101356864 0.0115909371525049 0.0119967222213745 0.0124371119774878 0.0127235070802271
-9999 -9999 -9999 -9999 -9999 -9999 -9999 0.00874736476689577 0.00839318605139852 0.0103841531090438 0.0135716916061938 0.0160584749653935 0.0136257277801633 0.00977794108912349 0.00785186002030969 0.00746019319631159 0.00750792226754129 0.00759690194390714 0.00777404317632318 0.00750310416333377 0.00701423734426498 0.00666914815083146 0.00664827013388276 0.00670265727676451 0.0069152070209384 0.00717237726785242 0.00737359798513353 0.00769447251223028 0.00805344460532069 0.0083323335275054 0.00858400864526629 0.00886984327808022 0.0091136091388762 0.00946286180987954 0.0103070647455752 0.0111460516229272 0.011461381521076 0.0115311316214502 0.0117828061804175 0.0121281775645912 0.0125216166488826 0.0128936324268579 0.0130288485437632
-9999 -9999 -9999 -9999 -9999 -9999 -9999 -9999 0.0100365474820137 0.00883958768099546 0.0102900338359177 0.0142867205664515 0.014736164920032 0.0119450849480927 0.0095404963940382 0.00825412329286337 0.00801955191418529 0.00804770989343524 0.00814487421885133 0.00784449628554285 0.00738897756673396 0.0070978092495352 0.00691526741720736 0.00708756162784994 0.00718211196362972 0.00729889571666718 0.00755818164907396 0.00765654980204999 0.00779943796806038 0.00808586180210114 0.00850557088851929 0.0089563837274909 0.00903015788644552 0.00923399971798062 0.0100137805566192 0.0109369637444615 0.0114980130456388 0.011752603109926 0.0120908665470779 0.0125027075409889 0.0128695329651237 0.0130985870026052 0.0133197925053537
-9999 -9999 -9999 -9999 -9999 -9999 -9999 -9999 -9999 0.0102588795125484 0.00924015091732144 0.0114884799346328 0.0157805761322379 0.016062163002789 0.0130169726908207 0.00959017500281334 0.00841504670679569 0.00817675925791263 0.00815568761900067 0.00788791780360043 0.00745887374505401 0.00707387863658369 0.00693465596996248 0.00736942952498794 0.00746088731102645 0.00743261561729014 0.00759751163423061 0.00753421895205974 0.00762234940193593 0.00787962856702507 0.00828152112662792 0.00875744046643376 0.00909700887277722 0.00955493049696088 0.0102812857367098 0.0110156638547778 0.0114939216524363 0.0118464190512896 0.0122404356487095 0.0126853380352259 0.0130779541097581 0.0133410538546741 0.0136222275905311
-9999 -9999 -9999 -9999 -9999 -9999 -9999 -9999 -9999 0.0102999066002667 0.00870068725198507 0.00960324294865132 0.0156159777194262 0.018380643427372 -9999 0.014248519949615 0.0111635998822749 0.00931835258379579 0.00898109376430511 0.0085911275818944 0.00799316964112222 0.00734397429041564 0.00688574756495655 0.00752336280420423 0.0077802212908864 0.00774970692582428 0.00776271689683199 0.00767194125801325 0.00774780958890915 0.00801880774088204 0.00839550448581576 0.0087666179984808 0.00906476341187954 0.00962071744725108 0.0104388426989317 0.0111729701049626 0.0115428070537746 0.0119199755601585 0.0122810115106404 0.0126744965091348 0.0131133432500064 0.0136384758166969 0.0144816647283733
-9999 -9999 -9999 -9999 -9999 -9999 -9999 -9999 0.0115335568785667 0.00968464417383075 0.00840794807299972 0.00834791511297226 0.0116899445652962 0.0170606262981892 0.0196917466819286 -9999 0.0160639140754938 0.0112259868532419 0.00980757735669613 0.00922476639971137 0.00871358998119831 0.00798483821563423 0.00732699478976429 0.00774922682903707 0.00803991267457604 0.00814546504989266 0.00820953669026494 0.00814223485067487 0.00808777594938874 0.00828179763630033 0.00856806328520179 0.0087614974938333 0.0089554532431066 0.00956441387534141 0.0105400304310024 0.0114577428437769 0.011916156578809 0.01198661448434 0.0123305454850197 0.0126993600279093 0.0131519575603306 0.0138645595870912 0.0153204365633428
-9999 -9999 -9999 -9999 -9999 -9999 -9999 -9999 -9999 0.0117466482333839 0.00991743598133325 0.00842593386769295 0.00818604454398155 0.012929402384907 0.0177438156679273 0.0203470189124346 -9999 -9999 0.013027732539922 0.0109842619858682 0.00979833584278822 0.00881997076794505 0.0079585905186832 0.00770608223974705 0.00787357008084655 0.00807076618075371 0.00800119321793318 0.00804874133318663 0.00821497710421681 0.00852610683068633 0.00879919053986669 0.00891287829726935 0.00925023462623358 0.00972714349627495 0.0103967133909464 0.0110528348013759 0.0115083361975849 0.0119254711084068 0.0125411956571043 0.0128872245550156 0.0131459447555244 0.0137704623863101 0.0158877043053508
-9999 -9999 -9999 -9999 -9999 -9999 -9999 -9999 -9999 -9999 0.0136388656683266 0.011999483872205 0.00936591001227498 0.00926067065447569 0.0140133886598051 0.0193274594843388 -9999 -9999 0.0171901773661375 0.0136685273610055 0.0109315419569612 0.0095000290311873 0.00853331247344613 0.00778384073637426 0.00742087559774518 0.00742980767972767 0.00769014824181795 0.00785984862595797 0.00809069508686662 0.0084449159912765 0.00876279631629586 0.00895214211195707 0.00946819465607405 0.00947571182623506 0.00984649313613772 0.0105090716853738 0.0111940624192357 0.01168302167207 0.0124665731564164 0.0129153309389949 0.0132269096560776 0.0138268451206386 0.0154075521044433
-9999 -9999 -9999 -9999 -9999 -9999 -9999 -9999 -9999 -9999 -9999 -9999 0.013874501362443 0.0104240152053535 0.0116851814091206 0.0163022615946829 0.0208933923393488 -9999 -9999 0.0147705054841936 0.0115111739374697 0.0102748502977192 0.0091719445772469 0.00812419471330941 0.00740883848629892 0.00725952223874628 0.00769243803806603 0.00786877800710499 0.00790388248860836 0.00818950589746237 0.00863999826833606 0.00918076056987047 0.0103248091414571 0.00950832776725292 0.00934429652988911 0.009807990770787 0.0104246084578335 0.0113159072585404 0.0122410801239312 0.0128689263947308 0.0133238514885306 0.0138316824100912 0.0146121076308191
-9999 -9999 -9999 -9999 -9999 -9999 -9999 -9999 -9999 -9999 -9999 -9999 -9999 0.0122453238815069 0.0112211122177541 0.0142742357216775 0.0199519766494632 0.021061292104423 -9999 -9999 0.0145126132294536 0.0124113592319191 0.0110391597263515 0.0092509807087481 0.00800054240971804 0.0074629838578403 0.00754364775493741 0.00781510295346379 0.00779413878917694 0.00794954225420952 0.0083154421299696 0.00879257554188371 0.00911954501643777 0.00880159297958016 0.008682981133461 0.00885703125968576 0.00935406656935811 0.0107379113323987 0.0120541370473802 0.0128847011364996 0.0134505622088909 0.0142217666842043 0.0161865645088255
-9999 -9999 -9999 -9999 -9999 -9999 -9999 -9999 -9999 -9999 -9999 -9999 -9999 0.0122378660365939 0.0099682523868978 0.0113800887949765 0.0165903547778726 0.0205520505085588 -9999 -9999 -9999 -9999 0.0129873077385128 0.0111716536805034 0.00943162012845278 0.00803292449563742 0.00746680200099945 0.00801867097616196 0.00806144392117858 0.007949432823807 0.00793641423806548 0.00817379988729954 0.00843471027910709 0.00833191322162747 0.00831428403034806 0.00845094304531813 0.00878822198137641 0.00968969380483031 0.011234824359417 0.0124480165541172 0.0135207884013653 0.0150655741803348 0.0185854676179588
-9999 -9999 -9999 -9999 -9999 -9999 -9999 -9999 -9999 -9999 -9999 -9999 -9999 0.014900382515043 0.012185778003186 0.0115422789007425 0.0146289337426424 0.0186681617051363 -9999 -9999 -9999 -9999 -9999 0.013121178932488 0.0104287397116423 0.00860436335206032 0.00753923980519175 0.00760596049949527 0.00780189028009772 0.00778645160607994 0.0077122887596488 0.00779458074830472 0.00804838365875184 0.00809859046712518 0.00823351508006454 0.00853469837456942 0.0090077705681324 0.00954100117087364 0.0108496916480362 0.0121710496023297 0.0135252336040139 0.0153925158083439 0.0197817273437977
-9999 -9999 -9999 -9999 -9999 -9999 -9999 -9999 -9999 -9999 -9999 -9999 -9999 -9999 0.0170896854251623 0.0152217946015298 0.0131088086403906 0.0148615510202944 0.018730528652668 -9999 -9999 -9999 -9999 0.0172326864674687 0.0130277602002025 0.00976768061518669 0.00819930010475218 0.00771494866348803 0.00794694372452795 0.00792341423220932 0.00776068745180964 0.00775219495408237 0.00794229242019355 0.00803861524909735 0.00819767219945788 0.00851997705176473 0.00901576550677419 0.00935429381206632 0.0105680990032852 0.0120562138035893 0.0135803738608956 0.0154311997815967 0.0201930491253734
