# Supplementary material for: Automatic variable selection in ecological niche modeling: A case study using Cassin’s Sparrow (Peucaea cassinii)
Source: PLoS One. 2022 Jan 21;17(1):e0257502. doi: 10.1371/journal.pone.0257502 (PMC8782318; doi:10.1371/journal.pone.0257502)
Supplement: S1 File — Compressed file folder containing input data and example scripts used in the study. (ZIP) [file pone.0257502.s002.zip › S2_File-Data-and-Scripts/input/merra/M18.asc]

NCOLS 43 
NROWS 34 
XLLCORNER -118.8125 
YLLCORNER 23.75 
CELLSIZE 0.5 
NODATA_value -9999 
12.950996208190899 14.0635721206665 17.305913734436 21.1243246078491 25.9015026092529 31.0345558166504 35.169499206543 34.3010971069336 29.2612003326416 22.7906322479248 19.6372577667236 24.0055263519287 36.4814998626709 38.9483043670654 38.3622608184814 35.8617408752441 31.1828468322754 22.2301246643066 21.0962463378906 21.9922361373901 25.1272630691528 31.5398113250732 41.1631420135498 42.8471481323242 44.5983657836914 44.9916744232178 41.364045715332 33.8419326782227 33.1402641296387 34.7182140350342 37.1758758544922 39.6849105834961 41.4271347045898 41.4890533447266 42.0492496490479 44.2192909240723 48.0034233093262 49.4729179382324 49.1077590942383 49.4282627105713 51.5025024414062 55.0466510772705 55.0541980743408
12.7876047134399 12.2745374679565 17.075100517273 20.9776977539063 25.1114721298218 28.3924757003784 29.7573106765747 30.1741640090942 25.8845798492432 22.7145957946777 21.821827507019 23.1907987594604 26.368067741394 28.7639129638672 29.6278352737427 26.879566192627 20.2855358123779 18.9713726043701 20.3082286834717 22.7595100402832 27.2177280426025 34.3376987457275 41.8256351470947 41.8152290344238 41.9529285430908 42.2860748291016 40.9601875305176 34.2759346008301 32.3097549438477 33.419807434082 35.4136779785156 36.7276668548584 39.7868251800537 39.7615844726563 40.586462020874 42.9773136138916 46.5659408569336 49.3045272827148 51.3933578491211 54.2690734863281 57.7553039550781 61.0421539306641 61.9686187744141
15.0470933914185 13.3941836357117 17.3471598625183 20.5293460845947 23.137993812561 25.4243267059326 27.3628532409668 27.3830955505371 26.2388465881348 24.6365804672241 23.373620223999 23.0724252700806 23.5033899307251 21.4108442306519 20.6338987350464 19.8581142425537 17.7333166122437 17.8845937728882 20.7266775131226 24.5971441268921 29.6493762969971 35.642211151123 38.9398735046387 40.2257247924805 40.522819519043 40.0190612792969 38.5963523864746 35.1747886657715 35.0629322052002 34.4474334716797 33.9726810455322 34.9989223480225 38.0548763275146 39.6529037475586 40.8419189453125 42.5111442565918 45.3906814575195 49.7347915649414 53.5755069732666 57.3584804534912 60.9819416046143 64.1807243347168 66.3669364929199
19.2592745780945 15.0241816520691 17.1209933280945 18.7973648071289 20.4803161621094 22.0639305114746 23.3784290313721 24.4345478057861 24.4887197494507 23.803822517395 23.1030923843384 23.1825004577637 24.7360557556152 23.4797403335571 21.5673561096191 19.4693933486938 17.6428400039673 18.0986246109009 21.5266134262085 26.4982128143311 31.9950868606567 36.8037662506104 38.4999485015869 39.1224533081055 35.9668140411377 32.33108253479 31.6960723876953 32.2938568115234 32.339559173584 31.0776901245117 30.4949077606201 32.5035144805908 36.1282489776611 38.7459911346436 40.9528903961182 43.4293895721435 46.8726589202881 52.069079208374 55.5885265350342 58.6000289916992 62.0878746032715 66.2303634643555 67.5193771362305
21.3349109649658 16.7422521591187 15.7422964096069 15.1494120597839 15.031120300293 16.2886727333069 19.1108152389526 19.7486494064331 20.3113162994385 20.8313150405884 21.5457403182983 22.5992919921875 23.5349090576172 22.9953722000122 21.5023345947266 19.7363353729248 18.514861869812 19.09026927948 22.9536184310913 28.5925254821777 33.4040538787842 35.2954105377197 35.5392795562744 33.7188877105713 30.4519939422607 28.3963394165039 29.487947845459 30.4180198669434 28.9159494400024 27.2567758560181 27.1906782150269 29.7562761306763 33.4902772903442 36.2631576538086 40.4230480194092 45.3895820617676 50.2054679870605 55.2261650085449 57.2419975280762 59.4382381439209 63.0321353912354 67.8544731140137 69.237621307373
26.7208936691284 17.6311139106751 14.1069508552551 12.3903311729431 12.6980729103088 14.7827828407288 17.6707298278809 17.8130271911621 17.9544059753418 19.5756406784058 22.3005418777466 25.0601427078247 25.5464418411255 23.1268907546997 20.7759094238281 18.9172328948975 17.7707269668579 19.2516977310181 24.5725761413574 31.9692678451538 39.0961238861084 43.3889701843262 41.6826164245605 38.3595153808594 33.524733543396 29.945086479187 29.8012252807617 30.0996078491211 27.6621921539307 25.9067049026489 25.8583711624145 27.857780456543 31.7838973999023 33.3095455169678 38.6650676727295 45.9979515075684 52.226522064209 56.8652671813965 57.6745281219482 60.2267532348633 65.5218971252441 72.1290336608887 71.9496330261231
30.2418796539307 18.5532238960266 12.5962941169739 11.34624376297 12.5160655975342 14.952123260498 17.3798223495483 17.2084859848022 17.4015117645264 19.4253511428833 23.0408376693726 26.9057788848877 26.399019241333 21.4372777938843 18.7243328094482 17.1613771438599 15.1808488845825 17.0573274612427 22.6310628890991 30.2135829925537 37.6949836730957 42.6795604705811 41.7303325653076 41.1200283050537 37.3780746459961 32.9049276351929 30.8243602752686 31.7619701385498 29.0904319763184 27.0377759933472 26.7028392791748 28.602668762207 34.0471267700195 34.0583869934082 39.3617458343506 47.4828987121582 53.7563751220703 56.6997406005859 57.7807323455811 60.9438648223877 66.7557048797607 73.4102561950684 71.4995567321777
33.9480457305908 22.5784861564636 12.3910677909851 10.1805035591125 11.7892961502075 14.4533899307251 15.8424333572388 14.7529207229614 14.652502155304 17.5536885261536 22.0475219726562 25.7483386993408 25.3392963409424 19.5442935943604 17.3346710205078 16.0985381126404 12.8897500991821 14.9986185073853 19.1995741844177 24.5476112365723 29.5304195404053 32.9646495819092 35.7573162078857 36.9544990539551 37.1800689697266 35.8775779724121 33.1957355499268 33.4800037384033 32.3062038421631 31.9116878509521 32.7816478729248 34.9596729278564 38.4549884796143 37.7306747436523 40.6551284790039 46.1514953613281 51.3029800415039 53.795637512207 56.1873340606689 59.3642597198486 64.5893253326416 71.0122451782227 67.5227432250977
31.5767929077148 26.9842493057251 13.287717628479 10.4407733917236 12.597131729126 14.5473854064941 13.1788138389587 15.1565505027771 15.2728059768677 17.8901476860046 22.024324798584 25.5042642593384 26.0772119522095 21.6258283615112 20.6280031204224 19.5426171302795 15.0121346473694 16.586758518219 20.8246896743774 24.2539834976196 26.2921712875366 27.6246116638184 31.9226219177246 31.7358980178833 32.8696660995483 34.0212795257568 33.2601821899414 32.6300918579102 33.6032878875732 35.9915065765381 38.8849864959717 41.2567428588867 42.3835922241211 41.9545715332031 41.961935043335 43.3410411834717 46.3608867645264 49.4728038787842 52.1160667419434 55.9128475189209 61.0069568634033 65.8193115234375 62.0671630859375
22.6773714065552 23.9883739471436 12.3613994598389 10.939077091217 13.5396790504456 14.8073799133301 11.8751059532166 13.0493391990662 19.6662190437317 21.9330759048462 22.6454975128174 25.7862483978272 28.1675746917725 25.9681085586548 27.0019598007202 24.9630741119385 15.4195722579956 16.4063688278198 20.8218673706055 23.9579372406006 25.4583534240723 26.2275520324707 28.5761512756348 27.5536920547485 28.358362197876 30.0551851272583 30.7716365814209 30.3780025482178 31.4123491287231 34.3523864746094 37.6691410064697 39.8646896362305 41.7286178588867 41.8677749633789 42.2598075866699 42.3798919677734 42.1299480438232 45.9574352264404 52.0413238525391 57.0845375061035 60.6789142608643 63.1506523132324 65.1258903503418
14.9522373199463 14.7647602081299 9.84999732971191 9.70868816375732 11.6915211677551 13.2418865203857 12.754851436615 13.1470107078552 14.6076003074646 18.2062387466431 22.5733430862427 26.362816619873 31.0413505554199 30.1154571533203 29.2384643554688 25.5317356109619 17.2276272773743 15.7021794319153 18.5546809196472 21.8843364715576 23.8390338897705 23.6538595199585 23.4928899765015 22.282653427124 22.5145406723022 25.3767774581909 30.4212238311768 31.1978595733643 31.4311958312988 32.5184526443481 34.303048324585 36.6361301422119 41.1937381744385 41.489945602417 43.42160987854 44.9494407653809 44.3128631591797 48.9464141845703 56.3891429901123 61.9772720336914 65.386710357666 67.4904281616211 70.0807846069336
15.9710778236389 13.1210871696472 9.90728178024292 8.84075918197632 9.57035493850708 10.9264268875122 11.6818025588989 11.3489610671997 12.55673828125 16.261269569397 21.2688285827637 26.2812534332275 32.0624088287354 34.5397529602051 35.7238712310791 32.3241701126099 22.8388988494873 18.4837596893311 19.3571847915649 22.0066928863525 23.4921920776367 21.8631910324097 19.2168088912964 19.3881681442261 20.856915473938 24.3845802307129 29.9385168075562 31.9196279525757 30.9964456558228 30.7152967453003 32.2750770568848 35.7751239776611 38.7780567169189 39.8333080291748 42.3671894073486 46.1214870452881 50.4254009246826 56.6365306854248 63.3982151031494 68.5308113098145 72.2666984558105 75.0677436828613 75.6656623840332
18.2409404754639 15.132794380188 12.9811601638794 10.6114682197571 7.97449922561646 6.49577045440674 7.14469838142395 7.52153897285461 9.11502690315247 12.6315097808838 17.6639555931091 23.2258293151855 27.051781463623 28.5519033432007 32.7551679611206 34.9272350311279 30.6213317871094 25.9147705078125 24.955711555481 25.3619194030762 24.8481401443481 21.9244291305542 18.6737440109253 18.5346321105957 20.6482391357422 25.280545425415 31.2743389129639 30.0711772918701 29.6328369140625 30.7622003555298 33.0454887390137 35.8114711761475 38.7029598236084 39.1317565917969 42.1584167480469 47.6384086608887 54.227417755127 60.6050788879395 66.791272354126 72.449333190918 77.2556709289551 80.3689376831055 78.0620162963867
34.5404886245728 22.1740804672241 17.0282567977905 13.9011856079102 9.96674966812134 6.42271089553833 4.85291662216187 4.87789449691772 6.33859815597534 9.02573108673096 12.6134948730469 16.4768884658813 18.9116098403931 21.8327722549438 26.474778175354 30.7336902618408 32.2973669052124 31.0232870101929 30.9411462783813 30.3677177429199 28.1170722961426 23.6013366699219 18.1665466308594 17.8026443481445 21.7227239608765 26.0890436172485 27.2964044570923 26.1019052505493 26.5217700958252 29.1115198135376 33.019437789917 36.9574405670166 39.3022373199463 39.95520362854 42.0891742706299 46.6010704040527 53.2481773376465 59.1581565856934 65.7932151794434 72.9994964599609 80.0277214050293 84.972354888916 80.6826515197754
-9999 39.3610042572022 31.5368495941162 21.801326751709 17.6470680236816 16.7270275115967 14.3453736305237 4.98009729385376 4.75673780441284 6.74977254867554 8.94722452163696 10.5362775802612 11.8545133590698 15.4792852401733 19.113468170166 23.4502164840698 28.9477430343628 32.1334623336792 33.5248962402344 33.1105117797852 30.3401258468628 25.4678806304932 22.5228610992432 19.7694414138794 19.7629652023315 21.5796472549439 23.4522285461426 23.4829292297363 24.5154111862183 27.2786827087402 31.2858148574829 35.5554340362549 38.2645008087158 40.7314231872559 43.2074108123779 46.6844039916992 52.0305065155029 59.0875774383545 66.8620613098145 74.861198425293 82.4075523376465 87.1118225097656 78.0591369628906
-9999 -9999 44.1773414611816 30.3089599609375 19.5840611457825 16.5759537696838 19.6713767766953 5.5069753408432 4.19914486408234 5.48577976226807 7.20743770599365 8.8715612411499 10.3623617172241 13.7163456916809 15.8386006355286 19.5245553970337 26.9571756362915 31.8880029678345 32.1263210296631 31.4480609893799 30.3752458572388 28.3051342010498 22.1335521697998 20.4512865066528 19.2042846679688 19.2473638534546 21.5830493927002 23.4735645294189 24.5561693191528 26.2437629699707 28.9392795562744 32.7055591583252 37.2509113311768 40.62395362854 45.3067054748535 50.6205188751221 55.9491321563721 64.3592365264893 72.0567932128906 77.9527893066406 81.638899230957 82.1846321105957 74.6313545227051
-9999 -9999 -9999 32.4975255966187 20.5132761001587 11.242479133606 4.89103226661682 4.33189721107483 4.14456205368042 5.12544107437134 7.18184370994568 9.93328113555908 12.8078859329224 17.4621215820313 19.0077066421509 21.3975950241089 28.2086389541626 32.5773813247681 29.6949871063232 25.9968605041504 23.0689538955688 21.0443634033203 17.898095703125 17.6467393875122 17.8943099975586 19.0061138153076 21.512100982666 24.292227935791 25.058299446106 25.4696712493896 27.0936721801758 31.149587059021 37.6127172470093 40.1586483001709 46.2918167114258 54.2967372894287 61.3672912597656 69.0880310058594 75.1149642944336 75.4955902099609 76.4118843078613 82.4366432189941 80.1408485412598
-9999 -9999 -9999 39.7308139801025 24.5917134284973 12.1276936531067 5.71562366485596 8.3074800491333 9.25656452178955 10.2888059616089 11.349077129364 12.4704205513 15.9171269416809 20.929020690918 23.3651704788208 25.3920640945435 29.284906578064 31.4186513900757 27.8586891174316 22.8163442611694 18.4719722747803 16.1739658355713 15.3745304107666 16.4043130874634 17.8066968917847 19.7380117416382 22.4359952926636 25.1087873458862 25.7909183502197 25.8703889846802 26.9838092803955 30.6711805343628 38.085500907898 39.6000053405762 46.0970268249512 55.7367515563965 64.3624862670898 70.0028549194336 73.1411262512207 74.1147079467773 76.9064193725586 83.5749473571777 83.5189476013184
-9999 -9999 -9999 -9999 31.295672416687 14.8788065910339 8.39393873214722 32.042892742157 95.7478229522705 92.0398178100586 52.0549509048462 27.224645614624 19.759801864624 23.0606157302856 25.6215353012085 27.6262496948242 30.6337581634521 31.204967880249 26.9452058792114 22.5310201644897 19.2611698150635 17.5480257034302 17.1312517166138 17.7486175537109 18.6089401245117 20.1930093765259 22.8817623138428 25.5261470794678 26.5873126983643 26.990255355835 28.380514717102 32.1888565063477 38.3807388305664 38.9493656158447 45.2630920410156 55.4320331573486 64.7669967651367 69.1255661010742 69.56708984375 71.849250793457 76.0491920471191 80.5280723571777 81.3869285583496
-9999 -9999 -9999 -9999 -9999 20.922435760498 8.37463359832764 30.3897840499878 106.493690490723 135.310134887695 -9999 62.4247234344482 26.0602428436279 23.8927946090698 24.931116104126 26.6533599853516 30.6504760742188 30.8359588623047 28.3846403121948 27.2720880508423 26.3784252166748 24.1533205032349 22.0625780105591 21.0395915985107 20.8829336166382 21.9800851821899 24.5177059173584 27.5073757171631 29.1302799224854 29.9480724334717 31.180740737915 34.0276420593262 39.0649406433105 38.5227363586426 43.8922538757324 52.9893341064453 60.9402030944824 64.3409172058105 65.3584686279297 69.0875396728516 74.139769744873 77.7869888305664 77.5260757446289
-9999 -9999 -9999 -9999 -9999 33.0873860359192 10.3536028862 19.2394099235535 92.3464805603027 133.020935058594 -9999 82.6419298171997 34.9699342727661 24.3141637802124 21.823335647583 22.6268135070801 25.954732131958 28.6585376739502 31.3707439422607 34.2819404602051 34.7076644897461 30.6907073974609 25.9566925048828 24.4137372970581 23.7581462860107 24.145092010498 26.0562385559082 29.4943519592285 32.0247236251831 33.172758102417 33.4176265716553 33.7907810211182 36.8302555084229 36.3708061218262 41.0134983062744 49.3347152709961 57.6260814666748 62.0062847137451 63.6620597839356 68.9192428588867 74.4068939208984 76.0835105895996 76.328377532959
-9999 -9999 -9999 -9999 -9999 -9999 17.9252416610718 17.2389333724976 82.0158149719238 123.144348144531 128.719658660889 -9999 47.8621311187744 27.3002519607544 20.6385278701782 20.6627574920654 23.3535093307495 28.781040763855 33.6372106552124 37.267879486084 38.0241374969482 34.6712121963501 28.0816507339478 26.2311616897583 25.124587059021 24.7294996261597 25.7741933822632 29.064999961853 32.2044332504272 33.3470020294189 32.8850708007812 32.2603897094727 35.388948059082 34.9941120147705 39.4709606170654 48.0506294250488 57.5911846160889 63.6168956756592 66.164185333252 69.6905670166016 73.5431259155273 76.3403266906738 78.2766853332519
-9999 -9999 -9999 -9999 -9999 -9999 -9999 22.7122354507446 31.8748666763306 62.7591552734375 92.9829200744629 99.1272338867187 66.0124755859375 36.5774370193481 23.8408117294312 22.8117286682129 25.4548824310303 30.42487449646 35.1057411193848 38.2259864807129 39.6423862457275 38.8859535217285 32.1626686096191 28.8305774688721 26.8984384536743 25.6990222930908 25.1964027404785 27.4313972473145 30.5292165756226 31.9795322418213 32.0167617797852 32.25478515625 37.9890197753906 36.8778427124023 42.7054347991943 51.5639911651611 57.3435340881348 61.625528717041 64.90266456604 69.1167259216309 74.3338836669922 78.7824829101562 73.71171875
-9999 -9999 -9999 -9999 -9999 -9999 -9999 -9999 32.0203401565552 26.1355848312378 43.2863414764404 78.6578895568848 75.4108741760254 49.0118576049805 30.7853136062622 24.5154027938843 26.9870151519775 31.5145450592041 36.2120975494385 40.635705947876 43.8395160675049 44.3639945983887 38.2765007019043 35.1842956542969 31.1490106582642 27.3767709732056 25.6671800613403 25.7304201126099 28.0955085754395 30.4246234893799 32.150784111023 34.0619453430176 41.7489143371582 39.509610748291 43.4709339141846 49.3789463043213 51.0171054840088 53.3855777740479 58.4438205718994 65.3794746398926 70.2533416748047 70.1611114501953 69.8124908447266
-9999 -9999 -9999 -9999 -9999 -9999 -9999 -9999 -9999 32.7858686447144 27.0676427841187 55.1644672393799 88.4406238555908 94.3304153442383 59.8085269927979 24.4179141998291 24.5642063140869 28.108557510376 35.596342086792 43.3699588775635 49.7033172607422 52.6287631988525 46.5592288970947 42.6816940307617 35.8435745239258 29.0542503356934 25.7987937927246 23.7950401306152 25.707165145874 28.5516004562378 31.3236410140991 34.4073715209961 43.1278305053711 41.9940078735352 45.1393032073975 48.9663219451904 48.4160243988037 49.0791805267334 54.2197635650635 59.6506519317627 63.1881313323975 63.9135360717773 64.5988998413086
-9999 -9999 -9999 -9999 -9999 -9999 -9999 -9999 -9999 29.0573835372925 17.3143459320068 35.1936315536499 93.1062246322632 112.848383331299 -9999 74.3288089752197 38.0842317581177 29.0335680007935 36.9041646957397 46.772331237793 55.4076446533203 60.7634990692139 54.6081554412842 51.2566890716553 42.4024906158447 32.5384019851685 27.2649345397949 24.5848655700684 25.9819166183472 28.7483520507812 31.4448165893555 33.948314666748 41.4259452819824 41.1280467987061 45.0163993835449 48.9920017242432 47.9465953826904 47.8155010223389 50.7989933013916 55.4377632141113 58.8672874450684 59.4247756958008 62.458235168457
-9999 -9999 -9999 -9999 -9999 -9999 -9999 -9999 44.8363399505615 22.8897805213928 11.3452067375183 18.2284557342529 60.1340129852295 111.096565246582 127.510284423828 -9999 83.8844718933105 39.7698783874512 37.340650177002 46.1221599578857 56.2749225616455 61.9424011230469 57.0047424316406 57.5318870544434 50.4350547790527 40.2925342559814 33.8917331695557 30.3833560943604 28.9474243164062 29.7456398010254 30.8693298339844 31.3328765869141 36.9448028564453 36.0844074249268 40.732494354248 47.3365447998047 50.0266799926758 47.5315322875977 48.8979175567627 52.0815200805664 55.3408939361572 58.2855564117432 67.0022281646729
-9999 -9999 -9999 -9999 -9999 -9999 -9999 -9999 -9999 53.0998687744141 32.2996213912964 18.5536682128906 23.2185943603516 74.1950624465942 109.981769561768 121.757235717773 -9999 -9999 58.1125263214111 49.3901443481445 51.8621910095215 56.3363189697266 57.0314178466797 58.522785949707 53.9543228149414 45.5966259002686 37.5878982543945 33.0145950317383 30.018309211731 29.4023361206055 29.7230979919434 30.1288179397583 35.2858415603638 33.4407649993896 37.6438121795654 44.3984375 47.7714653015137 47.0438652038574 49.535551071167 51.5106506347656 50.4890815734863 49.1000480651855 73.2645072937012
-9999 -9999 -9999 -9999 -9999 -9999 -9999 -9999 -9999 -9999 74.9058868408203 56.0497039794922 29.9937835693359 28.9453620910645 73.2590103149414 118.001317596436 -9999 -9999 86.5649032592773 60.6397018432617 47.0919277191162 49.9193923950195 56.7489273071289 58.9306976318359 55.1237754821777 47.2739051818848 38.6034160614014 34.0832408905029 29.8496210098267 28.2283782958984 28.3921546936035 29.6831434249878 36.0394804000855 32.9387664794922 35.7341613769531 41.494323348999 44.5343654632568 44.6744319915771 46.4892524719238 46.9560413360596 47.2070644378662 50.0789047241211 62.7027572631836
-9999 -9999 -9999 -9999 -9999 -9999 -9999 -9999 -9999 -9999 -9999 -9999 70.6326393127441 38.0701318740845 54.879599571228 96.4013412475586 123.350124359131 -9999 -9999 64.8242340087891 43.8939311981201 46.2168083190918 54.8324089050293 59.8731452941895 56.5680332183838 47.2284366607666 36.7474464416504 33.8329444885254 30.1417465209961 27.7630071640015 27.6458269119263 31.1846366882324 43.8944267272949 35.7103206634522 33.7710227966309 37.0687816619873 40.0259834289551 44.1078437805176 46.9042221069336 46.2396697998047 45.5506465911865 47.5816020965576 45.9968700408936
-9999 -9999 -9999 -9999 -9999 -9999 -9999 -9999 -9999 -9999 -9999 -9999 -9999 50.2731758117676 42.5279235839844 71.9687301635742 118.111164093018 117.408985137939 -9999 -9999 65.5697467803955 52.7806934356689 55.9745746612549 58.2624351501465 55.8197345733643 47.732149887085 35.9331949234009 31.8037225723267 28.7903972625732 27.4225301742554 28.3386589050293 31.5473793029785 34.5596839904785 33.2902885437012 33.3432559967041 35.8087913513184 40.7919895172119 48.790442276001 52.8683513641357 51.8127021789551 48.5881538391113 49.3002143859863 70.8579963684082
-9999 -9999 -9999 -9999 -9999 -9999 -9999 -9999 -9999 -9999 -9999 -9999 -9999 41.1639781951904 20.7185573577881 41.2177909851074 93.5603225708008 114.099909973145 -9999 -9999 -9999 -9999 63.9666446685791 56.9535037994385 54.0405559539795 49.4339637756348 39.8756904602051 36.3750190734863 33.1520095825195 30.1009693145752 28.7804079055786 30.2297967910767 31.8060403823853 32.1063549041748 33.2789859771729 36.6570537567139 42.823083114624 50.1568935394287 54.4048923492432 53.2860088348389 56.1552494049072 72.6431915283203 103.451565551758
-9999 -9999 -9999 -9999 -9999 -9999 -9999 -9999 -9999 -9999 -9999 -9999 -9999 75.716569519043 46.4543704986572 38.9085842132568 70.5987968444824 99.6355094909668 -9999 -9999 -9999 -9999 -9999 60.5248081207275 50.7347831726074 49.7370914459229 46.5882152557373 42.0183025360107 37.4724464416504 33.0589981079102 29.9102094650269 29.0692407608032 30.5314462661743 30.123203086853 31.8646116256714 36.1908039093018 42.4431686401367 48.9409408569336 53.0348289489746 53.2428226470947 61.0166999816894 85.4519676208496 113.45094833374
-9999 -9999 -9999 -9999 -9999 -9999 -9999 -9999 -9999 -9999 -9999 -9999 -9999 -9999 97.6644020080566 76.6959056854248 45.9866817474365 63.5980617523193 96.1490386962891 -9999 -9999 -9999 -9999 84.4290412902832 60.4785957336426 48.8900009155273 50.2461490631103 45.8258152008057 41.1168712615967 36.8681449890137 33.4157684326172 31.3108699798584 32.8577053070068 31.8669538497925 33.2474431991577 36.5051670074463 40.4623275756836 46.550749206543 52.0354240417481 55.8090744018555 66.0991886138916 89.6300109863281 118.446954345703
