# Supplementary material for: Automatic variable selection in ecological niche modeling: A case study using Cassin’s Sparrow (Peucaea cassinii)
Source: PLoS One. 2022 Jan 21;17(1):e0257502. doi: 10.1371/journal.pone.0257502 (PMC8782318; doi:10.1371/journal.pone.0257502)
Supplement: S1 File — Compressed file folder containing input data and example scripts used in the study. (ZIP) [file pone.0257502.s002.zip › S2_File-Data-and-Scripts/input/merra/M32.asc]

NCOLS 43 
NROWS 34 
XLLCORNER -118.8125 
YLLCORNER 23.75 
CELLSIZE 0.5 
NODATA_value -9999 
249.892576599121014 249.424726867676 247.699983215332 248.084970092773 246.43968963623 243.274226379395 240.187001037598 239.061305236816 243.140791320801 249.768402099609 255.165965270996 256.347145080566 254.995887756348 253.469705200195 241.961204528809 228.578651428223 223.839410400391 231.765997314453 238.217367553711 241.333084106445 242.295045471191 242.037687683105 236.497880554199 228.25690612793 223.107574462891 222.039036560059 226.967535400391 250.608697509766 259.140258789062 262.657760620117 264.333642578125 265.974526977539 268.867178344727 271.704907226563 274.102157592773 276.205825805664 278.218112182617 279.987423706055 281.347198486328 282.797485351562 284.408062744141 286.09755859375 287.512548828125
256.176675415039 255.864335632324 252.403288269043 245.677674865723 242.071067810059 240.309408569336 238.175062561035 237.005128479004 239.82586517334 245.599754333496 251.867822265625 255.348681640625 250.23505859375 251.029234313965 243.345581054688 235.172207641602 236.91219329834 248.506492614746 251.188385009766 247.635231018066 242.350192260742 238.121089172363 226.755940246582 226.179545593262 223.888343811035 222.040852355957 226.979766845703 251.454498291016 259.80535736084 263.019439697266 264.233255004883 265.404641723633 269.781912231445 273.351174926758 276.223876953125 278.779522705078 281.333767700195 283.509280395508 285.265472412109 286.709091186523 288.112628173828 289.661459350586 290.926278686523
257.346102905273 250.804792785645 241.975312805176 238.522885131836 237.849906921387 238.427983093262 238.784208679199 237.07093963623 238.115672302246 242.989158630371 249.505114746094 254.669844055176 255.257112121582 252.26704864502 240.187492370605 233.878234863281 244.173934936523 243.335067749023 244.229356384277 245.72093963623 245.655673217773 242.004054260254 233.859120178223 228.130348205566 216.625755310059 210.120106506348 219.931851196289 242.797427368164 252.079515075684 256.789916992188 260.064712524414 263.784817504883 268.952517700195 272.679522705078 275.754211425781 278.647790527344 281.666500854492 284.548556518555 287.470559692383 290.0986328125 292.237869262695 293.79538269043 294.886471557617
252.215031433105 246.942143249512 238.10892791748 232.982788085938 232.240699768066 234.649682617187 238.071110534668 238.798442077637 239.08469543457 243.49829864502 250.462130737305 256.523983764648 255.851840209961 249.579707336426 241.532844543457 240.86657409668 252.349020385742 255.94245300293 254.588664245605 252.513526916504 248.597383117676 241.492950439453 233.446685791016 214.569284057617 206.937377929688 211.681034851074 224.081573486328 235.248321533203 246.227326965332 254.416130065918 260.210916137695 264.707827758789 268.706143188477 272.76591796875 276.704147338867 280.285614013672 283.376110839844 286.279772949219 288.948342895508 291.581130981445 294.08180847168 296.31477355957 298.199661254883
243.572679138184 244.920724487305 242.118063354492 237.929191589355 238.940864562988 243.566577148438 247.976443481445 246.501614379883 243.68971862793 244.00366973877 247.544612121582 251.489015197754 243.827406311035 233.02306060791 235.678031921387 246.05537109375 254.836729431152 259.709886169434 255.737254333496 249.055946350098 245.282788085938 245.755139160156 231.902697753906 224.431059265137 218.816123962402 219.627897644043 230.604862976074 244.37601776123 256.38551940918 263.451370239258 267.300598144531 270.430169677734 273.205511474609 275.518508911133 278.61750793457 282.039807128906 285.11950378418 287.993502807617 290.628479003906 293.095275878906 295.30813293457 297.277188110352 299.564028930664
234.361595153809 243.139448547363 247.604402160645 246.665216064453 246.940734863281 247.28635559082 246.751100158691 253.138929748535 250.875357055664 249.796432495117 250.990798950195 251.75007019043 239.885885620117 233.218017578125 238.779098510742 249.52373046875 256.083097839356 253.277177429199 247.763916015625 245.931632995605 241.023585510254 226.830662536621 212.001719665527 210.860844421387 217.34245300293 226.28561706543 234.126803588867 245.205319213867 259.947288513184 268.354095458984 271.777352905273 273.759533691406 275.785998535156 279.075509643555 282.085433959961 284.653332519531 286.96071472168 289.381295776367 291.950024414063 294.514785766602 296.98395690918 299.263128662109 301.151605224609
226.240672302246 242.343310546875 249.060986328125 251.055862426758 250.241134643555 250.140252685547 253.719805908203 259.789776611328 257.982034301758 255.975654602051 252.067720031738 244.680581665039 241.611074829102 245.675445556641 252.79231262207 259.85940246582 263.477703857422 257.768817138672 257.718869018555 254.258430480957 243.911518859863 227.560220336914 219.988027954102 219.232183837891 223.293098449707 229.754685974121 235.85212097168 238.293600463867 253.727355957031 263.241943359375 267.023251342773 269.373846435547 274.171258544922 280.30078125 284.667709350586 287.401153564453 289.419174194336 291.816268920898 294.36484375 297.209274291992 300.028665161133 302.506716918945 304.807034301758
229.45276184082 242.76208190918 260.347750854492 263.225366210938 262.269378662109 261.89567565918 264.481527709961 268.863778686523 277.00212097168 280.042541503906 275.710549926758 265.095697021484 257.070745849609 257.640319824219 261.242431640625 262.23581237793 258.116201782227 261.274087524414 263.197894287109 260.902450561523 256.087686157227 251.349125671387 248.23539276123 240.155297851562 231.998870849609 229.515573120117 235.048852539063 234.943701171875 246.253593444824 254.904510498047 261.889501953125 270.111856079102 276.403677368164 281.816098022461 286.224609375 289.887789916992 293.249716186523 297.050424194336 299.976110839844 303.004592895508 305.812460327148 307.910647583008 309.20950012207
248.049725341797 238.927874755859 266.940716552734 278.058709716797 278.89631652832 271.66379699707 261.955966186523 274.004574584961 286.353088378906 282.208694458008 270.832833862305 264.114190673828 258.612921142578 256.102449035645 255.858894348145 254.6830078125 250.896560668945 252.591018676758 253.56583404541 254.464309692383 255.169659423828 254.92356262207 250.455740356445 245.336282348633 242.096313476562 240.616665649414 240.255290222168 240.992802429199 251.533016967773 257.788375854492 262.884201049805 271.430755615234 277.863616943359 283.289907836914 287.758209228516 290.982647705078 293.110498046875 296.374609375 300.227444458008 304.493011474609 308.057293701172 310.111254882812 312.075024414063
266.613670349121 248.586311340332 265.575508117676 278.332458496094 283.840026855469 280.375518798828 272.137930297852 288.649575805664 292.720669555664 285.041412353516 272.738421630859 263.384436035156 258.805139160156 256.665225219727 261.402740478516 263.381762695312 255.058862304688 252.507543945313 249.084729003906 248.974449157715 250.813226318359 251.981742858887 249.778678894043 246.442483520508 244.573997497559 242.738401794434 240.682244873047 248.105535888672 257.692144775391 265.261474609375 271.031619262695 276.056768798828 280.573175048828 284.395755004883 288.213302612305 291.87265625 295.113061523437 297.925024414062 301.03864440918 304.407012939453 308.285879516602 312.452426147461 314.158505249023
281.09787902832 269.976184082031 278.163342285156 280.041635131836 283.993408203125 283.56643371582 274.605532836914 277.815762329102 286.036627197266 282.690124511719 272.393588256836 263.502398681641 259.550152587891 251.682217407227 258.031112670898 265.799890136719 261.142895507813 256.373706054688 252.955009460449 250.249412536621 248.277880859375 246.929592895508 245.02112121582 254.58903503418 258.613357543945 256.929417419434 254.143232727051 259.95620880127 268.771389770508 275.564605712891 279.684692382812 281.9462890625 285.22900390625 287.703176879883 289.922637939453 292.454000854492 295.846963500977 300.657827758789 304.826220703125 307.802978515625 310.142346191406 312.474264526367 314.49128112793
280.105120849609 278.393521118164 280.799014282227 282.356210327148 288.188400268555 289.098797607422 279.576577758789 285.220205688477 293.295141601562 288.819000244141 277.76233215332 269.571154785156 267.922375488281 263.393380737305 259.534164428711 259.939318847656 265.380157470703 263.888458251953 260.375009155273 254.537033081055 248.78023223877 246.3607421875 252.105444335938 263.525801086426 263.264129638672 258.838818359375 260.705880737305 267.745504760742 272.710015869141 276.768325805664 279.806353759766 281.734725952148 283.530502319336 286.844860839844 290.932159423828 295.845309448242 301.46728515625 306.30810546875 309.523937988281 311.852920532227 313.729193115234 315.485955810547 317.104803466797
285.819708251953 284.963143920898 279.208822631836 276.376245117188 282.082626342773 291.832424926758 299.083627319336 298.522421264648 303.691311645508 302.688705444336 296.201385498047 287.200149536133 275.659255981445 280.477337646484 271.82780456543 260.736560058594 261.397061157227 262.174136352539 257.870860290527 253.552696228027 249.462246704102 246.437297058105 253.190312194824 266.392607116699 265.725357055664 259.980029296875 261.310784912109 267.882269287109 275.032928466797 278.703964233398 280.52780456543 283.030047607422 286.895184326172 289.783145141602 294.478256225586 300.829135131836 307.594250488281 311.568957519531 314.492340087891 316.35791015625 317.727236938477 319.212072753906 320.941613769531
300.602697753906 294.905285644531 292.304553222656 284.91633605957 284.511199951172 290.595550537109 299.599459838867 306.998654174805 311.481979370117 309.76335144043 304.545797729492 299.731304931641 298.061236572266 297.653530883789 290.757339477539 279.835070800781 269.269653320312 261.491333007812 251.177488708496 247.628036499023 248.577508544922 249.880950927734 251.061004638672 264.457914733887 267.937561035156 265.187661743164 264.962329101562 273.449291992188 280.761349487305 283.467422485352 284.198208618164 286.27243347168 289.728756713867 292.467819213867 295.951766967773 301.328833007812 308.714688110352 314.007144165039 317.45641784668 320.201431274414 322.259396362305 323.548544311523 324.384896850586
-9999 304.951971435547 303.759149169922 291.307879638672 295.555725097656 305.566302490234 307.059558105469 309.851940917969 311.934027099609 309.414779663086 307.723342895508 311.745837402344 314.609020996094 315.44323425293 308.053070068359 296.887710571289 287.277517700195 277.055764770508 267.17858581543 259.534652709961 254.150465393066 252.024583435059 261.631285095215 274.163970947266 276.490600585938 271.552978515625 267.142916870117 276.80700378418 284.982330322266 286.536804199219 285.832516479492 288.013830566406 291.889367675781 295.208929443359 299.445098876953 304.824835205078 310.938034057617 315.81608581543 318.906518554688 321.599212646484 323.765277099609 325.222744750977 326.867495727539
-9999 -9999 307.891757202148 297.797412109375 298.094573974609 308.289822387695 320.551971435547 315.863494873047 315.704489135742 315.552093505859 315.97688293457 317.280068969727 313.515005493164 315.752984619141 312.300567626953 303.753533935547 293.664709472656 286.384729003906 284.063409423828 278.923767089844 269.550323486328 259.875189208984 272.795648193359 276.518417358398 279.431838989258 276.895895385742 267.538394165039 277.538174438477 287.685034179687 290.43049621582 289.953503417969 291.802542114258 295.572244262695 298.966247558594 303.579849243164 308.616845703125 313.006414794922 316.837274169922 319.874160766602 322.713195800781 325.225204467773 327.321560668945 329.732669067383
-9999 -9999 -9999 300.974417114258 292.810821533203 297.023342895508 318.528729248047 321.171649169922 318.602487182617 316.030380249023 314.330477905273 312.68337097168 306.421578979492 309.014141845703 308.624862670898 302.446667480469 291.648025512695 286.316360473633 287.228961181641 284.718933105469 280.05735168457 277.043347167969 280.461169433594 283.51760559082 284.272506713867 281.436883544922 276.260897827148 280.842465209961 289.117852783203 293.742614746094 295.377603149414 296.470840454102 299.404312133789 302.926742553711 306.736434936523 310.192413330078 312.841101074219 315.387292480469 318.890472412109 322.383453369141 325.542990112305 328.324359130859 331.320355224609
-9999 -9999 -9999 305.781689453125 293.797424316406 289.226449584961 305.692840576172 320.508758544922 319.385876464844 316.739822387695 314.180871582031 310.917050170898 306.979525756836 304.733297729492 301.515960693359 296.216055297852 289.179858398437 285.797192382812 283.211575317383 282.554107666016 283.430679321289 285.114971923828 287.256182861328 287.994125366211 287.959457397461 286.924182128906 285.163543701172 285.994110107422 290.597900390625 296.526702880859 300.885897827148 301.789245605469 302.315612792969 305.357925415039 308.230911254883 311.147439575195 314.569213867188 317.318481445313 320.284875488281 322.895614624023 325.46774597168 328.568069458008 333.109451293945
-9999 -9999 -9999 -9999 301.427734375 291.727151489258 290.1615234375 315.372412109375 324.818667602539 325.752655029297 322.100885009766 316.940277099609 310.897064208984 304.648666381836 297.453948974609 290.209948730469 284.487265014648 283.569711303711 284.361334228516 282.983139038086 282.506161499023 285.888754272461 288.876229858398 290.241793823242 289.976089477539 288.54967956543 286.836117553711 286.857089233398 291.46950378418 298.818267822266 305.261767578125 307.802908325195 308.151956176758 308.282232666016 309.60124206543 312.498208618164 316.721368408203 320.358282470703 323.163775634766 325.268432617188 327.297668457031 330.041763305664 334.595352172852
-9999 -9999 -9999 -9999 -9999 297.477285766602 279.75744934082 306.550930786133 324.880581665039 331.683227539062 -9999 326.016180419922 317.413201904297 312.010958862305 305.114608764648 296.510580444336 287.900158691406 285.508410644531 288.191470336914 287.672729492188 286.101278686523 286.756552124023 287.793099975586 291.452084350586 291.308975219727 289.393157958984 288.929977416992 290.07975769043 289.699227905273 294.152923583984 301.301190185547 307.278497314453 308.992315673828 310.742279052734 311.942489624023 313.471237182617 316.143255615234 319.100823974609 323.070346069336 326.845993041992 329.804275512695 332.139013671875 337.27578125
-9999 -9999 -9999 -9999 -9999 306.412649536133 293.526651000977 295.496939086914 319.213562011719 331.127670288086 -9999 329.558209228516 321.221148681641 315.817218017578 311.592239379883 306.063696289062 298.345819091797 295.830389404297 295.288046264648 289.888687133789 283.813540649414 282.561889648438 286.986694335938 290.752770996094 290.990173339844 290.003909301758 290.760891723633 293.95471496582 290.569674682617 289.861175537109 292.597375488281 297.718408203125 304.659765625 312.70615234375 316.803558349609 318.083337402344 318.845394897461 320.107821655273 322.789880371094 326.271545410156 330.485540771484 335.380044555664 340.671865844727
-9999 -9999 -9999 -9999 -9999 -9999 303.562280273437 297.185278320312 313.041821289062 326.019943237305 332.231210327148 -9999 321.997766113281 313.245468139648 309.295974731445 308.405523681641 307.660888671875 304.75537109375 304.969198608398 295.271545410156 281.431991577148 273.366635131836 281.543124389648 284.413494873047 286.48518371582 288.954138183594 292.016934204102 294.317202758789 295.715939331055 295.592910766602 297.407586669922 304.227270507813 313.724633789063 321.489129638672 324.84846496582 324.888153076172 323.617660522461 322.801864624023 325.088836669922 328.345199584961 332.889498901367 338.947439575195 344.257913208008
-9999 -9999 -9999 -9999 -9999 -9999 -9999 304.200033569336 303.500296020508 312.969039916992 325.569500732422 332.389358520508 327.744216918945 323.691217041016 320.962448120117 320.635949707031 322.099554443359 316.744866943359 316.868371582031 306.393096923828 287.918246459961 270.089685058594 270.443884277344 273.14953918457 279.76985168457 288.16960144043 295.293145751953 297.774298095703 301.74453125 304.037399291992 306.292080688477 309.936441040039 310.523428344727 317.269018554687 326.18684387207 332.988317871094 334.678244018555 334.325143432617 336.541094970703 339.068634033203 341.942443847656 345.452996826172 348.992987060547
-9999 -9999 -9999 -9999 -9999 -9999 -9999 -9999 308.054064941406 307.442489624023 315.318237304688 328.899014282227 331.579653930664 332.320916748047 331.866958618164 330.413729858398 327.970932006836 323.832138061523 321.290838623047 311.082962036133 293.723699951172 274.3701171875 269.2255859375 268.482244873047 275.5234375 287.427709960937 298.863787841797 300.377117919922 298.327536010742 300.526184082031 307.177947998047 313.725308227539 300.889346313477 304.161779785156 319.048278808594 334.730993652344 341.71181640625 343.6802734375 345.317144775391 346.806427001953 348.410882568359 350.327618408203 352.385089111328
-9999 -9999 -9999 -9999 -9999 -9999 -9999 -9999 -9999 311.207992553711 311.324844360352 321.546157836914 333.146621704102 337.47151184082 336.382919311523 333.023187255859 330.719998168945 331.690432739258 324.685101318359 310.243453979492 291.670031738281 274.083676147461 267.532382202148 268.83154296875 277.043655395508 288.491589355469 298.220147705078 298.702032470703 295.01969909668 294.859725952148 299.787319946289 306.860791015625 298.42119140625 309.380209350586 324.134674072266 336.388815307617 343.027807617188 346.700708007813 348.899075317383 350.757339477539 352.439428710937 354.076141357422 356.544403076172
-9999 -9999 -9999 -9999 -9999 -9999 -9999 -9999 -9999 313.685028076172 313.097143554687 317.329339599609 332.072943115234 339.213446044922 -9999 340.742419433594 340.091134643555 338.665914916992 332.626373291016 319.915603637695 300.190310668945 276.607571411133 265.77453918457 270.29384765625 280.375030517578 290.815264892578 297.669232177734 298.811175537109 296.283459472656 296.381759643555 299.541931152344 303.457907104492 298.994454956055 309.882574462891 326.257614135742 338.744583129883 341.791818237305 347.178610229492 349.866915893555 351.349014282227 353.053018188477 356.054095458984 359.800823974609
-9999 -9999 -9999 -9999 -9999 -9999 -9999 -9999 314.706594848633 314.5322265625 315.401559448242 315.985345458984 324.324652099609 337.052288818359 344.114547729492 -9999 342.995419311523 340.427279663086 340.963146972656 332.48876953125 314.359259033203 290.603643798828 273.932794189453 272.673651123047 280.454986572266 290.33391418457 296.2654296875 297.964794921875 296.016439819336 296.616058349609 300.504983520508 305.119451904297 297.921014404297 308.441796875 326.538604736328 341.687469482422 346.574563598633 349.33489074707 350.697525024414 351.636734008789 353.92087097168 358.579144287109 362.599261474609
-9999 -9999 -9999 -9999 -9999 -9999 -9999 -9999 -9999 320.078750610352 319.647073364258 318.293005371094 313.913415527344 332.509881591797 344.677154541016 348.740454101562 -9999 -9999 348.450277709961 343.207412719727 330.97177734375 311.923257446289 289.526602172852 276.077911376953 277.188339233398 284.438677978516 288.902117919922 295.190838623047 298.294952392578 302.807556152344 306.271990966797 305.464694213867 300.027951049805 313.392343139648 325.934219360352 334.499740600586 340.394946289062 349.430004882813 353.913739013672 355.436325073242 357.130517578125 361.431210327148 365.798617553711
-9999 -9999 -9999 -9999 -9999 -9999 -9999 -9999 -9999 -9999 325.936138916016 325.433224487305 320.196871948242 323.741687011719 336.38818359375 348.415325927734 -9999 -9999 351.187564086914 351.216354370117 345.598849487305 328.983892822266 304.419488525391 281.550033569336 270.598083496094 271.593298339844 280.812875366211 289.946981811523 298.159603881836 304.424255371094 306.328012084961 303.883587646484 309.164691162109 308.300201416016 311.989959716797 321.539825439453 334.887094116211 344.473593139648 353.410079956055 357.929656982422 360.216848754883 363.25849609375 367.357470703125
-9999 -9999 -9999 -9999 -9999 -9999 -9999 -9999 -9999 -9999 -9999 -9999 330.291976928711 323.203070068359 330.433883666992 344.10075378418 352.18805847168 -9999 -9999 354.449340820312 351.798083496094 343.246481323242 321.34674987793 289.889971923828 270.808166503906 268.231872558594 279.00436706543 286.835934448242 291.881195068359 300.389938354492 308.245388793945 310.81061706543 310.996725463867 306.648706054688 308.34782409668 317.726000976563 332.477572631836 342.117977905273 351.279525756836 357.119171142578 360.653216552734 363.657482910156 367.077502441406
-9999 -9999 -9999 -9999 -9999 -9999 -9999 -9999 -9999 -9999 -9999 -9999 -9999 331.460717773437 331.145584106445 337.65256652832 351.793658447266 354.826031494141 -9999 -9999 358.242318725586 357.544509887695 343.560501098633 313.110919189453 287.003265380859 274.174163818359 277.575762939453 286.534893798828 290.943597412109 298.306106567383 306.162551879883 310.160498046875 306.613427734375 300.918078613281 297.656951904297 297.069375610352 301.585897827148 329.827523803711 350.085287475586 357.92724609375 359.910763549805 363.640679931641 369.017095947266
-9999 -9999 -9999 -9999 -9999 -9999 -9999 -9999 -9999 -9999 -9999 -9999 -9999 332.743310546875 332.041030883789 336.241711425781 347.317517089844 355.287585449219 -9999 -9999 -9999 -9999 358.975399780273 342.167514038086 314.578201293945 287.899133300781 274.582556152344 282.434655761719 287.624328613281 292.990661621094 297.865100097656 300.6861328125 298.771142578125 293.864703369141 287.22395324707 282.859378051758 286.521322631836 310.664804077148 340.61755065918 355.106155395508 359.795477294922 364.835888671875 372.600634765625
-9999 -9999 -9999 -9999 -9999 -9999 -9999 -9999 -9999 -9999 -9999 -9999 -9999 337.557598876953 336.486694335938 337.971759033203 345.203796386719 353.864929199219 -9999 -9999 -9999 -9999 -9999 357.758911132813 333.377304077148 301.292056274414 275.752740478516 275.611090087891 280.237164306641 283.113052368164 285.64934387207 289.914016723633 293.220291137695 288.644430541992 284.30046081543 283.035940551758 286.847555541992 299.77057800293 330.007150268555 348.858825683594 358.015872192383 365.094073486328 373.716534423828
-9999 -9999 -9999 -9999 -9999 -9999 -9999 -9999 -9999 -9999 -9999 -9999 -9999 -9999 343.163711547852 342.64938659668 340.697799682617 344.70475769043 354.578723144531 -9999 -9999 -9999 -9999 366.316833496094 351.010314941406 322.510232543945 288.476937866211 276.594686889648 282.324887084961 282.557052612305 280.971401977539 283.97776184082 284.237356567383 284.523461914063 283.392654418945 284.499029541016 290.280847167969 292.745397949219 320.911471557617 347.748779296875 364.078598022461 368.308953857422 375.427557373047
