# Supplementary material for: Automatic variable selection in ecological niche modeling: A case study using Cassin’s Sparrow (Peucaea cassinii)
Source: PLoS One. 2022 Jan 21;17(1):e0257502. doi: 10.1371/journal.pone.0257502 (PMC8782318; doi:10.1371/journal.pone.0257502)
Supplement: S1 File — Compressed file folder containing input data and example scripts used in the study. (ZIP) [file pone.0257502.s002.zip › S2_File-Data-and-Scripts/input/merra/M26.asc]

NCOLS 43 
NROWS 34 
XLLCORNER -118.8125 
YLLCORNER 23.75 
CELLSIZE 0.5 
NODATA_value -9999 
0.007278366945684 0.00746997939422727 0.00765240164473653 0.00790802864357829 0.00829926459118724 0.00853747772052884 0.00840629376471043 0.00835065431892872 0.00898963594809175 0.00965109234675765 0.0100472291000187 0.0100116638466716 0.00951228272169828 0.00910419272258878 0.00940017635002732 0.0100297678261995 0.0106432555243373 0.0120891494676471 0.0117033737711608 0.0109515232034028 0.0105441532097757 0.0106948255561292 0.0100019997917116 0.00940120900049806 0.00914203468710184 0.00999623639509082 0.0122233449481428 0.0133706948719919 0.0120565691962838 0.0110802771523595 0.0106156628578901 0.0104372411035001 0.0111189044080675 0.0108295568265021 0.0108161061070859 0.0111326615326107 0.0116230566985905 0.0123825472779572 0.0132095454260707 0.0141175594180822 0.0150214266031981 0.0158500088378787 0.0166995791718364
0.00674506882205606 0.00700353337451816 0.00739016784355044 0.00807412187568844 0.00865749595686793 0.00916759362444282 0.00956751136109233 0.00904968185350299 0.00953501164913177 0.00997835723683238 0.0100880826823413 0.00984534407034516 0.00973054328933358 0.00888054426759481 0.00915523758158088 0.0100804495625198 0.0105804141610861 0.00912230722606182 0.00914427982643247 0.00968161597847939 0.0101851537823677 0.0103350223042071 0.0105309852398932 0.00927008567377925 0.0092059881426394 0.0104485418647528 0.0123136035166681 0.0131264328025281 0.0115612466819584 0.0104847601614892 0.0102442394010723 0.0105748844332993 0.0109496687538922 0.0105978406965733 0.0106707438826561 0.0111596836708486 0.0118241546675563 0.0125633148476481 0.0134861029684544 0.0143221807666123 0.015083134919405 0.0158748548477888 0.0169677775353193
0.00719599090516567 0.00811514584347606 0.00819566799327731 0.00848562521860003 0.00889384467154741 0.00898514967411757 0.00852201450616121 0.00849353391677141 0.00895344614982605 0.00930173881351948 0.0095295824110508 0.00981564139947295 0.0106447174213827 0.0105019096285105 0.0111080603674054 0.0112040993757546 0.00990572590380907 0.0110123621299863 0.0104454389773309 0.0104616465978324 0.0106098627671599 0.0102088802494109 0.0101788819767535 0.00956960460171103 0.0103538543917239 0.0119096689857543 0.0131657491438091 0.0136560681276023 0.0119914594106376 0.0109127815812826 0.0106779580004513 0.0109263701364398 0.010968909971416 0.0108628693968058 0.0109237036667764 0.0112399286590517 0.0118099230341613 0.0124934489838779 0.0129659563302994 0.0134216751903296 0.0141245886683464 0.0152506580576301 0.0165483808144927
0.00778798889368773 0.00732406219467521 0.00784918582066894 0.0085171933285892 0.00897886510938406 0.009282904304564 0.00941059226170182 0.00855563441291451 0.00871289372444153 0.00876161409541965 0.0087879198603332 0.0090895252302289 0.00980774182826281 0.0105939438566566 0.011790628079325 0.0119176099076867 0.0101741092279553 0.010622482188046 0.0106067107059062 0.0106812939047813 0.0110591804608703 0.0115791255608201 0.0106515685096383 0.01088981712237 0.0113849150948226 0.0123620987869799 0.0139502685517073 0.0148231472820044 0.0138182880356908 0.0126685327850282 0.0118585027754307 0.011476416233927 0.0109899387694895 0.0109910261817276 0.01111960131675 0.0114101765677333 0.0119276692159474 0.0125484314747155 0.0129947344772518 0.0135091058909893 0.0143168243579566 0.0155568622983992 0.0170516924001277
0.00768702840432525 0.00754096880555153 0.0075721763074398 0.00820141360163689 0.00826419284567237 0.00796006852760911 0.00779593354091048 0.00832902928814292 0.00874250642955303 0.00902069313451648 0.00949695287272334 0.0103935128077865 0.0110939076170325 0.0121078924275935 0.0119262239895761 0.0111898797564209 0.0107720852829516 0.0103721939958632 0.0105217542499304 0.010890347417444 0.0108331605792046 0.0102165538817644 0.0116352204233408 0.0110811190679669 0.0117693990468979 0.0128768786787987 0.0132603521458805 0.0143545570783317 0.0142107705585659 0.0132510401308537 0.0122238714247942 0.0116759371943772 0.0107958083041012 0.0108287014998496 0.0109967207536101 0.0113538592122495 0.0120313247665763 0.0127775495871902 0.0133512005209923 0.0141270975582302 0.0152585887350142 0.0167337000370026 0.0180538505315781
0.00676752817817032 0.00744964685291052 0.00730596166104078 0.00777768823318183 0.0075961328111589 0.00749432547017932 0.00815210584551096 0.00800822023302317 0.00843546856194735 0.00846527377143502 0.00832230560481548 0.00864515593275428 0.0108911893330514 0.0121806565672159 0.0120655153878033 0.0111951516009867 0.0104165606200695 0.0102156169712543 0.0107502607628703 0.0111873121932149 0.0116342098452151 0.0121347269043326 0.0114769732579589 0.0123174585402012 0.0123219368979335 0.012013949919492 0.0123240225948393 0.0132556543685496 0.0136990706436336 0.0130211729556322 0.0120045091956854 0.011466674041003 0.0108719277195632 0.0110062886960804 0.0111888567917049 0.0115357568487525 0.0122075038962066 0.0128443161956966 0.0135013955645263 0.0145552097819746 0.0159672073088586 0.0175894087180495 0.0192611088976264
0.00627931007184088 0.00688098003156483 0.00679045212455094 0.00619335831142962 0.00636935024522245 0.00699821403250098 0.00752595933154225 0.00798053639009595 0.00854595974087715 0.00962218781933188 0.010569956805557 0.0107649529352784 0.0106540152803063 0.0109262646175921 0.0106940483674407 0.00989896133542061 0.0090077318251133 0.0100958846509457 0.0105099716223776 0.0110315731726587 0.0116378115490079 0.0120758170261979 0.0117754304781556 0.0122838661074638 0.0119349281303585 0.011274950299412 0.0112664383836091 0.0126365487463772 0.0130741001106799 0.012910146266222 0.0127032225951552 0.0127271110191941 0.011590021289885 0.0112888164818287 0.0113816228695214 0.0118628310039639 0.0126805952750146 0.0132450922392309 0.0140624125488102 0.0152452290058136 0.016703387349844 0.0182915085926652 0.0198826977983117
0.00577712901867926 0.00629127249121666 0.00610607266426086 0.00575331323780119 0.00575666897930205 0.00594632551074028 0.00615300727076828 0.00696572219021618 0.00718914768658578 0.00732712866738439 0.00790236419998109 0.00913904318585992 0.00989570105448365 0.0092937077395618 0.00891359522938728 0.00918439421802759 0.00994655536487699 0.00946610094979406 0.0097309535369277 0.0098504014313221 0.00989981740713119 0.0101272917352617 0.0106550737284124 0.0116147076711059 0.0119617069140077 0.0118509187363088 0.0119270249269903 0.0139319500885904 0.0143190320581198 0.013802906498313 0.0132420956157148 0.0131299763917923 0.0119754180312157 0.0113294067792594 0.0111538642086089 0.0114772200584412 0.0122386427596211 0.0130307855084538 0.0146248967386782 0.0160999279469252 0.0174007259309292 0.0186663219705224 0.0200826967135072
0.00516848564147949 0.0056768003385514 0.00458664218895137 0.00438211904838681 0.0047742472961545 0.0055686661042273 0.00649112416431308 0.00690739182755351 0.00742383995093405 0.00839346344582736 0.00920173516497016 0.00940404972061515 0.0103191486559808 0.00962331024929881 0.00934701459482312 0.00944366250187159 0.00954301785677671 0.00985805373638868 0.00980273187160492 0.00926692970097065 0.00886581465601921 0.00919383345171809 0.0100614349357784 0.0112371665425599 0.0116923926398158 0.0119659169577062 0.0127912044525146 0.0142470195889473 0.0138051171787083 0.0127438590861857 0.0117841142229736 0.0112576443701982 0.0101420063525438 0.00993725406005979 0.010253107175231 0.0111312074586749 0.0125625037588179 0.0140399740077555 0.0156984077766538 0.017047930508852 0.0184143142774701 0.0200111519545317 0.0206811141222715
0.0046004306524992 0.00505007444880903 0.00434513515792787 0.00425602225586772 0.00462416978552938 0.00528337233699858 0.00595263540744781 0.00588167682290077 0.00734640280716121 0.00844074413180351 0.00922467214986682 0.010037681274116 0.0105473695322871 0.00994530459865928 0.00876147951930761 0.00826326450332999 0.00920244660228491 0.00924405660480261 0.00995765281841159 0.00978731922805309 0.00941687412559986 0.00968042267486453 0.00985706625506282 0.0118696613237262 0.012793802190572 0.0132102679461241 0.0139574598520994 0.0134874802082777 0.013256479613483 0.0122113130055368 0.010906945541501 0.0100854606367648 0.00973002249374986 0.00990678202360868 0.0104381483979523 0.0114154043607414 0.0129314886406064 0.0149673761799932 0.016705209761858 0.0181752629578114 0.0193356914445758 0.0202174071222544 0.0211840126663446
0.00440500928089023 0.0041142885806039 0.00362630703020841 0.00403275724966079 0.00441642221994698 0.00492455950006843 0.00577120403759182 0.00648129391483963 0.00697147487662733 0.00809586583636701 0.00948328301310539 0.0105533841066062 0.0109930123202503 0.0119112596847117 0.0104438592679799 0.00879257638007402 0.00925496015697718 0.00948015246540308 0.0099684176966548 0.0102210375480354 0.0104640590026975 0.0109719160012901 0.0115330125205219 0.0110363959334791 0.0111311161890626 0.0118293848820031 0.0126086114905775 0.0121102160774171 0.0109862300567329 0.0104433414526284 0.0102803927846253 0.0100865200161934 0.00993681848049164 0.0102419525384903 0.0109937745146453 0.0123066841624677 0.0141168675385416 0.0155339240096509 0.0168586710467935 0.018459134735167 0.0200308378785849 0.0211644217371941 0.0215890362858772
0.00402351501397788 0.0038888996001333 0.00366986109875143 0.00396972196176648 0.00434912322089076 0.00492247794754803 0.00566241778433323 0.00534354634582996 0.00605272375978529 0.00760519201867282 0.00941321849822998 0.0107605299912393 0.0107763110660017 0.0116177828982472 0.0112402960658073 0.0101061628200114 0.00924417311325669 0.00975632825866342 0.0101093959063292 0.0107335862703621 0.0114304957911372 0.0118587874807417 0.0116153107024729 0.0111294498667121 0.0113723445683718 0.0114566818810999 0.0105660054832697 0.0100437421351671 0.0101839064620435 0.00989710772410035 0.00979538420215249 0.0105112813413143 0.0111401431262493 0.0116004534065723 0.012376903090626 0.013482896797359 0.0147586847655475 0.015759879630059 0.0170936889946461 0.0185645027086139 0.0198891527950764 0.0208204405382276 0.0213298501446843
0.00374791268259287 0.00360711121466011 0.00386919972952455 0.00440989215858281 0.00457189651206136 0.00447570723481476 0.00446514273062348 0.00513679021969438 0.00577528043650091 0.0068809709046036 0.00818046187050641 0.00934800878167153 0.0106345005333424 0.00972114624455571 0.0105680241249502 0.011575585603714 0.0108845043927431 0.0109497535973787 0.0113597887568176 0.0118814031593502 0.0124774684198201 0.0129697982221842 0.0123036552220583 0.0109066897071898 0.0107772639021277 0.0108838512562215 0.0101518658921123 0.010399985127151 0.0103471669368446 0.0102785089984536 0.0104253428056836 0.0109130213037133 0.0114626014605165 0.0121992927975953 0.0129796997644007 0.0138534126803279 0.0148755591362715 0.0159670691937208 0.0173428580164909 0.018902032636106 0.0202719148248434 0.021105170622468 0.0213898751884699
0.00366771607659757 0.00365507598035038 0.00382641847245395 0.004236931190826 0.00464308471418917 0.00466648247092962 0.00417560348287225 0.00428058663383126 0.0051745783071965 0.00619335495866835 0.00729494704864919 0.00844685090705752 0.00906924335286021 0.00949728041887283 0.00992626743391156 0.0107463121414185 0.0121049179695547 0.0128721169196069 0.0137665274553001 0.0140817542560399 0.0140534546226263 0.0141307279467583 0.0147733226418495 0.0131291591562331 0.012303814291954 0.0118583372794092 0.0109620431438088 0.0104967260733247 0.0103460544720292 0.0101252356544137 0.0101390916854143 0.0106802613474429 0.0113690772093832 0.0121515519917011 0.0132236075587571 0.0143624199554324 0.015364945679903 0.0165680415928364 0.0178690345957875 0.0190950194373727 0.0201454849913716 0.0209704026579857 0.0216412559151649
-9999 0.00364699785131961 0.00390516326297075 0.00443634428083897 0.00424760743044317 0.00393711477518082 0.00413932763040066 0.0040385227650404 0.00473421509377658 0.00561254192143679 0.00631338390521705 0.00663705924525857 0.00687316888943315 0.00777362352237105 0.00874938303604722 0.00995470499619842 0.0114695033989847 0.0123351975344121 0.0134911668486893 0.0145917949266732 0.015473151858896 0.0159596610814333 0.0155627358704805 0.012625602632761 0.0116587593220174 0.0120856032706797 0.0123518134467304 0.01156614003703 0.0107553635723889 0.0103477900847793 0.0103633317165077 0.0107211139053106 0.0113857608288527 0.0121754340827465 0.0134146329946816 0.0147280148230493 0.0157658544369042 0.0170310844667256 0.0185185853391886 0.0195720298215747 0.0203999603167176 0.0213107943534851 0.0221722841262817
-9999 -9999 0.00389553420245647 0.00375869737472385 0.00371184549294412 0.00375863581430167 0.00385292498394847 0.00407792283222079 0.00436628330498934 0.00493536866270006 0.00560689065605402 0.0062037865165621 0.00698491693474352 0.00753659489564598 0.00826917192898691 0.00933257807046175 0.0105944409966469 0.0108815744519234 0.0113512041047215 0.0122289238497615 0.0140114706009626 0.0161840541288257 0.0132047144696116 0.0128276833333075 0.0116684227250516 0.0115045768208802 0.0136350629851222 0.0121347872540355 0.0111003666184843 0.0106728058308363 0.0107421223074198 0.0111460706219077 0.0118777042254806 0.0126791134476662 0.0138423107564449 0.0150785759091377 0.0161154888570309 0.0173672191798687 0.0187733085826039 0.0197684420272708 0.0205393796786666 0.0213688392192125 0.0221925187855959
-9999 -9999 -9999 0.0038511706283316 0.0041395426960662 0.00438972017727792 0.00407744799740613 0.00428290856070817 0.00441867629997432 0.00476851034909487 0.00524449581280351 0.00581444040872157 0.00713848941959441 0.00729302885010839 0.00805651140399277 0.00924250921234488 0.0102156538516283 0.0102015931159258 0.0100258958525956 0.0108686089515686 0.0123545772396028 0.0136131826788187 0.0130661133676767 0.0117484332062304 0.0109746064990759 0.0113025644794106 0.0125006282702088 0.0115128630772233 0.0108402199111879 0.0109910075552762 0.011491004563868 0.011843961942941 0.0125424263067543 0.013358907494694 0.0143971648067236 0.0154873513616621 0.0164992230013013 0.0177914651110768 0.0188980009406805 0.0197651050984859 0.0204586032778025 0.0210383858531713 0.0213572468608618
-9999 -9999 -9999 0.00411193636246026 0.00454911589622498 0.00478999544866383 0.0043843328487128 0.00423136907629669 0.00458265133202076 0.00500195170752704 0.00538094881922007 0.0057629426009953 0.0066079986281693 0.00744338659569621 0.00843604607507586 0.00951144862920046 0.0104456801898777 0.0105369475670159 0.0109845777973533 0.0112518607638776 0.0116652836091816 0.012388629745692 0.0119576799683273 0.0114411088638008 0.0106671117246151 0.0104385272599757 0.0111725057475269 0.0105649161152542 0.0107285351492465 0.0113809923641384 0.0118786908686161 0.0119332652539015 0.013342147693038 0.0140868513844907 0.0151151241734624 0.0162051919847727 0.0170376354828477 0.0179949292913079 0.0188410267233849 0.0195754924789071 0.0201899545267224 0.0205881068482995 0.0202019089832902
-9999 -9999 -9999 -9999 0.00407358934171498 0.00425095143727958 0.00446115070953965 0.00413215616717935 0.00492887645959854 0.00546103739179671 0.00573955927975476 0.0060827714856714 0.00686030774377286 0.00798289529047906 0.00917475856840611 0.0102484117262065 0.0110187290236354 0.011184692196548 0.0113063752651215 0.0118401362560689 0.0124834978953004 0.0127124451100826 0.0116906426846981 0.0107525038532913 0.0104159046895802 0.0107349768280983 0.011434717848897 0.0112767565995455 0.0116145862266421 0.0121376612223685 0.012636863719672 0.0130362001247704 0.0138159130699933 0.0148309503681958 0.0157645484432578 0.0164424177259207 0.0168241132050753 0.0173106957226992 0.0181693101301789 0.019037926569581 0.0195523668080568 0.0195062410086393 0.0193661909550428
-9999 -9999 -9999 -9999 -9999 0.00424018248450011 0.00511061507277191 0.00418307851068676 0.00463003232143819 0.00532938959077001 -9999 0.00621055369265378 0.00706436973996461 0.00792780560441315 0.00886453548446298 0.00988573553040624 0.0109298436902463 0.0116522616706789 0.0118591712787747 0.012148329988122 0.0124879030510783 0.0127075365744531 0.0125906779430807 0.0113444517366588 0.0113821597769856 0.0119903636164963 0.0121685395948589 0.0127976435236633 0.013563381973654 0.0138296158984303 0.0137938356027007 0.013825062289834 0.0142156708985567 0.0153421844355762 0.0162910064682364 0.0169010322540998 0.0172495158389211 0.0177400814369321 0.0183113919571042 0.0189082566648722 0.0192844437435269 0.0192925481125712 0.0193967802450061
-9999 -9999 -9999 -9999 -9999 0.00407037599943578 0.00443312502466142 0.0043453776743263 0.00424594357609749 0.0046198652125895 -9999 0.00611165850423276 0.00705418190918863 0.00786336823366582 0.00870846770703793 0.00970242181792855 0.0107644303701818 0.0109509116970003 0.011672031506896 0.013095558155328 0.0142632646486163 0.0142892608419061 0.0136900627985597 0.0127948956564069 0.0128064886666834 0.0132751116529107 0.0135803769342601 0.0140534120611846 0.0147490805014968 0.0149674150161445 0.0152041804976761 0.0158716037869453 0.0157746329903603 0.0159463886171579 0.0165533861145377 0.0171771144494414 0.0174714194610715 0.018042534776032 0.0186126800253987 0.0191416358575225 0.0195437125861645 0.019779091887176 0.0200404895469546
-9999 -9999 -9999 -9999 -9999 -9999 0.00406688740476966 0.00395278995856643 0.0036456287605688 0.00396041770000011 0.0047502005007118 -9999 0.00712309922091663 0.0083510622382164 0.00928611680865288 0.0100774988532066 0.0108202092349529 0.011004500836134 0.0119233231060207 0.0138550912961364 0.0158828507177532 0.0168290638364851 0.0154406459070742 0.0148316893726587 0.0148924998939037 0.0149528739973903 0.0145265731960535 0.014607547596097 0.0148177010938525 0.0147762345150113 0.0147278618067503 0.014924643561244 0.0150275584310293 0.0155839600600302 0.0165303433313966 0.0174351409077644 0.0179557096213102 0.0185482274740934 0.0191289311274886 0.0197227103635669 0.0202023571357131 0.0205471215769649 0.0213825983926654
-9999 -9999 -9999 -9999 -9999 -9999 -9999 0.00375194549560547 0.00381540800444782 0.00386730290483683 0.00427237886469811 0.0053857671096921 0.00712829325348139 0.00815880526788533 0.00881713954731822 0.0093541263602674 0.00995698431506753 0.0105434306897223 0.0119659992866218 0.0144233019091189 0.016847819276154 0.0180921455845237 0.0178646450862288 0.0170606818050146 0.0163806239143014 0.0154986292123795 0.0142566877417266 0.014294848870486 0.0140167764388025 0.0140268285758793 0.0143768683075905 0.0148177471011877 0.014261082932353 0.0146039564162493 0.0155735765583813 0.0166320197284222 0.0173601558431983 0.018227562867105 0.0189939696341753 0.0197507040575147 0.0204520475119352 0.0211822295561433 0.022793803550303
-9999 -9999 -9999 -9999 -9999 -9999 -9999 -9999 0.00376331766601652 0.00385185645427555 0.00428480966947973 0.00512531520798802 0.00674123661592603 0.00804798938333988 0.00897036865353584 0.00956987449899316 0.0100670226849616 0.0112330780364573 0.0129614513367414 0.0150318550877273 0.017016476765275 0.0183893468230963 0.0183126416057348 0.0174482379108667 0.016653903760016 0.0154999082908034 0.0137951419688761 0.0137092136777937 0.0140789945609868 0.0141795319505036 0.0140344563871622 0.0139615184627473 0.0149186148308218 0.016427288018167 0.0166992731392384 0.0165524894371629 0.017034650593996 0.0175966687500477 0.0183527860790491 0.0193426487967372 0.0206710090860724 0.0224269486963749 0.0246689237654209
-9999 -9999 -9999 -9999 -9999 -9999 -9999 -9999 -9999 0.00387258490081877 0.00418807188980281 0.00488092438317835 0.00626622312702239 0.00753332511521876 0.00900823203846812 0.0101727622561157 0.0106866087764502 0.0118395622819662 0.0138167990371585 0.0161157771945 0.0181766545400023 0.0193796971812844 0.0187836462631822 0.0179413056001067 0.0169124761596322 0.0156154735945165 0.0142146277241409 0.0141564334742725 0.0144453127868474 0.0149528631009161 0.0149850896559656 0.0143671269528568 0.0159269067458808 0.0164664024487138 0.0170097313821316 0.0171618673950434 0.016684502363205 0.0174116641283035 0.0179919313639402 0.0189480017870665 0.0206247532740235 0.0231037242338061 0.0255678026005626
-9999 -9999 -9999 -9999 -9999 -9999 -9999 -9999 -9999 0.00378442590590566 0.00409990071784705 0.00475611207075417 0.00561644514091313 0.00694863754324615 -9999 0.0098024663515389 0.0106004251167178 0.0116541741415858 0.0132509160786867 0.0153874587267637 0.0177936270833015 0.0197814982384443 0.0189312677830458 0.0182428609579802 0.0170692820101976 0.015865024458617 0.0151747598312795 0.014882334228605 0.0148167357780039 0.0145966750569642 0.0142157963477075 0.0139332370832562 0.0149070607498288 0.0165366624481976 0.0164756393060088 0.0160877412185073 0.0168741466477513 0.0172040658071637 0.0178524063900113 0.0189843690022826 0.0210248226299882 0.0241546189412475 0.0273776849731803
-9999 -9999 -9999 -9999 -9999 -9999 -9999 -9999 0.00365546070970595 0.00378984492272139 0.00412206747569144 0.00471907053142786 0.00496977809816599 0.00584632530808449 0.00747938780114055 -9999 0.0102013187482953 0.0108364330604672 0.0118810050189495 0.0141452350653708 0.0171161064878106 0.0196705255657434 0.0191937778145075 0.0182659965008497 0.0173855908215046 0.0167302062734962 0.0162998712621629 0.015602299477905 0.0150219374336302 0.0148008004762232 0.0144670157693326 0.0137884414754808 0.0144079296849668 0.0157295771874487 0.0159619096666574 0.0156457711942494 0.015688297059387 0.0163129366002977 0.0171599512919784 0.0186410564929247 0.0210856486111879 0.0245719356462359 0.0283256648108363
-9999 -9999 -9999 -9999 -9999 -9999 -9999 -9999 -9999 0.00387100002262741 0.00405819285660982 0.00444544265046716 0.00559062073007226 0.00493898601271212 0.00597631651908159 0.00785183859989047 -9999 -9999 0.0113741953857243 0.0133709753863513 0.0163023532368243 0.0193296274170279 0.0197552150115371 0.0194915918633342 0.0186594389379025 0.0179564964026213 0.0177326206117868 0.0160642597824335 0.0149563119746745 0.0137219168245792 0.0127436860464513 0.0126923825591803 0.0146954413503408 0.0143700134940445 0.0141207976266742 0.0144440481439233 0.0153274730779231 0.0163153150118887 0.0170488152652979 0.0181112168356776 0.020362270064652 0.0241284752264619 0.0271897921338677
-9999 -9999 -9999 -9999 -9999 -9999 -9999 -9999 -9999 -9999 0.00412343163043261 0.00409481017850339 0.00472069582901895 0.0053573040291667 0.00596187822520733 0.00697218696586788 -9999 -9999 0.0120010546408594 0.0135566969402134 0.0158259409479797 0.0188740132376552 0.0207458777353168 0.0209315974265337 0.0204241629689932 0.0195938497781754 0.0185516549274325 0.0166272727772593 0.0146077818237245 0.012894831597805 0.0120348291471601 0.0121705133467913 0.0115658406168222 0.0126896911300719 0.0141112445853651 0.0152691748924553 0.015902553871274 0.0162950742989779 0.0166704347357154 0.017836363054812 0.0199629854410887 0.0228779453784227 0.0256543058902025
-9999 -9999 -9999 -9999 -9999 -9999 -9999 -9999 -9999 -9999 -9999 -9999 0.00463253855705261 0.00569132193922997 0.00619251700118184 0.00692534539848566 0.00872679874300957 -9999 -9999 0.0134386382997036 0.0151715474203229 0.0178309012204409 0.0208360064774752 0.0216375073418021 0.0211337301880121 0.0200959207490087 0.018998315371573 0.0167791733518243 0.0150272124446929 0.0131273679435253 0.0115286874584854 0.0107241701334715 0.010462848469615 0.011432673688978 0.0126797594130039 0.0136906285770237 0.0143662484362721 0.0161606596782804 0.0168382868170738 0.0178128927946091 0.0195087430998683 0.0221121445298195 0.0258495226502419
-9999 -9999 -9999 -9999 -9999 -9999 -9999 -9999 -9999 -9999 -9999 -9999 -9999 0.0059016854967922 0.0065290741622448 0.00730015966109931 0.00801477977074683 0.0100845939014107 -9999 -9999 0.0143759455531836 0.0166681481525302 0.0198666958138347 0.0219434903934598 0.0215868791565299 0.0202121885493398 0.0192701453343034 0.0173221388831735 0.0156577781774104 0.0139629878103733 0.012332113366574 0.0109224007464945 0.00981848174706101 0.0113718396984041 0.0126965381205082 0.0144499516114593 0.0171195898205042 0.0169432315975428 0.0170226251706481 0.0182978343218565 0.0206295689567924 0.0234151555225253 0.0251665322110057
-9999 -9999 -9999 -9999 -9999 -9999 -9999 -9999 -9999 -9999 -9999 -9999 -9999 0.00612291442230344 0.00668568583205342 0.00720408665947616 0.0075105631724 0.009162094630301 -9999 -9999 -9999 -9999 0.0187402682378888 0.0217464931309223 0.0223172148689628 0.0214959947392344 0.0206909710541368 0.0188653627410531 0.016884739510715 0.0152797652408481 0.0139747354201972 0.0129623081535101 0.0132833044975996 0.0130834016948938 0.0141672575846314 0.0161757410503924 0.0181249558925629 0.0183791786432266 0.017780621163547 0.0178896281868219 0.0195382913574576 0.022607920691371 0.0234673898667097
-9999 -9999 -9999 -9999 -9999 -9999 -9999 -9999 -9999 -9999 -9999 -9999 -9999 0.00560327265411615 0.00619875080883503 0.00675669466145337 0.00709250243380666 0.00851433025673032 -9999 -9999 -9999 -9999 -9999 0.0207795215770602 0.022519638761878 0.0226833328604698 0.0215536074712873 0.0198871346190572 0.0185625068843365 0.0175507962703705 0.0168073836714029 0.0160976410843432 0.0143420198000968 0.0141742589883506 0.0146054532378912 0.0154128085821867 0.0165116284042597 0.0178669784218073 0.0174808885902166 0.0186993237584829 0.0203527903184295 0.0211350036785007 0.0237161932513118
-9999 -9999 -9999 -9999 -9999 -9999 -9999 -9999 -9999 -9999 -9999 -9999 -9999 -9999 0.00606916402466595 0.00647453689016402 0.00722972890362143 0.00824409043416381 0.010050415340811 -9999 -9999 -9999 -9999 0.0206445943564177 0.0223888056352735 0.023186563141644 0.0227976556867361 0.0215370204299688 0.0195252910256386 0.0184941990301013 0.0176906690001488 0.0163129027932882 0.0158761497586966 0.0145221631973982 0.0142350802198052 0.0146209950558841 0.0151736269704998 0.0174271958880126 0.0170380473136902 0.0174738401547074 0.0185226066038012 0.0198858082294464 0.0247160047292709
