# Supplementary material for: Automatic variable selection in ecological niche modeling: A case study using Cassin’s Sparrow (Peucaea cassinii)
Source: PLoS One. 2022 Jan 21;17(1):e0257502. doi: 10.1371/journal.pone.0257502 (PMC8782318; doi:10.1371/journal.pone.0257502)
Supplement: S1 File — Compressed file folder containing input data and example scripts used in the study. (ZIP) [file pone.0257502.s002.zip › S2_File-Data-and-Scripts/input/merra/M27.asc]

NCOLS 43 
NROWS 34 
XLLCORNER -118.8125 
YLLCORNER 23.75 
CELLSIZE 0.5 
NODATA_value -9999 
0.957873135805130 0.959077632427216 0.962032878398895 0.963763004541397 0.966025173664093 0.969236040115356 0.972653979063034 0.971402710676193 0.966374111175537 0.959052115678787 0.954978668689728 0.959104406833649 0.970448267459869 0.978403449058533 0.981872648000717 0.983342760801315 0.984344816207886 0.977379941940308 0.972915625572205 0.969396144151688 0.96938316822052 0.974912816286087 0.982444888353348 0.985857790708542 0.989130467176437 0.990213513374329 0.986368155479431 0.976707243919373 0.970507735013962 0.968138068914413 0.968232476711273 0.969149518013001 0.970424962043762 0.970556229352951 0.970528781414032 0.970634388923645 0.970987617969513 0.971555054187775 0.972103422880173 0.97252881526947 0.972851300239563 0.973114234209061 0.973319131135941
0.958239448070526 0.959083867073059 0.962693619728088 0.964421612024307 0.966222852468491 0.968544709682465 0.970981496572495 0.970543426275253 0.965957856178284 0.960050970315933 0.957007092237472 0.960044723749161 0.96714945435524 0.974602031707764 0.980052322149277 0.98048307299614 0.974952077865601 0.971886301040649 0.970364534854889 0.970079123973846 0.972628736495972 0.979079937934876 0.986877465248108 0.987831044197082 0.988476604223251 0.988269025087357 0.98517217040062 0.976491492986679 0.970672529935837 0.968154609203339 0.967923361063003 0.96870094537735 0.970108091831207 0.970504325628281 0.970668971538544 0.970810925960541 0.971008199453354 0.971247237920761 0.971768826246262 0.972596228122711 0.973484122753143 0.974174255132675 0.974632447957993
0.958864736557007 0.959989660978317 0.964487618207931 0.965887582302093 0.966631174087524 0.967504191398621 0.968759834766388 0.969687283039093 0.968168288469315 0.96363639831543 0.960049003362656 0.961132121086121 0.965245890617371 0.972337073087692 0.977912425994873 0.976591247320175 0.96713297367096 0.967586350440979 0.969105714559555 0.971627622842789 0.975911206007004 0.982097363471985 0.987000489234924 0.987976580858231 0.989104241132736 0.988424825668335 0.983587568998337 0.975715988874435 0.97061562538147 0.968125969171524 0.967571991682053 0.968133509159088 0.969424307346344 0.970351070165634 0.97082057595253 0.970957058668137 0.97093511223793 0.970852667093277 0.971082311868668 0.972245782613754 0.97370023727417 0.974774765968323 0.976019692420959
0.960218620300293 0.95990663766861 0.962689936161041 0.964330559968948 0.96557480096817 0.966384899616242 0.966777211427689 0.96767800450325 0.968243217468262 0.965622067451477 0.963554131984711 0.965923649072647 0.970932203531265 0.974105727672577 0.975854307413101 0.972436094284058 0.963101100921631 0.964488315582275 0.968316757678986 0.972936153411865 0.978260326385498 0.983983880281448 0.987376147508621 0.989623069763184 0.987519562244415 0.982956504821777 0.978491997718811 0.974104428291321 0.969459050893784 0.966807007789612 0.966162776947021 0.966969901323319 0.968723183870316 0.969552379846573 0.970010697841644 0.970264577865601 0.970433151721954 0.970717632770538 0.971303981542587 0.972674250602722 0.974259346723557 0.975458610057831 0.976636302471161
0.961666095256805 0.959704339504242 0.960423886775971 0.962354701757431 0.963620573282242 0.963910192251205 0.963747751712799 0.965944635868072 0.967957270145416 0.966921716928482 0.966335862874985 0.969875907897949 0.975897693634033 0.975787621736527 0.973466157913208 0.96748633980751 0.95848822593689 0.961694955825806 0.968225944042206 0.975067108869553 0.980031406879425 0.982208448648453 0.985618454217911 0.983541435003281 0.981386750936508 0.979283583164215 0.9763636469841 0.972068679332733 0.967372667789459 0.964763164520264 0.964336568117142 0.965553742647171 0.967816668748856 0.968562746047974 0.969018340110779 0.969383507966995 0.969724452495575 0.970434272289276 0.971448755264282 0.973207145929337 0.975044107437134 0.976301538944244 0.97748829126358
0.966335475444794 0.961651962995529 0.95860053896904 0.959503728151321 0.960782110691071 0.961744546890259 0.962497633695602 0.964143055677414 0.966688448190689 0.967806607484818 0.969090437889099 0.972310799360275 0.976263445615768 0.973659366369247 0.970635861158371 0.966296285390854 0.960535329580307 0.963799613714218 0.969994163513184 0.976276397705078 0.982044076919556 0.986967462301254 0.989667457342148 0.986716705560684 0.9825080037117 0.979024374485016 0.977008634805679 0.973654037714004 0.969463056325912 0.966068089008331 0.964314687252045 0.9645947098732 0.966365587711334 0.968452602624893 0.96998655796051 0.970906287431717 0.971406936645508 0.971952438354492 0.972770643234253 0.974335372447968 0.975974649190903 0.976980954408646 0.977639704942703
0.9731425344944 0.963553106784821 0.957301580905914 0.957095003128052 0.957951843738556 0.958942580223084 0.960141372680664 0.962633419036865 0.966004574298859 0.968920439481735 0.972151732444763 0.976146626472473 0.977740597724915 0.971851629018784 0.967572718858719 0.96454484462738 0.961687612533569 0.964182806015015 0.968959844112396 0.975769340991974 0.982359236478806 0.986585527658463 0.988773971796036 0.986888015270233 0.983964264392853 0.980944722890854 0.978320044279099 0.976386803388596 0.972046214342117 0.967481762170792 0.964412569999695 0.963969641923904 0.965306168794632 0.968422025442123 0.970753371715546 0.97202849984169 0.972567588090896 0.973006039857864 0.973718321323395 0.975178062915802 0.976659440994263 0.977407896518707 0.977731859683991
0.980564326047897 0.972217708826065 0.957657247781753 0.955835604667663 0.956129938364029 0.957240253686905 0.959249377250671 0.960103392601013 0.961752653121948 0.964982360601425 0.969079673290253 0.973017716407776 0.975986695289612 0.969405388832092 0.964547216892242 0.962519401311874 0.9623819231987 0.964068210124969 0.967256784439087 0.970723420381546 0.973692828416824 0.975895142555237 0.978972935676575 0.982221585512161 0.984921634197235 0.985222733020782 0.982119935750961 0.979166549444199 0.973977339267731 0.969135165214539 0.96609046459198 0.965645974874496 0.967097514867783 0.96935852766037 0.971068501472473 0.971838879585266 0.97182137966156 0.972583937644959 0.97385401725769 0.975663214921951 0.977270317077637 0.977990716695786 0.978128284215927
0.983576220273972 0.97630797624588 0.957912933826446 0.954322218894958 0.953957617282867 0.955572235584259 0.958812355995178 0.958118557929993 0.958317095041275 0.961595892906189 0.966713881492615 0.971752291917801 0.975445920228958 0.967891919612885 0.962534159421921 0.961342692375183 0.963213020563126 0.964530473947525 0.965754425525665 0.964467316865921 0.963194692134857 0.964819687604904 0.969075125455856 0.978581351041794 0.983963757753372 0.985203331708908 0.984071904420853 0.980558997392655 0.974888914823532 0.970023304224014 0.967220902442932 0.966974657773972 0.968339222669601 0.970230293273926 0.971368402242661 0.971533709764481 0.971123290061951 0.972234892845154 0.973863363265991 0.975861638784409 0.977533274888992 0.978269892930985 0.978343945741654
0.980904960632324 0.974772870540619 0.95753663778305 0.953676170110702 0.952814072370529 0.954058903455734 0.957314789295197 0.95768004655838 0.960233396291733 0.963488668203354 0.967254489660263 0.971226453781128 0.973410367965698 0.971127891540527 0.969176113605499 0.96579704284668 0.960229158401489 0.962772607803345 0.965670162439346 0.965914160013199 0.96522251367569 0.965710043907166 0.9664386510849 0.974450010061264 0.979935586452484 0.98253760933876 0.983147835731506 0.978493714332581 0.971847432851791 0.967607468366623 0.966090357303619 0.966584819555283 0.968230050802231 0.969457256793976 0.970240265130997 0.970561468601227 0.970695078372955 0.972211897373199 0.974259352684021 0.97645115852356 0.978075730800629 0.978631407022476 0.978802353143692
0.979246610403061 0.973181790113449 0.957323187589645 0.952977740764618 0.951766550540924 0.952908712625503 0.956122148036957 0.95680536031723 0.958887010812759 0.96313288807869 0.967686486244202 0.970570939779282 0.971932452917099 0.973745954036713 0.974265426397324 0.969144409894943 0.958047264814377 0.961412733793259 0.965482699871063 0.967442572116852 0.967473274469376 0.966353720426559 0.964214199781418 0.970697915554047 0.975773811340332 0.979047906398773 0.980907618999481 0.975409686565399 0.968816059827804 0.965797334909439 0.965480899810791 0.966105401515961 0.967909753322601 0.968668729066849 0.969277679920197 0.969711822271347 0.970101219415665 0.972212034463882 0.974774295091629 0.97702419757843 0.978515481948853 0.979033428430557 0.978950601816177
0.979563909769058 0.97498409152031 0.965465325117111 0.961642575263977 0.958599627017975 0.955776762962341 0.953793221712112 0.954879885911942 0.95740612745285 0.961487323045731 0.966314369440079 0.970880955457687 0.974367827177048 0.979727405309677 0.981132477521896 0.976865750551224 0.968502360582352 0.968079072237015 0.967492479085922 0.967526942491531 0.967344611883163 0.966012358665466 0.963670611381531 0.968547695875168 0.972243189811707 0.973961842060089 0.974041849374771 0.970224529504776 0.966163504123688 0.965330302715302 0.966577994823456 0.968088859319687 0.970003312826157 0.970059871673584 0.969930201768875 0.969951021671295 0.970358103513718 0.972267597913742 0.974546426534653 0.976580917835236 0.978015166521072 0.978673511743545 0.978823667764664
0.980364948511124 0.978235650062561 0.974143815040588 0.968335151672363 0.963240593671799 0.957551658153534 0.951045346260071 0.952467370033264 0.955641603469849 0.95992648601532 0.965301990509033 0.97150302529335 0.976781183481216 0.981824189424515 0.985509067773819 0.985518229007721 0.980745071172714 0.976107305288315 0.970209455490112 0.967888742685318 0.967364358901978 0.965961992740631 0.963756620883942 0.967254024744034 0.969334781169891 0.968642276525497 0.965754175186157 0.964232301712036 0.963462489843369 0.965394139289856 0.96845617890358 0.97074282169342 0.972571969032288 0.971819281578064 0.970988422632217 0.970548379421234 0.970682042837143 0.972306770086289 0.974306505918503 0.976018011569977 0.977281892299652 0.978098046779633 0.978609788417816
0.981926816701889 0.97473093867302 0.976270407438278 0.973940128087997 0.970225811004639 0.963240844011307 0.953241014480591 0.9544762134552 0.957040590047836 0.958860784769058 0.961337637901306 0.965891438722611 0.97078440785408 0.97713965177536 0.981244832277298 0.982468819618225 0.981311923265457 0.979890042543411 0.978845882415771 0.977982610464096 0.976739877462387 0.974326771497726 0.969036597013473 0.96743066906929 0.967182278633118 0.968540960550308 0.970931732654572 0.967616474628449 0.964026719331741 0.964429259300232 0.966831797361374 0.968472647666931 0.969668936729431 0.96958127617836 0.969509780406952 0.969823807477951 0.970665365457535 0.972098976373672 0.97382744550705 0.975519567728043 0.976888072490692 0.977766019105911 0.978436309099197
-9999 0.979988312721252 0.981936001777649 0.979484349489212 0.977230221033096 0.971091949939728 0.959091234207153 0.957150411605835 0.958151537179947 0.957796663045883 0.95755540728569 0.959429681301117 0.96235316991806 0.969329738616943 0.973752588033676 0.976768851280212 0.980351155996323 0.982376807928085 0.984076017141342 0.984741866588593 0.983499717712402 0.979660755395889 0.972997003793716 0.966630071401596 0.964165985584259 0.967980343103409 0.976414811611175 0.970964658260345 0.964351552724838 0.962927609682083 0.964378833770752 0.965199613571167 0.965550756454468 0.966461658477783 0.967517137527466 0.968879228830338 0.970614808797836 0.971839946508408 0.973245704174042 0.974879950284958 0.976334595680237 0.977287203073502 0.978239685297012
-9999 -9999 0.986651676893234 0.981134134531021 0.97689425945282 0.972293984889984 0.965550196170807 0.961215841770172 0.95915824174881 0.957303404808044 0.956606370210648 0.958115977048874 0.960706967115402 0.965943837165832 0.968867301940918 0.971625453233719 0.976200526952744 0.976582998037338 0.976562088727951 0.976765394210815 0.976482754945755 0.974589031934738 0.969059962034226 0.964637893438339 0.963189572095871 0.966997504234314 0.974930477142334 0.970125007629394 0.964424449205398 0.963001042604446 0.964021360874176 0.964673113822937 0.965069937705994 0.965899848937988 0.967013478279114 0.968567508459091 0.970566290616989 0.972093266248703 0.973677778244019 0.975453704595566 0.976861989498138 0.977455043792725 0.977912998199463
-9999 -9999 -9999 0.982513386011124 0.977670609951019 0.972847574949265 0.966877871751785 0.963843232393265 0.959907704591751 0.956991940736771 0.955792987346649 0.956470990180969 0.95829746723175 0.961117416620254 0.963002592325211 0.966491228342056 0.972684723138809 0.971568304300308 0.969692814350128 0.968649834394455 0.967693150043488 0.965828347206116 0.963186573982239 0.96122989654541 0.961300611495972 0.965127956867218 0.971871477365494 0.968707519769669 0.96444845199585 0.963120579719543 0.963629287481308 0.964107739925385 0.964561116695404 0.965431183576584 0.966605752706528 0.968288904428482 0.970511364936829 0.972290349006653 0.974049597978592 0.975885152816772 0.977218133211136 0.977587014436722 0.977624446153641
-9999 -9999 -9999 0.985403484106064 0.979439526796341 0.972986048460007 0.966562813520431 0.964788550138474 0.960812926292419 0.957330465316772 0.955623930692673 0.956265634298325 0.958279365301132 0.962098962068558 0.964607387781143 0.967485690116882 0.971828371286392 0.971122413873672 0.970026260614395 0.968573689460754 0.966566205024719 0.963842755556107 0.960476809740067 0.959173744916916 0.959358304738998 0.961637580394745 0.965418529510498 0.963623332977295 0.961686152219772 0.961013346910477 0.961234843730927 0.961715018749237 0.96256502866745 0.964213538169861 0.96591180562973 0.967989462614059 0.970626544952393 0.972303199768066 0.973901122808456 0.975441336631775 0.976681250333786 0.977485746145248 0.978420585393906
-9999 -9999 -9999 -9999 0.981722325086594 0.973297220468521 0.966589230298996 0.968864840269089 0.976626056432724 0.973477810621262 0.964894908666611 0.959609425067902 0.958958351612091 0.963294833898544 0.966081768274307 0.968316721916199 0.971444052457809 0.971423405408859 0.970836865901947 0.968852132558823 0.965680378675461 0.9617003262043 0.956689292192459 0.956318384408951 0.956618696451187 0.956918811798096 0.957245886325836 0.957822382450104 0.958591765165329 0.958840310573578 0.959049195051193 0.959805929660797 0.96102157831192 0.963221228122711 0.965337961912155 0.967728334665298 0.970643377304077 0.972474241256714 0.973901098966598 0.975163787603378 0.976298373937607 0.977365106344223 0.978706210851669
-9999 -9999 -9999 -9999 -9999 0.976676899194717 0.968143337965012 0.97001296877861 0.982254832983017 0.987827301025391 -9999 0.970343989133835 0.961226242780685 0.963185852766037 0.965446352958679 0.968576085567474 0.973712831735611 0.973786503076553 0.973770177364349 0.973408967256546 0.971391940116882 0.966575217247009 0.959154295921326 0.957507371902466 0.957116723060608 0.957064962387085 0.957290297746658 0.958521538972855 0.960095036029816 0.960972934961319 0.961310189962387 0.961449503898621 0.961299300193787 0.963489645719528 0.965629667043686 0.967819273471832 0.970431065559387 0.972726845741272 0.974724930524826 0.976251751184464 0.977378082275391 0.978325909376144 0.97969543337822
-9999 -9999 -9999 -9999 -9999 0.981441020965576 0.969284194707871 0.963186544179916 0.97544983625412 0.985866099596024 -9999 0.977178466320038 0.96438215970993 0.963654053211212 0.964966833591461 0.968708229064941 0.975300198793411 0.975730353593826 0.976667612791062 0.978429019451141 0.978390949964523 0.973772788047791 0.963349795341492 0.959589463472366 0.957914710044861 0.957237148284912 0.957335180044174 0.959164851903915 0.961418640613556 0.96274995803833 0.963075196743011 0.962619960308075 0.961557567119598 0.963601845502853 0.965723156929016 0.96784166097641 0.970336550474167 0.972931450605393 0.975320947170258 0.976855039596558 0.977896267175674 0.978989320993424 0.980412822961807
-9999 -9999 -9999 -9999 -9999 -9999 0.97303159236908 0.964025664329529 0.972622275352478 0.982514947652817 0.987564104795456 -9999 0.965694117546081 0.962791705131531 0.963304817676544 0.967018681764603 0.973946297168732 0.974802887439728 0.976611226797104 0.980176657438278 0.981763690710068 0.977830749750137 0.969687181711197 0.965227943658829 0.962466597557068 0.960254800319672 0.958192771673202 0.958968633413315 0.960160225629807 0.960533201694489 0.960725200176239 0.961569339036942 0.962943822145462 0.963841950893402 0.965118408203125 0.967509216070175 0.971245765686035 0.974526405334473 0.977292931079864 0.978450804948807 0.978884267807007 0.979659008979797 0.980527710914612
-9999 -9999 -9999 -9999 -9999 -9999 -9999 0.967482876777649 0.963995832204819 0.969910264015198 0.979465419054031 0.984490728378296 0.969216966629028 0.963629174232483 0.962407737970352 0.965515029430389 0.972109001874924 0.973486441373825 0.976665699481964 0.981788843870163 0.985547870397568 0.984556728601456 0.978034502267838 0.971875351667404 0.967327296733856 0.963227367401123 0.95890861749649 0.958744585514069 0.959157377481461 0.958789944648743 0.958853542804718 0.96068394780159 0.963814908266067 0.964104014635086 0.965421438217163 0.968391424417496 0.972541546821594 0.97571280002594 0.978653365373611 0.979574412107468 0.979527002573013 0.979890716075897 0.980525004863739
-9999 -9999 -9999 -9999 -9999 -9999 -9999 -9999 0.972640198469162 0.965544700622559 0.969684547185898 0.980916476249695 0.973674559593201 0.967877894639969 0.964410006999969 0.965333592891693 0.971007287502289 0.973554074764252 0.977835547924042 0.982618093490601 0.985867202281952 0.985611796379089 0.980487704277039 0.974973917007446 0.970153987407684 0.965701681375503 0.961526620388031 0.96025003194809 0.959300512075424 0.958525478839874 0.95924563407898 0.96256108880043 0.967494112253189 0.969247907400131 0.970305562019348 0.970989960432053 0.971517246961594 0.973605650663376 0.975761103630066 0.976711183786392 0.977205538749695 0.978246456384659 0.979925447702408
-9999 -9999 -9999 -9999 -9999 -9999 -9999 -9999 -9999 0.971723288297653 0.965868717432022 0.973494118452072 0.981917017698288 0.982649821043015 0.973741948604584 0.96631932258606 0.96994931101799 0.973825091123581 0.979354947805405 0.98401403427124 0.986565834283829 0.98637410402298 0.983813202381134 0.977771246433258 0.972254306077957 0.967485094070435 0.963250029087067 0.96118665933609 0.959457743167877 0.958523601293564 0.959656029939651 0.963775318861008 0.969921606779098 0.972649216651916 0.973705619573593 0.972999453544617 0.970954918861389 0.971825337409973 0.973320686817169 0.974455088376999 0.975595730543137 0.977278083562851 0.979528039693832
-9999 -9999 -9999 -9999 -9999 -9999 -9999 -9999 -9999 0.967005580663681 0.960690653324127 0.9646988093853 0.982300442457199 0.988341104984284 -9999 0.978652584552765 0.972388112545013 0.971964395046234 0.978389465808868 0.983687490224838 0.98669126033783 0.987720584869385 0.986956977844238 0.978984677791595 0.972365170717239 0.967407417297363 0.96319255232811 0.961469024419785 0.959974890947342 0.958523720502853 0.958756709098816 0.962085956335068 0.967511838674545 0.970726180076599 0.972049295902252 0.971325832605362 0.969172209501266 0.969857186079025 0.971292889118195 0.972863584756851 0.974293392896652 0.975571483373642 0.977625459432602
-9999 -9999 -9999 -9999 -9999 -9999 -9999 -9999 0.968482482433319 0.959416776895523 0.956482619047165 0.958653646707535 0.970222336053848 0.983740669488907 0.989411324262619 -9999 0.972719502449036 0.963514256477356 0.974529474973679 0.982521235942841 0.986232370138168 0.988498777151108 0.989208072423935 0.980186295509338 0.972693651914597 0.967541486024857 0.963690847158432 0.962080329656601 0.960443317890167 0.958480626344681 0.958016288280487 0.960687983036041 0.965577852725983 0.968647295236588 0.97015455365181 0.96991440653801 0.968307268619537 0.96840273141861 0.969713050127029 0.971717447042465 0.973391807079315 0.97429690361023 0.977311277389526
-9999 -9999 -9999 -9999 -9999 -9999 -9999 -9999 -9999 0.973855972290039 0.966390693187714 0.961686760187149 0.962541490793228 0.97487353682518 0.985332936048508 0.989639347791672 -9999 -9999 0.97868959903717 0.981338411569595 0.984661227464676 0.987341475486755 0.989735293388367 0.985870832204819 0.981418460607529 0.976012635231018 0.969032043218613 0.964294618368149 0.960009014606476 0.957606256008148 0.957496070861816 0.95965428352356 0.963672685623169 0.966519832611084 0.968366235494614 0.969425517320633 0.969946974515915 0.97005278468132 0.970814234018326 0.971728771924973 0.972541600465775 0.973789215087891 0.979682922363281
-9999 -9999 -9999 -9999 -9999 -9999 -9999 -9999 -9999 -9999 0.98373014330864 0.97794046998024 0.968323856592178 0.96527139544487 0.974445849657059 0.986299329996109 -9999 -9999 0.981607174873352 0.980804115533829 0.98278391957283 0.985880726575851 0.990151709318161 0.990270602703095 0.988135039806366 0.982370984554291 0.972616857290268 0.965635532140732 0.959609752893448 0.95699417591095 0.957201963663101 0.959023082256317 0.962114131450653 0.964787238836288 0.967020153999329 0.969272416830063 0.971574133634567 0.971332901716232 0.97143104672432 0.971485286951065 0.971768176555634 0.973087382316589 0.978346514701843
-9999 -9999 -9999 -9999 -9999 -9999 -9999 -9999 -9999 -9999 -9999 -9999 0.983457946777344 0.969064623117447 0.97066342830658 0.981861484050751 0.990463876724243 -9999 -9999 0.981471925973892 0.980516672134399 0.983963227272034 0.988063836097717 0.990056878328323 0.989673614501953 0.985394316911697 0.976933062076569 0.970125257968903 0.963983190059662 0.961605608463287 0.961399453878403 0.961468756198883 0.963818609714508 0.964188277721405 0.966136664152145 0.970176064968109 0.975049924850464 0.974401044845581 0.97293998003006 0.971764266490936 0.971189546585083 0.971432030200958 0.973192989826202
-9999 -9999 -9999 -9999 -9999 -9999 -9999 -9999 -9999 -9999 -9999 -9999 -9999 0.971982115507126 0.966917842626572 0.974529242515564 0.988059467077255 0.990099900960922 -9999 -9999 0.981454914808273 0.983200609683991 0.985594809055328 0.98934109210968 0.990304112434387 0.987135815620422 0.980035972595215 0.972779083251953 0.966741806268692 0.96461209654808 0.964073151350021 0.962362170219421 0.960021376609802 0.962098950147629 0.965491056442261 0.970727467536926 0.97729297876358 0.976428663730621 0.974072533845902 0.972061961889267 0.970785474777222 0.97090345621109 0.976129114627838
-9999 -9999 -9999 -9999 -9999 -9999 -9999 -9999 -9999 -9999 -9999 -9999 -9999 0.968542414903641 0.961223870515823 0.966005307435989 0.979679614305496 0.989245682954788 -9999 -9999 -9999 -9999 0.983252376317978 0.987306421995163 0.990032374858856 0.989711463451386 0.985972303152084 0.97847608923912 0.970782858133316 0.966484546661377 0.96431605219841 0.962222850322723 0.959770286083221 0.961695742607117 0.964344501495361 0.968155390024185 0.973526495695114 0.976946038007736 0.97887601852417 0.97812956571579 0.975977206230163 0.975285822153091 0.98397803902626
-9999 -9999 -9999 -9999 -9999 -9999 -9999 -9999 -9999 -9999 -9999 -9999 -9999 0.980912053585053 0.968570977449417 0.963554209470749 0.97365208864212 0.984130775928497 -9999 -9999 -9999 -9999 -9999 0.986890888214111 0.989779084920883 0.99120386838913 0.989605838060379 0.981799012422562 0.97270410656929 0.967131704092026 0.964234966039658 0.962114709615707 0.960159343481064 0.961458849906921 0.963231146335602 0.965555065870285 0.96923343539238 0.976012009382248 0.981644403934479 0.982024192810059 0.980047929286957 0.979951041936874 0.984875005483627
-9999 -9999 -9999 -9999 -9999 -9999 -9999 -9999 -9999 -9999 -9999 -9999 -9999 -9999 0.987579166889191 0.978821837902069 0.965546667575836 0.968003332614899 0.979359984397888 -9999 -9999 -9999 -9999 0.988422536849976 0.988698303699493 0.990076512098312 0.991795778274536 0.987517118453979 0.98195943236351 0.975653737783432 0.96990567445755 0.965729129314423 0.962090480327606 0.961712002754211 0.96249720454216 0.964690083265305 0.968952339887619 0.976162928342819 0.982619786262512 0.984837681055069 0.984395754337311 0.983962309360504 0.985700476169586
