# Supplementary material for: Automatic variable selection in ecological niche modeling: A case study using Cassin’s Sparrow (Peucaea cassinii)
Source: PLoS One. 2022 Jan 21;17(1):e0257502. doi: 10.1371/journal.pone.0257502 (PMC8782318; doi:10.1371/journal.pone.0257502)
Supplement: S1 File — Compressed file folder containing input data and example scripts used in the study. (ZIP) [file pone.0257502.s002.zip › S2_File-Data-and-Scripts/input/merra/M33.asc]

NCOLS 43 
NROWS 34 
XLLCORNER -118.8125 
YLLCORNER 23.75 
CELLSIZE 0.5 
NODATA_value -9999 
-101.966816711426006 -101.160876464844 -99.3382080078125 -98.0731330871582 -95.8596420288086 -92.8753456115723 -90.1253814697266 -90.8119659423828 -93.2854751586914 -95.1171340942383 -95.6442398071289 -94.8288108825684 -93.5555503845215 -91.6094787597656 -85.4601631164551 -81.6474586486816 -86.1063095092774 -92.4556869506836 -95.5042945861816 -96.4720458984375 -95.1767990112305 -91.4843238830566 -86.1476722717285 -80.4083786010742 -79.4823341369629 -83.5560119628906 -90.8516662597656 -96.4664489746094 -94.9557548522949 -93.2935829162598 -92.1147155761719 -90.7186737060547 -88.2289886474609 -86.8753242492676 -85.2621726989746 -83.2360015869141 -80.9487312316895 -78.6998970031738 -77.1019081115723 -75.6829833984375 -74.090113067627 -72.2434715270996 -71.252400970459
-104.504828643799 -103.746939086914 -102.112954711914 -100.252337646484 -98.2980499267578 -96.1090827941894 -94.0030578613281 -94.7864929199219 -97.8145614624024 -98.7024612426758 -97.9681221008301 -96.8334915161133 -94.5971267700195 -94.6515113830566 -89.730339050293 -88.5501373291016 -97.980419921875 -100.919787597656 -100.559827423096 -98.5514907836914 -94.8317817687988 -89.1318428039551 -81.296997833252 -80.2507141113281 -81.0968170166016 -85.0305816650391 -92.771728515625 -97.5999755859375 -96.6860778808594 -95.5282592773438 -94.3827728271484 -92.6261459350586 -90.4823593139648 -88.9626190185547 -87.0097961425781 -84.6090629577637 -81.9928367614746 -79.4381553649902 -77.3377967834473 -75.2098274230957 -73.1573043823242 -71.4130813598633 -70.299153137207
-105.809968566895 -105.270761108398 -103.322164916992 -102.448824310303 -101.805595397949 -100.521964263916 -98.3771057128906 -98.2105407714844 -98.2974983215332 -98.6945571899414 -98.7453521728516 -97.9069648742676 -96.8012336730957 -97.5207778930664 -93.4351692199707 -92.6552368164062 -101.08176651001 -99.9259620666504 -99.5302177429199 -97.4903144836426 -93.8668006896973 -89.3817092895508 -85.071858215332 -83.2366432189941 -81.2795906066895 -83.8703330993652 -93.8594421386719 -99.2520080566406 -98.1115646362305 -96.6264915466309 -95.3368034362793 -93.7012405395508 -91.4856643676758 -89.4511497497559 -87.3825607299805 -85.1764526367188 -82.7545715332031 -80.0070861816406 -77.6092163085937 -75.4070777893066 -73.3901916503906 -71.5870140075684 -70.139022064209
-105.344583129883 -107.319724273682 -105.654434967041 -104.763278198242 -104.361808776855 -103.223875427246 -100.860089874268 -101.161096954346 -100.157641601563 -100.208045959473 -100.516869354248 -99.9227615356445 -98.6747268676758 -97.5143524169922 -95.9117240905762 -96.6005828857422 -100.85630645752 -100.162629699707 -98.9628318786621 -97.0576705932617 -92.9069793701172 -85.8974876403809 -80.6428184509277 -77.3507682800293 -84.4956474304199 -94.9681274414063 -99.9950500488281 -99.1769470214844 -97.7580131530762 -97.0079917907715 -96.1570014953613 -94.3298721313476 -92.1309585571289 -90.0254997253418 -87.9503784179688 -85.7207275390625 -83.1668930053711 -80.2655258178711 -77.9314826965332 -76.0063133239746 -74.1198844909668 -72.0699279785156 -70.7180969238281
-108.888220977783 -108.916403198242 -108.315866088867 -108.053889465332 -107.839447021484 -106.720600891113 -104.426259613037 -104.449007415771 -103.687518310547 -102.943546295166 -101.787882232666 -99.5507698059082 -95.4534492492676 -93.5954216003418 -96.7312278747559 -100.464514160156 -100.514614105225 -100.529354095459 -98.8073600769043 -95.4218826293945 -92.642546081543 -91.5236190795898 -85.0482650756836 -90.6429389953613 -94.0626449584961 -96.6255157470703 -101.049951171875 -101.206945800781 -100.217292022705 -99.4474105834961 -98.370191192627 -96.3709846496582 -94.1885322570801 -91.5746841430664 -88.8887672424316 -86.1482734680176 -83.3335235595703 -80.5626251220703 -78.4875503540039 -76.5928916931152 -74.5190849304199 -72.2346557617188 -71.1330200195312
-108.362879943848 -109.756475830078 -110.284844970703 -109.808534240723 -109.492603302002 -108.427324676514 -106.166313171387 -106.404899597168 -106.046425628662 -105.118133544922 -104.096276855469 -103.125601959229 -100.213120269775 -100.114289093018 -100.433284759521 -100.715531158447 -100.823740386963 -100.253568267822 -97.144010925293 -94.6923561096191 -90.7712432861328 -83.9650657653809 -81.251815032959 -88.1105964660645 -95.3592071533203 -99.8206687927246 -100.767102050781 -102.781848144531 -102.916097259521 -102.507431030273 -101.389281463623 -99.2629554748535 -96.4367897033691 -93.6494285583496 -90.4099655151367 -87.0321708679199 -83.9229965209961 -81.1045150756836 -79.0183174133301 -76.7906646728516 -74.2670402526855 -71.7282356262207 -70.8137031555176
-103.379722595215 -111.125366973877 -112.685187530518 -112.64782333374 -111.416561126709 -109.618672180176 -108.021252441406 -107.677661132812 -107.245426940918 -105.241500854492 -101.095025634766 -96.0258491516113 -98.5809700012207 -101.609719848633 -102.059452056885 -101.5493019104 -101.929295349121 -101.212168884277 -100.092042541504 -96.1658325195312 -91.5221397399902 -88.5021812438965 -85.9794090270996 -90.0925964355469 -94.4045448303223 -97.6075790405274 -99.6072525024414 -100.876100158691 -103.807073974609 -104.613292694092 -103.201818084717 -100.383946990967 -97.0589775085449 -94.3154365539551 -90.8543586730957 -87.0801704406738 -83.7129676818848 -81.2434303283691 -79.3763313293457 -77.2009429931641 -74.4943405151367 -71.6511291503906 -71.2886901855469
-96.5781517028809 -108.734620666504 -114.96778717041 -115.04587020874 -113.350780487061 -111.53706817627 -110.473436737061 -109.787175750732 -108.546899414063 -106.810333251953 -104.552962493896 -102.039667510986 -100.890943145752 -102.132190704346 -102.55199432373 -102.641910552979 -103.075130462646 -101.620082855225 -99.6583801269531 -98.1964225769043 -97.6180541992187 -97.3626953125 -93.0647338867188 -93.4044807434082 -92.426643371582 -93.445344543457 -99.1406585693359 -100.418515014648 -102.348904418945 -103.021606445312 -102.108203125 -99.8023056030273 -96.7971664428711 -94.3108055114746 -91.3003768920898 -88.117854309082 -85.329411315918 -83.120036315918 -80.7119438171387 -78.2326698303223 -75.5345458984375 -72.8565689086914 -72.5733169555664
-94.9659843444824 -106.753216552734 -116.010089111328 -116.871063232422 -114.988483428955 -112.68854675293 -111.313250732422 -110.470623779297 -109.322334289551 -106.882152557373 -104.025119781494 -101.870532989502 -100.75874710083 -101.210607147217 -100.158569335938 -100.393003082275 -103.899947357178 -103.214699554443 -101.442094421387 -100.368515014648 -99.6464660644531 -98.6583618164063 -97.6872192382813 -95.8382995605469 -96.2410507202148 -97.9331069946289 -99.3112205505371 -100.089315032959 -101.443198394775 -101.21346282959 -99.7841300964355 -98.0429008483887 -96.4525749206543 -94.2434310913086 -92.115837097168 -89.6821296691895 -86.6580749511719 -84.2625793457031 -81.9973831176758 -79.5025939941406 -76.5659484863281 -73.5639762878418 -73.5222587585449
-100.529257202148 -107.306916809082 -114.850019836426 -116.376098632812 -115.106292724609 -112.943815612793 -111.720830535889 -113.934618377686 -110.485157775879 -106.920780181885 -104.260359954834 -102.474069213867 -101.119345092773 -102.031716918945 -101.037078857422 -101.122973632812 -104.724994659424 -104.717517852783 -103.678701019287 -102.932201385498 -101.888482666016 -100.096447753906 -99.6113159179688 -98.3644790649414 -97.0661926269531 -96.9934631347656 -98.9550788879395 -101.26050491333 -102.225136566162 -101.483085632324 -99.7009727478027 -97.7030807495117 -95.7228073120117 -93.912043762207 -92.157341003418 -90.3496910095215 -88.2454376220703 -84.9055938720703 -81.4791366577148 -78.631664276123 -76.4300003051758 -74.7712051391602 -73.5175674438477
-102.446257019043 -108.413539123535 -113.893482971191 -114.774838256836 -114.378192901611 -113.047151184082 -111.100901031494 -111.402066802979 -109.435095214844 -106.895431518555 -104.795511627197 -103.655048370361 -102.359729766846 -101.803856658936 -103.837062835693 -105.8215675354 -105.422487640381 -106.290608978271 -105.662210083008 -105.086570739746 -104.448696136475 -103.558681488037 -103.495601654053 -103.721746063232 -103.623462677002 -103.44052734375 -103.633662414551 -104.88667755127 -105.077633666992 -103.649826049805 -101.505467224121 -99.5589141845703 -97.0874786376953 -95.1858291625977 -92.6511306762695 -89.7072784423828 -86.7198577880859 -83.1997894287109 -79.6617820739746 -76.7164993286133 -74.4891616821289 -72.973999786377 -72.2350532531738
-104.657002258301 -108.805656433105 -111.53343963623 -113.172103118896 -113.763301849365 -113.249749755859 -112.00803604126 -112.314817047119 -111.249534606934 -108.958652496338 -106.473337554932 -104.740615844727 -103.337295532227 -97.0253448486328 -98.0152053833008 -102.9869140625 -106.126138305664 -106.004385375977 -106.216103363037 -106.107753753662 -106.244394683838 -107.136133575439 -107.881391143799 -105.879979705811 -104.694202423096 -104.225216674805 -103.923490905762 -104.886125183105 -104.11065826416 -103.026512145996 -101.492063903809 -99.1966873168945 -96.4056838989258 -94.522338104248 -92.0487632751465 -88.8669570922852 -85.187003326416 -81.2434547424316 -77.6520530700684 -74.8771171569824 -72.6833305358887 -70.8912719726563 -70.4943481445312
-107.63931427002 -107.327046966553 -106.949160003662 -109.000679779053 -112.227733612061 -114.830223846436 -115.301513671875 -113.940307617187 -113.554621887207 -111.89994430542 -109.458911132813 -106.849727630615 -102.379177093506 -104.168091583252 -100.012481689453 -96.8861923217774 -101.883839416504 -103.869166564941 -105.507559204102 -106.052200317383 -106.343551635742 -107.360259246826 -109.100182342529 -107.308788299561 -105.676784515381 -104.547904205322 -103.796335601807 -104.463224029541 -103.411301422119 -101.578742980957 -99.5513259887695 -97.7001037597656 -95.6099548339844 -93.9923080444336 -92.0352325439453 -89.2028121948242 -85.2656257629395 -80.9589302062988 -77.1791732788086 -73.9407920837402 -71.2079925537109 -69.1959449768066 -69.593399810791
-96.4477165222168 -101.522826385498 -102.756523895264 -104.410765075684 -108.149242401123 -112.227318572998 -114.547673797607 -114.771105194092 -113.927681732178 -112.233924865723 -110.212972259521 -108.617499542236 -108.932190704346 -107.653558349609 -102.860294342041 -98.7854057312012 -99.3724998474121 -101.203328704834 -101.723980712891 -103.825881958008 -106.059859466553 -106.83459777832 -108.232693481445 -107.872217559814 -105.454574584961 -103.436074066162 -103.940728759766 -104.809210205078 -103.459269714355 -101.484748840332 -99.3581909179687 -97.2429405212402 -94.8269676208496 -93.0920463562012 -91.1738166809082 -88.6723274230957 -85.3786193847656 -81.3798645019531 -77.3981353759766 -73.6708755493164 -70.4398109436035 -68.1305862426758 -68.2495559692383
-9999 -93.8662475585937 -93.6816040039062 -96.6281402587891 -104.195137023926 -111.63796081543 -114.517160797119 -116.111722564697 -115.204651641846 -113.977230072021 -112.991814422607 -112.400301361084 -112.001882171631 -110.113986968994 -108.692935943604 -106.992880249023 -104.259510803223 -102.30538482666 -101.607266235352 -99.9327735900879 -100.303447723389 -104.913722991943 -107.250301361084 -108.100020599365 -107.048065185547 -105.146129608154 -103.915187835693 -105.472774505615 -103.919603729248 -101.767395019531 -99.6235290527344 -97.5536468505859 -94.8218109130859 -92.4476921081543 -90.1494522094727 -87.6768455505371 -84.7370887756348 -80.7349952697754 -76.8674789428711 -73.3804473876953 -70.1872085571289 -67.5094078063965 -67.5409080505371
-9999 -9999 -90.1077980041504 -96.315470123291 -104.005409240723 -110.123229980469 -112.904704284668 -113.855717468262 -115.116243743896 -114.76704788208 -113.508836364746 -112.4770362854 -112.057730865479 -109.978483581543 -109.34232711792 -108.276776885986 -104.968064880371 -102.728392028809 -102.820793914795 -103.145248413086 -101.435710144043 -98.1111091613769 -106.50327835083 -106.56363067627 -105.53800201416 -104.388845825195 -103.353175354004 -105.283009338379 -103.575115203857 -101.328693389893 -99.2645851135254 -97.3684509277344 -94.3891784667969 -91.6366508483887 -88.9504203796387 -86.173607635498 -83.0886619567871 -79.1409141540527 -75.5437538146973 -72.8091011047363 -70.4962501525879 -68.2861663818359 -67.5613983154297
-9999 -9999 -9999 -91.7691848754883 -100.361980438232 -108.951889801025 -114.518090820313 -112.365637207031 -110.346404266357 -109.419567108154 -109.923543548584 -111.600833129883 -112.31203918457 -110.404109191895 -109.507736206055 -108.096374511719 -104.649157714844 -102.659191894531 -103.430736541748 -103.994564056396 -104.18953704834 -104.598069000244 -106.58928604126 -106.550630187988 -105.545211791992 -103.971173095703 -102.393842315674 -102.689905548096 -102.274876403809 -100.936027526855 -99.0524078369141 -96.9080238342285 -93.5383033752442 -90.9061431884766 -87.8626823425293 -84.490625 -81.058699798584 -77.4246604919434 -74.2740180969238 -72.5201225280762 -70.6628181457519 -67.5920867919922 -66.5276336669922
-9999 -9999 -9999 -91.5662895202637 -99.1641464233398 -107.486297607422 -114.591033935547 -112.651824951172 -107.526235961914 -106.62476348877 -108.864417266846 -111.241979217529 -110.693621063232 -109.390516662598 -108.405002593994 -107.069951629639 -104.864293670654 -103.620195770264 -103.393328094482 -104.203319549561 -105.34787902832 -106.144198608398 -106.840328979492 -105.836591339111 -104.927730560303 -103.733435821533 -101.903087615967 -101.314434051514 -101.264804840088 -100.340675354004 -98.651815032959 -96.3940132141113 -92.4149543762207 -90.019221496582 -86.7707672119141 -82.933464050293 -79.2690734863281 -76.1325988769531 -73.8203941345215 -71.7532730102539 -69.4622802734375 -66.9722526550293 -66.5921318054199
-9999 -9999 -9999 -9999 -95.8369026184082 -107.207723236084 -115.568775177002 -113.865436553955 -105.982650756836 -102.732135772705 -103.941509246826 -106.991279602051 -109.497138977051 -108.61040802002 -107.998081207275 -107.153233337402 -105.309131622314 -104.496417999268 -105.554251861572 -106.002285003662 -106.179962921143 -106.7595703125 -107.16767578125 -104.475443267822 -103.876239776611 -103.966883850098 -102.655828094482 -101.236193084717 -100.870798492432 -100.170463562012 -98.6368499755859 -96.0476905822754 -92.392472076416 -89.1935523986816 -85.7311363220215 -82.0229080200195 -78.4274040222168 -76.1880058288574 -74.5518096923828 -72.2848625183105 -69.8174377441406 -67.893083190918 -67.0906661987305
-9999 -9999 -9999 -9999 -9999 -100.421859741211 -113.999391937256 -115.424031829834 -106.273316192627 -101.277324676514 -9999 -102.999852752686 -107.886309051514 -108.716912841797 -109.043895721436 -108.180262756348 -105.5858543396 -105.29704208374 -106.207434844971 -105.546504974365 -104.80299911499 -105.721398162842 -107.038054656982 -104.518495178223 -104.054943084717 -104.392694854736 -103.336961364746 -101.406553649902 -100.537094116211 -100.413402557373 -99.4548942565918 -96.3725929260254 -92.322696685791 -88.5167633056641 -84.6931838989258 -81.0536849975586 -77.9709297180176 -76.270288848877 -74.9534271240234 -73.1387367248535 -70.8571388244629 -68.5307708740234 -67.4696868896484
-9999 -9999 -9999 -9999 -9999 -94.4869773864746 -112.214428710937 -119.448229980469 -110.029671478271 -102.808891296387 -9999 -100.899674224854 -105.627707672119 -108.29760055542 -109.711692810059 -109.70380859375 -108.350450897217 -107.436040496826 -105.569635009766 -103.329761505127 -102.316145324707 -103.77596282959 -106.581199645996 -106.736346435547 -106.496364593506 -105.431902313232 -103.084775543213 -101.262125396729 -99.5666931152344 -98.7907676696777 -97.7235443115234 -95.1541793823242 -91.7776290893555 -88.5312873840332 -84.8141098022461 -81.0470474243164 -77.9168716430664 -76.4008316040039 -75.0756904602051 -72.8230209350586 -70.3720024108887 -68.5757804870605 -66.9936088562012
-9999 -9999 -9999 -9999 -9999 -9999 -101.012206268311 -114.27269821167 -111.100263977051 -104.782871246338 -99.8063232421875 -9999 -105.954216003418 -108.617498779297 -109.969764709473 -109.989940643311 -108.416756439209 -106.367812347412 -104.437931060791 -100.172603607178 -97.5001747131348 -100.320257568359 -106.536920166016 -107.43870010376 -106.737888336182 -105.225846099854 -103.247982788086 -101.570468139648 -99.8877090454101 -98.5148887634277 -97.1779205322266 -95.4324592590332 -92.5840888977051 -89.1043342590332 -84.9038772583008 -80.6307525634766 -77.0791595458984 -75.0125457763672 -73.2794723510742 -71.1184921264648 -68.9681686401367 -67.299796295166 -65.5518653869629
-9999 -9999 -9999 -9999 -9999 -9999 -9999 -101.913951873779 -108.500716400146 -107.894798278809 -103.08883895874 -98.8364326477051 -104.234009552002 -106.036689758301 -108.064548492432 -109.097949981689 -107.685340118408 -105.923798370361 -104.379377746582 -100.172931671143 -96.329141998291 -96.6759834289551 -103.274951934814 -105.35004119873 -105.548686981201 -104.908693695068 -104.057376861572 -102.8996925354 -101.644435882568 -100.209297180176 -98.6150032043457 -96.8719192504883 -94.7825149536133 -92.6771797180176 -86.7391777038574 -80.0758605957031 -76.2636825561523 -74.0587509155274 -72.1515830993652 -69.8635330200195 -67.3532730102539 -65.2095520019531 -65.2601135253906
-9999 -9999 -9999 -9999 -9999 -9999 -9999 -9999 -97.9898406982422 -106.432987213135 -106.686359405518 -99.8886032104492 -101.687919616699 -101.288125610352 -102.861133575439 -105.181056213379 -106.110429382324 -104.600675964355 -102.864407348633 -99.3132934570312 -95.5195327758789 -94.2270668029785 -100.797141265869 -103.383850860596 -104.540451049805 -104.858380126953 -104.642050933838 -104.443009185791 -103.442576599121 -102.499187469482 -101.117546844482 -98.6197715759277 -94.6226829528809 -91.9335548400879 -86.6770782470703 -80.6380294799805 -76.4488128662109 -75.0590301513672 -72.8825538635254 -70.0884780883789 -67.601570892334 -66.12607421875 -64.6103149414063
-9999 -9999 -9999 -9999 -9999 -9999 -9999 -9999 -9999 -100.071804046631 -107.125109863281 -104.44592590332 -98.1109893798828 -95.6202743530273 -98.9365043640137 -103.913125610352 -105.996113586426 -105.256831359863 -101.256118011475 -95.564754486084 -91.3688957214355 -91.5735595703125 -96.5612060546875 -100.503461456299 -103.03995513916 -104.458683776855 -105.208206176758 -105.518936157227 -104.542165374756 -103.055068969727 -101.098373413086 -98.2301643371582 -92.1752388000488 -89.993138885498 -85.278491973877 -80.0509803771973 -77.2635124206543 -75.9391166687012 -73.8139335632324 -71.644214630127 -69.5151611328125 -67.323210144043 -64.705583190918
-9999 -9999 -9999 -9999 -9999 -9999 -9999 -9999 -9999 -99.4208488464355 -106.784903717041 -109.876445770264 -99.2049064636231 -95.803343963623 -9999 -97.4665313720703 -101.351171112061 -104.273027801514 -99.9785537719727 -93.7730102539062 -88.4997985839844 -86.4163299560547 -89.6227020263672 -96.0599411010742 -100.815082550049 -103.659497833252 -105.285205841064 -105.666217803955 -104.574678039551 -102.680370330811 -100.055002593994 -96.738809967041 -92.9690528869629 -89.7425765991211 -85.278190612793 -80.986376953125 -78.4475334167481 -76.9574882507324 -75.2548934936523 -72.9482116699219 -70.2980903625488 -67.6282211303711 -64.8108505249023
-9999 -9999 -9999 -9999 -9999 -9999 -9999 -9999 -97.9666412353516 -102.987144470215 -107.377771759033 -112.227243041992 -108.061666870117 -99.8050971984863 -95.3703880310059 -9999 -99.3906555175781 -104.596893310547 -99.7036155700684 -93.3627471923828 -87.8087356567383 -84.2671005249023 -85.5984848022461 -92.0868041992188 -97.4876098632812 -101.308096313477 -103.96555557251 -104.149350738525 -102.837875366211 -101.083591461182 -99.4512741088867 -97.9407455444336 -94.2554061889648 -90.4939636230469 -85.8026962280273 -81.7392333984375 -79.6797637939453 -77.8911895751953 -75.8480033874512 -73.3053703308105 -70.2560981750488 -66.962264251709 -64.6257713317871
-9999 -9999 -9999 -9999 -9999 -9999 -9999 -9999 -9999 -95.3769760131836 -100.891421508789 -108.651569366455 -113.589954376221 -102.994846343994 -95.5307731628418 -92.8022583007813 -9999 -9999 -93.1022407531738 -91.8852157592773 -88.8209907531738 -84.7133117675781 -83.5952819824219 -87.1199859619141 -93.5593605041504 -99.3796714782715 -101.750748443604 -102.95955581665 -102.032415771484 -100.20650100708 -98.8893585205078 -98.4010093688965 -93.6230613708496 -91.5675788879395 -88.2085113525391 -84.3850425720215 -81.4813186645508 -78.586262512207 -76.1938667297363 -73.9778289794922 -71.7953498840332 -69.2151008605957 -64.1907905578613
-9999 -9999 -9999 -9999 -9999 -9999 -9999 -9999 -9999 -9999 -91.1683937072754 -95.3887954711914 -106.674635314941 -111.027328491211 -103.487098693848 -93.7727432250977 -9999 -9999 -90.4980026245117 -90.8780288696289 -90.4681610107422 -87.446354675293 -82.6066696166992 -83.4423881530762 -88.105640411377 -94.6545013427734 -100.680311584473 -102.163331604004 -102.090615081787 -100.512130737305 -98.9201148986816 -98.2811943054199 -95.4871696472168 -94.2859558105469 -91.001651763916 -86.5398445129395 -82.6745643615723 -80.5480690002441 -77.7572807312012 -75.0933456420898 -72.2662406921387 -68.8919219970703 -65.1430206298828
-9999 -9999 -9999 -9999 -9999 -9999 -9999 -9999 -9999 -9999 -9999 -9999 -91.3554725646973 -104.026272583008 -104.919952392578 -97.7499237060547 -91.2148666381836 -9999 -9999 -90.1120262145996 -90.484009552002 -88.6398254394531 -82.2865661621094 -81.5739219665527 -84.6244163513184 -91.4296096801758 -100.451505279541 -101.886850738525 -102.311609649658 -101.114738464355 -99.0974792480469 -97.2609672546387 -95.9200553894043 -96.0371635437012 -94.6263160705566 -91.6983047485352 -87.7500076293945 -82.2062454223633 -78.3926803588867 -75.5777626037598 -72.6700332641602 -69.077530670166 -67.0347511291504
-9999 -9999 -9999 -9999 -9999 -9999 -9999 -9999 -9999 -9999 -9999 -9999 -9999 -97.3825065612793 -103.449848175049 -101.615536499023 -91.533544921875 -89.6125732421875 -9999 -9999 -87.9358535766602 -86.7238739013672 -83.8663665771484 -81.1738456726074 -82.1826057434082 -87.2475250244141 -95.2000846862793 -101.788249969482 -103.418747711182 -102.822612762451 -100.901096343994 -98.6799949645996 -99.1958213806152 -99.4142364501953 -99.4638023376465 -97.4336952209473 -91.7834022521973 -84.1701271057129 -78.9120887756348 -75.5253372192383 -72.2480506896973 -67.771257019043 -64.3645919799805
-9999 -9999 -9999 -9999 -9999 -9999 -9999 -9999 -9999 -9999 -9999 -9999 -9999 -96.7751686096191 -104.732238769531 -105.44552154541 -95.0525466918945 -89.0827224731445 -9999 -9999 -9999 -9999 -82.1619102478027 -82.4290908813477 -82.4165496826172 -84.3776565551758 -90.5396453857422 -99.9549530029297 -103.081465148926 -104.064819335938 -103.92292175293 -103.155213165283 -102.421454620361 -102.437646484375 -100.804637908936 -96.8834884643555 -90.8466125488281 -84.4002746582031 -80.0431488037109 -76.8402862548828 -72.0572784423828 -64.602912902832 -62.8747024536133
-9999 -9999 -9999 -9999 -9999 -9999 -9999 -9999 -9999 -9999 -9999 -9999 -9999 -88.4075462341309 -95.5696716308594 -101.10922164917 -96.9533546447754 -90.1412879943848 -9999 -9999 -9999 -9999 -9999 -81.225318145752 -81.3685188293457 -81.7903900146484 -85.9985740661621 -94.1130210876465 -99.8891822814941 -102.606464385986 -103.727920532227 -104.728382873535 -104.42599029541 -103.913787841797 -101.577095031738 -97.7959083557129 -93.2914260864258 -88.014680480957 -82.5431694030762 -76.7624702453613 -69.9839298248291 -62.8280090332031 -62.7023559570313
-9999 -9999 -9999 -9999 -9999 -9999 -9999 -9999 -9999 -9999 -9999 -9999 -9999 -9999 -86.0571327209473 -89.8131935119629 -98.5770690917969 -100.029071044922 -93.1265213012695 -9999 -9999 -9999 -9999 -78.6858963012695 -79.4902877807617 -81.1874099731445 -82.6804695129395 -89.6682929992676 -97.1579383850098 -100.43957901001 -101.697407531738 -103.480659484863 -102.595161437988 -103.181926727295 -101.463432312012 -98.176342010498 -94.7477317810059 -91.019686126709 -85.6747917175293 -78.2709846496582 -69.6557437896729 -61.9910133361816 -62.3177101135254
