# Supplementary material for: Automatic variable selection in ecological niche modeling: A case study using Cassin’s Sparrow (Peucaea cassinii)
Source: PLoS One. 2022 Jan 21;17(1):e0257502. doi: 10.1371/journal.pone.0257502 (PMC8782318; doi:10.1371/journal.pone.0257502)
Supplement: S1 File — Compressed file folder containing input data and example scripts used in the study. (ZIP) [file pone.0257502.s002.zip › S2_File-Data-and-Scripts/input/merra/M54.asc]

NCOLS 43 
NROWS 34 
XLLCORNER -118.8125 
YLLCORNER 23.75 
CELLSIZE 0.5 
NODATA_value -9999 
0.042266991361976 0.0439940195530653 0.0517224680632353 0.0531325872987509 0.0584219265729189 0.0694029167294502 0.0830365687608719 0.0823091298341751 0.0684487968683243 0.0552562680095434 0.0491567850112915 0.0531285088509321 0.0626540016382933 0.0852706156671047 0.104807797819376 0.117708756774664 0.118948435783386 0.0813346147537231 0.0678590871393681 0.0628705583512783 0.0651795133948326 0.0792789831757545 0.126045443117619 0.134427231550217 0.139111332595348 0.129708076268435 0.0969093315303326 0.077195530384779 0.0618263244628906 0.0530666820704937 0.0495866473764181 0.0487231843173504 0.0465026490390301 0.0459522277116776 0.0452693626284599 0.0445211209356785 0.0440722275525331 0.0438842792063951 0.0441704452037811 0.0431382302194834 0.0414861064404249 0.0403985004872084 0.0407920073717833
0.0391857944428921 0.0377169411629438 0.0486850094050169 0.0526622373610735 0.0566069614142179 0.0634682558476925 0.0733680501580238 0.0772740021347999 0.0646113824099302 0.056214040145278 0.0535013157874346 0.0542694948613644 0.0595089696347713 0.0676782224327326 0.0757337138056755 0.0776044502854347 0.0696594994515181 0.0614341031759977 0.0577513832598925 0.0586420595645905 0.0678615055978298 0.0905050292611122 0.137419213354588 0.12972659021616 0.120963502675295 0.11042817234993 0.0908279664814472 0.0755633540451527 0.0609320145100355 0.0532481595873833 0.0507974956184626 0.0499314993619919 0.0471034020185471 0.0446565430611372 0.0426852162927389 0.0417396266013384 0.0418310787528753 0.0401623781770468 0.0389317013323307 0.0376739557832479 0.0373672969639301 0.0385852102190256 0.0387516114860773
0.0451459944248199 0.0489418793469667 0.0543331701308489 0.0572699628770351 0.0590337328612804 0.0600981347262859 0.0609374146908522 0.0626034747809172 0.0608163621276617 0.0578502453863621 0.054594124853611 0.052283251285553 0.0551726281642914 0.0631760735064745 0.068894274532795 0.0677459444850683 0.0589618064463139 0.0557257629930973 0.0569647338241339 0.0597984232008457 0.0690501771867275 0.0883520849049091 0.109815663844347 0.119261955469847 0.126465331763029 0.118718564510345 0.089119229465723 0.0772871412336826 0.0651798699051142 0.0570051334798336 0.052411462366581 0.0497942082583904 0.0470357052981853 0.0430597700178623 0.0399002470076084 0.0386583223938942 0.0394357040524483 0.0389085665345192 0.0377234116196632 0.0361364874988794 0.0353892769664526 0.0362032849341631 0.0359947968274355
0.0551337569952011 0.0487753674387932 0.0549895390868187 0.0594559106975794 0.060221116989851 0.0584248561412096 0.0562777236104012 0.0573979154229164 0.0584924526512623 0.0565287601202726 0.0532661665230989 0.0518393758684397 0.0570350978523493 0.0611430607736111 0.0616345703601837 0.0581737522035837 0.0519062470644713 0.0478750091046095 0.0537265907973051 0.0580709967762232 0.0664993286132813 0.0854135654866695 0.109650286287069 0.139147140830755 0.128148794174194 0.100133521109819 0.0855266883969307 0.0745832040905952 0.0650125008076429 0.057110782712698 0.0511259466409683 0.0466655757278204 0.0408229526132345 0.0389994520694017 0.0364774204790592 0.034773662686348 0.0356585338711739 0.0362084403634071 0.0349660776555538 0.0343972761183977 0.0345416449010372 0.0348706278949976 0.0346787873655558
0.0589550532400608 0.0518329877406359 0.0533444929867983 0.0544108137488365 0.0531053207814693 0.0508522033691406 0.0495016932487488 0.0493675410747528 0.0510502487421036 0.0527424570173025 0.0546531435102224 0.0574757788330317 0.0623827878385782 0.0667210906744003 0.0639826282858849 0.0556747477501631 0.0460298262536526 0.0430335126817226 0.0509864781051874 0.0609060265123844 0.068459590524435 0.0726987600326538 0.084157121181488 0.0934232383966446 0.09273811429739 0.085028038918972 0.0753227211534977 0.066142026335001 0.0571701433509588 0.0488530155271292 0.0414779331535101 0.0349927408620715 0.0281207231804729 0.0292546086013317 0.0286150285974145 0.0289875566959381 0.033267841860652 0.0326743375509977 0.0321987483650446 0.0324571523815393 0.0329569317400455 0.0332031104713678 0.0338780764490366
0.0712360754609108 0.0551548730581999 0.04471748881042 0.0400559846311808 0.0381239857524633 0.0387692399322987 0.0411867886781692 0.0392731040716171 0.0413854993879795 0.0455565676093102 0.050069934874773 0.0539919879287481 0.0601659830659628 0.0584590036422014 0.0572250299155712 0.0526497289538383 0.0425120644271374 0.0436120204627514 0.0501188639551401 0.0591202527284622 0.0768058262765408 0.104875934869051 0.116377229243517 0.115461704879999 0.0953398905694485 0.0741625018417835 0.0685272738337517 0.0619749948382378 0.0502990067005157 0.0399611294269562 0.0312575533986092 0.0238508654758334 0.0209460316225886 0.0205864986404777 0.02092076651752 0.0238704144954681 0.0299605287611484 0.0298324443399906 0.0304004380479455 0.0308228079229593 0.030904883146286 0.0306729825213552 0.0304979102686048
0.11156987734139 0.0587265271693468 0.0364924181252718 0.0289344601333141 0.0294573698192835 0.0315522579476237 0.0302888616919518 0.0290676489472389 0.030589553527534 0.0374988112598658 0.0475633554160595 0.0565555978566408 0.0561984080821276 0.0478199649602175 0.045168861746788 0.0422860067337751 0.0340501751750708 0.0391599114984274 0.0443429347127676 0.0536122936755419 0.0750076156109571 0.107670670002699 0.106269346922636 0.11580768302083 0.102914851158857 0.0802780814468861 0.0668632850050926 0.0637237414717674 0.0526671197265387 0.0435679629445076 0.0359854439273477 0.0282993335276842 0.023813309147954 0.02102010268718 0.0195555295795202 0.0206380609422922 0.024687067233026 0.0273927947506309 0.0282842062413693 0.0266791982576251 0.0241991084069014 0.0223910434171557 0.019835820607841
0.0992341503500938 0.0596895288676023 0.0360852520912886 0.0222838819026947 0.0193791138008237 0.0206516711041331 0.0194197470322251 0.0183942982926965 0.0161142535507679 0.0197123838588595 0.0286539953202009 0.0390728890895844 0.0398939669132233 0.0364510457962751 0.0353427045047283 0.0342223396524787 0.0314854620024562 0.0381793273612857 0.0416422288864851 0.0483946967869997 0.0560370489954948 0.0610668271780014 0.063684532046318 0.0744138941168785 0.0830233991146088 0.0803092882037163 0.0640942055732012 0.0625305164605379 0.0554647117853165 0.0474848933517933 0.038403064198792 0.0283971056342125 0.0238830521702766 0.023218498006463 0.020137750543654 0.0162232998758554 0.0146778475493193 0.0186790686100721 0.0208170974627137 0.0185257326811552 0.0150374670512974 0.0138316333293915 0.0134241029620171
0.0464406095445156 0.0540912175551057 0.0336066702380776 0.0155858867801726 0.0103601738810539 0.0123796476051211 0.0139709988608956 0.015140045620501 0.0117320673540235 0.0158007252030075 0.0238734601065516 0.0301120119169354 0.0337105276063085 0.0333791863173246 0.0351933222264051 0.0362751882523298 0.0344079531729221 0.0393883563578129 0.0431281108409166 0.0458582509309053 0.0463932778686285 0.0453134309500456 0.0527124684303999 0.0534686349332333 0.0575818028301001 0.0609965179115534 0.0590977549552917 0.0582951426506042 0.0525890730321407 0.0436982288956642 0.0340621257200837 0.0259407326579094 0.0197270348668098 0.0202842162922025 0.0204043360427022 0.0196249529719353 0.0187342636287212 0.0177283190190792 0.0160370693542063 0.0138842216692865 0.0123560344800353 0.0122254419140518 0.0120444248430431
0.0265236327424645 0.0425165960565209 0.0294666612520814 0.0117250319104642 0.00716515560634434 0.00855274642817676 0.00633777719922364 0.00648173694498837 0.00723793879151344 0.0125836255028844 0.0205254072323442 0.0277695631608367 0.0313567152246833 0.030946671590209 0.0311224032193422 0.0315091408789158 0.0317237801849842 0.0363696165382862 0.0413688201457262 0.0439471453428268 0.0442077156156302 0.0439180701971054 0.0495178729295731 0.0472466990351677 0.0481724962592125 0.0511576745659113 0.0528322923928499 0.0515566486865282 0.0432704165577888 0.0333293285220861 0.0258014222607017 0.0231553915888071 0.0219552997499704 0.0202905165031552 0.0181443179026246 0.0165717404335737 0.0163226723670959 0.0157407075166702 0.0142052079550922 0.0115768224932253 0.00999300852417946 0.0109818386845291 0.0110958437435329
0.0131068130023777 0.0243709662929177 0.0180587286129594 0.00776082063093782 0.00441620382480323 0.00626764739863575 0.00899412892758846 0.00988388024270534 0.00829960475675762 0.011164286872372 0.0175660925917327 0.0248110190033913 0.0303080782294273 0.0305955475196242 0.0271307872608304 0.0237258397042751 0.0241038339212537 0.0292085887864232 0.034481343626976 0.0383633300662041 0.0409371316432953 0.0428566187620163 0.0455546826124191 0.0408893827348948 0.0399938505142927 0.0413555547595024 0.0409257341176271 0.0353725511580706 0.0277766330167651 0.0225178897380829 0.0195507146418095 0.0182320704683661 0.0201211398467422 0.018588974326849 0.0172951770946383 0.0165514897555113 0.0158536256290972 0.0141483881510794 0.0126967589370906 0.011044202838093 0.0095239550806582 0.00847782208584249 0.00754679865203798
0.00590962767601013 0.00981237511150539 0.00710986736230552 0.00424308148212731 0.00223020539851859 0.00202773724449798 0.00358083974570036 0.00244315769523382 0.00373026966117322 0.00774039700627327 0.0137160799466074 0.0200936259701848 0.0229890452697873 0.0253660192713141 0.027773848734796 0.0278076399117708 0.0240425912663341 0.0221172107383609 0.026873274333775 0.0328237600624561 0.0371703110635281 0.0374710232019424 0.029842945933342 0.0300556715577841 0.0278850812464952 0.0258165104314685 0.0268526650965214 0.0239076562225819 0.0204419320449233 0.0186514779925346 0.0179035030305386 0.0172173773869872 0.017049547098577 0.0187328223139048 0.0184071334078908 0.0161738255992532 0.0132455561310053 0.0117942545562983 0.0114526617340744 0.0113607225939631 0.0113032478839159 0.0111167487688363 0.0102628608234227
0.00103224852937274 0.00223890324123204 0.00251435157842934 0.00305157452821732 0.00294905668124557 0.00190636145271128 0.000207903872069437 0.000147885754995514 0.000623925781110302 0.0030756605847273 0.0072618295904249 0.0120877205394208 0.0144504046998918 0.0148008168675005 0.0200136317871511 0.0254622036591172 0.0259495288133621 0.0250067204236984 0.0284004651010036 0.0328650698065758 0.0355409272015095 0.0334499569609761 0.0220193790271878 0.025180303491652 0.0232066558673978 0.0213096501305699 0.0257184075191617 0.0228398444131017 0.0196166029199958 0.017645375803113 0.0167632495984435 0.01644595451653 0.0164850790053606 0.0163662483915687 0.0148441926576197 0.0127271229401231 0.0111563131213188 0.010686531662941 0.0106050209142268 0.0105947679840028 0.0105829895474017 0.0105335318483412 0.010348650906235
0.000175031600520015 0.000441720595699735 0.00123534412414301 0.00219337928574532 0.00221647438593209 0.00133084965564194 6.36397974631109e-05 1.80733365596097e-05 8.59444494381023e-05 0.00055238269851543 0.00107578882016242 0.00133436614414677 0.00175104908412322 0.00882413812214509 0.012032161001116 0.014727639965713 0.0211324924603105 0.0257707694545388 0.0295949175953865 0.0312594082206488 0.0311075046658516 0.0290101181715727 0.0201821427792311 0.0171442920342088 0.0193984331563115 0.0238575976341963 0.0265957158058882 0.0228150557726622 0.0177679060027003 0.0151472548022866 0.0145559486933053 0.014671815186739 0.0143141768872738 0.0141633966006339 0.0132788615301251 0.0117547539994121 0.0100533485412598 0.00922939479351044 0.00850226506590843 0.00826528156176209 0.00843991208821535 0.0087650946341455 0.00867617717012763
-9999 0.000142351181420963 0.000360019392974209 0.00102916088071652 0.000925170694245026 0.000385452765749505 9.61889609243371e-06 1.06876623249263e-06 8.6409286843836e-13 1.22301514044272e-05 6.63951852402533e-05 0.000163910383707844 0.00016124747635331 0.00418693211395293 0.00437081942800432 0.00516874135937542 0.0115182425826788 0.0186441328376532 0.023270102776587 0.0263899080455303 0.0277264108881354 0.0264698954299092 0.0198242144659162 0.0146214128471911 0.0162753597833216 0.0208429090678692 0.0228504404425621 0.0195001795887947 0.0145985309034586 0.0128648499958217 0.0130673940293491 0.0129710843786597 0.0119206702336669 0.0113351632840931 0.0106336758472025 0.00970608796924353 0.00854034037329256 0.00706854262389243 0.00557581838220358 0.00496610929258168 0.00504566365852952 0.00530312275514007 0.00496654054149985
-9999 -9999 3.55680920620216e-05 0.000196768407840864 0.000567049093660899 0.000657632510410622 0.000157681784185115 0.000121105219295714 3.49599446053617e-05 0 0 0 0 0.00054490395123139 0.000767951220041141 0.00198198358411901 0.00550393308512867 0.01082190903835 0.0147908031009138 0.0193802323192358 0.0240099703893065 0.0266164956614375 0.0202830893918872 0.0138535944744945 0.013333085924387 0.0167704354971647 0.0200058663263917 0.0171118477359414 0.0127485265955329 0.0107230087742209 0.00994928600266576 0.00888676419854164 0.00903229936957359 0.00810926100239158 0.00789992278441787 0.00786682078614831 0.0071579403243959 0.00572699597105384 0.00429591389838606 0.00339137576520443 0.00312289255671203 0.00337364333681762 0.00352433654479682
-9999 -9999 -9999 0.000907807250041515 0.0021760948584415 0.00225235125108156 0.000360200196155347 0.000211783117265441 5.79692947212607e-05 0 0 8.77392376423813e-06 7.89653138781432e-05 0.000103168895293493 0.000113374127977295 0.000664735936152283 0.00239409488858655 0.00600393983768299 0.00846226518042386 0.0109052960760891 0.0124885011464357 0.0120855698361993 0.00885544363409281 0.00847722422331572 0.00886074267327785 0.0106829161755741 0.0140132686123252 0.0135968228802085 0.0109588565304875 0.00836099940352142 0.00662697325460613 0.00611247285269201 0.00655890977941453 0.00590760111808777 0.00578017369844019 0.00579942581243813 0.00537714590318501 0.00491779488511384 0.00409124258439988 0.00329767155926675 0.00291801861021668 0.0030886254273355 0.00288007659837604
-9999 -9999 -9999 0.000856246275361627 0.00189338874770328 0.00189327397674788 0.000376304975361563 0.000752717969589867 0.000239930878160521 0 0 2.10189013159834e-05 0.00018917011184385 0.000116696970508201 0.000190619521163171 0.000440016618813388 0.000975352729437873 0.00273045307840221 0.00531404775101691 0.00652186432853341 0.00671017486602068 0.00656221592798829 0.00549566680565476 0.00566645883955061 0.00606274395249784 0.00713182096369565 0.00906462604179978 0.00953539917245507 0.0083484860137105 0.00625223922543228 0.00478462358005345 0.0050415329169482 0.00532843801192939 0.00524892755784094 0.00458456831984222 0.00391832392197102 0.00383918287698179 0.00416423289570957 0.00371946953237057 0.00302573957014829 0.00250025144778192 0.00236032158136368 0.0019835252314806
-9999 -9999 -9999 -9999 0.000833333499031141 0.000592210613831412 0.000140118137642276 0.000197040119383018 6.12466101301834e-05 0 0 2.95824302156689e-06 2.6624187194102e-05 5.82446829866967e-05 0.000138551600684877 0.000295834433927666 0.000730418780585751 0.00254091177484952 0.00396360568702221 0.00479725375771523 0.00472596460022032 0.00373053583316505 0.00308820898644626 0.00309529623482376 0.00372716214042157 0.00488071287982166 0.00620325822383165 0.0063464792445302 0.00558259016834199 0.00477261864580214 0.00462568653747439 0.00542683145031333 0.00571358865126967 0.00519145750440657 0.00419242517091334 0.0033571234671399 0.0031774802133441 0.00314783547073603 0.00261233444325626 0.00206499214982614 0.00144731107284315 0.000788938946789131 0.0010893160419073
-9999 -9999 -9999 -9999 -9999 4.40128085756442e-05 4.30258936830796e-05 3.66536565707065e-05 1.0757138079498e-05 0 -9999 1.54649915202754e-06 1.39184923682478e-05 4.09445552577381e-05 5.12230799358804e-05 0.000136504426700412 0.000374766177264974 0.000676970992935822 0.000665631442097947 0.00150781415868551 0.00247327240649611 0.00266409318428487 0.00228243737947196 0.0018126958864741 0.00208584446227178 0.00289147414732724 0.0037569391541183 0.00411728797480464 0.00466913576237857 0.00503601715900004 0.00516677475534379 0.00508616603910923 0.00479450710117817 0.00458999858237803 0.0040366230532527 0.00329179808031768 0.00263932750094682 0.0023376950295642 0.00173031286103651 0.00110784065327607 0.000537768928188598 0.00010823746342794 0.000251268278952921
-9999 -9999 -9999 -9999 -9999 3.88291504350491e-05 3.83679973310791e-05 3.46787317539565e-05 1.02652720670449e-05 0 -9999 0 0 8.5459654656006e-06 1.0925444712484e-05 2.65230534751026e-05 7.02131415891927e-05 0.000104627705150051 0.00134809163282625 0.00305496755754575 0.00437959036789834 0.00459739062935114 0.00356188733130693 0.002156107861083 0.00180499191628769 0.00221489749383181 0.00274243482854217 0.00296773088630289 0.00426362259313464 0.00525069702416658 0.00538458186201751 0.00447078263387084 0.00294475695118308 0.00324719310738146 0.00263186288066208 0.00180069312918931 0.00176898525096476 0.00159881175495684 0.00100903518032283 0.000478193767776247 0.000144031476884265 3.50098907802021e-05 3.95326987927547e-05
-9999 -9999 -9999 -9999 -9999 -9999 8.10415690466471e-06 3.05159053368698e-05 9.99521216726862e-06 0 0 -9999 0 1.77170969901426e-15 1.60168853668838e-07 9.83647666430443e-07 2.53700964094605e-06 2.58211948676035e-06 0.00124132976659439 0.00301211111946031 0.00451897280290723 0.00508689293637872 0.00464681843295693 0.00406996207311749 0.00285845500184223 0.00209759603021666 0.0026369655970484 0.00271460064686835 0.00315456008538604 0.00349318771623075 0.00345602515153587 0.0028920950833708 0.00195336439646781 0.00176080956589431 0.00102330971276388 0.000349645019741729 0.000430367421358824 0.000486264936625957 0.000292564815026708 0.000127081435493892 3.63766697773826e-05 1.09471337054856e-05 1.71418752870522e-05
-9999 -9999 -9999 -9999 -9999 -9999 -9999 0 0 0 0 0 0 0 0 7.42475281256816e-10 2.22742584377045e-09 2.47491760418939e-10 0.000961203232873231 0.00234880117932335 0.00380957855377346 0.00498598325066269 0.00534157897345722 0.0060568711720407 0.00426307250745595 0.0022011494031176 0.00230100888293237 0.00273813239764422 0.00306408838368952 0.00255961943184957 0.002048940572422 0.00230138227343559 0.00226630978286266 0.00199066501809284 0.00139820808544755 0.000653824871369579 3.03885235553025e-05 4.89406220367528e-05 3.02730451949174e-05 1.33546900542569e-05 4.18526138901143e-06 1.39992274625911e-06 2.36329927929546e-06
-9999 -9999 -9999 -9999 -9999 -9999 -9999 -9999 0 0 0 0 0 0 0 0 0 0 0.000375335768330842 0.00151412602281198 0.00315927029587328 0.00483389748260379 0.00577628714963794 0.0065831143874675 0.00492426857817918 0.00253645546035841 0.00154777602292597 0.00173350204713643 0.00295613700291142 0.0029300544410944 0.0027028743410483 0.00356312817893922 0.00460362597368658 0.00454719960689545 0.00342516542878002 0.00166967835848482 4.76644270293036e-06 1.83383288003824e-06 8.62194025330609e-07 3.15195228139942e-07 4.18221647535688e-07 1.59722440002952e-06 3.73594339180272e-06
-9999 -9999 -9999 -9999 -9999 -9999 -9999 -9999 -9999 0 0 0 0 0 0 0 0 0 2.53439084190177e-05 0.00111983644274005 0.00299928528256714 0.00494696218520403 0.00567310843616724 0.00633107889443636 0.00486927258316427 0.00268155357334763 0.00156365524744615 0.0016332215978764 0.0027869910816662 0.00325999478809536 0.00345347232650965 0.00400864090770483 0.00450722184032202 0.00417407713830471 0.00322044116910547 0.0017153763477836 2.99209678381374e-05 3.35504998574265e-06 1.56249155836008e-08 3.81406897254424e-09 4.12684415925678e-06 1.41973051540845e-05 1.77267783328716e-05
-9999 -9999 -9999 -9999 -9999 -9999 -9999 -9999 -9999 0 0 0 0 0 -9999 0 0 0 1.70409597558319e-05 0.0010581791475488 0.00288079502061009 0.00474301129579544 0.00491683036088943 0.00567637314088643 0.00459508411586285 0.00271706460043788 0.00161975567461923 0.00181106358068064 0.00239270521560684 0.00255377346184105 0.00271595339290798 0.00328437259886414 0.00334914962295443 0.00322103060316294 0.00253625336335972 0.00134787055067136 3.29172595229466e-05 3.65747328032744e-06 3.72305866826529e-11 5.4960330037046e-10 5.26162282571407e-06 1.62333557000238e-05 5.80978498874174e-06
-9999 -9999 -9999 -9999 -9999 -9999 -9999 -9999 0 0 0 0 0 0 0 -9999 0 0 0 0.000818589353002608 0.00219999367836863 0.00355732496827841 0.00391009580343962 0.00463904640637338 0.00422513857483864 0.00321365825366229 0.00244288431713358 0.00195254530990496 0.00203477496979758 0.00212197820656002 0.00235709699336439 0.00295482212677598 0.00382735664024949 0.00330487587489188 0.00246622553095222 0.00136670120264171 0.000113802899584154 1.2644819713948e-05 1.61090785918971e-09 1.96739213809138e-08 9.97999088880874e-07 2.94831253597749e-06 6.13517150327425e-07
-9999 -9999 -9999 -9999 -9999 -9999 -9999 -9999 -9999 0 0 0 0 0 0 0 -9999 -9999 0 0.000365261890692636 0.00104489224613644 0.00193258579820395 0.00316592287272215 0.00362276628147811 0.00367142469622195 0.00357456489000469 0.00336675356375054 0.00199919288279489 0.00158623224124312 0.00122203724458814 0.00162457820260897 0.00317749159876257 0.00322451873216778 0.00348427023272961 0.00300978787709028 0.002092207421083 0.00119635197188472 0.000269688047410455 6.49947382044047e-05 1.36584368561898e-05 3.58239489628431e-07 2.69507543748659e-07 4.34926826642368e-07
-9999 -9999 -9999 -9999 -9999 -9999 -9999 -9999 -9999 -9999 0 0 0 0 0 0 -9999 -9999 0 4.62130885895126e-17 0.000155365787213733 0.000747687817784026 0.00258610270102508 0.00296943911816925 0.00348463805858046 0.00400553648360074 0.00396175403147936 0.00227682758122683 0.000929517857730389 0.000317615304084029 0.000731859654479194 0.00213288005907089 0.00327985242474824 0.00329318090807646 0.00331238354556262 0.0031328956130892 0.0023691542679444 0.00100845864508301 0.000272235406373511 1.50901557844918e-05 4.17446017664247e-07 5.0780267812911e-08 5.36457360311715e-08
-9999 -9999 -9999 -9999 -9999 -9999 -9999 -9999 -9999 -9999 -9999 -9999 0 0 0 0 0 -9999 -9999 0 1.800328027457e-05 0.000305820605717599 0.00227229797746986 0.00237682701554149 0.00323829881381243 0.00413431515917182 0.0038659923709929 0.00220482358708978 0.000748850170930382 0.000129301597553422 0.000103448336813017 0.000436332587560173 0.00200371263636043 0.00143358834320679 0.00211554969428107 0.00296967467293143 0.00243453101138584 0.00106803506496362 0.000431084215233568 0.000115676961451427 3.16259625154913e-08 3.52099749356682e-09 3.91221943729647e-10
-9999 -9999 -9999 -9999 -9999 -9999 -9999 -9999 -9999 -9999 -9999 -9999 -9999 0 0 0 0 0 -9999 -9999 3.04869192391255e-11 0.000179637547773533 0.00161673711697729 0.00147125435760245 0.00230100943008438 0.00336459714453667 0.00342142602894455 0.00211214276496321 0.000894454485387541 0.000236865882470738 2.4257841596409e-05 8.17112456388713e-05 0.000667257625809725 0.000743379211053252 0.00132318463874981 0.00229608127847314 0.00311849624849856 0.00233668708242476 0.00109620280563831 0.000303224660456181 0 0 0
-9999 -9999 -9999 -9999 -9999 -9999 -9999 -9999 -9999 -9999 -9999 -9999 -9999 0 0 0 0 0 -9999 -9999 -9999 -9999 0.000727321888552979 0.000634536636061966 0.00138366149622016 0.00239814228843898 0.00278771854937077 0.0023398082703352 0.00149781878571957 0.000883135769981891 0.000452891945315059 0.000124087221047375 0.00033879012480611 0.000365065396181308 0.000923473373404704 0.0019508121185936 0.0029877430992201 0.00253431734163314 0.00136983774136752 0.000493736632051878 6.46852800855413e-05 0 0
-9999 -9999 -9999 -9999 -9999 -9999 -9999 -9999 -9999 -9999 -9999 -9999 -9999 0 0 0 0 0 -9999 -9999 -9999 -9999 -9999 0.000163566412811633 0.000711043059709482 0.00153576994780451 0.00216714933048934 0.00221106957178563 0.00178072764538229 0.00121936007053591 0.000647239439422265 0.00019628371228464 0.000276017264695838 0.000233405460312497 0.000546232862689067 0.00132915058638901 0.00237179007381201 0.00235851462930441 0.00181479445891455 0.000948737986618653 0.000220495281973854 0 0
-9999 -9999 -9999 -9999 -9999 -9999 -9999 -9999 -9999 -9999 -9999 -9999 -9999 -9999 0 0 0 0 0 -9999 -9999 -9999 -9999 1.44877598359017e-05 0.000285920870737755 0.000889761990401894 0.0017070586560294 0.00192458040546626 0.00138105008518323 0.000794951673015021 0.000438342479174025 0.000396758803981356 0.000346054972033016 0.000318423160933889 0.000487778655951843 0.00104227115516551 0.00193552362034097 0.0020626699202694 0.00141407422488555 0.000649782785330899 0.000119190636905842 0 0
