# Supplementary material for: Automatic variable selection in ecological niche modeling: A case study using Cassin’s Sparrow (Peucaea cassinii)
Source: PLoS One. 2022 Jan 21;17(1):e0257502. doi: 10.1371/journal.pone.0257502 (PMC8782318; doi:10.1371/journal.pone.0257502)
Supplement: S1 File — Compressed file folder containing input data and example scripts used in the study. (ZIP) [file pone.0257502.s002.zip › S2_File-Data-and-Scripts/input/merra/M40.asc]

NCOLS 43 
NROWS 34 
XLLCORNER -118.8125 
YLLCORNER 23.75 
CELLSIZE 0.5 
NODATA_value -9999 
204.212109375000011 204.07673034668 204.497091674805 203.716677856445 202.91276550293 201.784019470215 199.948091125488 197.987898254395 193.395890808105 182.281837463379 175.534075927734 183.423063659668 199.806718444824 203.755397033691 205.328636169434 207.309129333496 210.569400024414 213.843716430664 211.646569824219 210.016532897949 208.104376220703 204.474172973633 201.550271606445 203.445738220215 203.921028137207 205.744546508789 210.804426574707 208.028901672363 201.831413269043 199.147727966309 198.624224853516 197.719139099121 196.959434509277 195.532702636719 195.505798339844 195.961358642578 195.611968994141 194.464996337891 193.522589111328 192.71508026123 192.251919555664 192.25496673584 192.243797302246
200.853977966309 200.996281433105 205.600444030762 208.380447387695 207.977424621582 206.258999633789 205.697480773926 208.123640441895 207.19543762207 197.680671691895 188.374778747559 189.110124206543 200.945707702637 206.548731994629 210.865982055664 213.071174621582 211.589677429199 206.17416229248 205.778692626953 209.336692810059 212.024676513672 209.819912719727 206.170352172852 208.420248413086 210.212272644043 212.01071472168 214.154455566406 209.535852050781 202.544302368164 199.525924682617 199.185968017578 198.912803649902 198.044090270996 197.823445129395 197.768882751465 197.432008361816 196.551132202148 195.670394897461 195.522534179687 195.178909301758 194.771463012695 194.607490539551 194.789192199707
201.650749206543 208.771357727051 213.94673614502 214.389744567871 213.01522064209 209.939262390137 206.28214263916 210.416603088379 207.732472229004 201.274528503418 195.198400878906 193.678157043457 199.996479797363 208.022793579102 212.16552734375 211.622257995605 208.543818664551 213.496174621582 214.610888671875 214.387474060059 213.220210266113 211.586480712891 212.169805908203 213.875164794922 211.956733703613 212.393048095703 219.289085388184 217.442588806152 208.661428833008 203.475135803223 201.664533996582 200.887463378906 200.060778808594 199.415139770508 198.929405212402 198.393321228027 197.683865356445 197.286502075195 197.001333618164 196.748092651367 196.537757873535 196.439414978027 196.735740661621
205.79038848877 210.310809326172 215.591717529297 217.637379455566 218.648628234863 216.992332458496 212.452145385742 214.840426635742 211.127174377441 204.310173034668 198.33094329834 197.384669494629 206.270375061035 211.467729187012 209.90860748291 203.911911010742 197.983676147461 200.699398803711 206.83436126709 211.363548278809 212.894012451172 211.940942382812 213.928564453125 208.662744140625 209.896598815918 216.209703063965 222.464894104004 221.807948303223 212.155143737793 205.737525939941 203.256309509277 202.615126037598 200.571656799316 199.895834350586 199.463905334473 199.100453186035 198.826672363281 198.721301269531 198.710116577148 198.657989501953 198.576029968262 198.543367004395 198.823042297363
217.536882019043 215.312455749512 214.721647644043 217.891502380371 217.293182373047 211.942140197754 205.166206359863 213.726570129395 217.191426086426 215.744209289551 212.313232421875 211.105804443359 219.318084716797 223.319459533691 215.614067077637 202.67258605957 193.812167358398 196.870419311523 206.856925964355 214.759231567383 217.788986206055 216.382202148438 219.248413085938 217.996003723145 218.788703918457 221.740560913086 224.508839416504 219.236293029785 209.44411315918 203.554954528809 201.78634185791 202.165209960937 201.344189453125 200.984915161133 200.823043823242 200.727076721191 200.628536987305 200.663180541992 200.376086425781 200.348495483398 200.442376708984 200.515936279297 201.168328857422
218.48599395752 214.558915710449 209.968473815918 210.165570068359 211.484268188477 213.322010803223 215.013456726074 212.688981628418 217.864309692383 219.121849060059 217.636289978027 217.755319213867 226.184957885742 226.087832641602 216.295913696289 205.038647460937 201.478717041016 209.559063720703 214.67384185791 217.091415405273 217.988014221191 218.489700317383 218.056838989258 219.143286132812 220.415489196777 221.212080383301 221.012635803223 219.170729064941 210.700590515137 205.56241607666 203.48311920166 202.359983825684 202.195054626465 202.75325012207 202.783470153809 202.418635559082 202.076083374023 202.079525756836 201.647508239746 201.256820678711 201.323425292969 202.05984954834 202.874705505371
214.029006958008 215.613175964355 214.001127624512 212.74510345459 213.267211914062 213.715698242188 212.612875366211 213.600717163086 220.664671325684 224.061965942383 224.196160888672 223.664653015137 224.799992370605 219.593792724609 211.108642578125 202.554347229004 198.100567626953 206.545977783203 211.343218994141 215.781867980957 219.66649017334 222.29386138916 223.722145080566 223.031608581543 220.859489440918 219.025643920898 219.481011962891 223.762091064453 217.159652709961 212.767616271973 210.416624450684 207.643237304687 204.4572265625 204.306382751465 204.054740905762 203.794689941406 204.052073669434 204.28885345459 204.46399230957 204.195747375488 203.481910705566 202.712440490723 203.710060119629
219.51240234375 216.996536254883 217.130813598633 215.959320068359 214.543754577637 212.884059143066 211.288101196289 212.583755493164 207.901029968262 206.937942504883 210.035900878906 215.357200622559 220.878868103027 210.863763427734 203.141418457031 201.268116760254 203.03182220459 193.601829528809 193.195690917969 200.582794189453 210.887948608398 219.274404907227 225.714883422852 226.33293762207 224.632720947266 223.570123291016 225.584869384766 231.296661376953 226.172573852539 220.812065124512 216.648585510254 213.0025390625 208.194116210937 206.984568786621 205.692070007324 204.952655029297 205.696168518066 206.18800201416 206.349851989746 205.313865661621 203.998803710938 203.457301330566 203.531727600098
225.996899414062 219.673042297363 214.685066223145 212.291830444336 210.501274108887 211.886865234375 216.571620178223 208.919483947754 203.39849395752 208.154678344727 215.251170349121 217.072972106934 224.47742767334 215.731660461426 202.374610900879 198.31711730957 210.084913635254 208.00616607666 206.096682739258 204.262016296387 203.499446105957 205.811505126953 217.492633056641 227.032510375977 229.677192687988 230.15394744873 233.047436523437 232.025439453125 222.600259399414 216.863906860352 214.077163696289 211.478671264648 210.010800170898 208.87183380127 208.23802947998 207.712797546387 207.081439208984 207.647747802734 208.524066162109 207.532493591309 205.109841918945 202.66916809082 203.41301574707
225.744226074219 229.658377075195 217.082986450195 213.515428161621 210.654975891113 209.48684387207 211.240713500977 209.646768188477 213.528536987305 217.255043029785 220.463008117676 223.244941711426 222.531745910645 222.374333190918 209.17652130127 199.192260742188 207.320819091797 212.909100341797 219.638961791992 217.62760925293 210.353471374512 204.846913146973 210.782496643066 224.393246459961 231.937255859375 234.599504089355 235.376153564453 229.765142822266 222.159619140625 216.793670654297 213.469119262695 211.167730712891 209.883721923828 209.958793640137 210.377159118652 210.866789245605 211.299284362793 211.544389343262 211.131578063965 210.033569335938 207.669775390625 204.600743103027 207.224070739746
217.192590332031 216.10013885498 205.558232116699 205.208569335937 205.855125427246 207.599957275391 211.538442993164 214.800576782227 214.039526367188 216.345352172852 220.922326660156 225.087817382812 225.367504882813 231.44888458252 226.882270812988 214.680442810059 204.09367980957 213.552224731445 221.312199401855 224.985328674316 223.990907287598 219.867909240723 221.390284729004 217.978768920898 221.364250183105 228.007612609863 231.679856872559 229.058531188965 223.557182312012 218.490570068359 214.87501373291 213.030268859863 212.575398254395 213.361335754395 213.66429901123 213.217976379395 212.250675964355 211.756571960449 210.14158782959 208.320091247559 206.967097473145 206.947125244141 210.467730712891
217.992390441895 210.412930297852 203.012026977539 202.660246276855 203.365447998047 205.43427734375 209.112013244629 208.492860412598 211.362396240234 216.008987426758 221.98931427002 228.243992614746 229.809580993652 234.86291809082 233.128784179688 224.121348571777 211.873217773438 210.795361328125 216.442710876465 224.61548614502 231.464431762695 232.924362182617 223.058639526367 214.99743347168 219.312622070312 225.075721740723 221.620735168457 221.577095031738 219.612588500977 217.12181854248 215.248750305176 214.57349395752 213.313423156738 213.53157043457 214.35285949707 214.671757507324 213.651644897461 211.863461303711 209.739291381836 208.642356872559 208.504977416992 209.095443725586 211.112655639648
226.956834411621 219.176287841797 217.387493896484 213.767864990234 209.988090515137 205.564205932617 200.774786376953 201.651055908203 208.939093017578 215.014877319336 219.939880371094 225.141137695312 230.804418945312 231.89326171875 235.806678771973 236.491195678711 228.87003326416 225.126075744629 225.153205871582 227.307456970215 231.030766296387 234.19951171875 226.299389648437 217.058740234375 218.895446777344 222.795573425293 219.251864624023 218.410092163086 216.465031433105 215.644515991211 215.42049407959 214.842097473145 213.799092102051 213.944599914551 215.165412902832 215.884970092773 214.74970703125 212.817309570312 210.597589111328 210.160690307617 210.554243469238 210.73786315918 212.530416870117
234.845088195801 231.464254760742 226.606271362305 224.440098571777 217.837104797363 208.335363769531 199.972793579102 199.653579711914 204.610363769531 208.224433898926 210.855694580078 214.573030090332 222.684004211426 227.161827087402 232.767364501953 237.619303894043 239.495129394531 240.857287597656 241.962350463867 242.426239013672 239.821408081055 233.267216491699 230.638102722168 223.881642150879 221.840438842773 223.303887939453 224.32370300293 218.484616088867 215.158280944824 214.820037841797 215.609880065918 215.477659606934 214.133897399902 213.744410705566 214.48755645752 215.889735412598 217.048248291016 215.786529541016 213.321942138672 211.468086242676 210.855946350098 211.691621398926 213.653303527832
-9999 238.878419494629 234.431288146973 233.249641418457 226.403846740723 217.51127166748 211.749867248535 208.871241760254 210.705834960937 211.938774108887 210.978128051758 208.20923614502 209.449653625488 212.623487854004 220.428482055664 229.128294372559 234.70518951416 238.466822814941 242.888903808594 245.96427154541 246.339584350586 242.723300170898 232.579037475586 221.335919189453 219.520042419434 225.125054931641 231.31969909668 222.15426940918 215.761463928223 215.128364562988 216.819436645508 216.662544250488 213.999885559082 213.223561096191 214.747917175293 217.342973327637 219.087455749512 216.604850769043 215.312232971191 215.238807678223 215.617080688477 215.545616149902 214.400535583496
-9999 -9999 241.908976745605 236.82745513916 222.554824829102 209.161585998535 206.155035400391 202.268731689453 209.555810546875 211.015205383301 208.561004638672 207.483308410645 209.732588195801 207.177549743652 211.722381591797 221.196591186523 230.057991027832 231.623725891113 232.847546386719 235.436897277832 240.020317077637 244.113935852051 231.415437316895 222.23854675293 215.147117614746 218.174371337891 232.970405578613 223.173225402832 215.176866149902 213.63890838623 215.159521484375 215.209086608887 212.68597869873 212.222869873047 215.291076660156 218.664781188965 218.951170349121 216.721421813965 216.882991027832 218.887634277344 220.291174316406 218.932997131348 215.765870666504
-9999 -9999 -9999 240.121620178223 233.160980224609 220.227792358398 201.43023223877 202.079365539551 194.035578918457 191.357933044434 196.264112854004 207.061558532715 216.875804138184 213.735264587402 214.162742614746 219.94567565918 227.904019165039 226.540835571289 222.738471984863 221.617370605469 221.689530944824 220.833894348145 220.770307922363 216.55775604248 213.120376586914 215.09638671875 223.117436218262 219.872721862793 215.348213195801 213.596160888672 213.799436950684 214.239276123047 214.209881591797 213.062683105469 215.391716003418 218.598538208008 219.571743774414 220.120181274414 220.439123535156 221.23454284668 221.433642578125 220.053244018555 218.13825378418
-9999 -9999 -9999 245.965682983398 242.673599243164 232.598162841797 211.556735229492 204.64880065918 190.13125 189.173690795898 199.426113891602 212.259075927734 214.902239990234 218.273303222656 221.003913879395 224.22325592041 228.113380432129 225.78604888916 225.09104309082 223.208335876465 219.928089904785 215.905177307129 213.041981506348 210.275482177734 209.798263549805 211.315621948242 213.689379882813 214.716137695313 214.461370849609 212.91096496582 211.514852905273 211.702824401855 213.391337585449 213.34506072998 215.78271484375 219.340022277832 221.719486999512 221.913737487793 222.013748168945 221.404891967773 220.78182220459 220.844152832031 221.002282714844
-9999 -9999 -9999 -9999 245.957443237305 238.542007446289 228.541697692871 217.11649017334 228.973139953613 223.978507995605 211.575653076172 208.400323486328 215.006109619141 220.902079772949 227.458168029785 232.504483032227 233.66414642334 230.561912536621 230.06908416748 228.859802246094 225.449002075195 219.42437286377 213.162739562988 201.438230895996 202.826332092285 210.386026000977 213.925314331055 214.570993041992 214.168711853027 212.052391052246 210.318518066406 210.757052612305 210.990231323242 212.931956481934 216.678573608398 220.437976074219 222.313891601563 221.78193359375 222.750730895996 223.107437133789 222.822244262695 222.339671325684 222.178868103027
-9999 -9999 -9999 -9999 -9999 244.633255004883 241.139878845215 222.034300231934 241.179551696777 249.502182006836 -9999 222.225427246094 219.044470214844 222.561695861816 228.785926818848 234.740049743652 237.927760314941 237.152699279785 237.90998840332 234.197822570801 228.207197570801 223.718365478516 223.505572509766 206.339237976074 205.939422607422 215.044030761719 220.277250671387 221.844987487793 223.79225769043 223.265449523926 219.067189025879 212.332234191895 212.975947570801 216.576374816895 220.73560333252 223.699130249023 224.564183044434 225.644664001465 226.201405334473 226.834617614746 226.641854858398 224.807475280762 222.17718963623
-9999 -9999 -9999 -9999 -9999 249.036013793945 243.22512512207 233.071536254883 244.290602111816 251.771850585938 -9999 234.63635559082 222.989895629883 223.115048217773 226.372566223145 232.377114868164 240.607109069824 242.521476745605 242.141949462891 242.458709716797 240.584658813477 234.120544433594 228.253356933594 221.124928283691 220.456329345703 221.944451904297 221.018743896484 224.514520263672 228.455561828613 230.107002258301 227.898831176758 222.156129455566 220.22804107666 220.750668334961 223.410552978516 226.066203308105 227.095021057129 229.295497131348 229.84228515625 229.308143615723 228.718466186523 228.208143615723 222.988404846191
-9999 -9999 -9999 -9999 -9999 -9999 242.199855041504 237.335316467285 244.344064331055 250.927597045898 252.810304260254 -9999 230.430906677246 226.788809204102 227.588813781738 231.681370544434 238.267391967773 241.717929077148 242.859884643555 246.989265441895 249.786444091797 246.1435546875 236.18310546875 232.764851379395 230.808807373047 227.169538879395 221.627496337891 226.096929931641 229.368162536621 229.604957580566 227.423826599121 224.216690063477 221.993789672852 217.42982635498 219.290802001953 224.823051452637 229.465014648438 232.35908203125 232.819737243652 231.735977172852 229.981423950195 228.016299438477 224.025601196289
-9999 -9999 -9999 -9999 -9999 -9999 -9999 245.334530639648 240.629962158203 243.446083068848 249.539356994629 252.064508056641 239.918829345703 223.80131072998 220.766143798828 226.598797607422 233.486546325684 239.850352478027 243.386323547363 248.05859375 252.490679931641 253.666528320312 245.632788085938 240.456213378906 235.81689453125 229.889854431152 223.133612060547 226.499993896484 228.774559020996 228.43189239502 227.264720153809 227.237303161621 227.57859954834 224.783193969727 222.957733154297 223.612055969238 226.923907470703 229.833966064453 230.192767333984 228.822074890137 226.280862426758 223.433798217773 222.546640014648
-9999 -9999 -9999 -9999 -9999 -9999 -9999 -9999 248.27321472168 242.802017211914 244.576943969727 252.39386138916 248.500807189941 227.278779602051 216.96711730957 219.476518249512 229.716390991211 238.192025756836 244.463764953613 249.04768371582 252.396469116211 254.010758972168 248.282621765137 244.149436950684 240.288185119629 234.453509521484 226.54792175293 227.47780456543 230.199931335449 232.118598937988 231.252433776855 228.201622009277 234.931541442871 237.85897064209 234.368438720703 228.131507873535 224.085260009766 226.291876220703 226.49984588623 225.322525024414 223.393148803711 221.665734863281 222.427648925781
-9999 -9999 -9999 -9999 -9999 -9999 -9999 -9999 -9999 246.293869018555 241.748490905762 247.613800048828 253.391021728516 247.803860473633 233.859901428223 225.935488891602 234.429975891113 240.495515441895 245.497383117676 249.898986816406 253.902203369141 256.713441467285 252.690504455566 247.358079528809 242.618217468262 237.903834533691 233.019132995605 232.102372741699 233.469606018066 235.196144104004 233.931123352051 229.21342010498 235.459599304199 240.120086669922 236.634948730469 228.859864807129 222.943049621582 224.649800109863 225.846173095703 226.768363952637 226.446412658691 224.511734008789 224.394058227539
-9999 -9999 -9999 -9999 -9999 -9999 -9999 -9999 -9999 236.004272460938 230.516296386719 240.330093383789 254.734756469727 257.464898681641 -9999 246.493188476562 237.265054321289 240.127066040039 244.944401550293 249.368782043457 253.97349395752 258.802090454102 258.388003540039 251.204629516602 244.463966369629 239.733851623535 237.068600463867 235.269259643555 236.938313293457 235.35230255127 229.681373596191 223.200444030762 232.453044128418 239.59928894043 236.128440856934 228.876318359375 226.087480163574 226.44320526123 227.96848449707 228.54940032959 227.642323303223 225.80069732666 226.997047424316
-9999 -9999 -9999 -9999 -9999 -9999 -9999 -9999 242.637826538086 226.30110168457 221.039735412598 234.129663085937 249.424169921875 257.018089294434 259.232376098633 -9999 248.100065612793 237.502397155762 239.87746887207 245.346000671387 251.302096557617 256.528424072266 259.639605712891 255.47313079834 248.705238342285 242.994482421875 240.47414855957 237.021243286133 235.913331604004 234.249610900879 230.258885192871 225.086372375488 232.554084777832 235.452581787109 231.324737548828 226.290631103516 226.148178100586 226.205184936523 226.948648071289 227.48477935791 226.594889831543 224.965524291992 232.65895690918
-9999 -9999 -9999 -9999 -9999 -9999 -9999 -9999 -9999 243.583335876465 235.00920715332 236.571766662598 247.409571838379 254.143464660645 258.320175170898 259.504223632813 -9999 -9999 240.554202270508 241.750968933105 247.183413696289 252.964080810547 258.341278076172 259.249673461914 254.35871887207 247.993064880371 244.074783325195 238.366287231445 233.06336517334 226.026710510254 222.419515991211 226.940634155273 235.807870483398 232.671627807617 229.050308227539 228.723847961426 231.886854553223 229.644044494629 228.50767364502 227.548728942871 226.551309204102 226.727571105957 235.704023742676
-9999 -9999 -9999 -9999 -9999 -9999 -9999 -9999 -9999 -9999 257.110162353516 251.952839660645 249.411982727051 250.108369445801 255.066482543945 259.993161010742 -9999 -9999 249.155798339844 243.010177612305 242.976635742188 249.493212890625 256.68330078125 262.008139038086 262.570587158203 257.811697387695 248.833786010742 240.933517456055 230.337550354004 221.079376220703 219.787983703613 228.85590057373 229.553446960449 232.750489807129 234.205848693848 233.515156555176 231.935287475586 234.477157592773 231.353456115723 227.600105285645 224.808415222168 224.602894592285 232.539210510254
-9999 -9999 -9999 -9999 -9999 -9999 -9999 -9999 -9999 -9999 -9999 -9999 258.681051635742 251.201193237305 253.09098815918 259.165557861328 261.90344543457 -9999 -9999 244.446517944336 240.110766601562 244.341662597656 252.528088378906 261.724716186523 266.244140625 263.60958404541 254.100532531738 246.182502746582 240.329428100586 230.827522277832 221.355924987793 217.27671661377 222.983857727051 227.480973815918 232.921714782715 236.284107971191 235.441317749023 237.225033569336 233.541558837891 229.613822937012 226.370178222656 224.606440734863 228.978352355957
-9999 -9999 -9999 -9999 -9999 -9999 -9999 -9999 -9999 -9999 -9999 -9999 -9999 246.508450317383 246.462303161621 256.615592956543 262.413433837891 262.238726806641 -9999 -9999 244.102917480469 242.020401000977 247.368911743164 256.698651123047 263.807067871094 264.83923034668 258.441621398926 251.394758605957 248.978559875488 243.22533416748 234.09513092041 224.606149291992 224.01393737793 232.366539001465 239.758491516113 246.144169616699 251.397135925293 244.791630554199 236.993756103516 232.499626159668 229.077313232422 226.00863494873 237.229447937012
-9999 -9999 -9999 -9999 -9999 -9999 -9999 -9999 -9999 -9999 -9999 -9999 -9999 241.134378051758 237.451889038086 247.904931640625 259.548333740234 262.924993896484 -9999 -9999 -9999 -9999 242.885882568359 248.987884521484 257.643341064453 263.645626831055 263.27200012207 255.044436645508 253.110293579102 250.453315734863 246.066842651367 241.059530639648 240.530526733398 244.903509521484 246.646621704102 247.147161865234 248.793531799316 249.64630279541 243.186532592773 237.874794006348 233.706018066406 231.976573181152 249.336643981934
-9999 -9999 -9999 -9999 -9999 -9999 -9999 -9999 -9999 -9999 -9999 -9999 -9999 258.908148193359 244.248840332031 238.743190002441 253.567399597168 260.364530944824 -9999 -9999 -9999 -9999 -9999 245.845993041992 252.498260498047 262.135888671875 267.144564819336 261.061825561523 255.742820739746 251.336753845215 248.913362121582 248.167440795898 241.659432983398 245.830409240723 248.083061218262 247.508779907227 246.356274414063 250.029833984375 247.456126403809 242.528671264648 237.563203430176 236.530766296387 253.244059753418
-9999 -9999 -9999 -9999 -9999 -9999 -9999 -9999 -9999 -9999 -9999 -9999 -9999 -9999 263.948181152344 257.023965454102 247.940295410156 252.364758300781 259.551217651367 -9999 -9999 -9999 -9999 251.46748046875 250.699577331543 257.098664855957 266.266876220703 264.938751220703 258.703982543945 253.36206817627 250.100895690918 248.803651428223 248.135206604004 247.60897064209 247.01407623291 245.686833190918 244.58561706543 252.987838745117 251.515570068359 245.29190826416 238.571984863281 237.071315002441 254.50987701416
