# Supplementary material for: Automatic variable selection in ecological niche modeling: A case study using Cassin’s Sparrow (Peucaea cassinii)
Source: PLoS One. 2022 Jan 21;17(1):e0257502. doi: 10.1371/journal.pone.0257502 (PMC8782318; doi:10.1371/journal.pone.0257502)
Supplement: S1 File — Compressed file folder containing input data and example scripts used in the study. (ZIP) [file pone.0257502.s002.zip › S2_File-Data-and-Scripts/input/merra/M68.asc]

NCOLS 43 
NROWS 34 
XLLCORNER -118.8125 
YLLCORNER 23.75 
CELLSIZE 0.5 
NODATA_value -9999 
0.171013367176056 0.228264247626066 0.116730051487684 -0.0470108531415463 -0.166858777403831 -0.211404436826706 -0.181021544337273 -0.145207640528679 -0.0998847313225269 0.0314718075096607 0.1342538818717 0.0825519934296608 -0.124442480504513 -0.10332483574748 0.222031120210886 0.53918160200119 0.526088383793831 0.198575857281685 0.218987317383289 0.268960796296597 0.236786673218012 0.167987414449453 0.660211040824652 0.544851100444794 0.618798762559891 0.664482638239861 0.415200319886208 0.363635602593422 0.347610583901405 0.30817112326622 0.278297939896584 0.285749247670174 0.243424633145332 0.226737996935844 0.192141368985176 0.143844904750586 0.0934455709531903 0.0371496530249715 0.00655433919746429 -0.0150517324218526 -0.0190754622104578 0.00501946586882696 0.0580417690216564
0.320743837952614 0.404918596148491 0.344998642802238 0.161585250496864 0.00247200578451157 -0.080647574365139 -0.0778300881385803 -0.0664514183998108 0.084139883518219 0.205287829041481 0.257371646165848 0.213898986577988 -0.038036972284317 -0.0258252242114395 0.117561499355361 0.292254227399826 0.396179765462875 0.293575376272202 0.343986734747887 0.324098631739616 0.252948400378227 0.245020759105682 0.632597434520721 0.577912485599518 0.526481628417969 0.471957021951675 0.363382330536842 0.377591052651405 0.448773917555809 0.431337758898735 0.366183045506477 0.326497718691826 0.34450726211071 0.287806755304337 0.215921305119991 0.146484834700823 0.086813510209322 0.0353422231972218 -0.0178689520806074 -0.0374919213354588 -0.014804994687438 0.0387706596404314 0.0518092859536409
0.374561053514481 0.516304171085358 0.42619606256485 0.305479922890663 0.242618255317211 0.188042025268078 0.0962869226932526 0.0832056105136871 0.15785224288702 0.273198030889034 0.352857765555382 0.345450520515442 0.342077851295471 0.343060860037804 0.339434146881104 0.380896788835525 0.47639476954937 0.387473914027214 0.384416130185127 0.354801759123802 0.317066848278046 0.330462789535522 0.524755144119263 0.710411411523819 0.515350371599197 0.272745853662491 0.330458283424377 0.388678193092346 0.445856919884682 0.430853739380836 0.378608006238937 0.338190916180611 0.310838606953621 0.261951968073845 0.193638972938061 0.128533133119345 0.0845376946032047 0.0364480890333653 -0.000848429184406996 0.00234970217570662 0.0260052140802145 0.0424520455300808 0.0424381338059902
0.386825385689735 0.597956165671348 0.481404170393944 0.361376106739044 0.312501639127731 0.303773349523544 0.299664950370789 0.361074948310852 0.348828032612801 0.39521698653698 0.453872245550156 0.468636724352837 0.517166849970818 0.399401676654816 0.309523746371269 0.350109902024269 0.540683776140213 0.620596677064896 0.641728109121323 0.528978750109673 0.362210930883884 0.292244525253773 0.651719315350056 0.465751308202744 0.435938119888306 0.537717968225479 0.606545448303223 0.547980785369873 0.495630154013634 0.481901824474335 0.472772106528282 0.429872253537178 0.361073067784309 0.289746537804604 0.204939372837543 0.129174801707268 0.0810341238975525 0.0289266705513 0.0138545137830079 0.0301854736171663 0.0466917160898447 0.0410831946879625 0.0614128816872835
0.458982393145561 0.556953245401382 0.509279972314835 0.44189365208149 0.437226429581642 0.462852129340172 0.480374094843864 0.546499225497246 0.491891703009605 0.470942869782448 0.482308182120323 0.480819740891457 0.368700137734413 0.351237657666206 0.366560474038124 0.452670907974243 0.619825518131256 0.663273775577545 0.57358301281929 0.374589562416077 0.254980692267418 0.359613862633705 0.47580808699131 0.569369179010391 0.613504678010941 0.623245406150818 0.622918629646301 0.630045628547669 0.650220280885696 0.654994994401932 0.627384948730469 0.564816212654114 0.514511609077454 0.403277581930161 0.283390529453754 0.186881726980209 0.130702172964811 0.0844393543899059 0.0837897345423698 0.0862508527934551 0.0683685583993793 0.0272314501926303 0.0368124274536967
0.519694989919663 0.484999746084213 0.539322227239609 0.547402620315552 0.51159879565239 0.462828207015991 0.44758477807045 0.557362943887711 0.580605626106262 0.570697814226151 0.570615631341934 0.593911337852478 0.520701956748962 0.542102509737015 0.498942688107491 0.49938425719738 0.62430334687233 0.565349632501602 0.375107261538506 0.250468775629997 0.350720578432083 0.685913777351379 0.632492566108704 0.534605529904365 0.466294631361961 0.432446023821831 0.425989642739296 0.46071757376194 0.652825462818146 0.731221497058868 0.699958741664886 0.63184387087822 0.631753796339035 0.5399797976017 0.407948940992355 0.287553381919861 0.217211139202118 0.171382892131805 0.164451803267002 0.13121323287487 0.0505504801869392 -0.0560593674890697 -0.0140662821941078
0.241602559387684 0.46279764175415 0.486562252044678 0.516556644439697 0.509850412607193 0.471528643369675 0.429893377423286 0.47077741920948 0.455685985088348 0.493177130818367 0.511333581805229 0.453282073140144 0.511399820446968 0.588488984107971 0.57249191403389 0.547571831941605 0.603138238191605 0.655636817216873 0.652246516942978 0.50536347925663 0.46471007168293 0.68751403093338 0.566613590717316 0.644830441474915 0.594870090484619 0.461666792631149 0.381844931840897 0.550503140687942 0.743375939130783 0.777656435966492 0.718033456802368 0.663677835464478 0.607373571395874 0.537463521957397 0.430456221103668 0.329427510499954 0.278346189856529 0.26107140481472 0.244826579093933 0.168922085314989 0.0470744714140892 -0.0648777915164828 0.00979283470660448
0.122454840503633 0.362765848636627 0.470020830631256 0.516207450628281 0.468698084354401 0.400360041856766 0.392984291911125 0.460542270541191 0.479258573055267 0.486656799912453 0.534493726491928 0.64244225025177 0.669002270698547 0.644206392765045 0.563887596130371 0.531622129678726 0.620869588851929 0.662780809402466 0.737988770008087 0.717103660106659 0.549270197749138 0.27604438662529 0.273521345853805 0.334134450554848 0.401974841952324 0.381656660139561 0.278295595943928 0.609605903923512 0.756030231714249 0.724731147289276 0.634430170059204 0.596163684129715 0.551316148042679 0.497373276948929 0.438886523246765 0.391103661060333 0.363190951943398 0.326778736710548 0.257946094870567 0.175994817167521 0.101613644137979 0.0592369120568037 0.0931633543223143
0.209512285888195 0.237359465658665 0.517696215212345 0.501737558841705 0.388137221336365 0.27701678276062 0.23854247033596 0.29246252477169 0.46932969391346 0.526048481464386 0.533618265390396 0.594900739192963 0.64159129858017 0.637822216749191 0.590399205684662 0.591290897130966 0.701393693685532 0.757184833288193 0.764668041467667 0.740457832813263 0.675674885511398 0.573763281106949 0.511753708124161 0.296671821177006 0.255816720426083 0.32324216067791 0.395526942610741 0.611213955283165 0.725325775146484 0.665886044502258 0.549577474594116 0.503263440728188 0.497095289826393 0.460009041428566 0.4318578094244 0.409953880310059 0.379588383436203 0.310569924116135 0.242534318566322 0.17526838183403 0.124256493151188 0.107074131071568 0.14147272258997
0.373028618097305 0.564462101459503 0.438759529590607 0.311611247062683 0.26145888864994 0.231894952058792 0.174334833025932 0.22102036178112 0.356555825471878 0.46422204375267 0.536379390954971 0.589653486013412 0.641080325841904 0.650347989797592 0.586999982595444 0.578839445114136 0.721567744016647 0.810513561964035 0.740057533979416 0.672885417938232 0.631168287992477 0.607896763086319 0.599158865213394 0.513594087958336 0.400548443198204 0.368295225501061 0.510799732804298 0.818490806221962 0.764404845237732 0.621828764677048 0.504466816782951 0.46612811088562 0.429133415222168 0.426400184631348 0.413699865341187 0.386991459131241 0.346989363431931 0.27332803606987 0.189021845161915 0.12239670753479 0.111006367206573 0.161451871693134 0.134754557907581
0.359022197127342 0.417251506447792 0.364200106263161 0.271400122344494 0.250055156648159 0.229959107935429 0.148788321018219 0.165457379817963 0.32683876901865 0.457328677177429 0.531245857477188 0.569378483295441 0.656081688404083 0.748667204380035 0.657560229301453 0.569108802080154 0.664252960681915 0.721855080127716 0.727570247650146 0.730226427316666 0.735326528549194 0.729577642679215 0.649847465753555 0.57584747672081 0.560283333063126 0.577412903308868 0.595593440532684 0.643024814128876 0.618598318099976 0.554378300905228 0.481008660793304 0.423951822519302 0.381133419275284 0.391161811351776 0.393116444349289 0.372009515762329 0.322855779528618 0.237062832713127 0.173449277877808 0.1327901519835 0.12445984557271 0.143744801729918 0.117668645828962
0.241100627183914 0.200266736745834 0.223483127355576 0.218927843868732 0.247703276574612 0.256826217472553 0.205724968016148 0.223420144617558 0.364551672339439 0.495303362607956 0.553212934732437 0.532638192176819 0.616402745246887 0.69207649230957 0.675653368234634 0.623725736141205 0.606317496299744 0.608176970481873 0.639726209640503 0.705256342887878 0.756754660606384 0.734819895029068 0.57073455452919 0.514641317725182 0.556754305958748 0.605649322271347 0.578364849090576 0.518151760101318 0.491403597593307 0.451162248849869 0.405081748962402 0.371796292066574 0.368282335996628 0.378342080116272 0.377395495772362 0.350666123628616 0.289113859832287 0.193982546031475 0.131362928450108 0.105776332318783 0.108152055740356 0.125705836713314 0.149998413026333
0.259763902425766 0.261328716576099 0.248216803371906 0.280559910833836 0.287725999951363 0.303889429569244 0.353905963897705 0.314231109619141 0.419810456037521 0.523052901029587 0.568858790397644 0.538993376493454 0.487909477949142 0.571481823921204 0.630846560001373 0.635721200704575 0.595374041795731 0.570082551240921 0.590296399593353 0.639142960309982 0.68986833691597 0.696238434314728 0.525125706195831 0.488115909695625 0.535487815737724 0.589892911911011 0.586402839422226 0.552161687612534 0.502900916337967 0.434773027896881 0.372847765684128 0.341261950135231 0.33263808786869 0.333290138840675 0.339952558279037 0.335593566298485 0.299034461379051 0.198454365134239 0.13783216252923 0.10703618824482 0.1019491314888 0.123367676883936 0.199213770776987
0.208568486571312 0.311963331699371 0.345077383518219 0.347035953402519 0.288871385157108 0.261482702195644 0.330703473091125 0.32743194103241 0.408789891004562 0.502775713801384 0.587411642074585 0.64652487039566 0.639826929569244 0.594658690690994 0.648458451032639 0.695115828514099 0.628531920909882 0.583833110332489 0.649837309122086 0.684757143259048 0.682679963111878 0.651561266183853 0.520490223169327 0.470721483230591 0.524563550949097 0.594583308696747 0.598598176240921 0.595812445878983 0.535749536752701 0.44128680229187 0.359055978059769 0.326880574226379 0.318865895271301 0.305039104819298 0.307169809937477 0.304133248329163 0.268296830356121 0.180660776793957 0.135858730971813 0.117650501430035 0.108129591494799 0.099383769184351 0.138034204393625
-9999 0.150536195933819 0.188558487594128 0.240478721261024 0.320090472698212 0.404677623510361 0.453459089994431 0.373497122526169 0.409430560469627 0.466816335916519 0.543904161453247 0.644767779111862 0.716475647687912 0.721333563327789 0.743304222822189 0.707181972265243 0.56366525888443 0.532777082920075 0.516030794382095 0.541772127151489 0.577593845129013 0.575249880552292 0.471413105726242 0.486072158813477 0.570490390062332 0.621948635578155 0.566869843006134 0.520383369922638 0.479996293783188 0.398717060685158 0.326255688071251 0.311088919639587 0.301764845848083 0.284924307465553 0.279374435544014 0.269888891279697 0.235563631355762 0.159827668964863 0.125922087579966 0.11563516408205 0.106174928694963 0.0881284922361374 0.123834177851677
-9999 -9999 0.187037973105907 0.235402953624725 0.381629161536694 0.565007746219635 0.654911118745804 0.409569960832596 0.435446667671204 0.478851959109306 0.508541890978813 0.536873805522919 0.567194354534149 0.606952410936356 0.672758966684341 0.665871131420136 0.528814628720284 0.50158067047596 0.487753936648369 0.47477775812149 0.480351513624191 0.507253432273865 0.459583258628845 0.471174204349518 0.546444654464722 0.583273327350616 0.497758531570435 0.390822267532349 0.368744045495987 0.321419209241867 0.281746965646744 0.291093909740448 0.29271057844162 0.278960490226746 0.254719369113445 0.225966084003449 0.193074075132608 0.125782439857721 0.0975411549210548 0.104469582438469 0.11917849034071 0.121857727319002 0.156694633513689
-9999 -9999 -9999 0.195490369200706 0.299247585237026 0.461461105942726 0.611531865596771 0.333736169338226 0.320793956518173 0.405583322048187 0.492191332578659 0.518578720092773 0.521471786499023 0.555542635917664 0.650503158569336 0.658734238147736 0.483124387264252 0.427521455287933 0.450981497764587 0.454881176352501 0.48162085711956 0.557524651288986 0.495125025510788 0.485624912381172 0.504828914999962 0.493184268474579 0.408043050765991 0.316356039047241 0.32067988216877 0.310888350009918 0.285826233029366 0.266184079647064 0.267820012569428 0.293479734659195 0.268640026450157 0.212050303816795 0.155740257352591 0.0942849777638912 0.0875920027494431 0.124841567128897 0.151909604668617 0.132518921792507 0.159537146985531
-9999 -9999 -9999 0.190151179581881 0.274011015892029 0.360286313295364 0.463303384184837 0.258996519446373 0.260759896039963 0.370452791452408 0.48428521156311 0.521607452630997 0.524500375986099 0.505931380391121 0.557495519518852 0.56624718606472 0.445358201861382 0.428857371211052 0.424460330605507 0.442491739988327 0.479915198683739 0.513600045442581 0.439769393205643 0.385600426793098 0.366188704967499 0.346172627806664 0.299832999706268 0.299918353557587 0.325436156988144 0.338378340005875 0.317854806780815 0.265770968794823 0.269736561179161 0.302283769845963 0.263309292495251 0.187348216772079 0.130303037166595 0.107946026325226 0.122757652401924 0.134210675954819 0.125883509963751 0.101617818325758 0.135872470587492
-9999 -9999 -9999 -9999 0.266977913677692 0.343616878986359 0.406187012791634 0.497504070401192 0.390189599990845 0.375259324908257 0.438758781552315 0.507903981208801 0.546876740455627 0.500935173034668 0.533418834209442 0.551391538977623 0.465461415052414 0.455396908521652 0.488282546401024 0.500910550355911 0.510652095079422 0.532933610677719 0.491916698217392 0.412440752983093 0.385952666401863 0.373788085579872 0.329582917690277 0.303360116481781 0.329549792408943 0.37105767428875 0.379847872257233 0.3321134775877 0.325228211283684 0.313574895262718 0.257514253258705 0.182316429913044 0.127091145515442 0.128857517242432 0.150471013784409 0.146948531270027 0.11855104342103 0.0852134302258492 0.111704356968403
-9999 -9999 -9999 -9999 -9999 0.330744791030884 0.387090909481049 0.600382459163666 0.655496615171433 0.50919097661972 -9999 0.472877004742622 0.544490864872932 0.566233819723129 0.645541280508041 0.665300232172012 0.536730951070786 0.517419093847275 0.535245269536972 0.507942855358124 0.466105702519417 0.452602669596672 0.453972265124321 0.412726232409477 0.400355979800224 0.387977233529091 0.340718671679497 0.294146582484245 0.27391402721405 0.309680908918381 0.346598064899445 0.332807892560959 0.316303080320358 0.329125937819481 0.281798340380192 0.205994655191898 0.151964771747589 0.132191669940948 0.144322189688683 0.145101949572563 0.125424762815237 0.0955281168222427 0.121400693058968
-9999 -9999 -9999 -9999 -9999 0.255967646837234 0.360817724466324 0.359190231561661 0.604502427577972 0.507573276758194 -9999 0.41870131790638 0.512365940213203 0.592963987588882 0.639555692672729 0.62415696978569 0.550035130977631 0.563095319271088 0.584942215681076 0.526641368865967 0.446979668736458 0.419225406646729 0.434212255477905 0.425029909610748 0.41886031627655 0.400969639420509 0.356824100017548 0.310898959636688 0.264949880540371 0.260521657764912 0.276931270956993 0.283958706259727 0.272872743010521 0.302900642156601 0.248968049883842 0.16726396381855 0.136471609771252 0.15722483843565 0.151987475156784 0.140514440834522 0.128856045752764 0.12298004552722 0.142084246128798
-9999 -9999 -9999 -9999 -9999 -9999 0.266015973314643 0.0773317214101553 0.12649276740849 0.231546506285667 0.295365607738495 -9999 0.457113924622536 0.55495397746563 0.597095847129822 0.603600823879242 0.601438945531845 0.631281846761703 0.67841619849205 0.60368686914444 0.498586985468864 0.46552372276783 0.420702722668648 0.389399701356888 0.374006122350693 0.366158017516136 0.35255463719368 0.308481913805008 0.292896470427513 0.284771293401718 0.298536813259125 0.333788487315178 0.287786361575127 0.29736240208149 0.246431477367878 0.172918167710304 0.139228536188602 0.168638886511326 0.160914343595505 0.146959066390991 0.141955880820751 0.149827076494694 0.136897625029087
-9999 -9999 -9999 -9999 -9999 -9999 -9999 -0.0562079679220915 0.0767041753977537 0.19874719530344 0.250255253911018 0.226999375224113 0.387415048480034 0.48612180352211 0.582262426614761 0.647117817401886 0.65774912238121 0.697552198171616 0.746395200490952 0.692550629377365 0.57440197467804 0.461400651931763 0.406792020797729 0.382214826345444 0.338216617703438 0.312355819344521 0.330132389068604 0.275788879394531 0.273766535520554 0.257338874042034 0.236715066432953 0.232890622317791 0.242458371818066 0.280523446202278 0.251775048673153 0.200458557903767 0.186286994814873 0.199232718348503 0.168289868533611 0.127812542021275 0.0982754901051521 0.0939672894775868 0.115771747380495
-9999 -9999 -9999 -9999 -9999 -9999 -9999 -9999 0.0914082081988454 0.167159512639046 0.169584526121616 0.135991789400578 0.299837984144688 0.408544471859932 0.556558683514595 0.663937079906464 0.660490226745605 0.685644912719727 0.723785209655762 0.696434199810028 0.608550024032593 0.498274990916252 0.466059467196465 0.412307965755463 0.321977749466896 0.269662168622017 0.302791699767113 0.256017908453941 0.201339636743069 0.15748605132103 0.13927303403616 0.147132050246 0.12203262373805 0.212257254868746 0.225174061954021 0.20485482364893 0.22428728044033 0.253256639838219 0.208760699629784 0.150642666965723 0.108578442037106 0.0984091483056545 0.102320601791143
-9999 -9999 -9999 -9999 -9999 -9999 -9999 -9999 -9999 0.148391712456942 0.214147137105465 0.242649511992931 0.307098595798016 0.245222567021847 0.317951656877995 0.47077751159668 0.601573014259338 0.712254738807678 0.716258955001831 0.630828320980072 0.518686228990555 0.439761826395988 0.385628482699394 0.359814462065697 0.256718598306179 0.190655283629894 0.25898751616478 0.266749948263168 0.201296669244766 0.151365019381046 0.138177710771561 0.150257086008787 0.092386382073164 0.175984150916338 0.185338251292706 0.170989958941936 0.207802899181843 0.218098230659962 0.184473007917404 0.162160143256187 0.158585575222969 0.164513599872589 0.141453373432159
-9999 -9999 -9999 -9999 -9999 -9999 -9999 -9999 -9999 0.223440930247307 0.297626501321793 0.331472681462765 0.228035627305508 0.181454712152481 -9999 0.307686041295528 0.534990161657333 0.647215932607651 0.724861389398575 0.691164940595627 0.565608993172646 0.401773366332054 0.296861109137535 0.319239711761475 0.222202628850937 0.133646641671658 0.194129814207554 0.235740329325199 0.184274615347385 0.135181985795498 0.119761660695076 0.134325193613768 0.0756200008094311 0.152776520699263 0.169894933700562 0.15781494230032 0.17060638666153 0.142017471790314 0.147518685460091 0.163342051208019 0.192653316259384 0.230592879652977 0.209736642241478
-9999 -9999 -9999 -9999 -9999 -9999 -9999 -9999 0.101972413249314 0.194258294999599 0.275546026229858 0.310479871928692 0.226252727210522 0.0622051876038313 0.229672448709607 -9999 0.50280002951622 0.598727601766586 0.680237579345703 0.672130197286606 0.548048451542854 0.335747960209846 0.246046569943428 0.281997630000114 0.210109751671553 0.126762146502733 0.147704377770424 0.151847258210182 0.119474016875029 0.104785714298487 0.129721370339394 0.175172325596213 0.062261551246047 0.132277897372842 0.1649504378438 0.166455332934856 0.175350815057755 0.155269175767899 0.1663414016366 0.20568984746933 0.239977505803108 0.244406533241272 0.265647339820862
-9999 -9999 -9999 -9999 -9999 -9999 -9999 -9999 -9999 0.0764836128801107 0.142690627276897 0.23535109013319 0.202664892375469 0.164579330384731 0.149018429219723 0.13356511592865 -9999 -9999 0.309818049520254 0.467092886567116 0.487036702036858 0.360933089256287 0.294273114204407 0.249334201216698 0.149895641952753 0.0624349351972342 0.0598458122462034 0.10839757733047 0.129923813045025 0.154584795236588 0.175053887069225 0.166992514207959 0.0570920307189226 0.128751991316676 0.132241196930408 0.110924775898457 0.146671667695045 0.212504997849464 0.264574943482876 0.326541662216187 0.350883117318153 0.304253566265106 0.282829177379608
-9999 -9999 -9999 -9999 -9999 -9999 -9999 -9999 -9999 -9999 0.0374273702502251 0.0904786080121994 0.178787609934807 0.218078644573689 0.238157138228416 0.234443043172359 -9999 -9999 0.265819047391415 0.459752917289734 0.587991571426392 0.528443524241447 0.474604865908623 0.328285077214241 0.195585414767265 0.136823481321335 0.16944984793663 0.167009490728378 0.228050935268402 0.242873683571815 0.197077766060829 0.115514096617699 0.103781256079674 0.114390637725592 0.0959583930671215 0.108230090141296 0.201530604064465 0.278186576068401 0.332301613688469 0.381357669830322 0.391203656792641 0.344628724455833 0.34768622815609
-9999 -9999 -9999 -9999 -9999 -9999 -9999 -9999 -9999 -9999 -9999 -9999 0.0175187781453133 0.0733765289187431 0.132997546344995 0.181050862371922 0.219974173605442 -9999 -9999 0.472088128328323 0.587491911649704 0.632820409536362 0.610623496770859 0.424131289124489 0.266531758010387 0.20851853042841 0.248540680110455 0.179514293372631 0.207917602360249 0.223638013005257 0.185286875814199 0.0897864148020744 0.038865427672863 0.0550095081329346 0.0496540162712336 0.0731756214052439 0.172004446387291 0.243522271513939 0.307296574115753 0.37279200553894 0.408509758114815 0.393155881762505 0.387498280405998
-9999 -9999 -9999 -9999 -9999 -9999 -9999 -9999 -9999 -9999 -9999 -9999 -9999 -0.035913235321641 -0.00257366336882114 0.0882570929825306 0.209260320663452 0.366585636138916 -9999 -9999 0.516854596138 0.696083521842957 0.767939829826355 0.587834012508392 0.394330397248268 0.260481341183186 0.205295875668526 0.162963226437569 0.1627834841609 0.171700440347195 0.143065105751157 0.0647203829139471 0.0980439838021994 0.0709834057837725 0.0564549993723631 0.0335581360384822 0.00191301796585321 0.154771494306624 0.283018244802952 0.348389342427254 0.35900810956955 0.336249282956123 0.303106644749641
-9999 -9999 -9999 -9999 -9999 -9999 -9999 -9999 -9999 -9999 -9999 -9999 -9999 0.0672098264098168 0.163971554487944 0.190405467152595 0.115502035384998 0.0181800940539688 -9999 -9999 -9999 -9999 0.839763957262039 0.842172336578369 0.645369157195091 0.376579537987709 0.166117967665195 0.111871077120304 0.123521430790424 0.113342177122831 0.08063501752913 0.0513187121599913 0.0898594599217176 0.0760811045765877 0.040614228695631 -0.00332433059811592 -0.0272519960999489 0.0882323607802391 0.215998535603285 0.285456717014313 0.210541808325797 0.00601177280768752 0.15809079548344
-9999 -9999 -9999 -9999 -9999 -9999 -9999 -9999 -9999 -9999 -9999 -9999 -9999 0.00309012457728386 0.114833697676659 0.21061635017395 0.236612604558468 0.111864744126797 -9999 -9999 -9999 -9999 -9999 0.602444282174111 0.59462708234787 0.4201270788908 0.179269716143608 0.159235998988152 0.170607727766037 0.133390225470066 0.0979248896241188 0.117285415530205 0.128454968333244 0.0744975794106722 0.0406474331393838 0.0148046463727951 -0.0292517838999629 -0.0883452726528049 0.055385198444128 0.169820230454206 0.106463113427162 -0.122746983170509 0.153421768546104
-9999 -9999 -9999 -9999 -9999 -9999 -9999 -9999 -9999 -9999 -9999 -9999 -9999 -9999 -0.0286881476640701 0.0138238549232483 0.269599616527557 0.323536813259125 0.324295681715012 -9999 -9999 -9999 -9999 0.172429523617029 0.442512527108192 0.561105605959892 0.273328809440136 0.221283929049969 0.206057471036911 0.133683439344168 0.0632036574184895 0.0608435042202473 0.07636973336339 0.080888669937849 0.0560215972363949 0.015281830728054 -0.0364163048565388 -0.174336368590593 -0.0525209654122591 0.0649335402995348 0.0181657791137695 -0.192135214060545 0.078495866805315
