# Supplementary material for: Automatic variable selection in ecological niche modeling: A case study using Cassin’s Sparrow (Peucaea cassinii)
Source: PLoS One. 2022 Jan 21;17(1):e0257502. doi: 10.1371/journal.pone.0257502 (PMC8782318; doi:10.1371/journal.pone.0257502)
Supplement: S1 File — Compressed file folder containing input data and example scripts used in the study. (ZIP) [file pone.0257502.s002.zip › S2_File-Data-and-Scripts/input/merra/M83.asc]

NCOLS 43 
NROWS 34 
XLLCORNER -118.8125 
YLLCORNER 23.75 
CELLSIZE 0.5 
NODATA_value -9999 
622.933343505859057 661.880767822266 809.629058837891 952.397027587891 1064.39147949219 1146.89860839844 1194.55914306641 1131.87799072266 991.732080078125 756.034881591797 644.039892578125 851.998333740234 1265.04408569336 1926.05693359375 2161.35424804688 2242.6548828125 2473.9166015625 2323.5580078125 2003.84666748047 1789.34875488281 1856.54571533203 2298.18676757812 2980.34301757812 3433.88654785156 3857.0849609375 4190.30322265625 4277.65888671875 3709.94169921875 2437.59060058594 1817.46856689453 1716.40626220703 1718.25926513672 1655.05994873047 1724.29675292969 1834.34802246094 1958.03343505859 2079.30310058594 2177.86267089844 2291.00141601563 2400.74780273438 2487.8244140625 2531.228125 2495.0765625
598.450109863281 631.627606201172 904.316912841797 1027.09774169922 1106.20434570312 1156.75169677734 1175.32016601563 1147.41665039062 1107.91921386719 920.146270751953 798.771508789063 950.029315185547 1208.73502807617 1887.19477539062 2033.34191894531 1909.7416015625 1935.13800048828 2004.62286376953 1946.69268798828 1978.5048828125 2343.06171875 3120.28322753906 3659.74826660156 3942.20974121094 4046.04016113281 4144.72121582031 4264.709375 3600.509375 2311.80444335938 1736.17297363281 1709.14940185547 1788.51821289062 1828.22739257813 1918.92275390625 1989.34088134766 2069.47692871094 2185.25991210937 2244.26889648438 2317.80971679688 2451.9521484375 2610.34514160156 2742.71689453125 2819.69619140625
694.41552734375 741.360687255859 1008.64413452148 1100.89284667969 1152.26849365234 1182.3728515625 1196.08430175781 1232.13371582031 1246.21900634766 1093.09454345703 945.477032470703 992.984161376953 1193.61184692383 1873.18748779297 2131.71923828125 1932.70539550781 1526.91069335937 1585.42670898437 1786.76613769531 2138.90991210938 2765.32290039063 3684.34323730469 4364.61452636719 4371.72319335938 3995.91784667969 3747.97263183594 3911.26572265625 3454.28994140625 2568.81811523438 2050.59899902344 1883.32059326172 1874.22901611328 1877.40196533203 1980.03225097656 2034.37023925781 2067.34956054688 2118.11328125 2105.048828125 2161.48688964844 2354.16625976562 2597.22548828125 2791.0072265625 2936.2681640625
873.803112792969 779.181652832031 924.706164550781 1009.56514892578 1073.35589599609 1095.84409179688 1086.37672119141 1248.27135009766 1336.28624267578 1265.75146484375 1209.27794189453 1355.75784912109 1722.89583740234 1943.15447998047 1958.2421875 1708.31721191406 1275.14113769531 1361.70480957031 1779.70899658203 2354.41052246094 3025.35261230469 3788.9490234375 4843.7599609375 3752.73559570312 3374.16442871094 3647.09790039063 3878.31149902344 3349.60622558594 2580.76010742187 2060.70288085938 1814.40887451172 1757.77557373047 1816.52606201172 1894.93269042969 1941.205078125 1978.89739990234 2034.48624267578 2070.85567626953 2175.17424316406 2433.98608398438 2746.20349121094 2986.8365234375 3116.8177734375
968.538806152344 800.717584228516 801.516851806641 885.161273193359 946.476806640625 978.830053710937 1015.90092773438 1184.74116210937 1361.00078125 1369.86499023438 1430.30843505859 1768.39251708984 2269.01605224609 2182.13459472656 1977.81762695312 1554.05640869141 919.479614257812 1134.83312988281 1691.81057128906 2429.67547607422 3294.24702148438 4137.24643554687 4275.58510742188 3792.58679199219 3431.98913574219 3418.26245117187 3672.22478027344 3231.32380371094 2436.16813964844 1855.57458496094 1571.36121826172 1533.05676269531 1614.53527832031 1691.48515625 1742.67413330078 1795.64216308594 1878.36552734375 1972.82294921875 2143.51662597656 2468.94897460938 2807.82221679688 3023.71923828125 3228.90673828125
1175.98201904297 883.236871337891 649.158209228516 625.583911132813 684.907775878906 770.614373779297 856.216162109375 1003.06850585938 1196.56612548828 1373.09680175781 1653.92193603516 2124.4037109375 2540.2994140625 2125.59615478516 1819.28900146484 1478.95938720703 956.454113769531 1145.01964111328 1671.4384765625 2613.49108886719 3762.18649902344 4805.43388671875 5271.29560546875 4588.77075195312 4039.8818359375 3793.07263183594 3715.85478515625 3385.35126953125 2637.13557128906 1945.31683349609 1506.54362792969 1390.19357910156 1391.09865722656 1509.8076171875 1613.82922363281 1714.26427001953 1839.25354003906 1957.35021972656 2137.16003417969 2429.06384277344 2713.35361328125 2877.33190917969 3010.90515136719
1187.82482910156 985.801428222656 548.567346191406 506.111260986328 565.616546630859 639.4734375 699.737707519531 816.369836425781 984.368908691406 1311.03082275391 1795.96961669922 2352.2322265625 2620.4708984375 1881.73256835937 1492.36492919922 1273.30419921875 916.450939941406 1060.70787353516 1615.44935302734 2846.59197998047 4158.51586914062 4924.92680664063 5254.62250976563 4915.7939453125 4542.93139648438 4212.40649414062 3893.20344238281 3589.60051269531 2914.95725097656 2176.95959472656 1610.24157714844 1357.66318359375 1233.35927734375 1445.42109375 1582.15924072266 1668.94632568359 1800.22879638672 1962.10994873047 2161.19278564453 2396.32482910156 2590.5853515625 2679.20119628906 2720.28146972656
1603.78275146484 1420.37743530273 600.928167724609 449.331259155273 468.694931030273 539.752362060547 611.9345703125 617.76806640625 669.83031616211 971.463134765625 1477.66235351562 2037.82415771484 2289.88128662109 1593.99033203125 1200.59588623047 1048.44683227539 899.133123779297 1020.56090698242 1401.9591796875 2087.39544677734 2890.44885253906 3569.70510253906 3878.47678222656 4073.01840820312 4256.79663085938 4401.55639648438 4424.12133789062 4085.42407226562 3350.30395507812 2495.19927978516 1790.61495361328 1430.33178710938 1280.61694335938 1467.12717285156 1570.1767578125 1606.98757324219 1682.45922851562 1880.89282226562 2112.69245605469 2313.59155273438 2454.40480957031 2523.96638183594 2546.09782714844
1896.13239746094 1472.01725463867 612.588885498047 383.58889465332 370.695892333984 445.840621948242 530.435772705078 536.397540283203 542.001617431641 816.748718261719 1294.77033691406 1813.66763916016 2131.51754150391 1522.77961425781 1128.82315063477 1019.3151550293 1050.88056640625 1181.45244140625 1386.29652099609 1412.44104003906 1384.81407470703 1506.973046875 1979.7984375 2958.10688476563 3889.44616699219 4572.76791992187 4864.2748046875 4472.3482421875 3536.96379394531 2540.72705078125 1774.52611083984 1406.58907470703 1260.24014892578 1401.84056396484 1461.30364990234 1485.69416503906 1588.54556884766 1786.89254150391 1952.36164550781 2109.25555419922 2253.26535644531 2360.20283203125 2330.80009765625
1442.21397705078 1529.38450317383 590.975177001953 330.723236083984 309.969696044922 370.142501831055 418.698217773437 440.125024414063 540.753622436524 860.25634765625 1326.42381591797 1799.59653320313 2063.63442382813 1854.90426025391 1680.2001953125 1390.17414550781 906.836010742188 1126.68718261719 1403.80343017578 1513.48846435547 1516.56242675781 1541.71793212891 1735.95650634766 2323.40803222656 3135.26696777344 3879.95043945312 4239.33845214844 3863.01091308594 2795.07568359375 1956.46759033203 1489.72081298828 1335.88658447266 1330.95582275391 1477.28256835938 1597.47692871094 1697.54030761719 1816.66232910156 1969.87209472656 2123.10023193359 2269.02673339844 2400.34196777344 2501.540625 2511.258203125
1174.13243408203 1205.18473205566 528.220205688477 300.757513427734 258.177734375 307.68014831543 388.664489746094 460.408630371094 589.807836914062 930.441070556641 1380.54123535156 1794.61069335938 2100.33413085938 2055.89991455078 1992.97723388672 1624.74833984375 854.43017578125 1052.13134765625 1406.82537841797 1666.41857910156 1754.86903076172 1667.56333007813 1523.93129882813 1942.17436523438 2520.40222167969 3094.74128417969 3444.87377929687 2828.94799804687 1893.90262451172 1408.56103515625 1293.90797119141 1309.87667236328 1382.54434814453 1473.13055419922 1620.84057617188 1788.45895996094 1936.02802734375 2092.93583984375 2251.89682617187 2402.63818359375 2556.29479980469 2718.26552734375 2844.83310546875
1299.41739501953 1140.46012573242 701.404803466797 514.393103027344 401.130828857422 325.224533081055 287.91318359375 349.149072265625 506.45823059082 821.89111328125 1273.32572021484 1796.84422607422 2249.05604248047 2726.80546875 2956.80920410156 2627.14100341797 1725.53001708984 1590.06800537109 1624.76461181641 1747.10162353516 1806.94177246094 1668.2529296875 1312.3154296875 1673.54484863281 1887.16815185547 2009.98831787109 2175.76827392578 1951.22696533203 1548.91094970703 1351.55206298828 1327.38721923828 1367.18818359375 1446.62724609375 1521.07069091797 1660.0849609375 1821.94460449219 1956.66322021484 2091.85667724609 2259.19279785156 2461.36791992188 2675.05942382813 2862.93562011719 2947.47722167969
1224.94300537109 1196.2452331543 980.323309326172 760.795257568359 528.637069702148 324.000480651855 200.943544006348 243.054029846191 384.597039794922 654.957473754883 1092.6539855957 1668.09038085938 2057.74116210938 2636.64709472656 3328.61865234375 3554.2322265625 2943.48132324219 2521.22644042969 2085.24217529297 1946.59075927734 1899.30450439453 1678.10452880859 1268.64095458984 1564.36038818359 1596.46417236328 1506.28811035156 1558.84870605469 1486.67155761719 1339.61295166016 1317.83502197266 1401.95233154297 1526.59317626953 1651.30050048828 1664.61434326172 1726.67486572266 1822.05124511719 1914.63803710937 2051.63295898437 2233.34362792969 2461.90576171875 2703.67646484375 2925.74606933594 3139.05251464844
891.982366943359 780.447253417969 1114.98914794922 1040.16083984375 765.765930175781 439.713694763184 205.734674072266 231.340948486328 324.993629455566 450.897491455078 624.375646972656 855.835888671875 1095.84916992188 1908.22062988281 2502.19555664062 2808.30795898438 2942.25065917969 3128.26765136719 3204.75600585937 3103.19677734375 2825.93525390625 2366.49385986328 1544.84903564453 1344.85437011719 1411.24420166016 1648.63703613281 1919.51844482422 1672.82615966797 1329.69580078125 1258.67236328125 1362.20780029297 1467.78524169922 1552.32303466797 1624.04523925781 1698.59606933594 1790.37258300781 1910.86551513672 2064.02303466797 2229.86711425781 2466.82104492188 2735.35825195312 2988.48298339844 3250.33122558594
-9999 428.456729125977 1320.11715393066 1416.68133544922 1160.72125244141 711.116850280762 244.058555603027 241.433128356934 282.006329345703 310.557647705078 344.385525512695 417.582293701172 577.449627685547 1142.95875854492 1399.32067871094 1712.03248291016 2481.65036621094 3222.52321777344 3750.13959960938 3885.37463378906 3550.99079589844 2788.08363037109 1970.98704833984 1404.08859863281 1269.88940429688 1635.33475341797 2288.03542480469 1901.03366699219 1354.49445800781 1189.46875 1262.48015136719 1326.9208984375 1384.3994140625 1516.51918945312 1641.89184570312 1771.57194824219 1922.42827148438 2049.39350585938 2194.27419433594 2447.78979492188 2748.57810058594 3020.782421875 3283.912890625
-9999 -9999 1559.53546066284 1539.54006347656 1268.62243652344 873.330264282227 391.756555175781 295.069006347656 259.839505004883 243.565795898438 257.634127807617 322.239031982422 457.841961669922 826.703121948242 1030.89419555664 1313.59445800781 1895.36430664063 2268.73188476563 2497.66635742187 2664.46447753906 2676.90256347656 2414.94010009766 1742.51949462891 1294.81589355469 1214.52215576172 1565.88754882813 2168.10455322266 1837.41168212891 1375.09719238281 1216.30285644531 1255.90172119141 1306.01300048828 1371.38653564453 1484.49653320312 1612.02227783203 1761.98602294922 1941.65394287109 2120.64818115234 2328.23894042969 2620.15051269531 2916.26457519531 3130.72058105469 3286.19030761719
-9999 -9999 -9999 1615.59831542969 1315.48626708984 967.249853515625 551.65432434082 403.969973754883 258.051260375977 200.605590820312 222.803842163086 294.903323364258 404.678005981445 643.011059570312 785.210998535156 1025.17096557617 1490.57244873047 1592.04071044922 1569.33057861328 1505.17639160156 1416.94727783203 1302.11787109375 1116.03056640625 1038.39434204102 1081.56271362305 1378.38707275391 1895.27575683594 1730.47595214844 1400.20612792969 1256.79956054688 1253.16516113281 1278.65270996094 1350.83142089844 1439.38228759766 1583.57849121094 1776.48045654297 1997.55256347656 2220.72697753906 2489.80915527344 2814.10595703125 3092.72270507812 3230.10466308594 3252.37165527344
-9999 -9999 -9999 1389.57738037109 1189.73803710938 887.33095703125 513.997619628906 468.948303222656 288.072775268555 194.291442871094 207.068978881836 296.729083251953 426.865948486328 733.270324707031 917.893157958984 1134.44312133789 1507.06208496094 1570.94255371094 1488.58830566406 1361.93780517578 1222.74014892578 1077.84452514648 875.607562255859 839.251373291016 896.846496582031 1101.85681152344 1427.16877441406 1366.52678222656 1213.24100341797 1132.75305175781 1112.72073974609 1119.50443115234 1210.91292724609 1348.76922607422 1547.23754882812 1783.12856445312 2025.86254882813 2257.73559570312 2537.51677246094 2821.54577636719 3049.54604492187 3183.72995605469 3296.69460449219
-9999 -9999 -9999 -9999 988.775970458984 725.141244506836 443.551766967773 440.471029663086 165.618424606323 106.082513809204 196.948394775391 291.233520507812 433.754516601562 805.283734130859 1002.17413330078 1177.53306884766 1490.26494140625 1564.32783203125 1475.13494873047 1327.017578125 1151.8716796875 960.723181152344 723.673669433594 694.386157226563 740.060241699219 823.552618408203 922.516284179688 1005.53474121094 1070.64359741211 1080.80206298828 1060.54665527344 1055.73662109375 1147.12958984375 1298.44775390625 1528.67742919922 1796.83308105469 2055.02579345703 2293.46358642578 2528.92595214844 2745.31091308594 2930.2587890625 3083.45400390625 3250.58017578125
-9999 -9999 -9999 -9999 -9999 604.724481201172 405.645397949219 430.978991699219 130.442990061641 94.7814668565989 -9999 323.550491333008 419.21223449707 739.363900756836 892.895935058594 1104.15289306641 1557.26436767578 1639.07266845703 1614.94008789063 1623.13250732422 1580.4802734375 1376.86240234375 971.88857421875 854.362371826172 843.624694824219 884.321710205078 958.258459472656 1124.87398681641 1321.40323486328 1410.51171875 1381.21076660156 1270.56258544922 1190.06815185547 1302.36159667969 1517.49841308594 1782.92185058594 2054.80275878906 2312.32443847656 2541.80834960938 2761.60913085938 2981.78959960937 3207.95649414062 3431.85454101562
-9999 -9999 -9999 -9999 -9999 511.535830688477 347.040103149414 294.395352172852 105.601009750366 13.7547016143799 -9999 391.538354492188 405.220678710937 650.452270507812 757.279052734375 974.699871826172 1490.96903076172 1608.52987060547 1778.90935058594 2132.48760986328 2362.3025390625 2135.49698486328 1385.82637939453 1090.75189819336 989.502319335938 983.465350341797 1031.04022216797 1245.26239013672 1507.37337646484 1627.92755126953 1571.34377441406 1370.82255859375 1190.56220703125 1315.57602539063 1523.42596435547 1781.52758789062 2088.08259277344 2422.12028808594 2704.05583496094 2917.26623535156 3122.91796875 3381.84455566406 3672.90568847656
-9999 -9999 -9999 -9999 -9999 -9999 322.002040100098 248.957814025879 230.971969604492 182.487983703613 177.856146240234 -9999 313.818560791016 539.583074951172 640.7890625 842.687475585938 1328.05279541016 1563.04156494141 2041.41158447266 2769.70642089844 3240.1560546875 2970.76298828125 2036.75751953125 1631.42474365234 1409.82604980469 1260.67629394531 1149.62014160156 1217.44748535156 1337.76483154297 1357.13146972656 1304.78968505859 1253.46353759766 1286.70015869141 1374.439453125 1489.16027832031 1738.24038085937 2204.00114746094 2753.36970214844 3120.82302246094 3269.79943847656 3352.24323730469 3533.27021484375 3833.17021484375
-9999 -9999 -9999 -9999 -9999 -9999 -9999 187.073364067078 215.950836181641 198.128723144531 169.364886474609 149.201418304443 105.858541107178 397.687404632568 546.768035888672 750.509405517578 1230.52930908203 1672.38096923828 2393.77821044922 3389.05493164062 4119.52192382813 4031.845703125 2944.224609375 2405.36950683594 1950.66864013672 1525.928515625 1185.21837158203 1123.48975830078 1151.40216064453 1097.50170898438 1059.07176513672 1162.43159179687 1415.49956054688 1475.33334960937 1494.89385986328 1679.22208251953 2166.21076660156 2760.85393066406 3188.96340332031 3376.96826171875 3472.95405273438 3649.64370117187 3950.61752929688
-9999 -9999 -9999 -9999 -9999 -9999 -9999 -9999 169.827203369141 212.699661254883 232.500605773926 180.695923995972 60.6336772918701 311.866470718384 440.621002197266 626.388198852539 1114.75100097656 1827.49240722656 2782.82628173828 3810.89270019531 4548.76064453125 4620.484375 3681.3828125 3013.81801757812 2391.21209716797 1805.38741455078 1328.64865722656 1229.57229003906 1201.27043457031 1103.98654174805 1126.83223266602 1448.30190429687 1904.97885742187 2071.60595703125 2095.21411132812 2030.88308105469 1976.58562011719 2307.39753417969 2572.84968261719 2807.12609863281 3099.19572753906 3482.3431640625 3675.9107421875
-9999 -9999 -9999 -9999 -9999 -9999 -9999 -9999 -9999 169.117294311523 249.862030029297 250.915678405762 158.157609558105 311.233332824707 404.209701538086 598.25895690918 1104.07100219727 1946.50962524414 3146.59018554687 4319.01904296875 5112.94428710938 5249.0484375 4645.0765625 3742.36857910156 2858.72448730469 2065.76143798828 1437.00418701172 1331.92537841797 1278.41218261719 1165.23071289062 1231.68354492187 1668.97072753906 2137.12131347656 2472.32470703125 2471.80822753906 2193.58751220703 1835.85236816406 1944.30705566406 2096.63829345703 2319.66796875 2690.64016113281 3180.02888183594 3223.34978027344
-9999 -9999 -9999 -9999 -9999 -9999 -9999 -9999 -9999 150.647716522217 203.355302429199 234.979908752441 279.812464904785 328.454870605469 -9999 515.943029785156 971.623736572266 1679.17075805664 2923.05650634766 4392.68286132812 5550.47163085938 5944.54677734375 5674.57724609375 4451.70537109375 3290.36560058594 2326.96873779297 1575.26153564453 1379.67510986328 1265.95493164063 1107.50415039062 1111.06094970703 1449.24881591797 1844.78524169922 2202.92712402344 2251.22448730469 2018.57650146484 1678.23277587891 1730.19752197266 1849.08079833984 2082.71270751953 2380.46196289062 2640.11311035156 2621.36369628906
-9999 -9999 -9999 -9999 -9999 -9999 -9999 -9999 33.3720863699913 103.087266921997 168.856346130371 201.367658996582 273.016572570801 305.923120117188 163.593497276306 -9999 165.139826202393 935.153882598877 2406.27117919922 4130.95397949219 5552.376953125 6209.3716796875 6127.2552734375 4813.73735351562 3634.9365234375 2686.16750488281 1877.48835449219 1540.15495605469 1268.46612548828 1019.67080688477 955.859747314453 1197.92214355469 1517.55905761719 1762.31545410156 1878.34954833984 1804.60196533203 1574.11242675781 1634.37316894531 1779.81259765625 2038.18139648438 2284.30856933594 2387.00744628906 2333.85412597656
-9999 -9999 -9999 -9999 -9999 -9999 -9999 -9999 -9999 112.193054199219 172.860620117187 218.689184570313 300.803247070313 320.382986450195 162.084526233375 34.4847139850259 -9999 -9999 2103.64141845703 3553.37475585938 4893.1494140625 5777.224609375 6440.806640625 5894.97973632812 5204.2490234375 4209.26784667969 2771.35693359375 1977.60888671875 1325.24272460937 947.627655029297 868.994299316406 1039.66996459961 1249.26454467773 1500.86737060547 1661.10003662109 1743.96240234375 1795.27205810547 1846.76688232422 1868.34721679688 1999.89678955078 2202.31975097656 2379.16105957031 2349.77375488281
-9999 -9999 -9999 -9999 -9999 -9999 -9999 -9999 -9999 -9999 187.597953796387 266.0052734375 293.853369140625 288.114602661133 148.147183418274 8.49176845550537 -9999 -9999 1196.27117408123 2802.3564453125 4263.83010253906 5326.123828125 6953.594921875 6791.3697265625 6449.50927734375 5476.26784667969 3487.84389648437 2291.50327148437 1376.13010253906 917.149505615234 818.743035888672 930.075659179687 1216.66433105469 1375.48386230469 1617.37854003906 1922.58585205078 2187.88083496094 2144.43728027344 1965.07905273437 1946.99017333984 2089.76732177734 2294.77685546875 2323.44287109375
-9999 -9999 -9999 -9999 -9999 -9999 -9999 -9999 -9999 -9999 -9999 -9999 301.384518432617 282.909655761719 285.559692382812 207.739938095212 0.219415274262428 -9999 -9999 2026.14544677734 3288.02216796875 4546.61245117188 6716.82456054688 6578.92133789063 6600.5849609375 6025.331640625 4066.33391113281 2810.23957519531 1839.85948486328 1311.40313720703 1098.31776123047 1040.15501708984 1194.87464599609 1270.83743896484 1627.56134033203 2223.88889160156 2827.1537109375 2727.6880859375 2351.44577636719 2131.84191894531 2115.77897949219 2215.89816894531 2127.89406738281
-9999 -9999 -9999 -9999 -9999 -9999 -9999 -9999 -9999 -9999 -9999 -9999 -9999 223.670644760132 306.308059692383 230.024361038208 36.0181425035 3.72190679907799 -9999 -9999 2424.880859375 3761.92783203125 5735.67470703125 5673.58471679688 6050.69311523438 5971.10366210938 4442.22915039062 3206.72641601563 2248.13153076172 1727.63909912109 1448.53508300781 1188.43962402344 1035.01520996094 1157.26971435547 1607.63525390625 2446.59593505859 3505.61789550781 3592.55715332031 2984.10673828125 2490.44287109375 2252.96713867188 2299.07524414062 2840.30415039063
-9999 -9999 -9999 -9999 -9999 -9999 -9999 -9999 -9999 -9999 -9999 -9999 -9999 193.517823958397 292.517913818359 292.71028137207 262.603628540039 317.655068969727 -9999 -9999 -9999 -9999 4095.88146972656 4371.67192382812 5345.72607421875 6059.75522460937 5467.35131835938 4264.76342773438 3021.70969238281 2247.05090332031 1798.78874511719 1443.0103515625 1245.8880859375 1339.90728759766 1720.62445068359 2406.280078125 3328.28952636719 4062.90456542969 4030.45649414062 3490.19140625 3514.6228515625 4488.72084960937 2734.70249023438
-9999 -9999 -9999 -9999 -9999 -9999 -9999 -9999 -9999 -9999 -9999 -9999 -9999 145.69374088645 229.785949707031 263.902471923828 292.819946289062 287.334838867188 -9999 -9999 -9999 -9999 -9999 3667.0515625 4890.69262695312 6084.16435546875 6236.35546875 5207.26171875 3696.52780761719 2682.09143066406 2090.06640625 1681.37271728516 1583.58883056641 1565.91726074219 1790.7734375 2221.84134521484 2848.48210449219 4055.91120605469 4746.487890625 4260.22155761719 4310.52844238281 5521.89688110352 879.626617431641
-9999 -9999 -9999 -9999 -9999 -9999 -9999 -9999 -9999 -9999 -9999 -9999 -9999 -9999 199.839553833008 208.458961486816 237.299035644531 169.975744628906 48.754896864295 -9999 -9999 -9999 -9999 3814.88803710938 4673.14343261719 5844.55708007813 6971.73598632813 6477.82700195312 5195.91865234375 3911.79699707031 2901.13303222656 2281.47238769531 1981.00148925781 1843.61965332031 1886.84167480469 2128.79765625 2667.40866699219 4065.17995605469 5084.35224609375 5051.42553710938 5549.95673828125 6870.22923798561 756.254548120499
