# Supplementary material for: Automatic variable selection in ecological niche modeling: A case study using Cassin’s Sparrow (Peucaea cassinii)
Source: PLoS One. 2022 Jan 21;17(1):e0257502. doi: 10.1371/journal.pone.0257502 (PMC8782318; doi:10.1371/journal.pone.0257502)
Supplement: S1 File — Compressed file folder containing input data and example scripts used in the study. (ZIP) [file pone.0257502.s002.zip › S2_File-Data-and-Scripts/input/merra/M82.asc]

NCOLS 43 
NROWS 34 
XLLCORNER -118.8125 
YLLCORNER 23.75 
CELLSIZE 0.5 
NODATA_value -9999 
73.427500915527304 84.4327682495117 135.164445495605 204.561575317383 346.695014953613 622.092440795898 953.156372070312 609.628051757812 360.37399597168 169.21556854248 102.754400634766 215.841065979004 443.356336975098 970.905337524414 2906.25701904297 4400.5908203125 3566.65299682617 1134.60744018555 340.676641845703 153.252975463867 334.684555053711 920.336749267578 2639.65720825195 5369.83598632813 6731.59350585938 6006.43112792969 3501.7892578125 2298.3826171875 3209.10773925781 4829.1787109375 7884.4666015625 11930.7528320313 9021.11923828125 9954.00439453125 10209.7373046875 11112.8142578125 13942.6969726562 14125.2883789062 14203.3336914062 14142.2744140625 14793.919921875 16530.575390625 16678.225390625
63.7820899963379 48.9021041870117 109.949992370605 184.029067993164 291.468925476074 403.279272460937 472.094757080078 409.451446533203 276.039103698731 165.274574279785 122.060220336914 172.281677246094 317.772155761719 482.007223510742 1547.08261108398 1807.18287734985 77.3201713562012 96.2307243347168 133.809715270996 241.864143371582 720.214422607422 2089.87730712891 5853.26978759766 6700.39877929688 6380.54296875 5214.48669433594 3558.56044921875 3093.25302734375 3949.49313964844 4684.04663085938 5191.43120117188 6409.09809570313 13075.6914550781 11128.869921875 9629.00146484375 10077.709765625 12068.1884765625 13859.7509765625 15196.6375 16850.5590820312 18644.7494140625 20067.5078125 19927.6953125
80.3187282562256 46.6809917449951 108.320362472534 160.799008178711 211.322090148926 273.471252441406 342.976345825195 323.807131958008 297.696685791016 229.436614990234 164.376481628418 154.522134399414 205.669546508789 170.337371826172 197.85765838623 189.195460891724 63.4114566802979 66.3506015777588 87.7887519836426 208.891075134277 666.191937255859 1753.85330810547 4010.87215576172 5284.79936523438 5314.05493164062 4327.77958984375 2841.73740234375 1975.57802734375 1949.1486328125 2575.50927734375 3563.7455078125 4758.81831054688 6909.66557617187 8079.40712890625 9018.9140625 10109.0631835937 11631.5879882812 13792.7137695313 15759.0877929688 17736.63671875 19680.3591796875 21249.03671875 20860.01796875
149.605108642578 52.9651924133301 86.7173713684082 112.300706481934 142.888576507568 181.901051330566 225.788514709473 248.714430236816 259.769302368164 218.457389831543 174.370344543457 189.899566650391 300.422760009766 320.774105834961 249.300773620605 136.796437835693 46.6073596954346 38.7192279815674 56.0740985870361 227.524169921875 1093.1493560791 2980.75886230469 4976.97233886719 4950.2724609375 3373.40399169922 1790.29957275391 1576.7375 2194.4578125 1677.24903564453 1116.03717041016 1321.86198730469 2906.05014648437 6016.92788085938 7322.43862304688 8489.9208984375 10005.9368164063 12087.5958984375 14901.6990234375 16848.8801757812 18612.025390625 20491.0869140625 22192.759375 20879.021875
132.258544921875 65.2332939147949 54.3175407409668 55.0512264251709 58.7339820861816 77.509345626831 116.304784393311 128.154375457764 145.00959777832 138.049030303955 141.289586639404 286.625456237793 1135.8992477417 918.618994140625 431.895107269287 72.2923030853271 46.0810035705566 50.9795509338379 106.721283340454 502.423416137695 1231.55333251953 2153.96848144531 2868.26906738281 1759.05538330078 1106.57028198242 1292.06876831055 1989.94906005859 1518.64114990234 663.674942016602 338.55973815918 611.455688476562 1516.28419189453 3960.45909423828 4221.58427734375 7079.32983398438 10934.4754882812 13569.0607421875 16382.7810546875 17388.588671875 17753.2236328125 19328.57890625 22779.1732421875 22551.0748046875
250.939724731445 90.5789329528809 41.8983848571777 30.7306900024414 32.5325489044189 45.84846534729 68.3939186096191 74.4894813537598 73.8049903869629 87.918701171875 146.440274047852 272.250915527344 461.360778808594 211.390392303467 69.6009654998779 42.9468647003174 40.2474597930908 58.3324237823486 219.209526443481 700.047805786133 2674.71641845703 6153.36064453125 4828.74970703125 2849.41437988281 1414.81735229492 823.054595947266 960.832543945312 840.221411132812 369.653985595703 192.205093383789 305.354513549805 700.812493896484 2083.90277709961 4746.07998046875 10462.1318359375 16391.1801757812 19385.256640625 19447.606640625 17038.8916992188 15969.6391601562 17935.403125 22680.2419921875 23317.3810546875
384.145658111572 115.656993293762 34.6053834915161 21.6309967041016 26.1582021713257 37.4931373596191 51.4206035614014 58.5061962127686 59.5922763824463 101.723224639893 438.671046447754 1090.19878540039 797.569342041016 287.817951965332 67.2075519561768 41.8388265609741 27.9620180130005 57.817967414856 179.760119247437 2232.41881561279 5019.36704101562 6606.37065429688 4649.98041992188 3188.70876464844 1856.00042724609 973.013018798828 845.891900634766 1167.91528930664 503.618031311035 128.891674041748 187.255199432373 641.31311340332 1825.83340148926 3847.23173828125 8333.27685546875 13338.0861328125 16545.0099609375 17530.1365234375 17318.7607421875 17359.033203125 19353.92109375 23608.3814453125 23834.0423828125
2754.83570556641 475.84353351593 72.9013719558716 15.944527053833 17.5670394897461 24.3110782623291 29.0443185806274 24.0210138320923 17.260847568512 32.039222240448 110.321724319458 268.222465515137 395.076042175293 169.820112609863 48.1577367782593 26.5633401870728 21.8541500091553 45.1460292816162 55.4900234222412 234.86213684082 552.705889892578 1043.96461181641 2329.77037353516 2541.33051757813 2483.43444824219 1954.89799804687 932.359606933594 1130.66419677734 1085.70913085937 1040.62066650391 893.442553710938 773.866650390625 2280.87797851563 2364.98225097656 5828.65979003906 10531.679296875 13417.8706054688 14207.1948242188 15407.823046875 17017.0805664062 19868.547265625 23765.1048828125 22933.9595703125
3950.15734863281 929.602104568481 128.815425491333 13.7676953792572 11.5606305599213 14.2671633720398 11.1928457260132 14.4729772567749 8.16520009040833 26.3419291973114 99.7419654846192 251.355964660645 487.175239562988 247.341384887695 112.275547027588 74.555534362793 34.2917037963867 49.5491012573242 59.1475467681885 58.2783584594727 71.2139514923096 161.821733093262 567.464567565918 1551.43646240234 1655.73022460938 1268.19497070313 1073.89865722656 1234.20412597656 1795.24310302734 3429.1103515625 5279.14697265625 5876.98957519531 2296.56242675781 5480.13444824219 7361.18090820312 8478.24096679688 10572.112109375 12535.157421875 13603.9862304688 15377.1083984375 18309.08984375 21707.580859375 20675.883984375
2180.26940917969 1997.9566986084 244.545834350586 14.7815884590149 14.0956377983093 14.9459619045258 7.62418527603149 5.07594614028931 3.92144050598145 26.363997220993 97.471259689331 233.758912658691 422.340101623535 284.82392578125 228.099517822266 176.024507331848 26.4035245895386 31.357505607605 60.2217895507813 56.398681640625 72.026407623291 166.451856994629 332.812928771973 726.58132019043 997.683654785156 1095.74364013672 1071.67095947266 1125.42730712891 1141.14696044922 1662.52185058594 3241.88427734375 5853.70009765625 6927.12509765625 7005.53666992187 6987.70288085938 6691.72133789062 6306.833984375 8865.958984375 12828.5477539063 16333.9291992188 19152.101171875 21319.1765625 22342.1046875
562.301123046875 427.490477752686 62.8576591491699 11.7879678726196 10.8027911186218 11.9919981002808 11.5468605041504 11.3219749450684 8.3318368434906 31.3390519618988 103.101002502441 237.347622680664 424.928408813477 618.680508422852 522.761245727539 257.493584060669 32.3661846160889 30.0810924530029 42.0836891174316 53.1881828308105 75.1386405944824 114.909239959717 132.310173797607 153.735856628418 238.889915466309 325.674789428711 352.243109130859 380.343255615234 247.446969604492 377.875381469727 1177.67037963867 2673.47397460937 3236.33022460937 5649.75866699219 6905.06689453125 6494.80346679688 5384.13017578125 8844.84345703125 15085.5219726562 19576.3837890625 21997.0923828125 23138.06328125 24443.97578125
694.343544006348 233.009803390503 57.5741924285889 17.354486656189 8.41558909416199 7.23777389526367 7.01150608062744 6.64986133575439 7.11298613548279 26.8381733894348 86.8224517822266 221.312113952637 541.659733581543 1783.62330932617 2033.76104736328 1298.73955383301 189.449008178711 89.4026458740234 70.8378868103027 87.6995506286621 100.18921661377 80.7656211853027 55.4591941833496 54.2473106384277 96.1000137329102 194.38518371582 329.181393432617 338.53366394043 302.226336669922 404.493408203125 1028.43259277344 2574.93630371094 5508.89743652344 5919.21484375 6189.8984375 6562.27836914062 7381.46899414062 11688.0842285156 17484.3223632813 21816.85546875 24546.339453125 25906.6845703125 24649.7392578125
366.609414672852 260.35484161377 216.305879211426 87.5949924468994 19.6109247207642 3.83859212398529 2.4596696138382 2.44736549854279 3.7857873916626 10.0432744026184 41.2149300575256 124.015828704834 310.638857269287 286.14176940918 1931.00016784668 2903.48282470703 1194.03415222168 452.058346557617 225.121031188965 171.252990722656 150.724473571777 89.7165298461914 52.8379287719727 36.3694957733154 75.3937587738037 172.846868133545 293.316915893555 261.274362182617 352.983020019531 631.933441162109 1904.65153198242 4488.8486328125 5846.3837890625 5799.86899414062 6743.09252929688 9009.21293945313 12408.596875 16639.246875 20129.5703125 23382.6162109375 25726.7505859375 25949.9306640625 21009.7822265625
583.295013427734 284.006951904297 315.740789794922 201.390376281738 90.2583284378052 21.2830574989319 1.34491895437241 1.45045436620712 2.50020698308945 4.60473954677582 11.7935335159302 27.4435424804688 49.4449157714844 115.440217208862 929.926628112793 1664.58386230469 1505.17777099609 1214.11263427734 1526.73024902344 1071.45835876465 379.030508422852 163.097631072998 70.5398124694824 57.5713241577148 109.172985076904 207.951614379883 301.700396728516 182.244000244141 426.868737792969 905.681121826172 2527.28916015625 5521.61811523438 6067.60991210937 6223.473046875 6993.61669921875 8962.52885742188 12279.2975585937 15735.5217773438 19340.2786132813 23313.416015625 26331.6947265625 26491.1244140625 20208.7603515625
-9999 147.065953063965 294.558299255371 515.018734741211 381.41544342041 113.618899345398 2.40281249284744 1.42369805574417 1.82359582185745 2.64647686481476 3.73067154884338 5.31156897544861 8.90259718894959 43.0589941978455 68.3456001281738 115.870799255371 272.559928894043 841.292411804199 1244.88110961914 1806.68762207031 1793.24155273437 725.97424621582 265.906887817383 93.6996852874756 261.501817703247 582.7466796875 761.015383911133 240.490994262695 387.831481933594 978.543197631836 2691.57811279297 5716.867578125 7269.901953125 5846.95161132813 6476.80590820312 8781.9517578125 11554.3021484375 15397.6333984375 19353.5709960937 23411.857421875 26523.250390625 26736.80625 18316.428125
-9999 -9999 547.112359619141 500.570193481445 283.828105926514 78.4537158489227 5.93173486590385 1.36597191691399 1.16531830430031 1.76955795288086 2.75108203887939 4.33559193611145 7.00849423408508 17.8262638568878 24.630467414856 54.8896802902222 151.205582427979 400.03670425415 500.143551635742 512.167678833008 665.287771606445 976.146325683594 277.199743652344 97.2890598297119 228.4671459198 453.886477661133 547.106387329101 274.034634399414 348.393231201172 709.36018371582 2104.78562011719 5022.658203125 8187.806640625 4518.47021484375 6006.4453125 10276.981640625 13276.000390625 17846.847265625 21597.58671875 23570.986328125 23579.4287109375 21612.318359375 17119.568359375
-9999 -9999 -9999 317.076095581055 259.566925048828 147.287140846252 14.1386399269104 3.95053339004517 1.17804713845253 0.936853259801865 1.93828835487366 3.81575057506561 7.6314909696579 24.0923590660095 34.3928747177124 93.1935707092285 244.816999816895 424.596528625488 317.712908935547 196.092437744141 121.884635162354 97.0298057556152 48.0031761169434 62.4904914855957 194.127635955811 342.554144287109 394.99294128418 336.176705932617 354.828475952148 825.084503173828 2095.71259765625 4111.62580566406 5090.62248535156 3739.69736328125 6287.8173828125 11146.3915039063 15620.2247070313 20068.8114257813 22807.227734375 20843.490234375 18406.23671875 19615.3482421875 20668.4623046875
-9999 -9999 -9999 276.236479187012 273.221611022949 179.647236347198 11.4846435308456 3.00950448513031 0.928660321235657 1.35238099098206 3.58583493232727 7.80828971862793 15.9778545379639 67.6486713409424 134.708076477051 250.445698547363 428.085202026367 535.34421081543 355.996029663086 171.402824401855 58.8059650421143 33.0847133636475 25.4273677825928 161.098202514648 217.746726989746 217.568011474609 230.869207763672 305.029901123047 307.161581420898 513.527267456055 1099.03072509766 2111.42639160156 3190.46057128906 3645.15935058594 5847.77990722656 9966.6767578125 15386.6678710938 20417.5499023437 22506.722265625 21942.451171875 21961.3033203125 24844.7150390625 25344.5447265625
-9999 -9999 -9999 -9999 162.653686523438 71.7737889766693 6.36843914985657 2.87933354377747 0.991412949562073 1.5300384759903 4.46809372901916 10.2258325576782 23.1126474380493 137.347639083862 252.299018859863 407.857177734375 628.335400390625 733.174853515625 438.477066040039 195.085472106934 73.5337471008301 48.7624183654785 38.6693214416504 239.426129150391 321.856063842773 276.399586486816 185.600151062012 230.270133972168 237.787789916992 218.447044372559 411.880754089355 1071.13538208008 2357.91130981445 2995.48547363281 4779.34948730469 8664.85815429688 14661.7844726563 19592.6774414063 20671.946875 22119.3212890625 24267.6908203125 26434.2982421875 26978.6529296875
-9999 -9999 -9999 -9999 -9999 56.0883506774902 9.819886302948 8.31672086715698 2.74487707018852 0.556322991847992 -9999 8.66865572929382 32.0325538158417 170.848055267334 271.877136230469 458.92106628418 805.219415283203 882.835577392578 613.033694458008 445.927871704102 357.248822021484 247.425788879395 140.906318664551 152.455537414551 373.207107543945 500.64758605957 299.773486328125 235.67451171875 265.597918701172 268.858772277832 280.190113830566 382.561895751953 747.400811767578 1271.95927124023 2911.45483398438 6582.65419921875 12272.51953125 16034.67578125 16894.3326171875 18401.638671875 21057.8380859375 24191.1931640625 24696.9259765625
-9999 -9999 -9999 -9999 -9999 30.6979483127594 7.18655943870544 5.96776556968689 2.43401672244072 0.492422729730606 -9999 8.57647080421448 42.6043253421783 148.133169174194 172.754272460938 300.044100952148 653.334692382812 752.973657226563 1046.46096801758 1751.31683349609 2097.553515625 1422.18765563965 465.226010131836 256.277255249023 328.374740600586 420.536080932617 367.014376831055 278.943844604492 364.460409545898 374.480331420898 303.304403686523 206.645336914062 176.825610351562 287.644189453125 1364.23168945312 4674.85620117188 10499.6326171875 14479.4513671875 15563.0549804687 16792.607421875 18563.3806640625 20672.1421875 22750.4359375
-9999 -9999 -9999 -9999 -9999 -9999 3.34622573852539 2.8879508972168 2.24301048517227 1.83485871553421 1.89792783260345 -9999 25.2915989875793 140.421875762939 182.567260742188 603.696116638184 1705.41466064453 2544.10206298828 2849.19865722656 4734.88415527344 5893.44736328125 4032.11954345703 1112.36104736328 520.746517944336 372.889678955078 314.274206542969 296.136459350586 298.353378295898 357.437713623047 362.165664672852 306.34575958252 232.083699035645 297.756098937988 262.930732727051 1227.71965789795 4646.92150878906 10907.1973632812 15517.9715820312 17252.0103515625 18104.734375 18720.766015625 19650.6677734375 22246.6037109375
-9999 -9999 -9999 -9999 -9999 -9999 -9999 2.72415421009064 3.10035247802734 2.65267992019653 1.8768075466156 1.89997088909149 5.34438025951385 185.89161028862 262.482482910156 521.67060546875 1363.44132080078 3248.19161376953 5055.68854980469 6802.07104492188 7553.61450195313 6286.37308349609 2143.54525146484 1020.2932434082 614.282577514648 423.848233032227 320.95491027832 316.905227661133 315.549417114258 314.837219238281 303.538824462891 322.628521728516 679.751910400391 635.091320800781 2137.50018310547 5429.26472167969 9997.22109375 13853.97421875 15362.0024414062 16844.5913085938 19148.131640625 21583.3 17532.746875
-9999 -9999 -9999 -9999 -9999 -9999 -9999 -9999 3.13220751285553 2.96055102348328 2.49890189170837 2.60637156963348 2.40656669139862 138.893597197533 255.81787109375 595.033795166016 1482.51520996094 3340.82634277344 5876.38901367188 8334.91088867188 9633.71435546875 8568.26811523437 3266.58491210938 1675.83421630859 1070.89566040039 731.549014282227 416.090567016602 359.029702758789 327.947003173828 337.727005004883 364.795907592773 526.809136962891 1691.78955688477 2405.3458984375 3852.47119140625 5650.8501953125 7158.603515625 8120.423828125 10199.673828125 12772.9096679688 14895.4857421875 15767.0928710937 15480.0858398438
-9999 -9999 -9999 -9999 -9999 -9999 -9999 -9999 -9999 1.87798607349396 2.76271388530731 4.07770223617554 3.47884588241577 88.8551482200623 139.542591094971 329.400633239746 982.887347412109 2929.32059936523 6172.15534667969 9609.16723632812 12151.3377929688 12541.7081054687 8372.13076171875 3648.76309814453 1563.36676025391 1049.61783447266 500.608081054687 388.475659179688 356.688766479492 382.095016479492 448.814263916016 717.287451171875 2236.05971679687 2816.04755859375 3977.39575195312 5111.47353515625 5488.75810546875 5894.95185546875 8202.75473632812 10099.22265625 10975.9939453125 10989.2870117188 12073.7393554687
-9999 -9999 -9999 -9999 -9999 -9999 -9999 -9999 -9999 1.86269575357437 4.83697891235352 13.48538646698 46.8197568893433 83.2373287200928 -9999 136.090565109253 510.350186157227 1906.33990783691 5348.30651855469 9109.74291992188 13649.5056640625 18467.3729492188 16341.8096679687 6746.53425292969 2118.83264160156 1269.4692565918 725.760433959961 483.749667358398 417.143823242188 399.75651550293 411.609320068359 500.313671875 954.96904296875 1878.23352661133 2926.77319335938 3673.16516113281 3956.39350585938 4930.85014648437 6163.659765625 8083.96875 9213.025390625 8699.19384765625 10470.5649414062
-9999 -9999 -9999 -9999 -9999 -9999 -9999 -9999 0.511539674550295 3.57111448049545 14.6469063282013 43.4669929504394 120.927484893799 320.544583129883 203.26558470726 -9999 299.455181121826 1875.25782394409 4485.58381347656 8541.62939453125 14022.2946289062 19620.808984375 18509.218359375 8740.7359375 3275.32720947266 1697.23696289062 1096.67282104492 765.150115966797 517.722109985352 365.437530517578 305.123284912109 345.087692260742 595.924728393555 759.495275878906 944.175140380859 1918.40802001953 4211.94240722656 6764.16721191406 6198.20219726562 6048.5595703125 6718.1681640625 8133.20961914063 11240.7967285156
-9999 -9999 -9999 -9999 -9999 -9999 -9999 -9999 -9999 5.08775067329407 23.1400549888611 73.2481601715088 210.973889541626 533.094528198242 339.200662136078 207.030774402618 -9999 -9999 4894.31303710938 8331.10620117188 12920.1280273437 16981.3720703125 18472.2236328125 14274.5498046875 7813.017578125 2715.82587890625 1461.45830688477 1031.07007446289 538.473956298828 268.34358215332 165.527892303467 133.18703994751 261.633493804932 222.691673278809 468.196403503418 1655.65040893555 4091.77297363281 6437.68137207031 5564.26977539062 7826.05102539062 11018.5182617187 13160.0693359375 22252.8740234375
-9999 -9999 -9999 -9999 -9999 -9999 -9999 -9999 -9999 -9999 27.2236117362976 80.0437553405762 164.272765350342 544.199090576172 383.451080322266 45.0728393554688 -9999 -9999 3514.09629087448 7587.8759765625 11191.5848632812 14067.2287109375 17801.8552734375 19101.72734375 15128.67578125 8153.66239013672 1894.847265625 1196.5970703125 592.942770385742 261.119674682617 126.816233825684 81.8946044921875 166.472216796875 156.401670837402 350.569290161133 959.153094482422 2133.69389648437 3959.39350585937 4011.63166503906 5528.72131347656 8286.1232421875 11371.9900390625 14314.2228515625
-9999 -9999 -9999 -9999 -9999 -9999 -9999 -9999 -9999 -9999 -9999 -9999 153.261615753174 419.113342285156 595.807556152344 477.870307922363 45.9730381011963 -9999 -9999 5535.19140625 8250.38813476562 11416.0725585937 15915.1452148437 20553.618359375 18612.98046875 11070.3177734375 2000.08715820313 1400.65942382813 808.862518310547 416.871528625488 206.665723419189 112.898890686035 104.38829498291 129.262308502197 217.703666687012 748.74716796875 2094.27885742187 4389.12299804688 4693.5373046875 4490.2958984375 5363.52348632813 7677.08510742188 5951.01987304688
-9999 -9999 -9999 -9999 -9999 -9999 -9999 -9999 -9999 -9999 -9999 -9999 -9999 601.566786193848 810.023071289062 591.927890777588 106.879016876221 98.2393379211426 -9999 -9999 6429.86987304688 9434.49248046875 15324.4245117187 18800.066796875 17731.0727539062 12061.5744628906 3777.37567138672 1464.65838623047 818.435296630859 566.410583496094 401.702354431152 232.561433410645 106.593794250488 225.573550415039 289.335235595703 653.196200561523 1890.97644042969 5113.55944824219 4568.07407226562 3471.30603027344 3250.40461425781 4407.751171875 4903.479296875
-9999 -9999 -9999 -9999 -9999 -9999 -9999 -9999 -9999 -9999 -9999 -9999 -9999 144.274098968506 167.5009765625 227.94524230957 376.58186340332 410.623733520508 -9999 -9999 -9999 -9999 16850.0051757813 17453.687109375 17130.890625 13970.8231933594 6860.87525634766 2235.54527587891 1174.08341674805 818.134765625 620.35237121582 472.718156433105 205.572538757324 730.083000183105 743.053558349609 796.264385986328 1730.51020507812 3990.09575195312 6579.58330078125 7155.10571289062 7758.70024414062 9547.084375 4873.8296875
-9999 -9999 -9999 -9999 -9999 -9999 -9999 -9999 -9999 -9999 -9999 -9999 -9999 143.431533813477 149.776077270508 156.077188110352 195.818954467773 290.595443725586 -9999 -9999 -9999 -9999 -9999 16805.5559570313 15800.19140625 15341.4998046875 12634.5416992187 6774.72685546875 2762.19133300781 1110.50982666016 801.621105957031 628.069647216797 414.661981201172 392.459909057617 345.351593017578 379.983682250977 785.041052246094 2463.88802490234 3744.54035644531 4566.78149414062 8682.06499023438 15748.7031677246 2245.31288452148
-9999 -9999 -9999 -9999 -9999 -9999 -9999 -9999 -9999 -9999 -9999 -9999 -9999 -9999 235.771278381348 273.513209533691 165.594337463379 96.6750869750977 34.3652053833008 -9999 -9999 -9999 -9999 19925.12734375 17081.2280273438 15409.1166992188 15820.1779296875 10223.5076171875 4518.92878417969 1851.17633056641 1195.50785522461 856.824206542969 628.414440917969 467.684729003906 456.617233276367 551.931204223633 889.696636962891 2663.46065063477 3311.13234863281 3993.39025878906 9412.09453125 18803.4787342072 2113.27735786438
