# Supplementary material for: Automatic variable selection in ecological niche modeling: A case study using Cassin’s Sparrow (Peucaea cassinii)
Source: PLoS One. 2022 Jan 21;17(1):e0257502. doi: 10.1371/journal.pone.0257502 (PMC8782318; doi:10.1371/journal.pone.0257502)
Supplement: S1 File — Compressed file folder containing input data and example scripts used in the study. (ZIP) [file pone.0257502.s002.zip › S2_File-Data-and-Scripts/input/merra/M69.asc]

NCOLS 43 
NROWS 34 
XLLCORNER -118.8125 
YLLCORNER 23.75 
CELLSIZE 0.5 
NODATA_value -9999 
220.267825317383000 223.927520751953 235.273223876953 244.891806030273 261.821105957031 304.069177246094 372.833020019531 384.723742675781 341.282678222656 298.804092407227 275.068850708008 280.96357421875 337.66484375 350.987710571289 417.123809814453 465.225823974609 415.012268066406 300.058410644531 283.657281494141 271.984512329102 302.353399658203 427.734320068359 662.259271240234 502.006652832031 363.534729003906 302.900775146484 307.133474731445 404.565530395508 534.513705444336 605.112670898438 578.59665222168 487.128909301758 626.046658325195 597.127423095703 608.998901367188 640.335186767578 643.703466796875 677.578271484375 684.895074462891 696.868713378906 719.958245849609 745.601232910156 718.588830566406
220.521293640137 214.161965942383 226.997854614258 238.769035339355 252.675842285156 272.828042602539 301.860015869141 336.201568603516 311.982357788086 293.707885742188 278.285198974609 256.550234985352 257.532437133789 283.017971801758 367.515380859375 411.670114135742 332.983993530273 253.656234741211 241.9552734375 244.929275512695 279.439697265625 368.230017089844 504.152673339844 408.797961425781 323.498657226562 279.956491088867 277.692184448242 378.871505737305 553.965234375 636.332092285156 647.745104980469 625.805386352539 475.188906860352 520.63352355957 595.045532226562 648.116186523437 664.205364990234 677.117327880859 691.351190185547 712.417114257812 718.639410400391 686.591607666016 606.331304931641
252.74493560791 218.532525634766 225.981085205078 234.421389770508 241.966217041016 259.07498626709 292.08971862793 317.606784057617 308.697662353516 295.92561340332 293.619003295898 302.443185424805 274.471823120117 267.864987182617 326.561096191406 348.027606201172 256.117407226562 240.671655273437 265.383938598633 286.107894897461 294.790881347656 295.286328125 310.870654296875 294.877285766602 285.793609619141 282.846850585937 294.569134521484 417.322894287109 576.670495605469 630.894073486328 614.847778320312 595.524090576172 600.611834716797 619.240374755859 635.201477050781 647.623645019531 659.932452392578 680.522442626953 705.287225341797 728.241607666016 705.880737304688 603.2525390625 450.5833984375
279.631732177734 241.008764648438 233.540795898437 230.937493896484 232.173599243164 245.81252746582 276.494091796875 303.785693359375 297.555801391602 285.560684204102 311.036727905273 390.235989379883 401.49914855957 342.185589599609 289.389175415039 251.81116027832 227.473455810547 234.466668701172 266.543435668945 296.664672851562 313.982315063477 311.244506835938 278.721557617188 290.326187133789 295.557769775391 331.435595703125 419.512115478516 426.701080322266 415.927978515625 406.069793701172 396.106845092773 383.81686706543 380.826412963867 494.267398071289 596.221771240234 653.828631591797 666.586218261719 685.948815917969 709.055926513672 729.442810058594 701.176336669922 586.065893554687 407.884057617187
280.951443481445 272.714608764648 255.506674194336 231.532977294922 219.259246826172 229.3265625 262.462728881836 285.100839233398 281.735000610352 286.218658447266 333.931695556641 439.963619995117 530.83542175293 452.868859863281 332.357933044434 240.732598876953 219.060893249512 221.093815612793 250.805673217773 277.409118652344 296.88571472168 307.956732177734 293.897454833984 280.968029785156 291.768966674805 362.688848876953 482.471469116211 407.888241577148 292.465969848633 238.454093933105 229.410000610352 227.170544433594 218.651232910156 391.28572845459 561.697143554688 665.92939453125 687.042901611328 701.700079345703 718.8310546875 749.377349853516 726.058905029297 597.134487915039 448.823672485352
309.460223388672 286.519763183594 265.885876464844 235.834129333496 220.855407714844 231.560844421387 264.680358886719 269.978942871094 286.375799560547 349.21452331543 451.701605224609 568.440478515625 636.372509765625 504.807702636719 351.643981933594 247.881050109863 225.655917358398 246.157284545898 280.373796081543 407.847610473633 499.469195556641 432.2587890625 310.58642578125 282.088040161133 280.531448364258 315.35168762207 379.159075927734 316.898724365234 264.872412109375 250.778816223145 247.777598571777 228.881341552734 224.603704833984 309.63515625 424.788482666016 517.688571166992 563.698315429688 662.640795898438 713.431146240234 704.954284667969 672.718096923828 656.612573242188 663.895483398437
364.558715820312 285.820199584961 264.937704467773 257.384101867676 256.843269348145 262.033615112305 269.422308349609 261.096185302734 295.517422485352 404.173767089844 557.806820678711 690.962536621094 632.947009277344 437.913916015625 290.826438903809 227.810203552246 234.984895324707 225.301802062988 281.962059020996 421.78532409668 537.750518798828 518.809121704102 349.663442993164 304.517761230469 279.572036743164 261.909606933594 253.535377502441 242.606483459473 260.268940734863 286.801086425781 288.640219116211 249.227993774414 242.637881469727 361.916156005859 513.517166137695 626.473913574219 660.862316894531 696.512805175781 666.439642333984 572.948928833008 518.596267700195 595.963702392578 760.561993408203
395.099545288086 311.837954711914 265.796719360352 262.664001464844 268.46809387207 272.579733276367 270.39013671875 263.486328125 279.737933349609 325.994338989258 407.196926879883 511.156854248047 553.590887451172 375.941271972656 267.96208190918 237.317807006836 233.651335144043 224.365434265137 274.973945617676 361.962738037109 454.314300537109 512.209732055664 461.114151000977 363.347445678711 295.997009277344 265.108786010742 257.760214233398 249.381723022461 280.423028564453 380.406311035156 478.9048828125 498.702264404297 428.086981201172 515.529382324219 606.731140136719 667.215966796875 692.269665527344 695.927478027344 664.958532714844 604.294281005859 583.697021484375 657.278656005859 749.423919677734
361.296615600586 347.741412353516 272.564312744141 263.933441162109 267.362457275391 269.52216796875 267.685528564453 270.555987548828 272.621664428711 280.520034790039 330.719650268555 444.564151000977 552.041958618164 406.398181152344 286.511199951172 228.672148132324 216.240983581543 231.191679382324 258.647109985352 290.608993530273 360.37073059082 485.657873535156 577.665002441406 440.654083251953 318.519088745117 259.342309570313 257.071224975586 251.777011108398 312.489669799805 443.413955688477 576.129187011719 646.144256591797 681.838348388672 647.945843505859 634.772003173828 638.510607910156 641.264477539063 654.430590820313 668.402276611328 688.640563964844 724.229095458984 767.275231933594 726.499060058594
348.326812744141 320.435299682617 266.82760925293 262.858096313477 266.546905517578 267.614532470703 264.515551757812 266.800854492187 327.503643798828 388.513626098633 457.772729492188 545.686352539062 611.674731445313 530.161437988281 399.904815673828 283.165432739258 228.035873413086 252.772323608398 257.253698730469 276.716445922852 311.027380371094 359.663980102539 460.476065063477 390.189141845703 305.791549682617 255.177612304688 249.797961425781 239.240002441406 305.714086914062 452.277450561523 600.146520996094 670.214764404297 664.036883544922 660.489984130859 617.358978271484 537.99338684082 458.284762573242 519.192013549805 633.620874023437 707.118865966797 749.193579101562 780.867102050781 766.299523925781
327.347108459473 253.237425231934 256.964097595215 263.772122192383 266.252395629883 265.67236328125 264.284097290039 259.566152954102 331.908108520508 454.473297119141 558.730181884766 592.703411865234 622.790667724609 679.826129150391 601.057952880859 419.205796813965 231.738212585449 230.03539276123 257.317492675781 272.91731262207 273.100192260742 268.96103515625 303.671044921875 296.214086914062 276.704177856445 269.046411132813 281.23077545166 251.831373596191 310.656474304199 433.586090087891 544.377062988281 586.756848144531 652.382922363281 648.193139648438 593.298522949219 491.859805297852 382.690814208984 477.306439208984 639.04479675293 730.113830566406 762.975457763672 773.138586425781 741.690637207031
270.775276184082 239.278096008301 258.56304473877 266.488427734375 267.709686279297 266.03039855957 264.030178833008 258.05383605957 293.196768188477 363.178192138672 426.108920288086 450.335339355469 488.639880371094 714.63561706543 760.501892089844 618.001501464844 395.521801757812 362.200610351562 356.852502441406 320.959503173828 270.97057800293 238.41873626709 250.591624450684 262.377513122559 267.992889404297 266.412243652344 266.987103271484 323.797503662109 426.303817749023 527.585037231445 604.571282958984 642.037219238281 632.030773925781 641.616766357422 619.806579589844 572.540686035156 533.410693359375 608.849560546875 718.70908203125 776.744049072266 766.611285400391 691.512030029297 559.744989013672
277.200234985352 248.199185180664 270.089297485352 275.729830932617 268.765289306641 260.433599853516 260.17526550293 260.394528198242 265.123736572266 275.475234985352 283.287088012695 292.021408081055 371.688278198242 570.879635620117 732.049774169922 767.531420898438 663.336242675781 662.096008300781 609.570135498047 482.868453979492 348.392196655273 276.140829467773 262.222055053711 259.808782958984 270.060165405273 291.286743164062 328.721307373047 428.714910888672 545.132366943359 615.384704589844 636.577630615234 626.639447021484 631.563616943359 634.170489501953 634.304534912109 634.040655517578 639.627886962891 675.822857666016 730.682501220703 781.224426269531 756.504968261719 603.339196777344 380.209997558594
288.402735900879 240.549995422363 265.377326965332 255.954368591309 243.439949035645 241.992890930176 255.921214294434 260.96805267334 259.246340942383 255.279342651367 250.136395263672 247.42265625 266.484326171875 393.49606628418 528.373382568359 620.839196777344 657.274206542969 743.403405761719 792.431878662109 740.563018798828 600.022973632813 417.327816772461 304.863436889648 262.902908325195 292.492279052734 369.058685302734 459.632629394531 530.539367675781 576.903039550781 596.998596191406 599.612854003906 600.276812744141 631.903424072266 637.616491699219 643.556945800781 656.509497070312 677.017297363281 696.109289550781 737.820330810547 793.301361083984 772.467510986328 605.129623413086 376.374618530273
-9999 258.843862915039 333.117471313477 320.420053100586 269.998825073242 233.937464904785 247.05499420166 259.797315979004 259.619085693359 258.838073730469 259.195703125 260.378521728516 262.754595947266 275.342022705078 319.262710571289 376.758169555664 439.382986450195 588.662454223633 750.182458496094 814.212615966797 756.001727294922 581.664227294922 325.916522216797 245.375091552734 247.968276977539 328.67834777832 473.925518798828 566.304766845703 579.266528320313 568.477020263672 548.568109130859 531.360791015625 552.616259765625 620.437194824219 649.912414550781 654.304089355469 664.500634765625 692.987158203125 735.039471435547 767.448669433594 728.576538085938 581.050863647461 423.498300170898
-9999 -9999 337.117646789551 328.224133300781 280.798683166504 238.854083251953 238.039164733887 296.135319519043 271.993106079102 259.124618530273 259.969998168945 260.581857299805 260.718405151367 257.172721862793 257.063346862793 285.766418457031 357.410147094727 421.229653930664 489.214874267578 552.351654052734 554.50783996582 447.607534790039 250.647256469727 213.311000061035 208.875762939453 251.387550354004 363.663256835937 487.254223632813 568.01071472168 584.556518554688 545.97829284668 479.95950012207 458.330081176758 608.461987304687 671.990112304688 673.335363769531 686.166052246094 726.873864746094 725.05419921875 648.897735595703 528.324472045898 417.009643554688 410.869750976562
-9999 -9999 -9999 304.198944091797 284.816375732422 256.307359313965 230.097770690918 317.846122741699 314.89065246582 284.558181762695 260.36340637207 260.931451416016 262.297613525391 264.209326171875 267.327758789062 288.113616943359 332.79826965332 346.556008911133 319.453598022461 300.838745117188 275.158406066894 227.325485229492 207.128219604492 210.518922424316 209.744522094727 212.49455871582 242.53371887207 369.734622192383 496.688705444336 509.977569580078 462.625381469727 442.181478881836 522.164804077148 605.490582275391 639.199188232422 659.383129882812 707.948101806641 762.305377197266 725.161578369141 573.983596801758 424.448675537109 395.295962524414 482.911465454102
-9999 -9999 -9999 240.74188079834 257.73762512207 260.085646057129 233.77169342041 301.778126525879 323.387438964844 300.463790893555 269.269104003906 263.247583007813 264.600073242187 271.245565795898 277.729537963867 287.878686523438 303.722109985352 310.241421508789 291.262515258789 262.22541809082 231.923217773438 208.610801696777 204.077293395996 245.487800598145 292.879302978516 296.880554199219 242.336978149414 280.122158813477 346.934289550781 357.168411254883 353.04345703125 402.873657226562 572.839477539062 530.159213256836 524.524826049805 623.163409423828 799.464599609375 774.853271484375 741.329418945312 738.137573242188 763.411376953125 801.191174316406 815.650256347656
-9999 -9999 -9999 -9999 237.429138183594 245.23991394043 248.365734863281 277.204699707031 289.445025634766 302.867462158203 303.219583129883 279.89905090332 268.230374145508 267.902966308594 267.910247802734 272.801281738281 284.995443725586 282.335946655273 273.095407104492 269.511596679688 257.864828491211 229.958250427246 228.47899017334 306.326020812988 378.61750793457 385.087582397461 303.453953552246 254.79578704834 246.626055908203 243.765243530273 269.938288879395 353.96484375 500.91162109375 413.832662963867 397.693908691406 544.058053588867 816.289703369141 804.333892822266 810.801104736328 850.87451171875 957.313562011719 1118.41341552734 1104.69339599609
-9999 -9999 -9999 -9999 -9999 216.636773681641 215.746504211426 212.44204864502 206.392376708984 278.38166809082 -9999 318.031692504883 278.059158325195 248.369187927246 231.453659057617 229.980389404297 240.591213989258 234.769534301758 245.91019744873 318.870208740234 364.459307861328 307.409762573242 266.99010925293 353.664248657227 422.918411254883 452.362350463867 442.805807495117 375.664865112305 300.026809692383 251.470512390137 247.576417541504 299.955947875977 423.261245727539 354.327868652344 377.980728149414 584.050341796875 941.530895996094 1071.03489990234 994.917749023438 858.635009765625 804.491131591797 913.471069335938 990.493041992188
-9999 -9999 -9999 -9999 -9999 213.153576660156 216.839846801758 245.503201293945 218.763888549805 207.513404846191 -9999 348.215579223633 286.99123840332 238.377503967285 241.982109069824 250.781224060059 223.508554077148 236.048544311523 269.749018859863 384.886505126953 455.637802124023 368.90750579834 246.543528747559 330.43943939209 450.196517944336 543.575189208984 574.232208251953 518.354034423828 369.954885864258 292.303466796875 278.997955322266 291.931591796875 325.59208984375 310.864190673828 383.050216674805 617.297509765625 998.049145507813 1170.40227050781 1052.85751342773 768.473327636719 546.199542236328 571.952819824219 731.296081542969
-9999 -9999 -9999 -9999 -9999 -9999 210.676147460938 213.343872070313 218.632986450195 215.007499694824 243.454304504395 -9999 308.066314697266 262.277474975586 262.163162231445 261.359507751465 217.400714111328 231.416363525391 254.025651550293 311.878112792969 365.478384399414 371.61282043457 333.203860473633 366.404165649414 446.673156738281 535.781756591797 585.575885009766 514.911480712891 380.930700683594 313.049255371094 297.837777709961 295.787377929688 297.393286132813 297.39426574707 375.641998291016 615.525177001953 1016.89575805664 1212.26348266602 1089.59925537109 785.452575683594 512.014413452148 444.284396362305 505.900143432617
-9999 -9999 -9999 -9999 -9999 -9999 -9999 203.991983032227 210.601733398437 211.683944702148 222.556686401367 254.448544311523 281.463900756836 282.243634033203 272.505844116211 270.001571655273 282.320599365234 266.624652099609 236.443823242187 224.981842041016 268.332482910156 386.683282470703 536.071417236328 446.03069152832 405.298324584961 440.774032592773 501.335302734375 432.988671875 340.462133789062 301.686477661133 298.195446777344 297.606970214844 306.118493652344 303.000506591797 373.418533325195 587.29303894043 938.651318359375 1105.11870117188 1001.02518920898 745.789459228516 500.083059692383 399.633123779297 417.368280029297
-9999 -9999 -9999 -9999 -9999 -9999 -9999 -9999 205.016128540039 208.692337036133 211.523207092285 216.046644592285 258.266603088379 323.187802124023 301.835922241211 244.08837890625 218.475675964355 215.810136413574 215.899308776855 221.509132385254 273.622993469238 410.11985168457 630.640432739258 481.384411621094 374.773223876953 358.844012451172 385.924822998047 324.409832763672 284.34475402832 278.828887939453 290.367153930664 299.91767578125 316.98369140625 307.876675415039 342.574142456055 462.782788085938 660.30703125 734.214453125 672.229376220703 527.692016601562 408.085711669922 396.329772949219 406.690612792969
-9999 -9999 -9999 -9999 -9999 -9999 -9999 -9999 -9999 204.304847717285 210.959936523438 216.574592590332 242.054023742676 330.014724731445 307.673812866211 254.858026123047 263.058236694336 219.318075561523 217.594641113281 238.103637695312 311.894659423828 464.349465942383 659.43742980957 527.430014038086 393.299514770508 319.109423828125 296.581039428711 248.613632202148 240.650900268555 241.18962097168 242.744549560547 250.617636108398 310.367562866211 307.004782104492 319.139877319336 370.743145751953 455.295812988281 481.630090332031 442.774795532227 411.621673583984 381.62204284668 342.907138061523 348.832699584961
-9999 -9999 -9999 -9999 -9999 -9999 -9999 -9999 -9999 222.688346862793 208.277505493164 211.074536132813 215.924975585937 283.824462890625 -9999 289.93095703125 278.026976013184 258.060166931152 235.768583679199 267.085678100586 362.863244628906 515.914727783203 695.430303955078 677.846789550781 548.611129760742 414.076324462891 352.456091308594 278.595300292969 251.646632385254 242.549308776855 238.643020629883 238.32594909668 280.618600463867 296.894891357422 323.456787109375 404.11139831543 550.0046875 619.50263671875 531.583087158203 424.053070068359 349.399493408203 348.265698242188 498.356127929687
-9999 -9999 -9999 -9999 -9999 -9999 -9999 -9999 261.046649169922 230.506637573242 206.901649475098 209.816339111328 218.888189697266 293.998518371582 303.850067138672 -9999 280.457116699219 265.110144042969 247.961859130859 282.558319091797 384.913452148438 546.910217285156 699.895080566406 832.006579589844 741.670684814453 538.27385559082 382.030438232422 338.646746826172 316.162118530273 299.074569702148 272.871051025391 236.51198425293 252.297555541992 287.595413208008 343.330383300781 448.613070678711 601.958306884766 637.232183837891 601.331176757812 486.538925170898 395.608044433594 436.188040161133 637.89768371582
-9999 -9999 -9999 -9999 -9999 -9999 -9999 -9999 -9999 224.600326538086 205.098260498047 208.777137756348 221.132667541504 241.446243286133 261.529655456543 279.309033203125 -9999 -9999 300.911431884766 300.920547485352 341.288790893555 454.006420898438 604.042651367187 781.174530029297 767.061401367188 582.269934082031 337.264846801758 296.20100402832 303.860177612305 304.155715942383 291.188201904297 275.758923339844 297.564440917969 296.900189208984 350.272735595703 484.513656616211 658.915618896484 571.707855224609 547.810784912109 505.487060546875 433.720416259766 366.888864135742 485.80641784668
-9999 -9999 -9999 -9999 -9999 -9999 -9999 -9999 -9999 -9999 204.406463623047 208.527934265137 213.120304870605 225.00760345459 224.097793579102 219.46381072998 -9999 -9999 311.277285766602 294.789947509766 289.434204101562 326.991723632813 448.984350585938 663.440274047852 674.710662841797 515.154873657227 309.820733642578 262.248175048828 294.95163269043 342.809280395508 353.995837402344 306.4283203125 301.214990234375 295.698358154297 334.703765869141 441.190084838867 583.495031738281 501.210656738281 522.791644287109 564.715850830078 593.757415771484 594.494976806641 585.939166259766
-9999 -9999 -9999 -9999 -9999 -9999 -9999 -9999 -9999 -9999 -9999 -9999 211.970249938965 219.817460632324 227.031700134277 228.348767089844 229.058653259277 -9999 -9999 295.220550537109 296.315609741211 304.338073730469 383.429870605469 541.094958496094 529.276031494141 410.265698242188 307.217977905273 301.513558959961 398.571139526367 498.357360839844 510.752716064453 393.616891479492 305.66139831543 292.87639465332 290.233581542969 289.641156005859 303.494805908203 390.374639892578 568.620666503906 698.8623046875 678.195565795898 483.74489440918 406.007516479492
-9999 -9999 -9999 -9999 -9999 -9999 -9999 -9999 -9999 -9999 -9999 -9999 -9999 226.681855773926 237.013671875 233.692695617676 226.028103637695 231.093020629883 -9999 -9999 294.083871459961 280.121398925781 389.593078613281 455.191070556641 422.311126708984 344.068872070313 297.586169433594 357.175427246094 510.658807373047 581.730224609375 545.222692871094 425.404754638672 306.723846435547 293.155004882812 293.157363891602 292.987393188477 303.768887329102 383.107485961914 574.964547729492 590.173583984375 463.595376586914 315.379965209961 320.833993530273
-9999 -9999 -9999 -9999 -9999 -9999 -9999 -9999 -9999 -9999 -9999 -9999 -9999 209.955236816406 213.581184387207 221.174913024902 236.651808166504 232.633485412598 -9999 -9999 -9999 -9999 475.256115722656 507.738204956055 420.546539306641 308.706103515625 290.461474609375 414.436474609375 532.262548828125 497.034362792969 378.38161315918 286.620986938477 291.160903930664 292.568743896484 295.32096862793 302.524258422852 314.512365722656 320.607873535156 333.476577758789 327.005813598633 322.056518554688 336.748602294922 329.030389404297
-9999 -9999 -9999 -9999 -9999 -9999 -9999 -9999 -9999 -9999 -9999 -9999 -9999 211.849081420898 213.543930053711 213.498622131348 217.513122558594 234.039855957031 -9999 -9999 -9999 -9999 -9999 584.647204589844 456.378799438477 372.566131591797 404.453472900391 500.035601806641 527.621237182617 422.289016723633 285.486734008789 231.23447265625 259.55458984375 316.992126464844 344.356948852539 350.747351074219 352.142477416992 323.645822143555 304.940814208984 316.586471557617 352.382577514648 387.918658447266 342.542340087891
-9999 -9999 -9999 -9999 -9999 -9999 -9999 -9999 -9999 -9999 -9999 -9999 -9999 -9999 218.934120178223 220.277709960938 215.758938598633 238.008181762695 276.894302368164 -9999 -9999 -9999 -9999 546.248812866211 432.487640380859 449.903555297852 535.273834228516 567.056793212891 531.986291503906 460.918121337891 371.080908203125 282.972813415527 240.810496520996 277.229011535645 287.006530761719 300.31379699707 346.239630126953 314.247247314453 308.337106323242 326.480743408203 369.119625854492 415.706814575195 346.448489379883
