# Supplementary material for: Automatic variable selection in ecological niche modeling: A case study using Cassin’s Sparrow (Peucaea cassinii)
Source: PLoS One. 2022 Jan 21;17(1):e0257502. doi: 10.1371/journal.pone.0257502 (PMC8782318; doi:10.1371/journal.pone.0257502)
Supplement: S1 File — Compressed file folder containing input data and example scripts used in the study. (ZIP) [file pone.0257502.s002.zip › S2_File-Data-and-Scripts/input/merra/M41.asc]

NCOLS 43 
NROWS 34 
XLLCORNER -118.8125 
YLLCORNER 23.75 
CELLSIZE 0.5 
NODATA_value -9999 
208.509823608397994 208.395989990234 208.772528076172 207.936573791504 207.05061340332 205.8294921875 203.910209655762 201.876457214355 197.331224060059 186.173377990723 179.472822570801 187.674450683594 204.412829589844 208.358488464355 209.677932739258 211.312515258789 214.331045532227 217.769815063477 215.678578186035 214.082229614258 212.114012145996 208.328256225586 205.152426147461 207.034997558594 207.57088470459 209.489653015137 214.717263793945 212.487966918945 206.420932006836 203.762710571289 203.222080993652 202.290623474121 201.61756439209 200.271667480469 200.409301757812 201.060679626465 200.866410827637 199.816496276855 198.950019836426 198.257965087891 197.966110229492 198.183334350586 198.332626342773
205.149098205566 205.356242370605 210.021977233887 212.710566711426 212.203285217285 210.42180480957 209.862055969238 212.32613067627 211.50198059082 201.945915222168 192.581437683105 193.397499084473 205.406959533691 211.040423583984 215.280395507812 217.302053833008 215.579782104492 210.151876831055 209.775964355469 213.341911315918 215.957151794434 213.538478088379 209.515003967285 211.758941650391 213.545967102051 215.405735778809 217.832012939453 213.909381103516 207.043600463867 204.028038024902 203.666369628906 203.390649414062 202.649145507813 202.582594299316 202.716896057129 202.576466369629 201.869883728027 201.136448669434 201.110543823242 200.883674621582 200.609321594238 200.608967590332 200.966304016113
205.929432678223 213.20743560791 218.342628479004 218.709039306641 217.284797668457 214.164839172363 210.460891723633 214.686599731445 211.989308166504 205.510757446289 199.435166931152 197.965301513672 204.488494873047 212.452169799805 216.358619689941 215.621011352539 212.556210327148 217.540682983398 218.608323669434 218.358596801758 217.112533569336 215.275205993652 215.618211364746 217.16297454834 214.991653442383 215.38801574707 222.737776184082 221.590669250488 212.945713806152 207.769996643066 205.976649475098 205.286247253418 204.637992858887 204.152166748047 203.843017578125 203.493589782715 202.96618347168 202.737155151367 202.587754821777 202.474784851074 202.428712463379 202.526817321777 203.029075622559
209.941624450684 214.596055603027 219.899900817871 221.925433349609 222.988868713379 221.396817016602 216.868223571777 219.308152770996 215.499671936035 208.574562072754 202.528637695312 201.599934387207 210.666621398926 215.764875793457 213.932121276855 207.734384155273 201.858555603027 204.612254333496 210.770858764648 215.290458679199 216.725646972656 215.565254211426 217.342658996582 211.568841552734 212.615295410156 219.126692199707 225.862825012207 225.707563781738 216.249520874023 209.936401367188 207.549287414551 207.030255126953 205.101641845703 204.589424133301 204.34610748291 204.177561950684 204.087315368652 204.138743591309 204.251823425293 204.340774536133 204.456289672852 204.687069702148 205.184237670898
221.721122741699 219.640588378906 219.097082519531 222.324781799316 221.794982910156 216.445243835449 209.593252563477 218.384439086914 221.830477905273 220.286560058594 216.753407287598 215.469877624512 223.556901550293 227.537460327148 219.637916564941 206.483410644531 197.584344482422 200.726995849609 210.748747253418 218.625495910645 221.56887512207 220.015054321289 222.642691040039 221.119065856934 221.810066223145 224.910624694824 228.082795715332 223.298384094238 213.726231384277 207.89762878418 206.162120056152 206.649217224121 205.934385681152 205.696253967285 205.689353942871 205.773168945312 205.859896850586 206.050595092773 205.882214355469 206.008712768555 206.32884979248 206.692575073242 207.525534057617
222.383399963379 218.736779785156 214.324865722656 214.628285217285 216.064750671387 218.013957214355 219.783992004395 217.533833312988 222.705270385742 223.835121154785 222.150714111328 222.070864868164 230.343228149414 230.045803833008 220.11595916748 208.843287658691 205.395806884766 213.533819580078 218.56462097168 220.893119812012 221.604161071777 221.743075561523 220.938534545898 221.984043884277 223.382026672363 224.410823059082 224.51641998291 223.084059143066 214.896990966797 209.891983032227 207.875801086426 206.829508972168 206.731938171387 207.448068237305 207.644790649414 207.435856628418 207.233515930176 207.360432434082 207.061769104004 206.874015808105 207.214823913574 208.247018432617 209.154318237305
217.68800201416 219.744296264648 218.529476928711 217.445544433594 218.080055236816 218.612809753418 217.590322875977 218.766519165039 225.883551025391 229.158042907715 228.994798278809 228.048706054688 228.890991210938 223.568991088867 215.063774108887 206.515129089355 202.046780395508 210.52893371582 215.334378051758 219.692565917969 223.34239654541 225.59278717041 226.857179260254 226.103346252441 223.927345275879 222.1544921875 222.752069091797 227.302313232422 220.989569091797 216.830429077148 214.637997436523 211.958245849609 208.860540771484 208.905433654785 208.851623535156 208.767376708984 209.175817871094 209.554650878906 209.92433013916 209.911735534668 209.459921264648 208.88722076416 209.925782775879
223.432804870605 221.147702026367 222.05270690918 221.174034118652 219.846885681152 218.157032775879 216.511370849609 218.050946044922 213.304438781738 212.082221984863 214.825135803223 219.804675292969 225.136853027344 214.912466430664 207.161323547363 205.312677001953 206.983106994629 197.293885803223 196.82626953125 204.27269744873 214.657537841797 223.072302246094 229.591760253906 229.976412963867 228.005706787109 226.80241394043 228.899716186523 234.795321655273 229.882476806641 224.689636230469 220.703813171387 217.284536743164 212.597695922852 211.563050842285 210.442535400391 209.884130859375 210.833126831055 211.522677612305 211.949589538574 211.128387451172 209.991561889648 209.605102539062 209.679321289062
230.789083862305 223.959265136719 219.674401855469 217.754228210449 216.097007751465 217.355485534668 221.847451782227 214.433340454102 208.880024719238 213.325538635254 219.980860900879 221.432086181641 228.804547119141 220.040606689453 206.442710876465 202.160562133789 213.936421203613 211.733332824707 209.724235534668 207.843208312988 207.088421630859 209.459056091309 221.270664978027 230.820582580566 233.354606628418 233.721243286133 236.608592224121 235.577549743652 226.222492980957 220.58536529541 217.958551025391 215.604336547852 214.387515258789 213.393161010742 212.955963134766 212.6357421875 212.162528991699 212.931266784668 214.051510620117 213.259239196777 211.009141540527 208.732292175293 209.537040710449
231.628086853027 234.959959411621 222.054429626465 218.8884765625 216.307540893555 215.107815551758 216.640029907227 215.537246704102 219.412532043457 222.661643981934 225.271726989746 227.67529296875 226.727294921875 226.590338134766 213.146965026855 202.894300842285 211.018670654297 216.601385498047 223.364933776855 221.267837524414 213.856484985352 208.275132751465 214.298094177246 228.164289855957 235.784393310547 238.367572021484 239.021963500977 233.373086547852 225.872621154785 220.653434753418 217.4732421875 215.298303222656 214.192419433594 214.513388061523 215.169944763184 215.87452545166 216.501643371582 216.948506164551 216.704362487793 215.732643127441 213.488349914551 210.574551391602 213.418887329102
222.919982910156 221.288104248047 210.370159912109 210.197198486328 211.161697387695 213.004612731934 216.683375549316 220.182118225098 219.51021270752 221.530334472656 225.672717285156 229.521557617187 229.570727539062 235.616830444336 231.035346984863 218.695671081543 207.819595336914 217.310928344727 225.115397644043 228.773162841797 227.691687011719 223.447386169434 225.014390563965 221.725166320801 225.240585327148 231.930709838867 235.527284240723 232.919508361816 227.536747741699 222.601875305176 219.097811889648 217.341787719727 217.039468383789 218.035720825195 218.52197265625 218.23734588623 217.437632751465 217.157322692871 215.68296661377 213.961471557617 212.731280517578 212.907167053223 216.657789611816
222.883479309082 215.038761901855 207.577006530762 207.292205810547 208.246940612793 210.476176452637 214.04754486084 213.644456481934 216.822929382324 221.342727661133 226.977812194824 232.982670593262 234.371989440918 239.497351074219 237.644508361816 228.351770019531 215.79654083252 214.619184875488 220.266262817383 228.453193664551 235.292724609375 236.705625915527 226.806321716309 218.878149414063 223.421768188477 229.245550537109 225.539958190918 225.524906921387 223.657167053223 221.242835998535 219.44075012207 218.860279846191 217.714808654785 218.125730895996 219.160926818848 219.709616088867 218.929162597656 217.334143066406 215.342147827148 214.375312805176 214.399755859375 215.190797424316 217.356214904785
232.550691223145 224.528021240234 222.372796630859 218.388734436035 214.499977111816 210.25460357666 205.837872314453 206.878131103516 214.638639831543 220.844207763672 225.57286529541 230.43010559082 235.81321105957 236.91842956543 240.866172790527 241.404354858398 233.391862487793 229.478422546387 229.21441192627 231.165977478027 234.799691772461 237.970335388184 230.134019470215 220.998907470703 222.91716003418 226.762075805664 223.01050567627 222.278144836426 220.488371276855 219.767547607422 219.606005859375 219.10221862793 218.217819213867 218.502674865723 219.954963684082 220.965950012207 220.112854003906 218.362487792969 216.281625366211 216.027717590332 216.622966003418 216.98656463623 218.940971374512
241.94310760498 237.94450378418 232.264205932617 229.275975036621 222.222785949707 212.739791870117 204.805577087402 204.913768005371 210.393606567383 214.170280456543 216.690342712402 220.249559020996 228.449522399902 232.897090148926 238.413528442383 243.194711303711 245.019732666016 245.964093017578 246.420751953125 246.505279541016 243.715444946289 237.049488830566 234.66768951416 228.058354187012 225.983253479004 227.319105529785 228.245292663574 222.476554870605 219.313088989258 219.062942504883 219.892628479004 219.817677307129 218.600184631348 218.30359954834 219.217803955078 220.897549438477 222.41175994873 221.390531921387 219.082876586914 217.397331237793 216.984437561035 218.04284362793 220.193942260742
-9999 245.953852844238 240.818684387207 238.505123901367 231.169769287109 222.408073425293 217.079888916016 214.452764892578 216.737005615234 218.173927307129 217.265927124023 214.559185791016 215.776080322266 218.746969604492 226.36629486084 234.952160644531 240.423138427734 243.598651123047 247.543399047852 250.40104675293 250.672554016113 246.916751098633 236.762478637695 225.534814453125 223.70287322998 229.271327209473 235.438104248047 226.298651123047 220.021287536621 219.44376373291 221.163064575195 221.062359619141 218.462115478516 217.806652832031 219.570487976074 222.488876342773 224.561015319824 222.22992401123 221.112008666992 221.283477783203 221.936294555664 222.100387573242 221.04020690918
-9999 -9999 248.405513000488 242.307635498047 227.355186462402 213.99260559082 211.675231933594 207.826843261719 215.707353210449 217.53443145752 215.19282989502 214.060092163086 215.921078491211 213.028428649902 217.394111633301 226.747125244141 235.40514831543 236.57467956543 237.606509399414 240.045875549316 244.507998657227 248.51559753418 235.733151245117 226.515614318848 219.258720397949 222.19387512207 237.130773925781 227.332238769531 219.456973266602 217.985610961914 219.544955444336 219.662835693359 217.236273193359 216.945983886719 220.328773498535 224.027786254883 224.510093688965 222.361473083496 222.722805786133 225.052856445312 226.797271728516 225.669671630859 222.541448974609
-9999 -9999 -9999 245.816526794434 238.137077331543 224.888946533203 206.428829956055 207.62008972168 199.582759094238 196.931198120117 201.968840026855 212.939028930664 222.658657836914 219.227983093262 219.528198242188 225.217692565918 232.939318847656 231.277478027344 227.300796508789 226.060844421387 226.02844543457 225.08032989502 225.106025695801 220.904559326172 217.339553833008 219.199684143066 227.251354980469 224.032946777344 219.646682739258 218.017990112305 218.315576171875 218.849290466309 219.033506774902 218.039869689941 220.639640808105 224.10894317627 225.201998901367 225.84850769043 226.347776794434 227.402000427246 227.893312072754 226.775302124023 224.991268920898
-9999 -9999 -9999 251.608148193359 247.662773132324 237.134980773926 216.114482116699 209.634342956543 195.144087219238 194.317123413086 204.795448303223 217.796357727051 220.213484191895 223.392454528809 226.023788452148 229.148138427734 232.851486206055 230.260665893555 229.467344665527 227.544692993164 224.251634216309 220.229962158203 217.393267822266 214.64038848877 214.107986450195 215.540063476562 217.855657958984 218.896478271484 218.777464294434 217.405853271484 216.179508972168 216.512651062012 218.459074401855 218.543153381348 221.208030700684 225.01379699707 227.548542785645 227.803706359863 228.000924682617 227.519546508789 227.10517578125 227.476991271973 227.878126525879
-9999 -9999 -9999 -9999 251.13304901123 243.104901123047 232.772763061523 221.708773803711 234.712838745117 229.907241821289 217.09326171875 213.60531463623 220.095048522949 225.80909576416 232.301162719727 237.282550048828 238.2435546875 234.90830078125 234.373164367676 233.153663635254 229.748391723633 223.745733642578 217.471368408203 205.523751831055 206.941749572754 214.635371398926 218.191703796387 218.80394744873 218.489772033691 216.551956176758 215.069926452637 215.802137756348 216.277467346191 218.342248535156 222.316825866699 226.310345458984 228.290142822266 227.732012939453 228.78501739502 229.29084777832 229.206721496582 228.955027770996 228.971836853027
-9999 -9999 -9999 -9999 -9999 249.302784729004 245.128436279297 226.140301513672 246.809875488281 255.914649963379 -9999 227.796012878418 224.230766296387 227.534953308105 233.690742492676 239.539958190918 242.453303527832 241.484028625488 242.284278869629 238.488662719727 232.370536804199 227.867405700684 227.82459564209 210.324649047852 209.960647583008 219.312913513184 224.692503356934 226.315660095215 228.279043579102 227.880325317383 223.869696044922 217.333346557617 218.380978393555 222.303453063965 226.757965087891 229.88479309082 230.704695129395 231.715180969238 232.332952880859 233.166687011719 233.214651489258 231.546298217773 228.935482788086
-9999 -9999 -9999 -9999 -9999 254.018789672852 247.466198730469 237.144763183594 249.4939453125 257.808502197266 -9999 240.475466918945 228.245510864258 228.055499267578 231.228485107422 237.215422058105 245.343225097656 247.128698730469 246.681694030762 246.812225341797 244.703994750977 238.094515991211 232.370419311523 225.212431335449 224.619178771973 226.233363342285 225.404151916504 229.104774475098 233.059298706055 234.777877807617 232.722685241699 227.239666748047 225.883685302734 226.855618286133 229.890533447266 232.685859680176 233.523251342773 235.563265991211 236.119049072266 235.737838745117 235.419094848633 235.198109436035 229.857936096191
-9999 -9999 -9999 -9999 -9999 -9999 246.788398742676 241.52954864502 249.247657775879 256.57479095459 258.910556030273 -9999 235.792172241211 231.65936126709 232.314956665039 236.443110656738 243.034811401367 246.36774597168 247.464741516113 251.357612609863 253.814250183105 249.906874084473 240.014527893066 236.653770446777 234.843620300293 231.359478759766 225.92668762207 230.705911254883 234.170317077637 234.48908996582 232.440272521973 229.581623840332 227.971430969238 223.635322570801 225.897605895996 231.738191223145 236.282061767578 238.916729736328 239.376341247559 238.446250915527 236.937831115723 235.209396362305 231.135177612305
-9999 -9999 -9999 -9999 -9999 -9999 -9999 250.050479125977 245.225723266602 248.440498352051 255.176387023926 258.170010375977 245.658755493164 228.809767150879 225.565673828125 231.518432617188 238.465153503418 244.644999694824 248.089125061035 252.468055725098 256.488854980469 257.309655761719 249.188024902344 244.028576660156 239.591506958008 233.944636535645 227.443446350098 231.170826721191 233.724423217773 233.529655456543 232.516282653809 232.759883117676 233.287922668457 230.702545166016 229.41015625 230.594662475586 234.06629486084 236.815037536621 237.190502929688 235.912467956543 233.480488586426 230.705284118652 229.788963317871
-9999 -9999 -9999 -9999 -9999 -9999 -9999 -9999 253.339743041992 247.676422119141 249.752090454102 258.272389221191 254.528407287598 232.622215270996 221.970718383789 224.457331848145 234.719831848145 243.080659484863 249.205451965332 253.453948974609 256.35714263916 257.568508911133 251.734255981445 247.681726074219 244.051544189453 238.530097961426 230.945419311523 232.157577514648 235.03928527832 237.163581848145 236.490814208984 233.527680969238 240.192976379395 243.454925537109 240.665489196777 235.09790802002 231.319068908691 233.516761779785 233.742073059082 232.590156555176 230.689169311523 228.993939208984 229.809954833984
-9999 -9999 -9999 -9999 -9999 -9999 -9999 -9999 -9999 251.441581726074 246.708093261719 253.039543151855 259.484672546387 253.829113769531 239.430084228516 231.097187805176 239.547514343262 245.605241394043 250.332246398926 254.303352355957 257.822384643555 260.221870422363 256.098152160645 250.897966003418 246.391883850098 241.989361572266 237.458026123047 236.751995849609 238.192044067383 240.058349609375 238.901753234863 234.16019744873 240.428837585449 245.70919342041 243.01146697998 235.846031188965 230.141316223145 231.926631164551 233.237446594238 234.268692016602 234.009483337402 232.077101135254 232.005311584473
-9999 -9999 -9999 -9999 -9999 -9999 -9999 -9999 -9999 240.963607788086 235.236724853516 245.423547363281 260.734289550781 263.786080932617 -9999 252.459555053711 242.780351257324 245.496549987793 250.026354980469 254.005149841309 258.073867797852 262.396835327148 261.779769897461 254.633508300781 248.110107421875 243.719052124023 241.428115844727 239.849868774414 241.667469787598 240.131072998047 234.382806396484 227.748303222656 237.174792480469 245.064253234863 242.336250305176 235.660713195801 233.22945098877 233.777461242676 235.46245880127 236.139259338379 235.306716918945 233.569436645508 234.913626098633
-9999 -9999 -9999 -9999 -9999 -9999 -9999 -9999 247.635403442383 230.901870727539 225.534944152832 238.981913757324 254.926457214355 263.138604736328 265.644485473633 -9999 254.174420166016 243.124957275391 245.257809448242 250.380165100098 255.828727722168 260.443197631836 263.157479858398 258.892291259766 252.276107788086 246.878193664551 244.711067199707 241.468818664551 240.498504638672 238.956825256348 234.976945495605 229.660990905762 237.166691589355 240.636198425293 237.263427734375 232.907723999023 233.174572753906 233.407092285156 234.280780029297 234.95597076416 234.214781188965 232.780317687988 240.986726379395
-9999 -9999 -9999 -9999 -9999 -9999 -9999 -9999 -9999 248.613693237305 239.859202575684 241.441812133789 252.440786743164 259.905079650879 264.63850402832 266.058657836914 -9999 -9999 246.378698730469 247.254768371582 252.276112365723 257.447164916992 262.200509643555 262.813070678711 257.86548614502 251.648193359375 248.028590393066 242.625843811035 237.561326599121 230.622192382812 227.027502441406 231.578527832031 240.670495605469 237.93726348877 234.787818908691 234.949314880371 238.579653930664 236.775967407227 235.877861022949 235.032302856445 234.170562744141 234.665147399902 244.305052185059
-9999 -9999 -9999 -9999 -9999 -9999 -9999 -9999 -9999 -9999 262.600500488281 257.338623046875 254.525634765625 255.427220153809 260.983207702637 266.486437988281 -9999 -9999 255.532186889648 249.030540466309 248.580763244629 254.551937866211 261.089266967773 265.896527099609 266.130584716797 261.294122314453 252.509049987793 244.957426452637 234.610887145996 225.472618103027 224.289462280273 233.549440002441 234.35450592041 237.721713256836 239.506195068359 239.274543762207 238.234927368164 241.419888305664 238.638261413574 235.028106689453 232.335516357422 232.358996582031 240.856945800781
-9999 -9999 -9999 -9999 -9999 -9999 -9999 -9999 -9999 -9999 -9999 -9999 264.392645263672 256.578388977051 258.761817932129 265.464825439453 268.672836303711 -9999 -9999 250.701477050781 245.959454345703 249.848767089844 257.487292480469 266.005645751953 269.98942565918 267.097219848633 257.660473632813 250.009936523438 244.483549499512 235.204978942871 225.810063171387 221.689221191406 227.454821777344 232.061015319824 237.828018188477 241.675576782227 241.394967651367 243.89577331543 240.611528015137 236.912147521973 233.82106628418 232.23311920166 236.949391174316
-9999 -9999 -9999 -9999 -9999 -9999 -9999 -9999 -9999 -9999 -9999 -9999 -9999 252.07360534668 252.015487670898 262.701788330078 269.184164428711 269.167977905273 -9999 -9999 250.401332092285 248.085565185547 253.039251708984 261.649000549316 268.004119873047 268.502139282227 261.971635437012 255.135832214355 253.052789306641 247.599853515625 238.598100280762 228.990289306641 228.200933837891 236.708731079102 244.242630004883 250.862512207031 256.639642333984 251.066595458984 243.953924560547 239.793106079102 236.517108154297 233.658358764648 245.600033569336
-9999 -9999 -9999 -9999 -9999 -9999 -9999 -9999 -9999 -9999 -9999 -9999 -9999 246.66203918457 242.817405700684 253.674049377441 266.041613769531 269.798107910156 -9999 -9999 -9999 -9999 249.109382629395 254.78895111084 262.615875244141 267.722909545898 266.820538330078 258.596514892578 256.919653320312 254.521018981934 250.297116088867 245.318106079102 244.748574829102 249.09740447998 250.738967895508 251.206880187988 253.12074432373 254.979643249512 249.664161682129 245.001976013184 241.170379638672 239.863833618164 258.289883422852
-9999 -9999 -9999 -9999 -9999 -9999 -9999 -9999 -9999 -9999 -9999 -9999 -9999 265.126538085937 249.997680664062 244.313055419922 259.777520751953 267.023565673828 -9999 -9999 -9999 -9999 -9999 252.227481079102 258.062072753906 266.65221862793 270.817596435547 264.500213623047 259.252270507812 254.935447692871 252.635559082031 252.063139343262 245.500505065918 249.686592102051 251.93701171875 251.390994262695 250.419799804687 254.799072265625 253.444242858887 249.508178710938 245.196469116211 244.642523193359 262.440911865234
-9999 -9999 -9999 -9999 -9999 -9999 -9999 -9999 -9999 -9999 -9999 -9999 -9999 -9999 270.556640625 263.361518859863 253.804975891113 258.369172668457 266.046487426758 -9999 -9999 -9999 -9999 258.362976074219 256.844146728516 262.180355834961 270.28254699707 268.478225708008 262.174725341797 256.780258178711 253.5193359375 252.34958190918 251.789059448242 251.272276306152 250.694625854492 249.454875183105 248.567788696289 257.404043579102 257.124383544922 252.196670532227 246.423051452637 245.389976501465 263.989158630371
