# Supplementary material for: Automatic variable selection in ecological niche modeling: A case study using Cassin’s Sparrow (Peucaea cassinii)
Source: PLoS One. 2022 Jan 21;17(1):e0257502. doi: 10.1371/journal.pone.0257502 (PMC8782318; doi:10.1371/journal.pone.0257502)
Supplement: S1 File — Compressed file folder containing input data and example scripts used in the study. (ZIP) [file pone.0257502.s002.zip › S2_File-Data-and-Scripts/input/merra/M55.asc]

NCOLS 43 
NROWS 34 
XLLCORNER -118.8125 
YLLCORNER 23.75 
CELLSIZE 0.5 
NODATA_value -9999 
0.000000297627048 4.00614948148359e-07 6.13331980048315e-07 8.94108768534352e-07 1.31587739815586e-06 1.78622839257514e-06 2.18410771140043e-06 2.42677417645609e-06 1.65594948384751e-06 8.50047982225988e-07 5.03016090647179e-07 8.85148375573408e-07 1.78590460677697e-06 2.28740319698772e-06 2.16217097204208e-06 1.56958819843567e-06 8.17364534100307e-07 4.12219637269118e-07 4.26376314521804e-07 5.15903764153336e-07 6.52634577136269e-07 9.12612227921272e-07 1.59290567012249e-06 1.61892141932185e-06 2.07248098149648e-06 2.11075936249472e-06 1.02464643987332e-06 5.59825889467902e-07 4.70394155627218e-07 3.86779191785536e-07 3.40581721047784e-07 4.26388135110756e-07 6.6501289666121e-07 6.40568089238513e-07 5.78510309878766e-07 5.46327333950103e-07 5.86264792445945e-07 7.82284683964463e-07 7.66762690318501e-07 7.93209665062022e-07 8.92611973313251e-07 1.02794895155967e-06 1.06900772607332e-06
2.695523775742e-07 2.08309971583276e-07 3.96201583896527e-07 6.59030871474897e-07 1.06172197433807e-06 1.39289014668975e-06 1.47741810678781e-06 1.57399380213974e-06 9.18180114695133e-07 5.64646171596905e-07 5.67214550528661e-07 7.88456679856608e-07 1.25423556482929e-06 1.32932578935652e-06 1.1665255783555e-06 7.83815551130829e-07 2.81826359582737e-07 2.35953152127877e-07 3.07833624901832e-07 4.33655443998759e-07 6.44531172611096e-07 9.56088621251183e-07 1.23995824310441e-06 1.08192415382291e-06 1.42518695156468e-06 1.60790253858067e-06 9.85262659014552e-07 5.49167225472047e-07 2.63486322182871e-07 2.85562549606766e-07 4.29370538768126e-07 4.60633805232646e-07 2.87765510620375e-07 3.7395454057787e-07 4.13996815495921e-07 4.25876044118922e-07 4.76658252068773e-07 5.46245578902926e-07 6.02189913934126e-07 6.75318602816333e-07 8.23483452450091e-07 1.09100809595475e-06 1.45256288988094e-06
3.24432114950923e-07 1.53053930773694e-07 3.2221470434024e-07 5.33114157974524e-07 7.44283255471601e-07 8.41257320871591e-07 7.73805408016415e-07 8.47795848812893e-07 7.60090028961713e-07 6.74384835974706e-07 6.37553068827401e-07 6.70145533376854e-07 7.9421830037063e-07 5.72218718275508e-07 3.54626081389142e-07 2.36548405041503e-07 2.2663802212719e-07 1.8981178584454e-07 2.64947379946534e-07 4.48582838430411e-07 8.42173972159799e-07 1.42906568498802e-06 1.56711579393232e-06 1.39097315923209e-06 1.2452277360353e-06 1.08856341398678e-06 8.44921009957034e-07 6.46792409497721e-07 4.29127143775077e-07 3.56083049268818e-07 3.85551410886364e-07 4.2501419841301e-07 3.70344176303661e-07 2.8270065115521e-07 2.75409263394977e-07 3.30826301819798e-07 4.11790932730582e-07 5.35428870307442e-07 6.11461462085572e-07 6.65996935822477e-07 8.07349516662725e-07 1.16070042395222e-06 1.8822988863576e-06
5.53554565385639e-07 1.60318933239978e-07 2.68510376599806e-07 3.97104662397396e-07 5.0714098165372e-07 5.70909082853177e-07 5.79563561586838e-07 5.91909952163405e-07 5.97527787249419e-07 5.85540362862957e-07 5.39189232995341e-07 4.51616114105491e-07 3.5989070852338e-07 4.04900771400207e-07 3.75699343635461e-07 2.83577064408291e-07 1.92362971063176e-07 1.85366876337412e-07 3.20667305686584e-07 5.95943760117734e-07 9.88349518138421e-07 1.38472017852109e-06 1.27987226505866e-06 1.22855070685546e-06 1.01535934504682e-06 7.4194547892148e-07 5.62498462386429e-07 5.56800296180882e-07 5.8610498285816e-07 5.27559620877582e-07 4.51161949399648e-07 4.67976431650641e-07 6.95599740652142e-07 4.97843771540829e-07 3.81488547418485e-07 3.73926033603311e-07 4.15975523537782e-07 5.31245245838363e-07 6.0504788734761e-07 6.74417293566876e-07 8.49032841188091e-07 1.2309974749769e-06 1.84696849601096e-06
5.08928461329106e-07 2.21905536079703e-07 1.89557640339899e-07 2.1037833448645e-07 2.33551489259298e-07 2.79623105825522e-07 3.5492610095389e-07 3.30998659592296e-07 3.29714060853803e-07 3.31931644836914e-07 3.13792196493523e-07 2.77775419021964e-07 3.55988484557201e-07 2.37307423844868e-07 2.07771662985579e-07 2.20689690877407e-07 1.94601653902282e-07 2.21088185980989e-07 3.7139416519949e-07 6.96798238664087e-07 9.3391179802893e-07 8.76738135957567e-07 8.91477134246088e-07 9.45115738204549e-07 9.0930848273274e-07 6.8720682975254e-07 3.05817775370087e-07 3.17830927087925e-07 3.85730083962699e-07 3.88578442311882e-07 3.82457182013241e-07 4.71897394049847e-07 8.23671868488418e-07 6.81812593938957e-07 5.06357679341818e-07 4.15484825566637e-07 4.36323816188633e-07 5.10819276655639e-07 5.71465591292508e-07 7.02106092376198e-07 9.82781926950338e-07 1.46057863048554e-06 2.07161764365083e-06
1.12258684907829e-06 3.26969500008545e-07 1.59843152403028e-07 1.21373550143744e-07 1.39162573020712e-07 1.95716900464049e-07 2.65440199598288e-07 2.40238044568741e-07 1.86898262199975e-07 1.68809791034619e-07 1.97322212613926e-07 2.61168460724548e-07 3.03571218296383e-07 1.85010674158548e-07 1.57812031886806e-07 1.8262213785647e-07 1.85200589442047e-07 2.25885345628285e-07 4.51471960616345e-07 6.62188000433162e-07 8.26468374270917e-07 9.44140305136898e-07 9.88306686622309e-07 1.21668114161366e-06 1.0271666042172e-06 6.92309419036974e-07 5.58648824267038e-07 4.19597566292396e-07 2.85433135616131e-07 1.98045206900588e-07 2.14088018424263e-07 3.68095382441425e-07 6.03711330882106e-07 7.39284860173939e-07 7.01694460758517e-07 6.54176676562202e-07 7.26419716556847e-07 6.40702933196735e-07 6.50091357101701e-07 8.23512522174497e-07 1.1861068401231e-06 1.65148993573894e-06 1.68249833905065e-06
2.68361089865721e-06 5.252135899525e-07 1.59557242085384e-07 8.62764458986476e-08 1.08777882701361e-07 1.72089637828776e-07 2.37678609948944e-07 2.21187799809286e-07 1.86477356578507e-07 1.96073798974794e-07 2.64528090099247e-07 3.6790796968944e-07 3.57459899191781e-07 1.84470370356848e-07 1.53204197772538e-07 1.78457925414932e-07 1.48180475889603e-07 2.24390902303639e-07 3.62335526915558e-07 4.89270206571746e-07 6.53578416631717e-07 8.88204880311605e-07 1.04023078506543e-06 1.55197262756701e-06 1.47023803265256e-06 1.06277369695817e-06 7.69347576579094e-07 5.60318272846416e-07 3.08345266830656e-07 1.50637806228815e-07 1.4840156765672e-07 3.37056386001677e-07 7.50920199266147e-07 5.48983072690134e-07 5.04304935589062e-07 6.64006142869766e-07 8.85002310724303e-07 8.67251384306655e-07 7.84706179501882e-07 1.0011888207373e-06 1.48780804920534e-06 1.93835768413919e-06 1.14281584728815e-06
4.07977694294459e-06 1.27614829779077e-06 2.50756811226438e-07 8.21582830212719e-08 1.03283596786241e-07 1.47725252475084e-07 1.59285721679225e-07 1.39927831810382e-07 1.20327424468769e-07 1.40278832105878e-07 2.14087683048092e-07 3.14541080115305e-07 2.50274683821772e-07 1.62238411860471e-07 1.45230394821283e-07 1.41302289335954e-07 1.02018035619267e-07 1.83609436277266e-07 2.82779591032067e-07 4.34459380471708e-07 5.75210401621007e-07 6.59447243833711e-07 8.25575818907964e-07 1.09125414837763e-06 1.16303425556907e-06 1.08460415049194e-06 9.45387961337474e-07 6.7628434976541e-07 4.65586290943065e-07 2.99406899273436e-07 2.21460651061989e-07 2.93731136480346e-07 6.41357200947823e-07 5.48728428384493e-07 4.29013041980397e-07 4.00433791014621e-07 5.00507724154886e-07 6.88547572735843e-07 7.28943098238233e-07 8.97150101764055e-07 1.08554324924626e-06 1.10410696834151e-06 7.40684345146292e-07
2.96513164812495e-06 1.79598761320676e-06 3.50869756005068e-07 9.9246479123849e-08 1.25637100722997e-07 1.52587833213147e-07 8.8628929972856e-08 1.34370658599892e-07 9.90964757363599e-08 1.49336027988056e-07 2.56095520967392e-07 3.41133838333008e-07 2.94336675210616e-07 2.08769861842484e-07 2.71981775767927e-07 2.89153430088618e-07 1.08203969517717e-07 1.57763808061873e-07 2.71892338332691e-07 3.38765147489539e-07 3.6887429359922e-07 4.11285364521063e-07 5.73360571820558e-07 6.35604567378323e-07 7.77409297825216e-07 8.80098804145746e-07 7.95982805357198e-07 5.17328908244963e-07 4.15110866924806e-07 3.47933834632386e-07 3.04271748063911e-07 3.05907494180246e-07 4.19138243046291e-07 3.85440498007483e-07 3.2753031575794e-07 2.92663528966841e-07 3.02077390301747e-07 3.30057608266543e-07 4.64681471612494e-07 5.81324400172889e-07 6.48391181812258e-07 6.67619377736628e-07 6.97855665521274e-07
1.31497935171865e-06 1.43132491956521e-06 3.12725687479087e-07 1.134415761328e-07 1.42711041206667e-07 1.5728044004959e-07 6.20109847915273e-08 4.99302377221511e-08 6.41530494505105e-08 1.20525754709888e-07 2.42533282346358e-07 4.45399464865659e-07 7.17282333084768e-07 5.46637139109407e-07 6.26531615921522e-07 5.83770240325521e-07 9.48537959288842e-08 1.10142572395944e-07 2.18947437247152e-07 2.77267233173006e-07 3.2909540266246e-07 4.19245907323784e-07 4.06476829084568e-07 3.68836626307711e-07 4.84541516243553e-07 6.16398375541394e-07 5.89344102763789e-07 3.59759036427931e-07 3.14428140768541e-07 3.45117584288346e-07 3.25925213928713e-07 2.00360122448728e-07 2.60028681964286e-07 3.26982683418464e-07 3.77316098365554e-07 4.21390174665248e-07 4.67932090941758e-07 4.81144957120705e-07 5.49681709571814e-07 6.30409431323642e-07 6.31931254702067e-07 5.36549629259753e-07 7.16925575261484e-07
4.62532733536136e-07 5.70181195769237e-07 1.71448111530026e-07 8.54142086836873e-08 1.20882340581829e-07 1.62813142878804e-07 1.37114562193119e-07 1.00427541127601e-07 8.62251361866129e-08 8.41350846769728e-08 1.63340059344819e-07 4.06538563879622e-07 9.11551663307364e-07 7.05435490999662e-07 4.65085904011175e-07 2.73645957094004e-07 1.15185966365061e-07 8.84685704249932e-08 1.42095692723387e-07 2.02217179889885e-07 2.48184031192977e-07 2.69960162313509e-07 2.5265470640079e-07 1.99824178537256e-07 3.54207124075856e-07 4.81011264241715e-07 3.70572664110114e-07 4.07206997010689e-07 2.86922781356225e-07 2.14343380378068e-07 2.40573264420618e-07 3.43006720981975e-07 3.16942444555934e-07 2.77334990528288e-07 3.62291743272181e-07 4.82658387568335e-07 5.22032033245523e-07 4.66831912149246e-07 4.9750622395095e-07 6.25733378001314e-07 7.68344051493841e-07 8.63590042854412e-07 1.0564709953087e-06
4.79097448646826e-07 3.87294429060603e-07 1.60276889005218e-07 6.72831021120146e-08 4.35482014893296e-08 5.60542140704001e-08 7.17228548552384e-08 3.75076897540794e-08 6.31208425971863e-08 1.02200953477904e-07 1.99509233311801e-07 4.13373476249035e-07 7.98241211441564e-07 1.36034825004572e-06 1.00377445733102e-06 3.62004030307617e-07 1.9838182794274e-07 1.01086142478835e-07 1.26781289111477e-07 1.90984820847007e-07 2.24760434264226e-07 1.84269289604799e-07 1.25471082412787e-07 9.15216624264304e-08 1.32784141015918e-07 2.54240943320383e-07 4.05597265284996e-07 3.322842843545e-07 2.01933823973377e-07 1.35710443771586e-07 1.44329007412125e-07 2.05673104858306e-07 2.6886696815609e-07 2.55793003134386e-07 4.10343758971976e-07 5.99127508849051e-07 6.46999245645929e-07 5.58742834755321e-07 6.49880854552976e-07 8.10044525678677e-07 1.0108475009929e-06 1.30658679609041e-06 2.09654024274641e-06
7.08411045025059e-07 4.96115177384127e-07 3.16282381618294e-07 1.77383654431651e-07 8.21442522891402e-08 3.50454477882067e-08 3.11105587513794e-08 3.23639788746277e-08 4.54965920937411e-08 8.38431493122016e-08 1.84017623183763e-07 3.53150929299773e-07 4.48288781740303e-07 3.40447084568041e-07 4.80752802900497e-07 5.76259753870545e-07 3.25255295052784e-07 1.11334711760946e-07 1.25692648822451e-07 2.11185316345563e-07 2.58220347859606e-07 2.00452025467257e-07 1.27397238713911e-07 8.06439913958457e-08 1.19929126185525e-07 2.66541600524306e-07 4.61404610518912e-07 3.17836210683708e-07 1.85428747556671e-07 1.46323522187686e-07 1.69476885503173e-07 2.04003734438629e-07 2.33749508993242e-07 2.44184070652409e-07 2.91846134814477e-07 4.09676786716773e-07 5.82799543735746e-07 6.04237243351236e-07 8.487463730944e-07 1.01429455412472e-06 1.35940807695079e-06 2.1824627992828e-06 3.48037885942176e-06
1.39635919254033e-06 7.56686802105833e-07 4.81012591535546e-07 3.32444992068304e-07 1.74845091294173e-07 5.17179703507509e-08 1.83142320864249e-08 2.0459020966257e-08 2.38886714853948e-08 4.12317699982623e-08 9.48680668244606e-08 1.91442693164845e-07 2.61274253432475e-07 2.61462608364127e-07 2.47152456722688e-07 2.50561379289138e-07 2.71214925362528e-07 1.74011962883469e-07 1.59530134169472e-07 1.79661874710746e-07 2.18387859263203e-07 2.51329720413196e-07 1.86423721970641e-07 1.26903228903075e-07 1.49587723541345e-07 1.91693305851004e-07 1.78391304928027e-07 1.2070627377625e-07 1.16642537761891e-07 2.17085251108529e-07 3.19779530855158e-07 3.17369109836818e-07 2.30881359186696e-07 2.21118698107148e-07 2.32030970437336e-07 2.78213099136337e-07 3.78408265078178e-07 5.1321247838132e-07 7.38574732395136e-07 9.4897092139945e-07 1.54425391656332e-06 2.85996973161673e-06 4.53304871825821e-06
-9999 7.35274008434317e-07 4.77090358685928e-07 4.96637724722859e-07 3.41856136287788e-07 1.20443221263145e-07 1.64610547415123e-08 1.38259075299629e-08 1.56087908820268e-08 2.26595000540897e-08 3.1798750299572e-08 4.14539837123584e-08 6.28115369494253e-08 1.60446037966722e-07 1.92750661653918e-07 2.22528197468819e-07 3.03709695970156e-07 2.40615536029054e-07 2.31028263897315e-07 2.29767252335478e-07 2.31467626576887e-07 2.43649979836391e-07 2.99433621364642e-07 1.44799133039442e-07 1.42519493095961e-07 1.96297878574114e-07 1.5817044953792e-07 9.95940908410375e-08 1.339098375297e-07 3.57783257243227e-07 5.97699562376874e-07 6.60168950616935e-07 5.27354529822333e-07 4.24175496505086e-07 3.36780956899929e-07 3.28421273820823e-07 4.45671233251232e-07 6.0097143261828e-07 8.33694087987169e-07 1.19932079201135e-06 1.9527907511474e-06 3.36218977281533e-06 5.69116014048632e-06
-9999 -9999 6.71242841576714e-07 6.94678851687058e-07 4.78445684848339e-07 1.90647671161059e-07 1.66020885927765e-08 8.50032400023792e-09 8.91628806343192e-09 1.07080850852981e-08 1.4264435410638e-08 2.14276692389603e-08 3.43657344359372e-08 7.54342273978636e-08 1.00926047963412e-07 1.48826079282571e-07 2.50387904543459e-07 3.28986027398059e-07 3.93820295130354e-07 3.84371531936267e-07 3.6596970858227e-07 3.84725490221172e-07 2.61819513980299e-07 1.51873746290221e-07 1.69809347028149e-07 2.30348560137372e-07 2.27873238145548e-07 1.69463396559877e-07 1.97528027001681e-07 3.50391132997174e-07 5.99897947495265e-07 8.89005161752721e-07 1.11492009864378e-06 7.05086893049156e-07 4.32909445180485e-07 3.88839100651239e-07 5.05779649984106e-07 6.8788536395914e-07 1.1513806612129e-06 1.91586769915375e-06 3.08016503822728e-06 4.66128281004785e-06 6.32124269941414e-06
-9999 -9999 -9999 5.10431374323161e-07 3.97406395791222e-07 1.98136556406325e-07 1.97352837183473e-08 9.85289974053671e-09 6.73785756077905e-09 7.4079427037077e-09 1.23743897795237e-08 2.29812588514733e-08 4.26754088067582e-08 9.28027162672151e-08 1.11278808390125e-07 1.45056356615214e-07 2.42966454777616e-07 3.59295749774446e-07 4.27615140097259e-07 3.49750095551826e-07 2.51297367981351e-07 2.41994084859698e-07 1.21645408768245e-07 9.86053628082573e-08 1.56998936517994e-07 2.55494083489793e-07 3.41175743301392e-07 3.42038012490775e-07 2.88506913648234e-07 3.74459531826687e-07 5.91102804037291e-07 8.61473972690874e-07 1.01399550658243e-06 6.67467480752748e-07 5.27997798371871e-07 5.74455668811424e-07 6.76031754665018e-07 9.42738529374765e-07 1.48004886568742e-06 3.23958363424026e-06 4.83104845443449e-06 5.01362369504932e-06 5.57975540687039e-06
-9999 -9999 -9999 4.41718921706524e-07 3.64603508273831e-07 1.81902274754009e-07 2.77735239251342e-08 2.20064038103374e-08 1.01521882012179e-08 9.86894410637262e-09 2.10774173226014e-08 4.15772685613547e-08 8.01306267561586e-08 1.61188523151168e-07 2.38467393387509e-07 3.21346385590005e-07 4.30058136657863e-07 5.85306722200585e-07 4.43724545107216e-07 2.47780079121185e-07 1.09313496921004e-07 8.00773431564039e-08 6.11736179934041e-08 1.04132489653352e-07 1.4296107053724e-07 2.19459425920832e-07 3.64509699579685e-07 4.5916806641344e-07 3.83833477712869e-07 3.40046256042115e-07 4.75010111244956e-07 7.88240845395194e-07 6.54735026728304e-07 5.53012222326288e-07 7.3867474270628e-07 1.03053735074354e-06 1.18333675800386e-06 1.10360699636658e-06 1.30963456967947e-06 2.46689211280682e-06 3.88656874292792e-06 4.70519944428815e-06 4.62780508314609e-06
-9999 -9999 -9999 -9999 3.03716561234069e-07 1.64167859573183e-07 3.14153657754446e-08 4.46448146007583e-08 1.74520755624741e-08 1.05669009098364e-08 2.36488897797926e-08 4.76508184021895e-08 9.77172227578649e-08 2.24181813734958e-07 3.39141962513168e-07 4.6622795082385e-07 6.23366724994412e-07 6.92477590291674e-07 4.22728334115163e-07 2.08487147546066e-07 1.11119475576515e-07 1.04614083795695e-07 9.80369250669355e-08 1.29169907836513e-07 1.48400438604313e-07 2.03290930755884e-07 3.34396412426941e-07 4.61946632412946e-07 4.42699487734899e-07 3.49644636798985e-07 3.46881463997306e-07 5.3358180593932e-07 6.23267260380089e-07 5.54728643464841e-07 8.83541389384845e-07 1.30544123067011e-06 1.39902234650435e-06 1.04803988278945e-06 1.13867062054851e-06 1.5262048123077e-06 2.50928072773604e-06 3.9883512272354e-06 3.62810801561864e-06
-9999 -9999 -9999 -9999 -9999 1.29657952996354e-07 2.92788794098442e-08 5.81203462246549e-08 2.10654991450454e-08 6.12673944910824e-09 -9999 3.56675906587611e-08 1.01702640087353e-07 2.80114256412389e-07 3.62487028837677e-07 4.72012990826443e-07 7.12828915538921e-07 7.71238893548798e-07 5.26920536003672e-07 3.22332176949658e-07 2.38460954449238e-07 2.65543803834589e-07 2.41776888287859e-07 1.73647762835571e-07 1.34679275731742e-07 1.45206210788729e-07 2.1745115077465e-07 3.92762211731679e-07 4.90753018311807e-07 4.61000595919359e-07 3.81664838755569e-07 3.4567392219742e-07 3.74686780446609e-07 3.45350250086085e-07 6.68704160489142e-07 1.25898920941836e-06 1.84688028639357e-06 1.83099941750697e-06 1.76788647650028e-06 2.12825290191176e-06 3.24138445648714e-06 4.88368837068265e-06 4.45952659902105e-06
-9999 -9999 -9999 -9999 -9999 6.19647945399038e-08 1.96059033896745e-08 3.96887458009587e-08 1.70133094723468e-08 5.65319102641126e-09 -9999 3.25500705500303e-08 1.07372632207614e-07 2.59461774732017e-07 2.64163247720717e-07 3.03214577002109e-07 5.32213516635238e-07 5.81117137699039e-07 6.44838183916363e-07 5.48915267017946e-07 4.56670312587448e-07 5.15704559234109e-07 4.58458484331459e-07 3.17578434305688e-07 1.70249748521201e-07 1.4340422751502e-07 2.97785803127226e-07 3.53613657466667e-07 5.43931747643001e-07 5.8201842989547e-07 4.80913797673566e-07 3.38781993036719e-07 3.3324855905903e-07 3.1014490105008e-07 6.17484758436149e-07 1.24788574566992e-06 1.99457704184169e-06 2.11692881748604e-06 2.37467011174886e-06 2.917934011748e-06 4.56826314803038e-06 7.20599568921898e-06 5.7030596963159e-06
-9999 -9999 -9999 -9999 -9999 -9999 6.81513987466076e-09 7.3222922392091e-09 6.07311934075483e-09 5.29878696475805e-09 6.87063863580306e-09 -9999 6.91760678961373e-08 2.16947857722971e-07 2.36015814891744e-07 2.41980457360569e-07 3.71783266928105e-07 5.24309803040524e-07 8.04243268248683e-07 9.77404141622173e-07 9.63454868951885e-07 7.55190956169827e-07 4.94861194511032e-07 3.62416801635845e-07 2.7276749392513e-07 3.08919106828398e-07 4.97661216058987e-07 4.5853961978537e-07 5.66759263165295e-07 6.26070459475159e-07 5.64005628689301e-07 3.91944993793913e-07 3.76267010437914e-07 3.95296615351981e-07 8.22311022830036e-07 1.5543806966889e-06 2.28677970426361e-06 2.28369196975109e-06 2.52809602443449e-06 3.54017367953929e-06 5.3921532980894e-06 7.30127421775251e-06 4.9377514187654e-06
-9999 -9999 -9999 -9999 -9999 -9999 -9999 4.66803395937632e-09 6.56590306569171e-09 6.4746983330366e-09 5.62571162987524e-09 1.22894908916038e-08 6.488663637505e-08 2.93180806210103e-07 3.79236595904331e-07 3.92587068631656e-07 4.60432519844289e-07 5.86605833063913e-07 8.29052464723645e-07 1.27714551467761e-06 1.43038417945718e-06 9.12607328018566e-07 4.60941299706974e-07 4.44944444666362e-07 4.22456039927965e-07 3.71229074858093e-07 3.5602431580628e-07 4.47148181592638e-07 5.56111373839485e-07 6.75032083563565e-07 7.1568226189811e-07 6.37647622170334e-07 6.93838751431031e-07 6.55921661518732e-07 1.26401661759701e-06 2.21814302676648e-06 2.89767856429535e-06 2.2342369220496e-06 2.66376368927013e-06 3.80113294795592e-06 4.37793732999125e-06 3.78735835511179e-06 5.42694847354142e-06
-9999 -9999 -9999 -9999 -9999 -9999 -9999 -9999 5.31601482833821e-09 5.61901480899962e-09 5.98610658819609e-09 1.55450543992686e-08 8.22827403546e-08 2.63392252008998e-07 4.44625783302399e-07 6.00928285621194e-07 7.21497713129793e-07 7.69293933444715e-07 9.69863737054766e-07 1.35024390601757e-06 1.54315250711079e-06 1.23477014426498e-06 7.10418299831872e-07 8.07382104994758e-07 7.92838619645408e-07 6.10683127888478e-07 3.83495142841639e-07 3.9468642967222e-07 4.86755510564763e-07 6.85537003164427e-07 8.56372372481928e-07 9.42604515330459e-07 1.42876126574265e-06 1.06626787328423e-06 1.31896865696035e-06 1.9100481267742e-06 2.22047094666777e-06 1.77355525465828e-06 2.58619443229691e-06 3.24690893194202e-06 3.65185799182655e-06 3.9752120301273e-06 4.38830343227892e-06
-9999 -9999 -9999 -9999 -9999 -9999 -9999 -9999 -9999 3.29400462462104e-09 6.37147192783516e-09 1.6655107515362e-08 5.97031970528406e-08 2.03525908659685e-07 5.99989675720281e-07 7.50752664657739e-07 3.32943525904739e-07 4.69351337528678e-07 9.65009121500771e-07 1.78966456587659e-06 2.31526826155459e-06 1.97517206856901e-06 1.00784737355752e-06 1.21975252227458e-06 1.23515110317385e-06 9.43609290970926e-07 5.41600996939451e-07 3.92522764514069e-07 4.80608485986522e-07 7.66874904911674e-07 1.03117544085762e-06 1.14464938860692e-06 1.60870678200808e-06 1.12397947873433e-06 1.1649882196707e-06 1.46966420970784e-06 1.52089077118944e-06 1.35079043275255e-06 2.14611167166368e-06 2.84625969015906e-06 3.02480582377029e-06 2.57418071214488e-06 2.17307808725309e-06
-9999 -9999 -9999 -9999 -9999 -9999 -9999 -9999 -9999 3.93319599112374e-09 9.98545996999667e-09 2.69421743581688e-08 7.645736523898e-08 1.63242145845288e-07 -9999 2.12665888454922e-07 3.24763365711078e-07 3.69392520838119e-07 1.12178828146625e-06 2.33520194115044e-06 3.03834590340557e-06 2.43005599145363e-06 1.11423411794931e-06 1.33570374032388e-06 1.29391696646053e-06 9.40924530823395e-07 5.84646861057081e-07 4.56019003536312e-07 5.81941432642452e-07 8.43202400346854e-07 1.03905049400055e-06 1.08514036583074e-06 1.53889236571558e-06 1.0011209667482e-06 9.77876226215812e-07 1.30376505467211e-06 1.53053381382051e-06 1.58344712417602e-06 1.88631262290073e-06 1.61741519377756e-06 1.36130357759612e-06 1.72466905041802e-06 2.02291364530538e-06
-9999 -9999 -9999 -9999 -9999 -9999 -9999 -9999 2.6848544276703e-09 6.18851470068904e-09 2.63796866128985e-08 1.14796747396895e-07 5.18912238334224e-07 1.12387054969076e-06 8.95843683679232e-07 -9999 7.48158498709017e-07 9.49457188426095e-07 1.40963643389114e-06 2.13339023957815e-06 2.53414425515075e-06 2.12004995319148e-06 1.35648967898305e-06 1.34231405581886e-06 1.18214751410051e-06 9.83908762464125e-07 9.52085764538424e-07 7.58027744041101e-07 7.62671248821789e-07 8.45415200956268e-07 8.63516095250816e-07 7.93739417304096e-07 1.21099034799954e-06 8.01513215265004e-07 8.96582321274764e-07 1.21807870527846e-06 1.25710712381988e-06 1.03575994216953e-06 1.23441213872866e-06 1.30515769569683e-06 1.27269431686727e-06 1.25736735299142e-06 1.25075368941907e-06
-9999 -9999 -9999 -9999 -9999 -9999 -9999 -9999 -9999 6.05943295539646e-09 3.32711194594992e-08 1.77514641563903e-07 9.15145130875317e-07 2.50935455596846e-06 3.25000235079642e-06 3.44979157489433e-06 -9999 -9999 3.02146288504446e-06 2.60161004916881e-06 2.34880080824951e-06 2.23516533424117e-06 1.79786954959127e-06 1.49508081221938e-06 1.33230531673689e-06 1.52144523326569e-06 2.00525551008468e-06 1.29166414808424e-06 8.23403638605669e-07 6.07031836352689e-07 5.06138204059425e-07 4.37235254935331e-07 7.62911869855998e-07 5.42917356938233e-07 7.68019461361291e-07 1.13299896611352e-06 1.1677422548928e-06 9.20276477245352e-07 9.70502367181325e-07 9.42710528306634e-07 1.56807068378839e-06 2.95287937888133e-06 1.18990548116926e-06
-9999 -9999 -9999 -9999 -9999 -9999 -9999 -9999 -9999 -9999 3.04497277170412e-08 1.05709706588186e-07 3.062696933398e-07 1.61057212437754e-06 2.2713364842275e-06 3.04804398183478e-06 -9999 -9999 5.71101818422903e-06 3.97364260606992e-06 2.55864254086191e-06 2.50456894264062e-06 2.88168855604454e-06 2.07029363537004e-06 1.73477673115485e-06 2.01534611505849e-06 2.47882959456547e-06 1.5546990312032e-06 7.97305216337918e-07 4.17562077359435e-07 3.15450014909402e-07 3.46308434018283e-07 5.45748980584904e-07 4.31422998303788e-07 5.17204298944307e-07 5.44251150813579e-07 3.00039926059981e-07 5.56774909910018e-07 7.6951839105277e-07 8.01023844587689e-07 9.00672898751509e-07 1.20223596695723e-06 8.97513768904901e-07
-9999 -9999 -9999 -9999 -9999 -9999 -9999 -9999 -9999 -9999 -9999 -9999 1.62687086202595e-07 9.0094951303854e-07 1.43440689726049e-06 2.53821683600108e-06 4.73658874398097e-06 -9999 -9999 3.37792516802438e-06 2.16086182263098e-06 2.51038500209688e-06 4.12108920500032e-06 3.05050677980034e-06 2.2880014967086e-06 2.05503079087066e-06 1.92972462400576e-06 1.21799345151885e-06 6.73711195986471e-07 6.32780484011164e-07 6.89549642629572e-07 4.62345741425452e-07 4.63510485815277e-07 4.22802625621443e-07 4.49292812731983e-07 5.83115894414732e-07 8.06529368446718e-07 9.17117421295188e-07 1.01064060800127e-06 1.09386797930711e-06 1.09359135649356e-06 1.08027630858487e-06 1.89489970807699e-06
-9999 -9999 -9999 -9999 -9999 -9999 -9999 -9999 -9999 -9999 -9999 -9999 -9999 1.83913482914022e-06 2.77755475508457e-06 3.50362508925173e-06 4.65270186396083e-06 4.7605301006115e-06 -9999 -9999 2.56322493896732e-06 2.71436842922412e-06 3.89295096283604e-06 3.35743895902851e-06 2.89303557110543e-06 2.38674916772652e-06 1.54276195871716e-06 1.03535913922315e-06 6.71004613650439e-07 4.75541213518227e-07 4.38598203800211e-07 5.05006141793274e-07 4.84655743093754e-07 5.5111851224865e-07 4.98043917218638e-07 5.78234156023427e-07 9.74277509158128e-07 1.1029615507141e-06 9.54143052922518e-07 1.07296150986258e-06 1.27893885064623e-06 1.34191893721436e-06 1.5380258219011e-06
-9999 -9999 -9999 -9999 -9999 -9999 -9999 -9999 -9999 -9999 -9999 -9999 -9999 3.9904676043534e-07 5.51362759892982e-07 1.62150963092245e-06 3.61270807047731e-06 1.13656895450731e-06 -9999 -9999 -9999 -9999 2.39688506553648e-06 2.44941447817837e-06 2.71709791377361e-06 2.56992444747084e-06 1.66080358212639e-06 1.05884887489083e-06 6.11581549492257e-07 4.5654662983452e-07 5.39387937692481e-07 7.06332599520465e-07 5.77717543137623e-07 6.56145789434959e-07 6.07056222179381e-07 6.96348359952026e-07 1.1717462712113e-06 1.63576337399718e-06 1.21168651503467e-06 1.04665781464064e-06 2.49042506084152e-06 5.3769503665535e-06 2.29492711696366e-06
-9999 -9999 -9999 -9999 -9999 -9999 -9999 -9999 -9999 -9999 -9999 -9999 -9999 8.96507214065423e-07 6.12609710515244e-07 6.00690273699911e-07 3.56655735345157e-07 7.36270433776554e-07 -9999 -9999 -9999 -9999 -9999 1.64594766829396e-06 2.1996222017151e-06 2.37748826066309e-06 1.45650665217545e-06 1.17332183435792e-06 9.28377733089292e-07 7.88870494261573e-07 7.4970201353608e-07 7.53084736970777e-07 5.83524365538324e-07 5.94340014004047e-07 5.82329704457152e-07 6.45182058178762e-07 9.14748841296387e-07 1.41776116606707e-06 1.28862948258757e-06 1.09764050648664e-06 2.71369323172621e-06 6.27430795248074e-06 2.56384641943441e-06
-9999 -9999 -9999 -9999 -9999 -9999 -9999 -9999 -9999 -9999 -9999 -9999 -9999 -9999 3.40333048143293e-06 4.62574468542698e-06 6.95378565751525e-07 6.09935221973501e-07 9.88681313174311e-07 -9999 -9999 -9999 -9999 5.68556608868676e-06 4.8937079100142e-06 2.17300918166075e-06 1.48177165328889e-06 1.35746764726719e-06 1.19718031328375e-06 9.62752665145672e-07 7.73945629362061e-07 7.39706382546501e-07 7.72202309917702e-07 6.94282761060094e-07 7.72703060647473e-07 9.23388864748631e-07 1.05820695353032e-06 1.44364789775864e-06 1.45277764431739e-06 1.43600232149765e-06 2.86154946707029e-06 5.79367476802872e-06 2.6397274041301e-06
