# Supplementary material for: Automatic variable selection in ecological niche modeling: A case study using Cassin’s Sparrow (Peucaea cassinii)
Source: PLoS One. 2022 Jan 21;17(1):e0257502. doi: 10.1371/journal.pone.0257502 (PMC8782318; doi:10.1371/journal.pone.0257502)
Supplement: S1 File — Compressed file folder containing input data and example scripts used in the study. (ZIP) [file pone.0257502.s002.zip › S2_File-Data-and-Scripts/input/merra/M43.asc]

NCOLS 43 
NROWS 34 
XLLCORNER -118.8125 
YLLCORNER 23.75 
CELLSIZE 0.5 
NODATA_value -9999 
0.410483556985855 0.41171663403511 0.420861607789993 0.42203024327755 0.426507651805878 0.432148343324661 0.434288060665131 0.429487073421478 0.424700355529785 0.412961706519127 0.403682151436806 0.406020253896713 0.412314742803574 0.40669484436512 0.423897922039032 0.437020206451416 0.422584846615791 0.434530451893806 0.435642176866531 0.433632031083107 0.434945696592331 0.441384553909302 0.433902740478516 0.450522676110268 0.446990802884102 0.440539059042931 0.447668275237083 0.418764957785606 0.408546334505081 0.40440422296524 0.398850733041763 0.389706352353096 0.395742705464363 0.391426101326942 0.39337132871151 0.398387613892555 0.401433774828911 0.40904583632946 0.416836848855019 0.42167940735817 0.424439892172813 0.426801952719688 0.429847773909569
0.382231348752975 0.384245207905769 0.391382911801338 0.408304822444916 0.416027560830116 0.420108243823052 0.427260920405388 0.42422978579998 0.415022984147072 0.405407786369324 0.397107747197151 0.393033066391945 0.406509271264076 0.400280398130417 0.41481876373291 0.428030204772949 0.415084290504456 0.399593424797058 0.402888807654381 0.413615956902504 0.42552202641964 0.436605760455132 0.461415192484856 0.442572402954102 0.425444886088371 0.421484833955765 0.428072527050972 0.410533145070076 0.397856941819191 0.392969638109207 0.390926843881607 0.387313982844353 0.389183828234673 0.384815546870232 0.386433407664299 0.391295927762985 0.395266819000244 0.403283071517944 0.410473600029945 0.415023863315582 0.418051981925964 0.421291175484657 0.426110115647316
0.378128781914711 0.394277971982956 0.400026577711105 0.399741688370705 0.396818533539772 0.392521014809608 0.388683146238327 0.391662710905075 0.393969717621803 0.390449374914169 0.386248055100441 0.388278153538704 0.401754024624825 0.39839685857296 0.422541439533234 0.431245830655098 0.393249416351318 0.417828178405762 0.40962969660759 0.409206762909889 0.41459182202816 0.417523840069771 0.422730734944344 0.415325838327408 0.433208525180817 0.446564608812332 0.425953868031502 0.410010603070259 0.396574530005455 0.390744164586067 0.387531965970993 0.382160866260529 0.381864941120148 0.379189935326576 0.379819482564926 0.383029323816299 0.387247201800346 0.39392885863781 0.397748571634293 0.400766089558601 0.404029342532158 0.408368539810181 0.414619016647339
0.378192946314812 0.37055986225605 0.382278063893318 0.387962332367897 0.386169672012329 0.387010627985001 0.395376527309418 0.379386937618256 0.380762732028961 0.375535860657692 0.369198116660118 0.372664275765419 0.394133892655373 0.399946546554565 0.415270298719406 0.418920594453812 0.395218420028687 0.398473930358887 0.400305864214897 0.405307903885841 0.417775943875313 0.437414589524269 0.443758454918861 0.462418794631958 0.433366969227791 0.396777215600014 0.398845541477203 0.413161289691925 0.405718591809273 0.3950115442276 0.386948001384735 0.382960885763168 0.375575870275497 0.374166229367256 0.372660130262375 0.372899952530861 0.377267560362816 0.383510002493858 0.388380187749863 0.392085522413254 0.395639535784721 0.400310283899307 0.407781893014908
0.365322390198708 0.365466985106468 0.362970289587975 0.364112362265587 0.360163524746895 0.354757890105247 0.353482419252396 0.358838921785355 0.368166288733482 0.372730046510696 0.377728277444839 0.38867951631546 0.398916828632355 0.410814872384071 0.402673333883286 0.390586060285568 0.391666492819786 0.389016637206078 0.392599025368691 0.401844441890717 0.399140992760658 0.379453378915787 0.413688999414444 0.379890874028206 0.387416273355484 0.404575031995773 0.390059381723404 0.398732095956802 0.395525762438774 0.385655447840691 0.376788923144341 0.373938089609146 0.366717392206192 0.369635570049286 0.369679465889931 0.36941913664341 0.372928196191788 0.376113420724869 0.378954491019249 0.382193878293037 0.386636030673981 0.392783093452454 0.399964642524719
0.355222329497337 0.351395139098167 0.34885319173336 0.354589095711708 0.350122168660164 0.349438354372978 0.3624795794487 0.347762095928192 0.35455609858036 0.355712741613388 0.353306812047958 0.357032805681229 0.38427260518074 0.394949901103973 0.391483291983604 0.385953438282013 0.388257837295532 0.387028360366821 0.395909491181374 0.397541090846062 0.405505654215813 0.428745791316032 0.424173042178154 0.404864767193794 0.385659217834473 0.376957985758781 0.383282232284546 0.387689065933228 0.385914787650108 0.376600414514542 0.368466544151306 0.368108284473419 0.361807215213776 0.366241893172264 0.366809189319611 0.365722304582596 0.367390564084053 0.369836190342903 0.37318996489048 0.376672834157944 0.3805211186409 0.385477650165558 0.393924248218536
0.357927024364471 0.327353397011757 0.334507456421852 0.33442468047142 0.33821128308773 0.34274345934391 0.343760734796524 0.345797830820084 0.35375117957592 0.368562757968903 0.384191283583641 0.392702680826187 0.383954483270645 0.380278268456459 0.379532530903816 0.374435687065125 0.36346418261528 0.377574318647385 0.37586005628109 0.380410060286522 0.388529199361801 0.393074637651443 0.3906385242939 0.374738359451294 0.374197006225586 0.374682885408402 0.36365827023983 0.381051549315453 0.378895565867424 0.372921764850616 0.370326840877533 0.372213557362556 0.358876064419746 0.362392804026604 0.36172978579998 0.361026695370674 0.366465583443642 0.369253292679787 0.372120442986488 0.374973237514496 0.378331351280212 0.382689380645752 0.387971496582031
0.367818841338158 0.33577795624733 0.329032522439957 0.327695423364639 0.329007744789124 0.328332442045212 0.324115735292435 0.331435757875442 0.330161875486374 0.331583216786385 0.340082415938377 0.355961745977402 0.368387454748154 0.362296029925346 0.356049448251724 0.358463397622108 0.369395250082016 0.356343930959702 0.358490452170372 0.360560774803162 0.359634953737259 0.357809954881668 0.368914490938187 0.366789293289185 0.379537269473076 0.381541165709496 0.356014114618301 0.380459982156754 0.382957604527473 0.374183848500252 0.366444110870361 0.366614079475403 0.353137040138245 0.357906350493431 0.356813862919807 0.353889605402946 0.356207567453384 0.357312780618668 0.36186685860157 0.3651242852211 0.367441937327385 0.370584270358086 0.377937981486321
0.35650877058506 0.341181454062462 0.298908385634422 0.299338647723198 0.307455793023109 0.319326537847519 0.332821744680405 0.325001043081284 0.323892611265183 0.335981905460358 0.349319472908974 0.353769043087959 0.367111256718636 0.362291818857193 0.363552108407021 0.364447492361069 0.357623702287674 0.361742669343948 0.358948886394501 0.351907432079315 0.348265194892883 0.353769072890282 0.360817274451256 0.360573211312294 0.361130610108376 0.359250041842461 0.354727905988693 0.373060244321823 0.370154863595963 0.363030061125755 0.358373123407364 0.356767979264259 0.339435401558876 0.344442537426949 0.347950473427773 0.351601496338844 0.359367537498474 0.36143524646759 0.362679025530815 0.3628059476614 0.364866814017296 0.371001887321472 0.37609965801239
0.338791617751121 0.33368658721447 0.305076095461845 0.297867941856384 0.298614948987961 0.305202993750572 0.313334447145462 0.298408108949661 0.311136838793755 0.324207618832588 0.336380189657211 0.349255082011223 0.352264615893364 0.354019448161125 0.340364828705788 0.334614804387093 0.354336267709732 0.35352640748024 0.358733081817627 0.352694302797318 0.346497631072998 0.350690546631813 0.344717946648598 0.357657766342163 0.361673325300217 0.360971674323082 0.363360634446144 0.361035743355751 0.366023561358452 0.358822867274284 0.348997023701668 0.347747907042503 0.344530329108238 0.348213714361191 0.350664138793945 0.351979291439056 0.354212376475334 0.360584136843681 0.364636647701263 0.366520449519157 0.366043916344643 0.364731520414352 0.372243613004684
0.334559059143066 0.317143121361733 0.287098160386086 0.293001326918602 0.295155674219131 0.298328796029091 0.310821917653084 0.314479473233223 0.309769347310066 0.31908318400383 0.334795171022415 0.344997835159302 0.34852557182312 0.363335400819778 0.346021965146065 0.328300207853317 0.342101073265076 0.345179104804993 0.34902960062027 0.347574427723885 0.345182457566261 0.347001415491104 0.351314026117325 0.332832327485085 0.325707629323006 0.331283923983574 0.343378582596779 0.355216851830483 0.349681976437569 0.345856308937073 0.343139940500259 0.338528347015381 0.337045955657959 0.339391109347343 0.345336422324181 0.352457946538925 0.358037528395653 0.360474619269371 0.36239530146122 0.36584709584713 0.370792371034622 0.37664695084095 0.382676914334297
0.31838313639164 0.309172928333282 0.289843142032623 0.28512567281723 0.283747926354408 0.287977185845375 0.298000487685204 0.291932758688927 0.29273933172226 0.306648284196854 0.32494383752346 0.335914933681488 0.329280173778534 0.342685237526894 0.337929144501686 0.323886385560036 0.317795103788376 0.328540676832199 0.333043783903122 0.337867125868797 0.340483510494232 0.338019898533821 0.334228256344795 0.328682798147202 0.331372827291489 0.335737261176109 0.335106083750725 0.339373132586479 0.342883759737015 0.337431773543358 0.332404059171677 0.33720723092556 0.343894895911217 0.344956222176552 0.346512541174889 0.348147654533386 0.349034905433655 0.352859139442444 0.357709056138992 0.363865718245506 0.37109090089798 0.378761601448059 0.385206389427185
0.298291158676147 0.300237327814102 0.306819826364517 0.310652992129326 0.297366127371788 0.280147841572762 0.274651503562927 0.279984498023987 0.279474067687988 0.286408200860023 0.297105580568314 0.307528886198997 0.330084499716759 0.310105407238007 0.320695802569389 0.33408160507679 0.318355989456177 0.322758483886719 0.326052683591843 0.331058040261269 0.337477931380272 0.342412441968918 0.333532780408859 0.323000857234001 0.323878407478333 0.329557675123215 0.332110273838043 0.338274729251862 0.334448593854904 0.334623217582703 0.337272572517395 0.338599801063538 0.339796185493469 0.342420402169228 0.341757193207741 0.340295508503914 0.341691479086876 0.347966775298119 0.354478058218956 0.363112330436707 0.372243383526802 0.379501169919968 0.382475250959396
0.292893072962761 0.295018294453621 0.301021984219551 0.31109379529953 0.303086489439011 0.2851253002882 0.269839718937874 0.258790090680122 0.264054316282272 0.270762205123901 0.278483664989471 0.287822178006172 0.290446856617928 0.29525770843029 0.30183207988739 0.310850632190704 0.321531888842583 0.32549509704113 0.333838099241257 0.334536507725716 0.331698217988014 0.332857564091682 0.345369890332222 0.3339848279953 0.332459688186646 0.334621039032936 0.330042079091072 0.328188732266426 0.325415304303169 0.324884444475174 0.326772785186768 0.330752345919609 0.337764498591423 0.339803948998451 0.342411696910858 0.344417154788971 0.344681593775749 0.348736402392387 0.354448208212853 0.361476570367813 0.368740063905716 0.375802853703499 0.386276414990425
-9999 0.287576624751091 0.310693046450615 0.327627250552177 0.299091532826424 0.265140309929848 0.264774408936501 0.250579419732094 0.253261068463326 0.260394901037216 0.265330404043198 0.265197920799255 0.269525361061096 0.275054597854614 0.282508015632629 0.291880777478218 0.30220420062542 0.309057375788689 0.318414071202278 0.329066097736359 0.335857039690018 0.335572069883347 0.337365502119064 0.322414496541023 0.318349272012711 0.323307347297668 0.328352311253548 0.32167856991291 0.315580505132675 0.31798654794693 0.324255195260048 0.329033839702606 0.337271821498871 0.33955166041851 0.343313336372375 0.347119653224945 0.34882989525795 0.351677805185318 0.357207852602005 0.36424432694912 0.371749445796013 0.379521387815475 0.391556423902512
-9999 -9999 0.311817410588264 0.311861169338226 0.291728273034096 0.263596269488335 0.242474174499512 0.242069864273071 0.242061497271061 0.246411956846714 0.251993751525879 0.255742207169533 0.262407556176186 0.265244400501251 0.272246971726418 0.282194697856903 0.292224627733231 0.301458436250687 0.308000156283379 0.311809003353119 0.322398403286934 0.340254387259483 0.313431987166405 0.327409210801125 0.318913996219635 0.313731238245964 0.336709773540497 0.320065343379974 0.313389453291893 0.316675081849098 0.323749911785126 0.329018679261208 0.337199750542641 0.340850073099136 0.344131886959076 0.347014632821083 0.349189874529839 0.353019568324089 0.359941393136978 0.368080332875252 0.376681104302406 0.385450077056885 0.395436096191406
-9999 -9999 -9999 0.33123545050621 0.312852770090103 0.278673081099987 0.233827002346516 0.236839599907398 0.236552566289902 0.239423081278801 0.244239158928394 0.249924276769161 0.264396916329861 0.263189446926117 0.268893510103226 0.280284062027931 0.291199970245361 0.296511840820313 0.295747950673103 0.303326219320297 0.315307959914207 0.323695194721222 0.320017921924591 0.316085949540138 0.311348348855972 0.314712512493134 0.329478505253792 0.324152019619942 0.317820379137993 0.319855228066444 0.324994939565659 0.327854451537132 0.338099750876427 0.3405801653862 0.343406334519386 0.347052428126335 0.351433920860291 0.361582589149475 0.371579656004906 0.380454108119011 0.387636917829514 0.392922696471214 0.396958383917809
-9999 -9999 -9999 0.318094849586487 0.310168996453285 0.288409999012947 0.243109734356403 0.235457225143909 0.23426208794117 0.237298779189587 0.2428839802742 0.249609538912773 0.25775041282177 0.26529186964035 0.274828255176544 0.284221160411835 0.291262111067772 0.298077234625816 0.30604108273983 0.306389510631561 0.307111927866936 0.314496976137161 0.309700566530228 0.31442803144455 0.311238020658493 0.310999798774719 0.322950351238251 0.320838582515717 0.320494961738586 0.322791069746017 0.324311903119087 0.324133089184761 0.337811568379402 0.339615193009376 0.344698742032051 0.351784390211105 0.358133506774902 0.37080340385437 0.381119504570961 0.390279099345207 0.396775081753731 0.398947957158089 0.396192815899849
-9999 -9999 -9999 -9999 0.293131187558174 0.281286066770554 0.267173403501511 0.22783619761467 0.227897277474403 0.230876058340073 0.234559616446495 0.242588376998901 0.25383677482605 0.264533215761185 0.278321206569672 0.28969002366066 0.293937730789185 0.298754167556763 0.30016256570816 0.307608366012573 0.315205049514771 0.315593054890633 0.309429863095284 0.312124767899513 0.313253611326218 0.316088464856148 0.323897224664688 0.326799350976944 0.327277252078056 0.328002423048019 0.328634709119797 0.328853225708008 0.331414127349853 0.33859227001667 0.346040606498718 0.354428628087044 0.364763009548187 0.375033032894135 0.385476145148277 0.394935056567192 0.400148496031761 0.399227774143219 0.39783593416214
-9999 -9999 -9999 -9999 -9999 0.271324500441551 0.295161071419716 0.229281511902809 0.222715663909912 0.225704789161682 -9999 0.236655090749264 0.247414360940456 0.256788951158524 0.268370226025581 0.281403425335884 0.293864512443543 0.302213168144226 0.304958161711693 0.31031559407711 0.315081411600113 0.31606405377388 0.321357375383377 0.317145827412605 0.322855710983276 0.331410729885101 0.333713492751121 0.338012108206749 0.342895746231079 0.342146322131157 0.33852524459362 0.336201271414757 0.336443194746971 0.347978058457375 0.35908930003643 0.369487547874451 0.380705282092094 0.39171938598156 0.397792872786522 0.400523871183395 0.402405950427055 0.404763069748878 0.401892724633217
-9999 -9999 -9999 -9999 -9999 0.257871353626251 0.26264623105526 0.251974639296532 0.228997556865215 0.222647905349731 -9999 0.233493655920029 0.242446035146713 0.25243304669857 0.261740744113922 0.274076199531555 0.291080415248871 0.299652278423309 0.30817309319973 0.321582213044167 0.331077525019646 0.329545804858208 0.330755135416985 0.326227122545242 0.330738931894302 0.339837166666985 0.345717957615852 0.34458444416523 0.350671744346619 0.353361904621124 0.355025967955589 0.358746784925461 0.357835215330124 0.359784796833992 0.367273584008217 0.37779680788517 0.38821736574173 0.398430788516998 0.405154269933701 0.408573627471924 0.409662288427353 0.409650114178658 0.409484627842903
-9999 -9999 -9999 -9999 -9999 -9999 0.255053573846817 0.254455572366715 0.234966638684273 0.22645952552557 0.22794694006443 -9999 0.244081981480122 0.256969168782234 0.267621442675591 0.277540373802185 0.288426041603088 0.296972870826721 0.305704513192177 0.323152363300323 0.34043807387352 0.346923929452896 0.340531069040299 0.341379487514496 0.349691808223724 0.35613714158535 0.352938106656075 0.34901604950428 0.348035690188408 0.347020179033279 0.346411424875259 0.347329148650169 0.350998958945274 0.358308976888657 0.369602218270302 0.382971972227097 0.396325239539146 0.409579476714134 0.41677902340889 0.420688971877098 0.420405608415604 0.416256308555603 0.41699492931366
-9999 -9999 -9999 -9999 -9999 -9999 -9999 0.24680250287056 0.253092655539513 0.246716015040874 0.236921180784702 0.237262044847012 0.245302747189999 0.252558760344982 0.260526895523071 0.268558979034424 0.276527234911919 0.289072176814079 0.298451805114746 0.318368971347809 0.343163681030273 0.36265332698822 0.365030932426453 0.367339172959328 0.368396654725075 0.363870903849602 0.352287614345551 0.347753322124481 0.342985817790031 0.341082662343979 0.343345585465431 0.349681082367897 0.356204000115395 0.359464222192764 0.367169603705406 0.378130310773849 0.38971700668335 0.402085638046265 0.409385207295418 0.413518369197845 0.415487515926361 0.416547003388405 0.41938993036747
-9999 -9999 -9999 -9999 -9999 -9999 -9999 -9999 0.25972016453743 0.258340492844582 0.253397001326084 0.243172188103199 0.2475152567029 0.250363975763321 0.256579011678696 0.265493735671043 0.276099097728729 0.29210113286972 0.304588839411736 0.321240067481995 0.344484093785286 0.371330916881561 0.379140317440033 0.384598842263222 0.380952700972557 0.368895053863525 0.353157666325569 0.348414543271065 0.353131583333015 0.351693376898766 0.347822013497353 0.350214716792107 0.37229582965374 0.387692523002625 0.38674433529377 0.382579419016838 0.388421392440796 0.394110345840454 0.401060655713081 0.40633051097393 0.410746771097183 0.416394755244255 0.427598878741264
-9999 -9999 -9999 -9999 -9999 -9999 -9999 -9999 -9999 0.264647498726845 0.263268655538559 0.256953763961792 0.253290843963623 0.254864838719368 0.260883927345276 0.268831971287727 0.277611312270165 0.29558399617672 0.315881437063217 0.339764624834061 0.365787151455879 0.389924493432045 0.398682060837746 0.400839656591415 0.393418803811073 0.379546800255775 0.364936092495918 0.359968712925911 0.364077392220497 0.371290415525436 0.3733442902565 0.36997421681881 0.401480922102928 0.394271370768547 0.391893476247787 0.394192871451378 0.394593676924705 0.399673828482628 0.404004880785942 0.407876223325729 0.413142001628876 0.421973046660423 0.43702367246151
-9999 -9999 -9999 -9999 -9999 -9999 -9999 -9999 -9999 0.273554101586342 0.267804047465324 0.268272563815117 0.26340751349926 0.26414410173893 -9999 0.273102825880051 0.280534997582436 0.298159971833229 0.320903742313385 0.34597635269165 0.375597962737083 0.408419135212898 0.421748664975166 0.417950883507729 0.405125379562378 0.39029403924942 0.379415208101273 0.373538619279861 0.3767926633358 0.379837796092033 0.381214818358421 0.384320852160454 0.408398243784904 0.409919837117195 0.403360188007355 0.400599306821823 0.40816023349762 0.40964195728302 0.411136949062347 0.415235564112663 0.42265063226223 0.43307843208313 0.444115495681763
-9999 -9999 -9999 -9999 -9999 -9999 -9999 -9999 0.273584112524986 0.270680114626884 0.271895506978035 0.277944275736809 0.272701522707939 0.269648218154907 0.273835018277168 -9999 0.29022533595562 0.304719826579094 0.324966222047806 0.350537210702896 0.38032089471817 0.41113823056221 0.431563264131546 0.431469616293907 0.420175477862358 0.406169340014458 0.396608918905258 0.391923755407333 0.393975645303726 0.399409711360931 0.401166531443596 0.397841784358025 0.41878544986248 0.421590203046799 0.413986086845398 0.405898761749268 0.405596861243248 0.410707196593285 0.416947960853577 0.427588447928429 0.437584364414215 0.442686149477959 0.450716635584831
-9999 -9999 -9999 -9999 -9999 -9999 -9999 -9999 -9999 0.27253569662571 0.27395513355732 0.281389459967613 0.295311793684959 0.280419173836708 0.282634019851685 0.295645436644554 -9999 -9999 0.332076528668404 0.353341981768608 0.379271054267883 0.407794949412346 0.433208438754082 0.452006894350052 0.443577840924263 0.427765148878098 0.424418193101883 0.410496312379837 0.406838038563728 0.403223857283592 0.400643354654312 0.40456218123436 0.431961768865585 0.418682563304901 0.410353481769562 0.411693647503853 0.418469932675362 0.425820830464363 0.429027065634727 0.436015173792839 0.443903180956841 0.449524146318436 0.459394770860672
-9999 -9999 -9999 -9999 -9999 -9999 -9999 -9999 -9999 -9999 0.280337435007095 0.284573331475258 0.294309750199318 0.301365387439728 0.303923279047012 0.307507410645485 -9999 -9999 0.342034795880318 0.359835222363472 0.382820475101471 0.412430337071419 0.440063455700874 0.463488012552261 0.470254704356194 0.462282863259316 0.446165844798088 0.432585641741753 0.421254196763039 0.414696753025055 0.417068517208099 0.426883596181869 0.415797036886215 0.426954874396324 0.431651756167412 0.431923493742943 0.434682279825211 0.439006000757217 0.43865924179554 0.443168103694916 0.450341042876244 0.456922292709351 0.466940641403198
-9999 -9999 -9999 -9999 -9999 -9999 -9999 -9999 -9999 -9999 -9999 -9999 0.296754467487335 0.310834357142448 0.314809694886208 0.315894263982773 0.324894100427628 -9999 -9999 0.374060407280922 0.394034430384636 0.416561964154243 0.442710784077644 0.468017983436584 0.4825179874897 0.480712100863457 0.463238549232483 0.451517987251282 0.44209598004818 0.430942520499229 0.4228600025177 0.422125473618507 0.422580495476723 0.428650966286659 0.43367163836956 0.434699663519859 0.433391588926315 0.449347656965256 0.449450036883354 0.450173437595367 0.455234032869339 0.465276056528091 0.479788309335709
-9999 -9999 -9999 -9999 -9999 -9999 -9999 -9999 -9999 -9999 -9999 -9999 -9999 0.313357588648796 0.325349688529968 0.335857516527176 0.335948637127876 0.35281882584095 -9999 -9999 0.400264745950699 0.415317243337631 0.433489555120468 0.458487394452095 0.479181408882141 0.488442775607109 0.482628405094147 0.467712461948395 0.45936590731144 0.450403898954391 0.442797130346298 0.438831117749214 0.433661702275276 0.44731602370739 0.451462656259537 0.457907155156136 0.475075939297676 0.455128720402718 0.448943269252777 0.454094186425209 0.464484092593193 0.474111583828926 0.482873442769051
-9999 -9999 -9999 -9999 -9999 -9999 -9999 -9999 -9999 -9999 -9999 -9999 -9999 0.328367900848389 0.337187051773071 0.347977975010872 0.355709460377693 0.367696884274483 -9999 -9999 -9999 -9999 0.429036575555801 0.449312481284142 0.474101796746254 0.497360670566559 0.510558247566223 0.49187433719635 0.479534801840782 0.472166284918785 0.466792196035385 0.462195312976837 0.468223297595978 0.471660602092743 0.481568872928619 0.494143062829971 0.501522612571716 0.489324736595154 0.465768873691559 0.455420419573784 0.461214008927345 0.478670656681061 0.493254721164703
-9999 -9999 -9999 -9999 -9999 -9999 -9999 -9999 -9999 -9999 -9999 -9999 -9999 0.341179457306862 0.348349496722221 0.359647437930107 0.371186822652817 0.381678432226181 -9999 -9999 -9999 -9999 -9999 0.451955989003181 0.479404404759407 0.507153379917145 0.525880533456802 0.517741543054581 0.50725662112236 0.500450193881989 0.495976805686951 0.490934148430824 0.48278321325779 0.491922309994698 0.504195600748062 0.511069577932358 0.507860463857651 0.501711028814316 0.480568635463715 0.478619873523712 0.484763130545616 0.485634884238243 0.50454760491848
-9999 -9999 -9999 -9999 -9999 -9999 -9999 -9999 -9999 -9999 -9999 -9999 -9999 -9999 0.367574363946915 0.372912496328354 0.383508867025375 0.397739166021347 0.40648133456707 -9999 -9999 -9999 -9999 0.458781519532204 0.480109214782715 0.505789867043495 0.53166800737381 0.535482704639435 0.51783754825592 0.51245442032814 0.510475015640259 0.501876991987228 0.51453258395195 0.504368457198143 0.507603481411934 0.514156943559647 0.511593890190124 0.523113894462585 0.49363266825676 0.475575551390648 0.473867580294609 0.485679835081101 0.522363632917404
