# Supplementary material for: Automatic variable selection in ecological niche modeling: A case study using Cassin’s Sparrow (Peucaea cassinii)
Source: PLoS One. 2022 Jan 21;17(1):e0257502. doi: 10.1371/journal.pone.0257502 (PMC8782318; doi:10.1371/journal.pone.0257502)
Supplement: S1 File — Compressed file folder containing input data and example scripts used in the study. (ZIP) [file pone.0257502.s002.zip › S2_File-Data-and-Scripts/input/merra/M57.asc]

NCOLS 43 
NROWS 34 
XLLCORNER -118.8125 
YLLCORNER 23.75 
CELLSIZE 0.5 
NODATA_value -9999 
0.000005160786486 5.78545059397584e-06 7.27467686374439e-06 8.75867531249241e-06 1.05763260762615e-05 1.26149694551714e-05 1.43689640935918e-05 1.38929643981101e-05 1.18667163405917e-05 9.07190542420722e-06 7.5430442848301e-06 8.86804646142991e-06 1.15709861347568e-05 1.30019211610488e-05 1.33454032038571e-05 1.20885485557665e-05 9.2599364961643e-06 7.75945104578568e-06 7.81238318268152e-06 8.0502245509706e-06 8.84830405993853e-06 1.07196379758534e-05 1.33085881316219e-05 1.1492456542328e-05 1.03897045846679e-05 9.6969671176339e-06 8.59654619489447e-06 9.25757785807946e-06 9.89821901384858e-06 1.08910107883275e-05 1.20900866022566e-05 1.32786482936353e-05 1.44724088386283e-05 1.45611952575564e-05 1.48472549881262e-05 1.5695104139013e-05 1.70031576999463e-05 1.74643195350654e-05 1.7227077842108e-05 1.70896355484729e-05 1.76427900441922e-05 1.89606391359121e-05 1.89713871804997e-05
4.96672246299568e-06 4.88240912090987e-06 6.904496694915e-06 8.23973459773697e-06 9.68118229138781e-06 1.09077296656324e-05 1.15278628072701e-05 1.18405849207193e-05 9.81847933871904e-06 8.35579294289346e-06 7.91837128417683e-06 8.47112178234966e-06 1.02444174444827e-05 1.07846763057751e-05 1.07459122773435e-05 9.61983000706823e-06 7.34720283617207e-06 6.91401742187736e-06 7.13430326868547e-06 7.63049865781795e-06 8.69639497977914e-06 1.04126996120613e-05 1.1313247068756e-05 1.06062257145823e-05 9.93756020761793e-06 9.42957212828332e-06 9.05847773537971e-06 9.64712889981456e-06 9.72535081018577e-06 1.04225750874321e-05 1.13290462650184e-05 1.1980454382865e-05 1.32486530674214e-05 1.35186266561504e-05 1.40335591822804e-05 1.51015218762041e-05 1.66824500411167e-05 1.81150555363274e-05 1.90108701644931e-05 1.99578344108886e-05 2.09534005989553e-05 2.17522223465494e-05 2.15016485526576e-05
5.82449697503762e-06 4.92965500598075e-06 6.27567078481661e-06 7.19584722901345e-06 8.02608428784879e-06 8.87265186975128e-06 9.65948047451093e-06 9.63387710726238e-06 9.1948203589709e-06 8.6971858763718e-06 8.36202252685325e-06 8.36214394439594e-06 8.81717141965055e-06 7.92528644524282e-06 7.00686746313295e-06 6.4992729221558e-06 6.47581127850572e-06 6.20950249867747e-06 6.82007339491975e-06 7.88936586104683e-06 9.40918507694732e-06 1.104634739022e-05 1.05829372841981e-05 1.00928567917435e-05 8.88816657607094e-06 7.97847214926151e-06 8.36864583106944e-06 9.44068106036866e-06 9.90666403595242e-06 1.01549971986969e-05 1.05168342088291e-05 1.12914348392223e-05 1.27136728224286e-05 1.32712439153693e-05 1.38415721266938e-05 1.47805155393144e-05 1.63246435477049e-05 1.87585197636508e-05 2.06824728593347e-05 2.2050862753531e-05 2.2906091362529e-05 2.33179343922529e-05 2.32339407375548e-05
7.44793728699733e-06 5.34855948899349e-06 5.79653910790512e-06 6.10214933658426e-06 6.67132508169743e-06 7.37140230739897e-06 7.98939154265099e-06 8.49290890982957e-06 8.47769833853817e-06 8.34888442113879e-06 8.27219328130013e-06 8.33919411888928e-06 8.52744424264529e-06 8.17737618490355e-06 7.25505674381566e-06 6.40512180325459e-06 6.17968157712312e-06 6.01377701059391e-06 6.8749293404835e-06 8.49333423502685e-06 1.04110266875068e-05 1.18037326501508e-05 1.03035560641729e-05 8.94014065124793e-06 8.13734004623257e-06 8.04308310762281e-06 8.61924427226768e-06 9.40953186727711e-06 9.85201704679639e-06 9.72163206824916e-06 9.81494786174153e-06 1.08579941297648e-05 1.22770226880675e-05 1.30827635075548e-05 1.38191148835176e-05 1.47932023537578e-05 1.63070835696999e-05 1.89534948731307e-05 2.08230869247927e-05 2.19945068238303e-05 2.27940910917823e-05 2.34317612921586e-05 2.31637295655673e-05
7.88365591688489e-06 6.08853156336409e-06 5.20883008903184e-06 4.78068973279733e-06 4.83199755763053e-06 5.54352077415388e-06 6.79889840284886e-06 7.06332016306987e-06 7.16591757736751e-06 7.31442128198978e-06 7.52381602069363e-06 7.72569637774723e-06 7.64774904382648e-06 7.28581990188104e-06 7.01387853041524e-06 6.73910608384176e-06 6.35426472399558e-06 6.14586638221226e-06 7.12118576302601e-06 8.88463864612277e-06 1.06655591480376e-05 1.15400773211149e-05 1.01992070995038e-05 9.64404371188721e-06 8.49205821396026e-06 7.75979910940805e-06 8.47362061904278e-06 9.44973689911421e-06 9.73811602307251e-06 9.54291044763522e-06 9.59264225457446e-06 1.04708827166178e-05 1.15937252303411e-05 1.20944535410672e-05 1.33858088702254e-05 1.51754031321616e-05 1.69830635059043e-05 1.92609024452395e-05 2.0473602853599e-05 2.1244874005788e-05 2.22420379941468e-05 2.37085414482863e-05 2.38001384786912e-05
1.03113561635837e-05 6.65526154079998e-06 4.75056463073997e-06 3.89076710689551e-06 4.17857734191784e-06 5.27376205354812e-06 6.54975324323459e-06 6.66037581140699e-06 6.58019962429535e-06 6.88903742229741e-06 7.50696253817296e-06 8.09230068625766e-06 7.75740800236235e-06 7.26779180695303e-06 6.8642573296529e-06 6.47223214400583e-06 6.0538538491528e-06 6.07402425885084e-06 7.51736429265293e-06 9.99683152258513e-06 1.19297690616804e-05 1.17495465929096e-05 8.98310454431339e-06 8.92502330316347e-06 8.72574401000747e-06 8.4592965322372e-06 8.65502834130893e-06 9.17289680728572e-06 9.22150093174423e-06 9.12156974663958e-06 9.19824024094851e-06 9.75996244960697e-06 1.10862109067966e-05 1.11364833173866e-05 1.27346734188905e-05 1.52620168591966e-05 1.75310591657762e-05 1.92632711332408e-05 1.9828411132039e-05 2.08203391593997e-05 2.29232355195563e-05 2.58476293311105e-05 2.57157962550991e-05
1.21278099868505e-05 7.26833022781648e-06 4.49666767963208e-06 3.86389172035706e-06 4.5184350483396e-06 5.77177238483273e-06 6.86972603034519e-06 6.76641216159624e-06 6.80928183101059e-06 7.38896778784692e-06 8.31331462904927e-06 9.087589023693e-06 8.40184311527992e-06 7.15864334779326e-06 6.53133611194789e-06 6.08773116255179e-06 5.37669488949177e-06 5.51914758943894e-06 7.16788504178112e-06 9.59724775384529e-06 1.16745783088845e-05 1.22000420560653e-05 9.92757204585359e-06 1.04699979601719e-05 9.8715736385202e-06 8.92780835783924e-06 8.95984840099118e-06 9.05065598999499e-06 9.08838765099062e-06 9.09976415641722e-06 9.26983911995194e-06 9.92551240415196e-06 1.19974817607726e-05 1.13441026769578e-05 1.28201322695531e-05 1.54804230078298e-05 1.74550878000446e-05 1.84452001121826e-05 1.92149767826777e-05 2.07471739486209e-05 2.35261159104994e-05 2.69500347712892e-05 2.59007150816615e-05
1.25687883155479e-05 8.63942641444737e-06 4.75500219181413e-06 4.01428515033331e-06 5.0299056510994e-06 6.37397847640386e-06 6.82762906762946e-06 6.36703584859788e-06 6.44570463919081e-06 7.55016139919462e-06 8.997484928841e-06 9.812903135753e-06 8.84612554727937e-06 7.05041284163599e-06 6.40752568870084e-06 5.92652741033817e-06 4.65626712866651e-06 4.87118327328062e-06 6.3772273279028e-06 8.48446757117927e-06 1.05306320620002e-05 1.19065371109173e-05 1.22204219223931e-05 1.19620508485241e-05 1.05115855149052e-05 9.22381641430547e-06 9.29828065636684e-06 9.23785164559376e-06 9.52142108872067e-06 1.00548363661801e-05 1.0784772621264e-05 1.16894250822952e-05 1.29292686324334e-05 1.21922700600408e-05 1.28417195810471e-05 1.44063179504883e-05 1.57919092089287e-05 1.69296929016127e-05 1.83530213689664e-05 1.99602345674066e-05 2.24142344450229e-05 2.540680088714e-05 2.32918036999763e-05
1.15761116830981e-05 1.02407580470754e-05 5.20876069458609e-06 4.55992026218155e-06 5.96795962337637e-06 6.95553671903326e-06 6.0751829551009e-06 7.03970790709718e-06 6.45517502562143e-06 7.59629438107368e-06 9.37824352149619e-06 1.00800510153931e-05 9.37314298425918e-06 7.92675341472204e-06 7.80646519160655e-06 7.38401072339911e-06 5.33960783286602e-06 5.48902980881394e-06 7.26620323803218e-06 9.07446928977151e-06 1.0311584082956e-05 1.08318882666936e-05 1.15878464384878e-05 1.06425978628977e-05 9.96626613414264e-06 9.54443212322076e-06 9.06261657291907e-06 8.77541488080169e-06 9.72208908933681e-06 1.11289728010888e-05 1.25902147374291e-05 1.35687349029467e-05 1.252161400771e-05 1.32459951601049e-05 1.30256867123535e-05 1.27804753901728e-05 1.37507303406892e-05 1.51354534864367e-05 1.66208590599126e-05 1.82455769390799e-05 2.00763057364384e-05 2.16990778426407e-05 2.03371961106313e-05
8.60886293594376e-06 9.02347260307579e-06 5.22222167091968e-06 5.10450495312398e-06 6.55447593089775e-06 7.17100238034618e-06 5.5733867611707e-06 5.49057581338275e-06 6.3310379118775e-06 8.06320963420148e-06 9.71547169683618e-06 1.03996765574266e-05 1.05584546872706e-05 9.75010088950512e-06 1.01602699942305e-05 9.33076762521523e-06 5.6399735967716e-06 5.87976405768131e-06 7.59762310735823e-06 9.10877133719623e-06 9.81209059318644e-06 9.60212937570759e-06 9.49883187786327e-06 8.63649092934793e-06 8.45584509079345e-06 8.57693112266134e-06 8.43959969643038e-06 8.50405012897681e-06 9.25903323150124e-06 1.06055795185966e-05 1.20810769658419e-05 1.32028048028587e-05 1.37941247885465e-05 1.27567545860074e-05 1.231004625879e-05 1.23863484986941e-05 1.26867465041869e-05 1.42173482345243e-05 1.65316570928553e-05 1.82964458872448e-05 1.93017300261999e-05 1.9676680858538e-05 1.98698386157048e-05
6.23268774688768e-06 6.16903043919592e-06 4.64694157926715e-06 4.80358394270297e-06 5.76999536860967e-06 6.42329891888949e-06 6.06315634286147e-06 6.2514683122572e-06 6.88251016072172e-06 8.32002751849359e-06 9.85014839898213e-06 1.08546924820985e-05 1.23024232379976e-05 1.16258060188557e-05 1.10644537016924e-05 9.58781065492076e-06 6.50920101179509e-06 5.82641932851402e-06 6.93410697749641e-06 8.28500219540729e-06 8.88410986590316e-06 8.2334805483697e-06 7.51753068470862e-06 6.83172474964522e-06 6.75000433147943e-06 7.43873401916062e-06 8.69029336172389e-06 9.0915304099326e-06 8.75510449986905e-06 8.67960579853388e-06 9.45069268709631e-06 1.12130666821031e-05 1.26017719594529e-05 1.24297203910828e-05 1.28212441268261e-05 1.35221280288533e-05 1.40996955451556e-05 1.57106303959154e-05 1.81318160684896e-05 1.9839234482788e-05 2.0491187387961e-05 2.02955594431842e-05 2.06740081921453e-05
7.00428649906826e-06 5.75851368012081e-06 4.73725481242582e-06 4.40210328633839e-06 4.80836615679436e-06 5.46466881132801e-06 5.80381679355924e-06 5.50954468963027e-06 5.99234299443197e-06 7.48957882024115e-06 9.40537693168153e-06 1.11740303509578e-05 1.33534364977095e-05 1.37130235998484e-05 1.33162643578544e-05 1.14619903797575e-05 7.95508180999604e-06 6.40946432213241e-06 6.81927122059278e-06 7.84083226790244e-06 8.34977145132143e-06 7.64672295190394e-06 6.76720374030992e-06 6.59149063721998e-06 6.80913740325195e-06 7.80496052357194e-06 9.59487560976413e-06 9.91442329905112e-06 8.84801938809687e-06 8.30757653602632e-06 8.88620752448332e-06 1.05376986539341e-05 1.17110283099464e-05 1.21125516670872e-05 1.32404179566947e-05 1.49819115904393e-05 1.69433938935981e-05 1.91420180271962e-05 2.13883829928818e-05 2.27673426707042e-05 2.32627378863981e-05 2.31279356739833e-05 2.27704256758443e-05
8.42549179651542e-06 7.39577581043704e-06 6.54908353681094e-06 5.47807753719098e-06 4.23859398779314e-06 3.50835314293363e-06 3.74497790289752e-06 3.8534678878932e-06 4.43348230874108e-06 5.91333150623541e-06 8.0536787663732e-06 1.03277155176329e-05 1.16590869765787e-05 1.18227854727593e-05 1.24783091450809e-05 1.23667034131358e-05 1.03611736449238e-05 8.6584678683721e-06 8.47909686854109e-06 8.68421466293512e-06 8.64968751557171e-06 8.06913349151728e-06 7.63033576731687e-06 7.44565509194217e-06 7.97061625235074e-06 9.1645895736292e-06 1.04566654044902e-05 9.34369272727054e-06 8.22826832518331e-06 8.34605907584773e-06 9.59127910391544e-06 1.13530360067671e-05 1.22121672575304e-05 1.22594891763583e-05 1.35658624458301e-05 1.59976030772668e-05 1.88727555723744e-05 2.13476740100305e-05 2.34083330724388e-05 2.49190461545368e-05 2.56339155384921e-05 2.53756374149816e-05 2.41548073972808e-05
1.20838494694908e-05 9.63925213000039e-06 8.39420335978502e-06 6.9239546519384e-06 4.86819897105306e-06 3.11863179831562e-06 2.53702075951878e-06 2.68555452294095e-06 3.3173166684719e-06 4.54883945621987e-06 6.19239199295407e-06 7.88221068432904e-06 8.80397483342676e-06 9.24413516258937e-06 1.03903307717701e-05 1.15216375888849e-05 1.17042147394386e-05 1.08432375782286e-05 1.03776445030235e-05 9.94492347672349e-06 9.39731116886833e-06 8.67597318574553e-06 7.91367401689058e-06 7.81791804911336e-06 8.157852334989e-06 8.33113654152839e-06 7.84438539085386e-06 7.06492623976374e-06 6.99899192113662e-06 8.21234948489291e-06 1.03559168564971e-05 1.26240034660441e-05 1.31527953271871e-05 1.32053789457132e-05 1.40679235300922e-05 1.61071266120416e-05 1.9121600962535e-05 2.13812267247704e-05 2.33653845498338e-05 2.53305061050924e-05 2.67166695266496e-05 2.68910491286078e-05 2.54796676017577e-05
-9999 1.01035143416084e-05 8.83162238096702e-06 8.4253134446044e-06 6.33419995210716e-06 3.70022139577486e-06 2.17973918097414e-06 2.12794218441559e-06 2.60343920217565e-06 3.46696674569102e-06 4.33795826211281e-06 4.8983341002895e-06 5.38624017281108e-06 6.55694589113409e-06 7.64909214012732e-06 9.01830981092644e-06 1.08299941530277e-05 1.12737293420651e-05 1.13089305159519e-05 1.09695793071296e-05 1.02841417174204e-05 9.40673080549459e-06 9.00984841791796e-06 7.77435357122158e-06 6.87526380716008e-06 6.33295553598145e-06 6.01795400143601e-06 6.32509691058658e-06 7.19438767191605e-06 8.84114933796809e-06 1.09477582554973e-05 1.29166587612417e-05 1.34368642648042e-05 1.43239709359477e-05 1.53384557961544e-05 1.68614209542284e-05 1.91899949641083e-05 2.17503069507075e-05 2.41099161939928e-05 2.61891336776898e-05 2.75002686976222e-05 2.74687799901585e-05 2.52378476943704e-05
-9999 -9999 1.02261229585565e-05 9.88908077488304e-06 7.62612080507097e-06 4.57272656149144e-06 2.14361186863243e-06 1.94705496596725e-06 2.12978231957095e-06 2.61552918345842e-06 3.2557850545345e-06 3.89736937904672e-06 4.48750010946242e-06 5.74043629057996e-06 6.55163967167027e-06 7.82791330493637e-06 1.02596978649672e-05 1.15993042527407e-05 1.16332121251617e-05 1.14210702122364e-05 1.11278456643049e-05 1.05611337858136e-05 8.60932468640385e-06 7.54894804231299e-06 6.71598490953329e-06 6.29496107649174e-06 6.57726536701375e-06 7.67737014939485e-06 8.64480261952849e-06 9.93281037153793e-06 1.13673592750274e-05 1.26985380120459e-05 1.39731781018781e-05 1.50021663102962e-05 1.69064987858292e-05 1.91512677702121e-05 2.11730361115769e-05 2.40351024331176e-05 2.62413823293173e-05 2.70930049737217e-05 2.67689811153105e-05 2.568320469436e-05 2.41542218645918e-05
-9999 -9999 -9999 9.00387212823261e-06 7.41611779631057e-06 4.94827816055476e-06 2.34113520036772e-06 2.08140261293011e-06 2.02519518097688e-06 2.42556950524886e-06 3.22785315347574e-06 4.28831485805858e-06 5.45962798241817e-06 7.28056352272688e-06 7.81004837335786e-06 8.46520297272946e-06 1.06295449768368e-05 1.22022745017603e-05 1.1317649295961e-05 9.97130382529576e-06 8.84038609001436e-06 8.10624333098531e-06 6.86151470290497e-06 6.68370817038522e-06 6.61072681396035e-06 6.85225168126635e-06 7.73947535890329e-06 9.14420556910045e-06 9.69961620285176e-06 1.01849072962068e-05 1.09776281533414e-05 1.23446415273065e-05 1.45035047353304e-05 1.51763673784444e-05 1.76302419276908e-05 2.09695352168637e-05 2.37465525060543e-05 2.62108364040614e-05 2.74189216725063e-05 2.62216735791299e-05 2.4941780793597e-05 2.56393430390744e-05 2.55621436735964e-05
-9999 -9999 -9999 7.45839920455182e-06 6.870209972476e-06 5.05917384998611e-06 2.64179248006258e-06 2.64123805209238e-06 2.31084752613242e-06 2.75092565971136e-06 3.75174909095222e-06 4.95058102387702e-06 6.71656071062898e-06 8.5002569903736e-06 9.16521776161972e-06 9.54635506786872e-06 1.05765063381114e-05 1.16121639621269e-05 1.0318556905986e-05 8.35656192066381e-06 6.7077667608828e-06 5.98104957134637e-06 5.70542938476137e-06 5.83067831030348e-06 6.34706088931125e-06 7.24532305866887e-06 8.45168806336005e-06 9.69657749010366e-06 9.77083673205925e-06 9.71663212112617e-06 1.01507486760966e-05 1.15451646706788e-05 1.42359796882374e-05 1.46652933835867e-05 1.72277404999477e-05 2.12421542528318e-05 2.49974033067701e-05 2.71923239779426e-05 2.73147101324867e-05 2.63396705122432e-05 2.59668177022832e-05 2.72247683824389e-05 2.72633847998804e-05
-9999 -9999 -9999 -9999 6.22726111032534e-06 4.87253009850974e-06 2.68978292297106e-06 3.25958935718518e-06 2.92885786166153e-06 3.34287403802591e-06 4.26835308644513e-06 5.30229694959417e-06 7.24219930816616e-06 8.93638612069481e-06 9.76897808868671e-06 1.02588630397804e-05 1.09629312646575e-05 1.13790825707838e-05 9.63569973464473e-06 7.81443463893083e-06 6.64539879835502e-06 6.37903399365314e-06 6.43638345536601e-06 6.24619719928887e-06 6.53593474453373e-06 7.39405618332967e-06 8.65090632942156e-06 9.67471432886668e-06 9.68696012932924e-06 9.53292556005181e-06 9.87132179943728e-06 1.1224892205064e-05 1.37872552841145e-05 1.38614875140775e-05 1.63317913575156e-05 2.06293820156134e-05 2.49000457188231e-05 2.6924506710202e-05 2.62694240518613e-05 2.59784001173102e-05 2.66071017904324e-05 2.78317826087004e-05 2.77261400697171e-05
-9999 -9999 -9999 -9999 -9999 4.32610900134023e-06 2.55001748428185e-06 3.29164765844325e-06 2.30452156984029e-06 2.9738717444161e-06 -9999 5.47191189070872e-06 7.27519068277616e-06 9.13953977033088e-06 9.75118473434122e-06 1.00549345916079e-05 1.0974683391396e-05 1.0968535207212e-05 9.79160022325232e-06 9.08317360881483e-06 8.8017020971165e-06 8.5784795373911e-06 8.23220216261689e-06 7.80324990046211e-06 7.65205049901851e-06 8.07085052656475e-06 9.13565800146898e-06 1.00994691820233e-05 1.03497246527695e-05 1.03207198662858e-05 1.05573332803033e-05 1.15754317448591e-05 1.37237804665347e-05 1.34666280246165e-05 1.56342630361905e-05 1.94703799934359e-05 2.30241939789266e-05 2.45152778006741e-05 2.43448803303181e-05 2.46838808379835e-05 2.57804858847521e-05 2.71656244876795e-05 2.69590454990976e-05
-9999 -9999 -9999 -9999 -9999 3.32703612002661e-06 2.32954646435246e-06 3.09013087189669e-06 2.1178892552598e-06 1.98034848608586e-06 -9999 5.5373865961883e-06 6.99124625498371e-06 8.50180499583075e-06 8.81366531757521e-06 8.82168315001763e-06 9.49941359067452e-06 9.96237331492011e-06 1.05087572592311e-05 1.11312529043062e-05 1.12688966510177e-05 1.04828911389632e-05 9.33730398173793e-06 9.0871547399729e-06 8.96151732376893e-06 9.15042255655862e-06 9.90660028037382e-06 1.09401660665753e-05 1.1325108971505e-05 1.14556796688703e-05 1.15490332973422e-05 1.1900960089406e-05 1.33651155920234e-05 1.30429179989733e-05 1.50016658153618e-05 1.85270546353422e-05 2.18569844946614e-05 2.32941942158504e-05 2.36929230595706e-05 2.48548294621287e-05 2.62617570115253e-05 2.70409362201462e-05 2.69480207862216e-05
-9999 -9999 -9999 -9999 -9999 -9999 1.71575860576922e-06 1.78870490117333e-06 1.66434464290433e-06 1.95368392041928e-06 2.8185636665512e-06 -9999 6.17099253759079e-06 7.76763231442601e-06 8.19869092083536e-06 8.29046894068597e-06 9.05215874809073e-06 1.06106674138573e-05 1.16308782708074e-05 1.2268433238205e-05 1.22169873066014e-05 1.12117701064562e-05 9.4282044301508e-06 9.30186915866216e-06 9.39558140089503e-06 9.62710228122887e-06 1.01641142464359e-05 1.11148985524778e-05 1.17990814942459e-05 1.22208912216593e-05 1.23261236694816e-05 1.23156380141154e-05 1.36185160954483e-05 1.33154717332218e-05 1.52828638420033e-05 1.89544261957053e-05 2.26713527808897e-05 2.43228205363266e-05 2.49259852353134e-05 2.58275877058622e-05 2.68455120021827e-05 2.75580561719835e-05 2.79132189461961e-05
-9999 -9999 -9999 -9999 -9999 -9999 -9999 1.59697250410318e-06 1.80761198862456e-06 2.02979703090023e-06 2.35154329857323e-06 3.14179660563241e-06 5.90887166254106e-06 8.17282361822436e-06 8.89736656972673e-06 9.11407232706551e-06 1.00348967862374e-05 1.15365794954414e-05 1.2519491610874e-05 1.28630822473497e-05 1.25607621157542e-05 1.16324484224606e-05 9.90132566585089e-06 9.66693414738984e-06 9.82965002549463e-06 1.01348315183714e-05 1.04993404420384e-05 1.09000630800438e-05 1.17569364192605e-05 1.24949992823531e-05 1.28610769934312e-05 1.30976460241072e-05 1.5479657031392e-05 1.4744041072845e-05 1.64969869729248e-05 1.98140724023688e-05 2.26253154323786e-05 2.41849271333194e-05 2.48259766522096e-05 2.59353391811601e-05 2.74767342489213e-05 2.87066961391247e-05 2.69129994194373e-05
-9999 -9999 -9999 -9999 -9999 -9999 -9999 -9999 1.52832049025164e-06 1.72314724977696e-06 2.04073048735154e-06 3.03789231566043e-06 6.44729818759515e-06 8.76979270287848e-06 9.45289502851665e-06 9.51537513174117e-06 1.01056806670385e-05 1.12425228508073e-05 1.24926174066786e-05 1.35220811898762e-05 1.3945240607427e-05 1.34659050672781e-05 1.20849879749585e-05 1.14643589768093e-05 1.10667183434998e-05 1.07694624603027e-05 1.05254676782351e-05 1.0283775645803e-05 1.12264857307309e-05 1.23950367196812e-05 1.32817082885595e-05 1.40245079819579e-05 1.74452819919679e-05 1.61583469889592e-05 1.76605817614472e-05 2.02153003556305e-05 2.10132322536083e-05 2.14665767998667e-05 2.28531556786038e-05 2.50684979619109e-05 2.65171896899119e-05 2.60459908531629e-05 2.59479240412475e-05
-9999 -9999 -9999 -9999 -9999 -9999 -9999 -9999 -9999 1.41582080459557e-06 2.04566065349354e-06 3.35095796799578e-06 5.65748200642702e-06 7.93370295468776e-06 8.28411702968879e-06 8.19978549770894e-06 9.29186935536563e-06 1.0240547999274e-05 1.2095219517505e-05 1.41502769110957e-05 1.5954074478941e-05 1.69551651197253e-05 1.57653801579727e-05 1.46089637382829e-05 1.29745631056721e-05 1.13370432700322e-05 1.02353020338342e-05 9.54114366322756e-06 1.0684436892916e-05 1.22807432489935e-05 1.36993237902061e-05 1.49634164699819e-05 1.85532022442203e-05 1.72084470250411e-05 1.85173839781783e-05 2.05751528483233e-05 2.05018890483188e-05 2.02854103918071e-05 2.1763367112726e-05 2.3237633286044e-05 2.40038387346431e-05 2.39112425333587e-05 2.43474740273086e-05
-9999 -9999 -9999 -9999 -9999 -9999 -9999 -9999 -9999 1.63009872267139e-06 2.22739838591224e-06 3.45251969520177e-06 4.9206700623472e-06 6.78364426676126e-06 -9999 6.86182534082036e-06 8.21951816760702e-06 9.4732660727459e-06 1.20105170935858e-05 1.49033357956796e-05 1.77725973117049e-05 1.99373682335136e-05 1.86510094863479e-05 1.84632004675223e-05 1.61546568051563e-05 1.30178291328775e-05 1.09403394162655e-05 9.99783660518005e-06 1.11112282866088e-05 1.27273351608892e-05 1.40906174237898e-05 1.51050750901049e-05 1.80904929038661e-05 1.69286509844824e-05 1.85681183211273e-05 2.11487489650608e-05 2.1673596893379e-05 2.05841517527006e-05 2.09903593713534e-05 2.22342805500375e-05 2.29390549066011e-05 2.22092588956002e-05 2.20958587306086e-05
-9999 -9999 -9999 -9999 -9999 -9999 -9999 -9999 1.63131031740704e-06 1.86849752026319e-06 2.59172109053907e-06 3.7981695641065e-06 5.82127941015642e-06 8.42315071167832e-06 8.89136799742118e-06 -9999 8.99828037290718e-06 1.04391302556905e-05 1.24089370729052e-05 1.51584672494209e-05 1.82074163603829e-05 2.05624892259948e-05 1.9496314052958e-05 2.10319441976026e-05 1.96117489394965e-05 1.62868682309636e-05 1.32931709231343e-05 1.15465045382734e-05 1.18444283543795e-05 1.28831143229036e-05 1.36391206069675e-05 1.37986993649974e-05 1.62219599587843e-05 1.50866358126223e-05 1.71188025888114e-05 2.06272274226649e-05 2.24559767957544e-05 2.10350084671518e-05 2.04974034204497e-05 2.08016326723737e-05 2.12556557016796e-05 2.12450773688033e-05 2.12441722396761e-05
-9999 -9999 -9999 -9999 -9999 -9999 -9999 -9999 -9999 1.7294034933002e-06 2.49940899266221e-06 3.82920445645141e-06 6.0508495380418e-06 8.31611459943815e-06 9.68655422184383e-06 1.0638190087775e-05 -9999 -9999 1.47273119182501e-05 1.53963014781766e-05 1.69909344549524e-05 1.88667234397144e-05 1.96814255104982e-05 2.13934983548825e-05 2.09365989576327e-05 1.85528926522238e-05 1.53638543451962e-05 1.29367294903204e-05 1.19777135296317e-05 1.210869913848e-05 1.23766284559679e-05 1.23807480122196e-05 1.51024247315945e-05 1.36822920467239e-05 1.58036664288375e-05 1.96231118025025e-05 2.16298334635212e-05 2.00690197743825e-05 1.91185194125865e-05 1.88953272299841e-05 1.8222966536996e-05 1.66752703080419e-05 1.87213685421739e-05
-9999 -9999 -9999 -9999 -9999 -9999 -9999 -9999 -9999 -9999 2.27923363809168e-06 3.57266787887056e-06 4.80732239793724e-06 7.34605341676797e-06 8.64491994434502e-06 9.27120572669082e-06 -9999 -9999 1.60751213115873e-05 1.534913553769e-05 1.53331231558695e-05 1.67849708304857e-05 1.93133122593281e-05 2.12383638427127e-05 2.09319387067808e-05 1.87266376087791e-05 1.56591388986271e-05 1.3692762604478e-05 1.21238643259858e-05 1.14383078653191e-05 1.13253685412928e-05 1.17268193207565e-05 1.48343822729657e-05 1.3179028792365e-05 1.48520657603513e-05 1.81581381184515e-05 1.976101029868e-05 1.8451051255397e-05 1.71915553437429e-05 1.62683154485421e-05 1.58926735821296e-05 1.60335850523552e-05 1.57050551933935e-05
-9999 -9999 -9999 -9999 -9999 -9999 -9999 -9999 -9999 -9999 -9999 -9999 4.63384355953167e-06 7.26964372006478e-06 8.4323523878993e-06 8.9938985183835e-06 1.05622406408656e-05 -9999 -9999 1.38855471050192e-05 1.3939575637778e-05 1.57233327627182e-05 1.83923955773935e-05 2.03284989765962e-05 1.98817770069581e-05 1.73071542121761e-05 1.38427845740807e-05 1.30288784930599e-05 1.21654814392969e-05 1.12595325845177e-05 1.0921125067398e-05 1.17152433631418e-05 1.35673551085347e-05 1.26450215248042e-05 1.32571622089017e-05 1.48389043715724e-05 1.61407513587619e-05 1.76870800714823e-05 1.80016026206431e-05 1.69898976309923e-05 1.60416435392108e-05 1.60869408318831e-05 1.42950507324713e-05
-9999 -9999 -9999 -9999 -9999 -9999 -9999 -9999 -9999 -9999 -9999 -9999 -9999 9.26342136153835e-06 1.08554704638664e-05 1.05455328593962e-05 1.03420999039372e-05 1.27262209389301e-05 -9999 -9999 1.42142982440419e-05 1.52734092807805e-05 1.788974250303e-05 1.87889127118979e-05 1.8120689674106e-05 1.57719698108849e-05 1.23636077660194e-05 1.18889570330794e-05 1.1621754947555e-05 1.14965682769252e-05 1.16915411126683e-05 1.22741209452215e-05 1.26214147712744e-05 1.25626288536296e-05 1.27577409330115e-05 1.37162929604528e-05 1.58516953888466e-05 1.95016169527662e-05 2.08814552024705e-05 1.96733672055416e-05 1.7599345119379e-05 1.66243500643759e-05 1.75997081896639e-05
-9999 -9999 -9999 -9999 -9999 -9999 -9999 -9999 -9999 -9999 -9999 -9999 -9999 5.99074187448423e-06 6.12546796219249e-06 7.11152474650589e-06 9.35426987780374e-06 1.02395829344459e-05 -9999 -9999 -9999 -9999 1.8970556993736e-05 1.81354445885518e-05 1.7208136341651e-05 1.55617852215073e-05 1.29268139971828e-05 1.25819212371425e-05 1.2259423147043e-05 1.17624908853031e-05 1.15113246465626e-05 1.18478456897719e-05 1.21874735668825e-05 1.22492257105478e-05 1.26830072986195e-05 1.39357403895701e-05 1.62237989570713e-05 1.90867835044628e-05 2.04488706003758e-05 1.97053150259308e-05 2.07352763027302e-05 2.52679365075892e-05 2.03898580366513e-05
-9999 -9999 -9999 -9999 -9999 -9999 -9999 -9999 -9999 -9999 -9999 -9999 -9999 6.47917536298337e-06 6.32851765658415e-06 6.55972044114606e-06 7.27890173948253e-06 9.57198599280673e-06 -9999 -9999 -9999 -9999 -9999 1.85300794328214e-05 1.63009117386537e-05 1.57341450176318e-05 1.49256631630124e-05 1.47548105815076e-05 1.41169117341633e-05 1.26651370919717e-05 1.13215580313408e-05 1.10404430415656e-05 1.17042104648135e-05 1.15975855806028e-05 1.23657528092735e-05 1.40647246553272e-05 1.62977625222993e-05 1.83038124305313e-05 1.92893336134148e-05 1.9200386304874e-05 2.23490342250443e-05 2.98134256809135e-05 2.32153268370894e-05
-9999 -9999 -9999 -9999 -9999 -9999 -9999 -9999 -9999 -9999 -9999 -9999 -9999 -9999 7.31740306036954e-06 8.14443565104739e-06 7.7711874837405e-06 8.54900918056956e-06 1.06767419310927e-05 -9999 -9999 -9999 -9999 2.25207968469476e-05 1.83570919034537e-05 1.56983238412067e-05 1.56377471284941e-05 1.54609035234898e-05 1.47039299918106e-05 1.33677021949552e-05 1.2052432703058e-05 1.14626937829598e-05 1.22325053780514e-05 1.20620648885961e-05 1.29096806631424e-05 1.45726608025143e-05 1.63605967827607e-05 1.75772853253875e-05 1.8765719505609e-05 1.93471450984362e-05 2.31560661632102e-05 3.09178400129895e-05 2.44746637690696e-05
