# Supplementary material for: Automatic variable selection in ecological niche modeling: A case study using Cassin’s Sparrow (Peucaea cassinii)
Source: PLoS One. 2022 Jan 21;17(1):e0257502. doi: 10.1371/journal.pone.0257502 (PMC8782318; doi:10.1371/journal.pone.0257502)
Supplement: S1 File — Compressed file folder containing input data and example scripts used in the study. (ZIP) [file pone.0257502.s002.zip › S2_File-Data-and-Scripts/input/merra/M80.asc]

NCOLS 43 
NROWS 34 
XLLCORNER -118.8125 
YLLCORNER 23.75 
CELLSIZE 0.5 
NODATA_value -9999 
337.285241699219000 500.705093383789 899.375381469727 1399.3544128418 2645.97393798828 5020.48581542969 8089.44770507813 7985.99028320313 4833.55810546875 1939.53112792969 473.784576416016 922.118939208984 2963.55922241211 6976.928515625 10984.2094726562 13194.380859375 11586.9213867188 2207.77685546875 845.496997070313 844.942352294922 1670.22334594727 4508.83703613281 13321.2423095703 15812.055078125 16936.90625 14371.1780761719 6517.33929443359 1463.34661865234 575.207238769531 426.814056396484 404.735778808594 433.468676757812 356.576000976563 340.970431518555 316.970001220703 308.613690185547 343.469747924805 378.246530151367 407.976745605469 480.330261230469 565.840362548828 625.400518798828 653.227227783203
172.793356323242 211.503442382813 538.366430664062 1076.54708862305 1914.92572021484 3409.41704101562 5521.93881835937 6196.09389648437 2842.26192626953 968.667266845703 603.779986572266 900.0607421875 2612.5798828125 3255.49594726562 5200.27404785156 5455.32247314453 1792.02096557617 596.420135498047 440.972863769531 835.735076904297 2563.84183349609 6896.65698242188 16718.0573730469 14461.7155273438 12724.5795898438 10456.1322265625 5249.45582885742 1385.9930847168 613.322213745117 454.459426879883 411.927764892578 393.477368164063 392.264086914062 345.855816650391 291.738967895508 261.772229003906 273.3142578125 284.901318359375 306.279321289063 376.529876708984 458.734674072266 500.927487182617 455.88717956543
183.706362915039 255.707054138184 603.453453063965 980.928991699219 1299.78570556641 1770.69752197266 2518.88840332031 2993.99562988281 2245.98282470703 1363.10360717773 806.042132568359 799.782153320313 1126.98078613281 1255.96662597656 2385.31860351562 2691.12130737305 839.591082763672 695.580975341797 743.737231445313 1096.64306640625 2863.27857666016 6683.98388671875 10330.7456054688 11560.7915039062 13453.6284179688 11688.7340087891 3622.7782043457 1179.17766723633 719.669152832031 590.253570556641 493.885275268555 408.706997680664 342.865664672852 310.70217590332 275.545455932617 251.445248413086 255.010733032227 268.612954711914 282.994985961914 309.171234130859 334.684439086914 348.462161254883 369.606716918945
321.143518066406 307.035961914063 591.255297851563 920.839196777344 1194.88360595703 1457.08328857422 1716.17976074219 1657.60124511719 1673.09848632812 1252.24661254883 799.568737792969 774.525134277344 985.705212402344 1273.8258605957 1804.07446289062 1720.0885559082 538.263027954102 455.584536743164 637.370950317383 1258.98260498047 3167.57399902344 6566.14711914063 8194.14047851562 16746.3502929687 14369.2973632812 6338.8314453125 1424.13546142578 847.258215332031 657.632470703125 511.820922851562 382.135784912109 299.023873901367 273.230978393555 258.363331604004 238.798294067383 226.964070129395 235.793862915039 255.271963500977 254.74859161377 248.50806427002 244.866087341309 248.829597473145 255.696479797363
490.858477783203 448.550354003906 503.448791503906 582.126849365234 582.504577636719 604.202648925781 726.839251708984 735.426312255859 841.162640380859 844.830627441406 811.954901123047 866.833184814453 1150.70520629883 1503.54906005859 1300.40579223633 832.339343261719 517.113073730469 401.656823730469 1120.51747436523 2760.09075927734 3694.01806640625 2967.63806152344 4462.31481933594 6250.75727539063 5933.74365234375 3794.34483642578 1083.60897827148 602.716156005859 403.17614440918 281.160598754883 203.479858398438 169.019703674316 181.182704162598 175.513275146484 169.276466369629 169.665118408203 178.646913146973 184.344435119629 174.164221191406 161.73365020752 159.535626220703 171.493869018555 163.291500854492
2183.51153564453 682.857360839844 493.586364746094 360.292425537109 346.142868041992 489.242007446289 714.104040527344 454.771813964844 461.259075927734 534.383697509766 607.246697998047 692.51455078125 1068.31064453125 1107.2419921875 935.334594726562 684.508071899414 517.02658996582 714.677053833008 1789.12560424805 3143.43017578125 5584.68325195313 9365.38994140625 10923.4000976562 10407.1133789062 6596.66333007812 2583.29290771484 1345.26505737305 917.193133544922 445.625314331055 197.468521118164 120.713971710205 103.912089538574 114.459111022949 116.397769927979 108.979686737061 100.111142730713 97.458081817627 98.3466133117676 94.0855476379395 90.1477470397949 98.3604568481445 119.583115386963 97.5319129943848
12322.5671936035 922.442245483398 452.912338256836 272.817263793945 287.288818359375 367.196435546875 386.576879882813 291.377954101563 266.393420410156 381.50358581543 713.377548217773 1189.93941650391 1060.85416259766 714.894561767578 503.267364501953 402.828042602539 353.099600219727 518.356607055664 719.355548095703 1754.97845458984 4879.82836914062 9893.74814453125 9563.46767578125 10822.658203125 8222.55981445312 4085.23359375 1765.09367675781 1495.08918457031 657.798480224609 222.774322509766 120.025424194336 95.0361442565918 120.971538543701 103.330987548828 95.9798011779785 81.7735076904297 45.2619747161865 48.1915126800537 54.2957427978516 63.5133838653564 78.8267478942871 95.3625457763672 67.9577972412109
11640.9971679687 2018.84219055176 366.04846496582 97.5099517822266 109.81721496582 142.926005554199 126.262894439697 100.177207183838 46.0574590682983 44.471661567688 118.809607696533 259.79779510498 377.332377624512 314.097290039062 279.9873046875 263.441152954102 229.831072998047 256.507489013672 342.162771606445 661.864486694336 1081.84970703125 1512.43627929688 2426.60424804688 4710.11936035156 6300.7666015625 5504.116015625 2049.05422363281 1617.49973144531 701.191864013672 234.601661682129 114.733819198608 65.9675518035889 102.595142745972 69.8211051940918 64.6323509216309 59.4464673995972 22.25442237854 23.4843662261963 39.2563131332397 58.9179801940918 68.7821891784668 61.8726493835449 64.5365837097168
1796.28928222656 3017.59716796875 469.69677734375 53.7563338279724 27.9603524208069 42.6927440643311 45.6844566345215 92.7116844177246 36.9933082580566 36.3947105407715 92.1012344360352 176.826264953613 296.371809387207 296.592166137695 336.51416015625 360.967166137695 319.234118652344 391.906872558594 524.082189941406 645.141754150391 836.062225341797 1208.2658203125 1897.09453125 2481.30562744141 2823.26977539062 2469.69333496094 1298.81085205078 930.315246582031 417.167529296875 162.823844909668 89.266865158081 42.7972723007202 33.0415090560913 30.2393335342407 27.6680698394775 25.5331991195679 25.4973230361939 29.7259531021118 42.9655117034912 55.760705947876 59.9892799377441 53.135729598999 56.5297328948975
204.963050842285 445.210282897949 170.730924987793 46.2946217060089 17.2672202587128 20.7652102947235 6.17130575180054 3.29049673080444 7.63294415473938 34.8704600334167 97.6939674377441 199.283488464355 310.107426452637 274.209117126465 270.052787780762 249.847964477539 175.340881347656 276.866516113281 497.026748657227 604.101165771484 702.470776367187 917.006072998047 1136.02194213867 1488.26796875 1458.42700195312 1162.38939208984 818.007376098633 433.002908325195 205.890043640137 99.6678848266602 65.1716262817383 51.4569114685059 34.7541709899902 31.924479675293 32.8604736328125 33.5425815582275 32.5304569244385 35.1074558258057 49.8610832214355 63.2319030761719 62.2775203704834 45.9190990447998 67.0034893035889
43.4312006950378 111.876195907593 54.988790512085 18.4920464038849 6.33791089057922 7.04059481620789 7.81585946083069 9.11056122779846 8.65052556991577 28.1354188919067 89.9377498626709 215.781642150879 437.582264709473 317.437875366211 178.607078552246 89.9681011199951 64.5839687347412 107.552685165405 210.107355499268 319.854362487793 417.582534790039 495.543328857422 566.112615966797 472.633331298828 406.518844604492 355.98298034668 275.308605957031 157.516223144531 81.82907371521 48.9383411407471 43.7517520904541 46.0889736175537 35.347546005249 30.8285531997681 34.8124628067017 42.5928325653076 47.4905456542969 41.2155090332031 40.7684803009033 44.9246425628662 48.9284599304199 54.3652137756348 98.0042091369629
18.8531272888184 22.658667755127 13.996216583252 5.94870805740356 1.8340340256691 0.789785575866699 0.98368621468544 0.937897497415543 2.49214707016945 15.649246931076 58.2028625488281 148.126675415039 306.302432250977 636.479711914063 731.816711425781 521.222160339355 110.56060218811 52.7479343414307 86.1990375518799 170.106479644775 237.118110656738 229.41568145752 157.763227844238 107.904501342773 91.1119270324707 100.460180664062 115.466349029541 74.7709327697754 54.0231559753418 43.5978927612305 41.3124401092529 43.6673709869385 35.8504856109619 29.0368541717529 27.6059665679932 31.1726188659668 36.7687187194824 34.9422721862793 34.1279796600342 35.7212753295898 42.8678874969482 60.6625450134277 104.045790863037
1.05740668177605 2.97231237888336 2.35914690494537 2.19447584152222 1.63244140148163 0.785352726280689 0.0290624706598464 0.00395584880025126 0.148246077791555 3.93548972904682 20.3579780578613 53.2721187591553 79.5479152679443 75.5263694763184 481.451484680176 731.690856933594 337.761303710938 150.906909179688 141.855911254883 156.148399353027 156.066668701172 127.77825050354 55.3432437896729 48.1263572692871 53.378231048584 74.7431812286377 110.23589630127 78.700276184082 55.9960758209229 47.6172790527344 43.9003120422363 34.5716753005981 23.0197420120239 20.9470951080322 20.705491065979 22.3616012573242 26.622653388977 30.3163133621216 31.3090223312378 31.9237995147705 38.0505027770996 53.3575325012207 68.6764717102051
0.000244134512468008 0.045433874957962 0.403248005005298 1.08047883808613 0.964059442281723 0.40744452541694 0.0115457039899411 0.00130565776835283 0.000407523321518966 0.296658630715683 1.44006125330925 3.07649612566456 0.351425183471292 24.0015944045968 61.6551990509033 166.000049591064 332.995054626465 232.125413513184 266.032347106934 231.812995910645 160.84005355835 114.708292007446 59.5961246490479 38.4179756164551 49.3346157073975 72.5633064270019 84.0090469360352 60.0630508422852 49.7595699310303 48.0969066619873 45.3951530456543 34.5026796340942 25.2410966873169 27.5925245285034 30.1034717559814 30.2158935546875 28.1732234954834 28.5313320159912 27.8557399749756 25.2303171157837 24.2925579071045 27.7331127166748 29.5173412322998
-9999 0.00711880946619203 0.0632394936619676 0.298698173463345 0.257203534245491 0.0824800062178838 5.05739448271925e-05 5.61932720302138e-06 8.71005687280019e-14 4.46741215168056e-05 7.1958717671805e-05 5.63147365028271e-05 0.000255767358248704 6.99422559762024 6.46936881542206 16.4614357233047 56.4043300628662 123.680016708374 167.600709533691 189.54377746582 175.393866729736 119.366912460327 60.7970241546631 24.7224110603333 21.3066992759705 38.9611457824707 57.6331634521484 43.7266998291016 33.9220043182373 31.1843700408936 30.1837594985962 26.224825668335 26.6600124359131 28.4680877685547 29.9231195449829 28.9450412750244 24.795415687561 22.9870492935181 19.4437713623047 15.0979018211365 12.5700332641602 13.4002508163452 12.6438299179077
-9999 -9999 0.000313672033371404 0.0193775754363742 0.182985458523035 0.246941372379661 0.030112094280048 0.00341555413833703 2.35459861869458e-05 0 0 0 0 0.00153205953538418 0.118927614763379 2.46514093279839 10.4672386169434 32.8671653747559 49.4043704986572 79.5373191833496 138.300992584229 202.05468788147 67.7463413238525 26.2900124549866 16.6865258216858 24.7400972366333 40.2971574783325 32.497506904602 21.0971891403198 14.7988481521606 13.3175703048706 14.9032678604126 21.0732278823853 17.5170647621155 15.9416317939758 16.3133129119873 16.781196975708 18.7974048614502 14.3872206687927 9.17996096611023 6.1627320766449 6.54028277397156 5.97779459953308
-9999 -9999 -9999 0.266284424066544 0.921272486448288 1.05068378448486 0.0817171191098169 0.010474671353586 0.000470809615217149 0 0 0.000626729428768158 0.00564056485891342 0.00313107271213084 0.0010262845462421 0.444446666139993 2.1491889834404 7.49574745893478 13.0877226829529 24.0242977142334 33.3244480133057 32.3925660133362 16.0948616981506 12.3902066230774 10.7235927581787 13.0032590866089 20.6216529846191 21.2444435119629 14.5287356376648 9.08282828330994 7.99145350456238 11.6505296707153 13.9869844436646 12.8345008850098 10.465705871582 9.92102899551392 13.2438473701477 17.3325123786926 12.2665706634521 7.09545421600342 4.47648453712463 4.67288029193878 3.22017204761505
-9999 -9999 -9999 0.320780017971992 0.822836980223656 0.847565646842122 0.0676993127912283 0.172656681761146 0.0557329058647156 0 0 0.00143761970102787 0.0129385773092508 0.00587866720743477 0.0103932523634285 0.0779807761311531 0.384538778662682 1.72762151658535 4.53623118400574 6.16889047622681 6.52988500595093 6.03434920310974 4.68201041221619 5.20909914970398 6.13557744026184 7.61704511642456 9.70734233856201 10.5008695602417 8.21605396270752 5.69371891021729 5.9086220741272 10.1207850456238 11.7950274467468 12.041990852356 9.99130344390869 8.34716281890869 9.47612838745117 10.6175148010254 7.0597936630249 4.08735001087189 2.54155445098877 2.07348746061325 1.30134266614914
-9999 -9999 -9999 -9999 0.197220548987389 0.141951283067465 0.0107260216027498 0.0364755410701036 0.0119082693010569 0 0 2.75644531939179e-05 0.000248080078745261 0.000246961344964802 0.00541025420534424 0.0327332791872323 0.204775068163872 1.16769051253796 2.52772650718689 2.99794733524323 2.5277451634407 1.56424678564072 1.49344991445541 1.8585898399353 2.68541777133942 3.84663262367249 4.88637645244598 3.97052161693573 3.06844062805176 2.85157632827759 4.4038455247879 7.81398000717163 8.37202367782593 8.66648187637329 7.43183279037476 5.94284105300903 5.44655575752258 4.42638096809387 2.5097022652626 1.29587063193321 0.679471668601036 0.2853999376297 0.294004416465759
-9999 -9999 -9999 -9999 -9999 0.000677157958853059 0.000526862920378335 0.00130915039044339 0.000422080897260457 0 -9999 1.21474477055017e-05 0.000109327029349515 8.08461656561121e-05 0.000111230005131802 0.00996896716824267 0.042280101403594 0.117650273069739 0.110396304726601 0.862786464393139 1.73021905422211 1.8617871761322 0.900275373458862 0.703716617822647 1.08152785897255 1.59038290977478 1.80281187295914 1.66705070734024 2.91622961759567 4.81054079532623 6.56481866836548 7.23687615394592 5.09809861183166 5.06615800857544 4.13712906837463 2.97931349277496 2.57825167179108 1.75718824863434 0.792208480834961 0.279977284371853 0.100175339076668 0.0155265542678535 0.0317649732343852
-9999 -9999 -9999 -9999 -9999 0.000623322230239864 0.000202050544612575 0.000803939958859701 0.000263752840692177 0 -9999 0 0 9.28944227780448e-06 8.16763872535375e-06 0.000622978151523057 0.00191974809858948 0.000722188898362219 1.92633232215885 7.12785792350769 11.1699356079102 9.53649233579636 2.7058953166008 0.714816595613956 0.39028175920248 0.695778638124466 1.02535422444344 0.999399644136429 3.09477724432945 5.99333417415619 7.44544267654419 5.69854689836502 1.93477593660355 2.52036620378494 1.81229120492935 0.665067511796951 0.671823328733444 0.474819058179855 0.189851080626249 0.0436354801058769 0.00640582709165756 0.000328384726253716 4.40422300926002e-05
-9999 -9999 -9999 -9999 -9999 -9999 9.45810543271364e-06 8.94987906576716e-06 2.66590523096966e-06 0 0 -9999 0 1.78588333954868e-16 1.78748412903425e-08 1.50467311854641e-07 4.0520698405544e-07 3.01728610452301e-07 3.22621144375484 11.8080959320068 18.9423086166382 17.4885228633881 7.07175459861755 3.04880014657974 1.07264509797096 0.429631865024567 0.833095079660416 0.942354255914688 1.69324556589127 2.6832674741745 2.9106419801712 1.7920907497406 1.18189444541931 0.784187483787537 0.339799905195832 0.043447844311595 0.0660268768668175 0.0547888621687889 0.0204038294032216 0.00318996551868622 7.77301739958602e-05 1.44777635568971e-06 3.03661130374167e-06
-9999 -9999 -9999 -9999 -9999 -9999 -9999 0 0 0 0 0 0 0 0 8.28602270130929e-11 2.48580681039279e-10 2.7620075671031e-11 1.3913494348526 6.3628534078598 14.4009840965271 21.8077787399292 12.6876417160034 9.81384592056274 5.82629919052124 2.05023443102837 0.811425220966339 0.823517429828644 1.01888248324394 0.867920011281967 1.70558455586433 4.14025900363922 3.61245539188385 3.65022563934326 2.025006711483 0.249086353450548 0.00123366033658385 0.00153988720849156 0.000476316314689029 2.4316798885593e-06 5.80545072637051e-07 1.66571076931632e-07 3.56801727718903e-07
-9999 -9999 -9999 -9999 -9999 -9999 -9999 -9999 0 0 0 0 0 0 0 0 0 0 0.110073979198933 2.99914457648993 11.8419032096863 24.5251355171204 13.9748921394348 14.9871817588806 11.6701946258545 5.74091780185699 1.87093676924705 1.02526907324791 2.14853320717812 2.37256753444672 4.71698849201202 11.1200863838196 12.932538318634 14.4107963562012 9.63373279571533 3.0241581727995 5.31934936987e-07 2.04655712821022e-07 9.6220836098837e-08 3.51757821759335e-08 4.66735310178379e-08 2.17778011801784e-07 7.72681329408442e-07
-9999 -9999 -9999 -9999 -9999 -9999 -9999 -9999 -9999 0 0 0 0 0 0 0 0 0 1.77771189555642e-05 3.03805047488913 11.7561116218567 23.7673438072205 13.8298613548279 14.3129124641418 12.8948445320129 8.55561738014221 3.25440157651901 1.57108925580978 3.24402981996536 3.71112895011902 5.57770943641663 11.6273847579956 18.8342985153198 17.9774616241455 13.1503481864929 6.35357717678162 7.55840720167989e-06 8.43226599878122e-07 1.7437406296672e-09 4.25650072426089e-10 4.60555863015654e-07 1.61063611585632e-06 2.21425874542547e-06
-9999 -9999 -9999 -9999 -9999 -9999 -9999 -9999 -9999 0 0 0 0 0 -9999 0 0 0 6.80723032928654e-06 2.37509212350733 8.7021538734436 17.3464302062988 12.7303596496582 12.585565662384 11.6496109962463 8.22584230899811 2.67082674503326 1.21217863559723 2.64963536262512 3.1366001367569 7.16045253276825 18.3578809738159 28.9571043014526 30.3789012908936 23.376784324646 11.4332045426296 1.68413896972197e-05 1.87126552191331e-06 4.15493312649243e-12 6.13357309820622e-11 2.86996377935056e-06 8.67323311126711e-06 1.52890962112906e-06
-9999 -9999 -9999 -9999 -9999 -9999 -9999 -9999 0 0 0 0 0 0 0 -9999 0 0 0 1.10706424713135 3.00349016189575 5.15594763755798 7.64085631370544 9.74133362770081 11.0436434745789 9.57929048538208 4.56491817235947 1.77540277242661 2.49701062440872 2.85633933544159 6.16440985202789 16.1972301483154 32.8542339324951 30.1297060012817 24.2891597747803 14.3562446184398 0.00065734012235491 7.30377972979999e-05 1.79777297432474e-10 2.19560966630006e-09 3.71853667946453e-07 1.11189101481557e-06 1.68150014800972e-07
-9999 -9999 -9999 -9999 -9999 -9999 -9999 -9999 -9999 0 0 0 0 0 0 0 -9999 -9999 0 0.227457776665688 0.524796316027641 1.1523862361908 4.8686646938324 6.06354365348816 10.4059545993805 13.6298001289368 10.9301107645035 4.36973040103912 1.95079036951065 1.02428349852562 4.28692306876183 14.5424448013306 31.1803583145142 27.4501527786255 24.0499439239502 17.3408390760422 3.42920014792471 0.381705063622212 0.000265838572522625 2.52977113586184e-05 3.99795307970408e-08 3.00770370387227e-08 4.85378269132752e-08
-9999 -9999 -9999 -9999 -9999 -9999 -9999 -9999 -9999 -9999 0 0 0 0 0 0 -9999 -9999 0 5.15738178376197e-18 0.000366508215665824 0.408656630665064 3.66813612356782 4.1524423122406 12.190482378006 20.0482583999634 18.2253465652466 6.39201068878174 1.5909005060792 0.114982604980469 0.859218655526638 3.63111166954041 10.9389276027679 8.28130750656128 12.0403146743774 15.887052822113 11.4682587623596 3.04903802871704 0.599386976077221 0.000283135623245556 4.65869693044851e-08 5.66707734073191e-09 5.98686313857399e-09
-9999 -9999 -9999 -9999 -9999 -9999 -9999 -9999 -9999 -9999 -9999 -9999 0 0 0 0 0 -9999 -9999 0 9.20269994821865e-06 0.3059157840642 2.75299665124585 2.86215379238129 11.0915480852127 19.7863569259644 19.0312267780304 5.87627110481262 1.27010897406144 0.00041956250788644 0.0493722677696496 0.485192181169987 3.0514400139451 1.80495606660843 4.73444122076035 8.03956985473633 6.62783961743116 0.860105507075787 0.0421890399884433 0.000319586001792604 3.52945680737182e-09 3.92943252935929e-10 4.36603614373254e-11
-9999 -9999 -9999 -9999 -9999 -9999 -9999 -9999 -9999 -9999 -9999 -9999 -9999 0 0 0 0 0 -9999 -9999 3.40233986817484e-12 0.155301475535109 1.39771327972526 1.15057688951492 5.95748323202133 12.4406798362732 14.7771321773529 5.39750227928162 1.37321330606937 0.0755048659975728 8.35411495927474e-06 0.0293099167123842 0.263781645586926 0.137142350524664 0.836120370775461 2.89322992563248 5.76213164329529 4.60914282798767 1.68121222853661 0.244076043367386 0 0 0
-9999 -9999 -9999 -9999 -9999 -9999 -9999 -9999 -9999 -9999 -9999 -9999 -9999 0 0 0 0 0 -9999 -9999 -9999 -9999 0.305705979466438 0.207453171908855 1.89758517593145 5.09457440376282 8.13403306007385 5.37946190834045 2.35017702579498 0.666235938668251 0.0985571019351482 0.0164351857732981 0.00227242442779243 0.000437636414426379 0.327624260229641 1.56983764767647 3.71867034435272 3.82934787273407 1.73449069261551 0.416098178829998 0.00100152688100934 0 0
-9999 -9999 -9999 -9999 -9999 -9999 -9999 -9999 -9999 -9999 -9999 -9999 -9999 0 0 0 0 0 -9999 -9999 -9999 -9999 -9999 0.0156949437456206 0.44642164837569 1.66738935709 3.54894905090332 3.7294246673584 2.29987336397171 1.07859176397324 0.347441288083792 0.0350847593719664 0.00400425652405829 0.000145408689422766 0.377880395804823 2.91104665994644 8.82574100494385 15.9083688735962 11.0028518676758 4.65475317835808 0.551911789178848 0 0
-9999 -9999 -9999 -9999 -9999 -9999 -9999 -9999 -9999 -9999 -9999 -9999 -9999 -9999 0 0 0 0 0 -9999 -9999 -9999 -9999 0.00239459208678454 0.112896629259922 0.610457301139832 1.58271712064743 2.11654442548752 1.19157807826996 0.435920607298613 0.0758450102061033 0.00649733301543165 0.00107901899900753 0.00032823114306666 0.212329591289745 1.61821675002575 4.77782645225525 7.76942381858826 4.5385354757309 1.54569948464632 0.0684558495879173 0 0
