# Supplementary material for: Automatic variable selection in ecological niche modeling: A case study using Cassin’s Sparrow (Peucaea cassinii)
Source: PLoS One. 2022 Jan 21;17(1):e0257502. doi: 10.1371/journal.pone.0257502 (PMC8782318; doi:10.1371/journal.pone.0257502)
Supplement: S1 File — Compressed file folder containing input data and example scripts used in the study. (ZIP) [file pone.0257502.s002.zip › S2_File-Data-and-Scripts/input/merra/M81.asc]

NCOLS 43 
NROWS 34 
XLLCORNER -118.8125 
YLLCORNER 23.75 
CELLSIZE 0.5 
NODATA_value -9999 
8627.217382812499636 9337.85625 11389.1359375 13833.8470703125 16827.3208007812 19940.35859375 22373.3615234375 22099.1130859375 19041.3966796875 15165.837890625 13377.2481445312 15633.7764648437 18916.7303710937 19735.2611328125 18237.1640625 15331.3260742188 12325.5522460938 11291.8999023438 12402.36328125 13651.5478515625 15457.888671875 18444.8380859375 22022.8240234375 16980.3106445313 14168.8564453125 13733.8876953125 14133.4860351563 16887.3040039063 17970.4919921875 18374.8193359375 17294.173046875 15099.3990234375 19349.0287109375 18392.86640625 18449.2275390625 19013.4470703125 18808.9484375 19591.8640625 19102.5912109375 19242.2314453125 19975.6572265625 20761.3826171875 20660.2873046875
8588.0064453125 8186.97099609375 11232.6295898437 13677.5138671875 16280.8481445312 18280.7142578125 18979.2412109375 19318.7802734375 16794.96796875 15127.6293945312 14777.4036132813 15471.90390625 16971.83828125 16812.4048828125 15288.3471679688 13307.3627929688 11843.5801757813 11438.0184570313 12525.152734375 13946.57421875 15653.4524414062 17320.865234375 16229.005859375 14477.21875 13749.1005859375 13873.8311523437 14513.8206054688 16636.3307617187 16881.8380859375 17771.6220703125 18757.77109375 18406.7193359375 13957.9427734375 15763.9205078125 17793.24609375 18998.9544921875 19471.7375 19731.590625 19710.4197265625 19962.6689453125 20556.7875 21410.47265625 22287.61328125
10116.58125 8854.5013671875 11237.4732421875 13229.1731445313 14874.01953125 16294.4216796875 17447.5763671875 17311.8123046875 16704.9072265625 16088.58984375 15617.6584960937 15361.5897460938 15318.6436523437 12975.6124023437 11297.26171875 10695.2448242187 10885.5581054688 11017.8041992188 12845.6293945312 15019.033203125 17102.524609375 18480.7451171875 16694.5185546875 14787.5946289063 12598.3139648438 12019.9413085938 14609.2104492188 18722.2456054688 20490.690234375 20111.61328125 19033.4015625 18675.621484375 18829.374609375 18606.5728515625 18519.0341796875 18696.4623046875 19206.5158203125 20277.0642578125 21069.8466796875 21580.3818359375 21999.8552734375 22676.0490234375 24513.7068359375
12891.2268554688 9937.312109375 11128.316796875 12040.1014648438 13019.6640625 14024.3756835937 14925.5543945312 15562.2629882813 15506.1274414063 15311.9604492188 15117.4290039062 14972.097265625 14902.039453125 13883.4071289063 12490.0629882812 11454.8186523438 11315.5482421875 11595.8560546875 13562.2553710938 16191.4565429688 18119.7173828125 17992.2360351562 14605.7180664063 12242.8284179688 12607.9853515625 14399.523046875 15932.550390625 17087.594140625 18734.415234375 19093.4560546875 18853.3083984375 18897.8294921875 18419.3248046875 18973.1669921875 19360.2041015625 19576.1146484375 19917.0125 20929.315625 21473.05625 21637.8681640625 21977.09375 23070.501171875 25224.416796875
13404.0697265625 11099.4350585938 10322.0014648438 9739.43173828125 9599.2626953125 10503.1985351563 12485.3038085937 12735.3124023438 12861.0908203125 13231.3798828125 13729.6482421875 13981.6548828125 12852.5423828125 12336.7365234375 12235.5234375 12289.9763671875 12310.8927734375 12569.7927734375 14437.1225585938 16780.6044921875 18277.375390625 17777.7854492188 14906.6002929687 15813.2166992187 14891.8432617188 13726.7338867188 14693.0921875 16849.5796875 17694.833203125 17471.5703125 17429.1412109375 18469.106640625 18807.725390625 20529.1982421875 20665.4755859375 20381.92109375 21176.163671875 21933.801171875 22244.5474609375 23066.28515625 23712.3763671875 23656.244140625 24757.587890625
16300.8260742188 11581.6849609375 9339.1568359375 8152.6251953125 8332.5966796875 9723.73994140625 11652.1440429688 11720.5620117188 11598.6900390625 12536.5727539062 14134.5603515625 15467.9383789063 14856.3985351562 13740.1313476562 12633.4501953125 11861.2385742188 11691.1981445312 12406.0411132812 15155.7205078125 18811.0947265625 19836.7290039062 15944.3120117187 12610.8627929687 14774.8861328125 15397.4096679688 15153.6556640625 15839.6508789062 16852.4907226562 16816.04765625 16613.7255859375 16911.995703125 18118.384375 19729.490625 18078.0541015625 16184.7856445312 15528.3524414062 16961.43828125 20161.13203125 22982.1544921875 25583.4443359375 27143.472265625 27037.32734375 26256.57109375
18440.5828125 12023.2596191406 8343.43032226563 7554.7763671875 8357.43725585938 10046.1124023437 11762.1663085937 11581.0670898437 11550.6811523438 12598.04296875 14083.5811523437 15082.9212890625 14960.3384765625 12959.1696289063 11801.2592773438 10985.8639648437 9935.52890625 11026.00234375 14352.016015625 15802.4189453125 15939.4875 15820.2149414062 13863.9735351563 17037.368359375 17274.6284179688 16008.3415039062 15979.9345703125 16475.4892578125 17023.7326171875 17254.3818359375 17645.96640625 18873.4359375 21798.6734375 19593.2130859375 18865.1376953125 19725.44921875 20984.9783203125 21980.2423828125 22778.8009765625 24807.7421875 26851.98515625 27360.1412109375 25746.5521484375
17658.0399414062 13658.7499511719 8154.16362304688 6871.862109375 8039.71459960938 9918.1794921875 10884.3439453125 10102.7205078125 9992.36357421875 11803.2573242188 14477.676171875 16376.8370117187 15552.2206054688 12312.5618164063 11116.072265625 10336.2091796875 8344.90498046875 9730.09794921875 12377.4086914062 15230.2900390625 17501.692578125 18546.221484375 17963.430859375 18202.57421875 16826.2436523438 15742.8370117188 16792.9775390625 17230.2509765625 18312.983203125 19553.90234375 21200.294921875 23323.62578125 24516.85078125 23743.942578125 22329.7685546875 21616.1759765625 22432.7923828125 23264.6939453125 23577.0109375 24085.6923828125 24855.1640625 25473.1779296875 23882.5701171875
15751.9016601562 15788.0749023437 8710.61162109375 7166.97919921875 8782.17041015625 10141.2219726563 9046.111328125 10338.095703125 9299.8744140625 11255.3413085938 14564.4500976563 16488.7771484375 16213.1662109375 13833.4947265625 13599.0258789062 12926.1216796875 9677.73427734375 10636.5225585937 13454.8232421875 15896.36328125 17367.5099609375 18030.590625 19861.628125 17011.921484375 16222.400390625 16742.6828125 16700.05703125 16538.07578125 18623.901171875 20217.3095703125 21328.69765625 22879.109765625 27431.534765625 23805.5630859375 21872.8076171875 21735.831640625 21731.076171875 21732.013671875 22433.574609375 23340.845703125 23962.8150390625 23814.5513671875 22342.5248046875
12541.865625 13299.4537597656 8035.91977539062 7587.17788085937 9529.09423828125 10402.5585449219 8105.87690429688 8003.26323242187 9214.58818359375 11916.109375 14836.1181640625 16718.582421875 17906.648046875 16666.3500976562 17674.0317382812 16552.6403320312 10247.6497070313 10660.8708007812 13434.9 15569.1455078125 16636.1609375 17017.9025390625 18214.4509765625 16053.4685546875 15230.662109375 15528.7198242188 15889.4315429688 16336.7354492187 18707.8806640625 21420.7529296875 22767.891015625 21936.278515625 22255.225390625 22120.1744140625 22252.0908203125 22514.3150390625 22653.90703125 22737.58515625 23056.181640625 23022.27734375 22680.1705078125 22321.54765625 22740.58515625
9044.39248046875 9003.673828125 6527.541015625 6725.36958007813 8225.28344726562 9315.08427734375 8892.60419921875 9109.44560546875 10052.5370117188 12331.1899414062 14987.18515625 17128.79140625 19890.02890625 19102.6765625 18714.9501953125 16726.01015625 11689.7376953125 10348.9361328125 11985.9817382813 14063.3662109375 15306.9774414063 15156.6045898437 15080.2225585938 13826.5786132813 13302.0932617188 14683.7481445313 18002.171484375 18921.043359375 19365.2537109375 20225.2509765625 21332.1640625 22596.489453125 25467.186328125 23108.8873046875 22717.375 23959.6251953125 25026.3001953125 24799.8892578125 23699.5419921875 23140.9619140625 23150.5455078125 23434.3828125 23675.7265625
9566.32314453125 8118.31318359375 6410.77958984375 5869.70268554688 6532.17504882812 7608.10322265625 8206.51782226562 7897.07446289062 8629.85727539063 11017.201171875 14159.3109375 17112.2203125 20474.8265625 20003.234765625 20177.8681640625 19035.2897460938 14708.75625 11819.7828125 12413.0584960938 14131.703125 15077.1879882812 14040.65 12545.4828125 12372.5869140625 13192.8359375 15519.0987304687 19225.9125 20656.165625 20445.94140625 20504.7841796875 21192.93203125 22170.24375 21353.75625 21652.0009765625 23100.62109375 25309.2923828125 27495.1740234375 27592.1599609375 26467.25078125 25629.1591796875 25455.478515625 26058.0083984375 27572.1693359375
10736.8680664062 9416.37583007812 8195.72622070313 6835.3572265625 5216.81689453125 4361.00166015625 4960.6814453125 5182.8869140625 6011.20009765625 8272.09252929688 11596.5265625 15151.2786132812 17332.2184570312 17898.516015625 18109.9853515625 18149.2013671875 17792.782421875 15807.385546875 15819.16796875 16300.384765625 15987.0489257813 14160.1450195313 12296.9067382813 11936.3216796875 13399.4697265625 16747.5166015625 20923.30390625 20166.26640625 19909.5935546875 20482.310546875 20794.5947265625 20104.6982421875 20743.2841796875 21101.34375 22322.609375 23979.98359375 25312.5423828125 25606.4283203125 26315.6453125 26938.7392578125 27913.7759765625 29783.078515625 32788.050390625
14516.34921875 11736.9309570313 10218.7848632813 8593.49091796875 6007.724609375 3736.805078125 3058.24692382813 3236.84731445312 4088.87333984375 5942.21850585938 8488.4458984375 11124.8002929688 12644.2260742188 13905.2404296875 15534.447265625 17306.289453125 18631.5291015625 18002.2306640625 17489.7857421875 17704.8427734375 17174.5547851563 14628.9970703125 11647.9033203125 11617.8783203125 14327.7104492188 17136.1453125 17648.0228515625 17161.5650390625 17578.9671875 19071.0078125 20200.31796875 19967.6404296875 21051.5138671875 21308.426171875 22037.81640625 23292.7521484375 24729.4474609375 25441.4021484375 26356.445703125 27343.486328125 29221.552734375 32486.6705078125 35366.7376953125
-9999 12452.6747070313 10866.5411132813 10793.9989257813 8271.86181640625 4760.58493652344 2572.82763671875 2528.91552734375 3176.56564941406 4593.66918945312 6149.28198242188 7225.45625 8024.23125 10081.472265625 11902.3579101562 14403.7159179687 18057.571484375 18927.112109375 19184.828125 18182.5380859375 16483.1895507813 14915.1923828125 14190.7861328125 12244.8880859375 12231.1010742188 13271.7578125 13997.1147460937 14959.7983398437 16135.7057617187 17740.0498046875 18880.4236328125 18898.60703125 19260.27578125 22359.056640625 23422.8466796875 23543.0283203125 24544.64921875 25743.06171875 27124.964453125 28560.96484375 30711.689453125 33803.37109375 35338.49609375
-9999 -9999 13149.345703125 13248.1928710938 10532.5615234375 6335.15092773438 2637.94846191406 2460.44631347656 2804.83825683594 3754.03735351562 4980.946875 6113.8392578125 7060.4126953125 9138.6564453125 10474.5888671875 12784.6189453125 17397.4046875 20437.1578125 20402.0638671875 19742.1318359375 18669.2591796875 16933.6408203125 14077.4236328125 12469.693359375 11815.3369140625 12009.641796875 12989.80703125 14995.07578125 16112.77734375 17148.076171875 17726.9619140625 17539.7279296875 17625.2232421875 23641.4083984375 25384.9501953125 24834.3328125 25659.386328125 27040.133203125 28593.4533203125 30460.638671875 32797.6955078125 35134.744921875 34014.391796875
-9999 -9999 -9999 12030.8952148438 10191.3569335938 6851.24575195312 2981.62370605469 2750.02351074219 2770.18063964844 3542.818359375 4990.51064453125 6869.9615234375 8911.6927734375 12073.0200195312 13052.8154296875 14499.790234375 18861.3244140625 21784.0291015625 19810.8353515625 17284.9135742188 15296.0140625 13953.2670898437 11895.1303710937 11783.0353515625 11794.7221679688 12158.8196289062 13407.79140625 15659.85703125 16423.5326171875 16402.3442382812 16388.6784179688 17347.5970703125 21021.1861328125 24116.3564453125 25786.9580078125 26562.2505859375 27229.9619140625 28196.3134765625 29507.244140625 31276.4140625 34041.7193359375 37212.58515625 34463.89140625
-9999 -9999 -9999 8720.6568359375 8619.95727539062 6651.54685058594 3383.655859375 3475.6625 3183.02580566406 4074.18383789062 5838.94487304688 7961.93823242188 11071.7292480469 14481.2518554688 16014.4560546875 17162.4989257812 19458.709375 20851.68125 18513.9662109375 15142.4521484375 12216.8702148437 10697.617578125 10314.222265625 10976.0834960937 11892.6284179688 13099.530859375 14728.9514648438 16666.0241210937 16876.3041015625 16773.662109375 17266.59921875 19156.6744140625 23414.6322265625 23912.8517578125 26182.2939453125 28767.5623046875 29346.2736328125 28352.7439453125 28251.2603515625 29233.71875 31054.518359375 32917.78828125 31993.25078125
-9999 -9999 -9999 -9999 7899.04248046875 6430.20795898438 3510.43198242188 4344.24331054687 4285.2685546875 5221.86303710938 6810.15947265625 8591.54301757812 11983.1176269531 15638.844140625 17456.4951171875 18589.5314453125 20255.548828125 20508.923828125 17787.6884765625 14954.1162109375 12857.7415039063 11817.4235351563 11757.1165039063 12037.9897460938 12539.3198242188 13657.337109375 15610.2521484375 17414.7849609375 17720.1419921875 18004.154296875 19070.11953125 21370.067578125 24534.873828125 24155.169921875 26714.1953125 29889.024609375 30274.8228515625 28068.6400390625 27159.6666015625 27385.1171875 28303.2373046875 29257.2736328125 29025.3376953125
-9999 -9999 -9999 -9999 -9999 5789.62478027344 3379.22810058594 4421.43376464844 3230.39709472656 4623.08239746094 -9999 8802.57353515625 12021.5446289062 15690.3470703125 17035.0107421875 17889.973046875 20013.5515625 20011.8234375 18513.1494140625 17852.8330078125 17336.7284179687 16048.4466796875 15037.9029296875 14381.6576171875 14055.1547851562 14692.86015625 16672.159375 18747.41875 19686.39765625 20178.0009765625 21094.3 23190.193359375 26593.115234375 25550.5626953125 27614.58203125 30311.2650390625 30114.3419921875 28472.5779296875 28156.1763671875 28947.923828125 29667.593359375 29282.378125 28435.559375
-9999 -9999 -9999 -9999 -9999 4389.95832519531 3246.17561035156 4308.40666503906 2744.352734375 1008.5693359375 -9999 8498.6458984375 11555.9458984375 14332.2786132813 15030.794921875 15271.1998046875 16816.5134765625 18577.0744140625 19966.469921875 21013.705078125 20822.8876953125 18886.8943359375 17154.6583984375 16520.051171875 16066.7783203125 16270.6970703125 17681.478125 20044.771875 21521.4103515625 22214.3759765625 22516.2435546875 23090.185546875 25532.404296875 24949.272265625 27060.1044921875 29579.7751953125 29504.4900390625 28377.8322265625 28217.949609375 30501.3671875 32458.3455078125 31407.5955078125 29247.5314453125
-9999 -9999 -9999 -9999 -9999 -9999 2451.77255859375 2599.65224609375 2216.00412597656 2752.36572265625 4322.22805175781 -9999 10423.5275390625 13425.6499023438 14108.3149414062 13707.5375976563 14087.292578125 16969.883203125 19731.58984375 19739.2236328125 18633.0716796875 18321.6189453125 17409.6017578125 17048.5091796875 16608.9814453125 16538.7642578125 17442.8716796875 19758.6576171875 21849.9650390625 22658.3193359375 22443.609765625 22130.71171875 24310.04609375 23971.5884765625 26138.3876953125 28713.5244140625 28958.9880859375 28187.3927734375 27942.2138671875 29495.40625 31517.3146484375 32298.3791015625 30987.3650390625
-9999 -9999 -9999 -9999 -9999 -9999 -9999 2344.97934570313 2713.09455566406 3101.525390625 3708.70141601562 5197.37963867188 10037.3659667969 14353.0348632813 15607.3452148438 15474.4977539063 16111.8888671875 17419.2654296875 18271.5845703125 17783.8271484375 17130.2236328125 17528.5638671875 18299.9029296875 17614.740234375 16829.0415039062 16490.6905273438 16963.1310546875 18644.8044921875 20879.4369140625 22003.0908203125 22091.5080078125 22142.829296875 25682.432421875 24656.1625 26029.080078125 28088.53359375 28221.96796875 28223.86796875 28775.724609375 30169.076171875 31575.6875 32172.8212890625 32289.4228515625
-9999 -9999 -9999 -9999 -9999 -9999 -9999 -9999 2046.35115966797 2624.59692382812 3256.40048828125 4918.88291015625 10694.0321289063 14971.255859375 16529.3544921875 16600.3314453125 16794.4904296875 17664.7263671875 17615.065234375 17462.4951171875 17522.53828125 18191.0654296875 20838.0263671875 19895.0291015625 18339.666015625 17218.27578125 16972.042578125 17092.289453125 18990.265625 20839.341796875 22058.87734375 22965.5109375 26906.4421875 24400.6400390625 25624.0888671875 28047.340234375 27925.1638671875 28538.7873046875 29890.058984375 32131.5654296875 33255.7423828125 31905.640234375 31765.090234375
-9999 -9999 -9999 -9999 -9999 -9999 -9999 -9999 -9999 2048.97869873047 3099.88132324219 5120.47548828125 9040.58408203125 13782.2814453125 14032.953125 13376.0427734375 15514.1483398438 15547.0538085937 16387.2192382812 17494.634765625 18884.7232421875 20445.2880859375 20964.8271484375 22620.637109375 20986.4951171875 18198.09375 16936.7146484375 15664.9162109375 17189.662890625 19374.5810546875 21265.186328125 22807.799609375 27172.774609375 25464.2802734375 26619.232421875 28550.7568359375 28100.6236328125 28036.4720703125 29299.3796875 30857.0966796875 31932.8384765625 32042.3328125 31747.7453125
-9999 -9999 -9999 -9999 -9999 -9999 -9999 -9999 -9999 2381.4130859375 3321.49606933594 5166.33720703125 7703.22626953125 11552.3675292969 -9999 11691.629296875 14172.0453125 15195.11875 17225.8456054687 19685.609375 20847.8201171875 19504.0560546875 17752.1919921875 26069.555859375 25499.591796875 20261.182421875 17713.84921875 16188.72109375 17381.46328125 19570.6572265625 21513.6607421875 22899.8611328125 27517.9533203125 26043.304296875 27793.1767578125 30175.581640625 29460.7314453125 28349.9423828125 29137.940234375 30299.271484375 31136.1275390625 31029.7830078125 28821.1251953125
-9999 -9999 -9999 -9999 -9999 -9999 -9999 -9999 2306.84675292969 2816.75219726562 4029.94560546875 6066.39150390625 9749.91416015625 14496.8044921875 15609.1040039062 -9999 15802.7529296875 17053.8388671875 18834.416015625 20636.90625 21010.89140625 19033.288671875 16884.363671875 28451.8689453125 29862.7109375 24574.8974609375 20574.434375 18923.33125 19140.4748046875 20430.8388671875 21363.1201171875 21391.991796875 24918.926171875 23910.9583984375 26710.5908203125 30030.1630859375 29400.0908203125 26244.6455078125 27798.0728515625 29966.2041015625 31369.68984375 31042.5853515625 27116.2681640625
-9999 -9999 -9999 -9999 -9999 -9999 -9999 -9999 -9999 2745.53283691406 4018.59724121094 6261.26694335937 10197.3595214844 14058.5681640625 16695.4990234375 18509.8609375 -9999 -9999 21879.0771484375 20306.53125 19048.8125 18023.5205078125 16413.2158203125 22451.3107421875 26343.080078125 26199.3513671875 22782.1185546875 20858.4888671875 20063.5654296875 20354.64453125 20763.2796875 20909.98046875 24324.96484375 22780.378125 25422.4443359375 29033.290234375 28966.4205078125 26119.2533203125 27251.7775390625 26283.005859375 23042.48125 18851.4748046875 15822.1169921875
-9999 -9999 -9999 -9999 -9999 -9999 -9999 -9999 -9999 -9999 3733.34396972656 5879.4984375 7978.8921875 12062.46875 14486.5756835938 10691.1321289062 -9999 -9999 25525.23359375 20383.5078125 17037.340625 16802.1091796875 16201.1701171875 16928.51796875 18659.33203125 20966.21171875 22937.4115234375 21534.0630859375 19947.37890625 19545.1025390625 19892.0931640625 20761.1869140625 25017.7447265625 22609.633984375 24216.2470703125 27499.2900390625 28257.8466796875 26554.3857421875 25884.066015625 24728.580078125 23261.276953125 21714.5125 18820.08125
-9999 -9999 -9999 -9999 -9999 -9999 -9999 -9999 -9999 -9999 -9999 -9999 7811.12373046875 12214.5813964844 14103.6552734375 15300.2126953125 18750.6115234375 -9999 -9999 19831.927734375 17276.4669921875 17441.6419921875 17168.2779296875 16433.6528320312 16050.9829101562 17384.6888671875 20633.3763671875 20187.4966796875 19314.4173828125 18634.2998046875 18993.5041015625 20973.1009765625 23947.9556640625 22503.9427734375 22951.4912109375 24208.304296875 24377.4103515625 25150.9431640625 26531.2625 26456.5986328125 25499.5322265625 24401.4818359375 21819.5708984375
-9999 -9999 -9999 -9999 -9999 -9999 -9999 -9999 -9999 -9999 -9999 -9999 -9999 15141.6985351563 17748.91796875 17760.05078125 18387.917578125 23670.070703125 -9999 -9999 20080.6583984375 19478.421875 18492.734375 17808.3052734375 16932.5693359375 16722.603125 17771.45390625 18224.30390625 17918.27734375 17817.01171875 18946.3666015625 21593.177734375 22697.146484375 22578.264453125 22617.2626953125 23191.7380859375 24497.6923828125 27004.7783203125 31072.8833984375 31864.9765625 29959.108203125 27525.3369140625 28379.3603515625
-9999 -9999 -9999 -9999 -9999 -9999 -9999 -9999 -9999 -9999 -9999 -9999 -9999 10403.44921875 10708.98828125 12450.9030273437 16221.8646484375 16932.1412109375 -9999 -9999 -9999 -9999 22213.2568359375 19033.8326171875 16799.7661132812 16052.363671875 16607.2733398438 18844.7334960938 18818.3984375 18400.7900390625 18712.6650390625 20301.251171875 21841.057421875 21511.52734375 21994.1640625 23690.33125 26291.6615234375 28625.7818359375 29034.1501953125 28165.5263671875 29542.8765625 34699.344921875 33093.416796875
-9999 -9999 -9999 -9999 -9999 -9999 -9999 -9999 -9999 -9999 -9999 -9999 -9999 10970.9325195312 10993.185546875 11463.4162109375 12806.8909179687 16530.9323242187 -9999 -9999 -9999 -9999 -9999 19738.813671875 16361.455078125 14978.846875 15125.537890625 18354.419140625 20606.6486328125 20258.73046875 19044.133984375 19041.8298828125 20412.4376953125 20175.658203125 21264.7099609375 23923.5263671875 27411.7455078125 29280.0689453125 30302.9810546875 30095.6181640625 31433.64375 36389.078515625 40870.331640625
-9999 -9999 -9999 -9999 -9999 -9999 -9999 -9999 -9999 -9999 -9999 -9999 -9999 -9999 11805.1044921875 13057.8509765625 14124.9666015625 16015.9494140625 19436.3296875 -9999 -9999 -9999 -9999 20136.9939453125 16632.9033203125 14558.787890625 13860.3580078125 16779.3626953125 20353.22421875 21208.7626953125 20359.9630859375 19797.90859375 21443.89609375 21065.23203125 22035.490234375 24058.9857421875 26090.3466796875 27356.1044921875 29723.8564453125 30716.1376953125 31747.753515625 34955.985546875 42211.338671875
