# Supplementary material for: Automatic variable selection in ecological niche modeling: A case study using Cassin’s Sparrow (Peucaea cassinii)
Source: PLoS One. 2022 Jan 21;17(1):e0257502. doi: 10.1371/journal.pone.0257502 (PMC8782318; doi:10.1371/journal.pone.0257502)
Supplement: S1 File — Compressed file folder containing input data and example scripts used in the study. (ZIP) [file pone.0257502.s002.zip › S2_File-Data-and-Scripts/input/merra/M42.asc]

NCOLS 43 
NROWS 34 
XLLCORNER -118.8125 
YLLCORNER 23.75 
CELLSIZE 0.5 
NODATA_value -9999 
9.682210063934329 9.02545614242554 8.84461431503296 8.66581125259399 8.76752185821533 9.06698408126831 9.35405359268188 9.20882883071899 9.19247751235962 8.97534465789795 8.79676637649536 8.99736909866333 9.86809129714966 10.3559969902039 11.2003183364868 11.6223684310913 11.0022888183594 10.8915252685547 10.7745753288269 10.4763994216919 10.2976466178894 10.5747520446777 11.3872001647949 11.5773783683777 11.3326344490051 11.258224105835 11.6092392921448 10.528823184967 9.591734790802 9.24134540557861 9.31669511795044 9.58186960220337 10.172426700592 9.96104288101196 10.0549349784851 10.5017156600952 11.1209704399109 11.7693827629089 12.2453198432922 12.8225836753845 13.4603658676147 14.0862637519836 14.8046864509583
9.04220266342163 8.40957584381104 8.27530155181885 8.43487243652344 8.63341379165649 8.88679237365723 9.1876805305481 9.16031618118286 9.21497106552124 9.08374261856079 8.86637020111084 8.83815174102783 9.75582141876221 9.87442874908447 10.4399909973145 10.8961537361145 10.5252172470093 9.56866054534912 9.33927869796753 9.78179407119751 10.5311023712158 11.3262462615967 12.8390941619873 11.5525482177734 10.9882907867432 11.2315954208374 11.5086253166199 10.455588054657 9.29470052719116 8.83913373947144 8.9979736328125 9.45903577804565 9.9126711845398 9.98176040649414 10.1328825950623 10.5045301437378 11.1187922477722 11.8173373222351 12.2962959289551 12.8234825134277 13.4563478469849 14.2062986373901 15.1001111984253
8.75615730285644 8.51175174713135 8.37813510894775 8.20030384063721 8.171875 8.22466144561768 8.30022478103638 8.67774629592896 8.87279300689697 8.87084102630615 8.77435054779053 8.777064037323 9.38063840866089 10.0369409561157 11.206262588501 11.4505508422852 9.95240783691406 10.5877075195312 10.3573685646057 10.3325128555298 10.6416398048401 11.2109481811523 12.0090835571289 11.6773272514343 12.129608631134 12.3929463386536 11.4533110618591 10.9153632164001 10.0540608406067 9.56912136077881 9.48512077331543 9.65124225616455 9.84849262237549 10.1967544555664 10.4660577774048 10.8289011001587 11.4480213165283 12.0660587310791 12.3638071060181 12.6800675392151 13.2102572441101 14.026437664032 14.7985850334167
8.53502297401428 7.92166337966919 7.88663377761841 7.98129639625549 8.03519344329834 8.18074293136597 8.49043664932251 8.46481027603149 8.60944814682007 8.55428981781006 8.44221458435059 8.57124042510986 9.48316669464111 10.3979241371155 10.9360918998718 10.6803584098816 9.6122142791748 9.48041801452637 9.60676116943359 9.96775960922241 10.7380239486694 11.8938956260681 12.3586974143982 13.6091760635376 13.0906076431274 11.9326523780823 11.6621247291565 11.8940972328186 11.3137153625488 10.5435819625854 9.93670797348022 9.72712106704712 9.87794427871704 10.3459796905518 10.6246490478516 10.920481967926 11.4843954086304 12.0818563461304 12.4907301902771 12.8559508323669 13.3397891998291 14.0366670608521 14.7239625930786
7.94873518943787 7.42151370048523 7.44845042228699 7.73793621063232 7.80412101745605 7.62168664932251 7.40791187286377 8.04965534210205 8.56984729766846 8.82614803314209 9.14590997695923 9.89513082504272 11.1844962120056 11.8472991943359 11.2644033432007 10.1997426986694 9.52192821502685 9.07929668426514 9.78051776885986 10.7909488677979 11.3152232170105 11.1186110496521 12.5682394981384 12.3489492416382 12.3946137428284 12.3320789337158 11.6417555809021 11.342839717865 10.5590803146362 9.79512786865234 9.27758989334107 9.10667190551758 9.11075057983398 9.7839653968811 10.2489538192749 10.6156226158142 11.1355948448181 11.749032497406 12.31207447052 12.9325723648071 13.6489946365356 14.4420938491821 15.1054010391235
7.08879961967468 7.00099134445191 6.85231351852417 7.15329051017761 7.14944410324097 7.21226353645325 7.70614981651306 7.85631728172302 8.43753933906555 8.69825744628906 8.90128030776977 9.56083812713623 11.4146696090698 11.9829209327698 11.5004272460938 10.5548312187195 9.84663705825806 10.1334816932678 10.9904508590698 11.4946327209473 12.2335683822632 13.5389477729797 13.0310032844543 12.7498490333557 12.0652532577515 11.376095867157 11.1403289794922 11.0806335449219 10.1593269348145 9.28080177307129 8.76540880203247 8.70724458694458 8.77422075271606 9.36643524169922 9.89575290679932 10.3851301193237 10.946916103363 11.5160193443298 12.1992800712585 13.007098197937 13.8676272392273 14.7292170524597 15.7410159111023
6.9679190158844 6.69532585144043 6.4795093536377 6.3625262260437 6.56992483139038 6.94712572097778 7.29274840354919 7.60813574790955 8.42360897064209 9.48848056793213 10.6456255912781 11.648791885376 11.7432865142822 11.4435271263123 10.719660282135 9.83705158233643 9.2442572593689 9.95765371322632 10.1330725669861 10.7091975212097 11.9510707855225 13.4950430870056 12.7295653343201 12.8187086105347 12.2920727729797 11.4012112617493 10.8179211616516 11.4718556404114 10.6205994606018 9.86834669113159 9.64363594055176 9.91624584197998 9.71365795135498 9.64757518768311 9.88618421554565 10.4420989990234 11.2270771026611 11.9099353790283 12.7513186454773 13.5654063224792 14.3371737480164 15.1260256767273 16.1786112785339
7.24199042320251 6.57885785102844 6.12819676399231 5.98142981529236 6.10193037986755 6.20145564079285 6.12098126411438 6.59219975471497 6.6801504611969 7.0919463634491 8.13325672149658 9.75354433059692 10.7325215339661 10.2006664276123 9.4661979675293 9.29681816101074 9.90046730041504 9.41515693664551 9.26054906845093 9.63554573059082 10.3123828887939 10.951674747467 11.1832062721252 12.4236380577087 12.9267621040344 12.5477294921875 11.8136840820312 12.7163223266602 12.0638341903687 11.2941613197327 10.7458117485046 10.4327214241028 9.91917390823364 10.0138792991638 10.3550267219543 10.7606993675232 11.1291670799255 11.6012473106384 12.6107971191406 13.5775847434998 14.4275121688843 15.2420830726624 16.3357224464417
7.28048558235168 6.70405826568603 5.29257144927978 4.77029724121094 4.84789752960205 5.3817578792572 6.11869702339172 6.26406254768372 6.25197920799255 7.52099585533142 9.17909774780273 10.1456236839294 10.8569388389587 10.4339970588684 10.0572257041931 10.0374284744263 10.3455974578857 10.2422817230225 10.1094586372375 9.87077760696411 9.7113208770752 9.9040530204773 10.9263255119324 11.9925789833069 12.3188281059265 12.2753583908081 12.4078545570374 12.8614869117737 11.7318901062012 10.9405436515808 10.5245688438416 10.1463329315186 9.60391502380371 9.87243690490723 10.2663402557373 10.8342301368713 11.6767601966858 12.4786591529846 13.2939963340759 14.0387115478516 14.9090983390808 15.996430683136 16.628421497345
7.74318723678589 6.43988928794861 5.47214140892029 4.83524990081787 4.6588191986084 5.01029300689697 5.69507880210876 5.44653182029724 6.13595457077026 7.68271112442017 9.43290958404541 10.6622488975525 10.9354521751404 10.8712265014648 10.0209312438965 9.49437646865845 10.1751912117004 10.3655621528625 10.8264586448669 10.790874004364 10.4821168899536 10.3297167778015 10.7129343986511 12.1296376228333 12.8307323455811 13.2324982643127 13.7491701126099 12.5196077346802 11.4532273292542 10.5469074249268 9.90184469223022 9.60896167755127 9.69057788848877 10.1528323173523 10.5896902084351 11.221093082428 12.294969367981 13.6380540847778 14.7150526046753 15.6674647331238 16.2939199447632 16.5263801574707 17.1976875305176
8.45431241989136 6.80997676849365 5.59849147796631 5.20767683982849 5.07226824760437 5.26969032287598 5.86206645965576 6.30326824188232 6.77781090736389 8.17157673835754 9.98784599304199 11.4243680953979 11.6746747970581 12.5563824653625 11.5681114196777 10.1054215431213 9.89452934265137 10.2598552703857 10.7587623596191 11.0734581947327 11.2063380241394 11.3037661552429 11.8511591911316 11.4093346595764 11.3437418937683 11.9037847518921 12.7611353874207 12.0233981132507 10.482349395752 9.53589057922363 9.25161609649658 9.36010885238647 9.4579291343689 10.1804332733154 11.078227519989 12.3091495513916 13.9406762123108 15.0922913551331 15.8874938011169 16.75599193573 17.5631368637085 18.0597703933716 17.9680940628052
7.80398468971252 6.99902181625366 6.04882497787476 5.63993225097656 5.41308236122131 5.52621955871582 6.05039176940918 6.21828880310059 6.60035462379456 8.09435057640076 10.1754214286804 11.9093105316162 11.9330623626709 12.3131461143494 11.9226641654968 10.9680062294006 10.0319915771484 10.0582412719727 10.4257898330688 11.1158275604248 11.7629364967346 11.9972321510315 11.7587960243225 10.9240485191345 11.4000511169434 12.1431007385254 11.8290344238281 10.7711700439453 10.3321175575256 9.91964530944824 9.81857681274414 10.2980906486511 10.7758868217468 11.3793127059937 12.2945227622986 13.5159418106079 14.8843581199646 15.7661765098572 16.5854347229004 17.3687782287598 18.0092170715332 18.397003364563 18.4946001052856
7.03919816017151 6.92392492294312 6.76379919052124 6.53113808631897 6.27284097671509 5.89335050582886 5.44787902832031 5.84754638671875 5.93264880180359 6.72696566581726 8.05452270507812 9.56373023986816 11.4024219512939 11.0103429794312 11.5439457893372 12.0848628044128 11.4582926750183 11.2845232963562 11.3772747039795 11.705500125885 12.1644282341003 12.5425123214722 12.2116209030151 11.0521811485291 11.3903322219849 11.9907549858093 11.4585434913635 11.2497399330139 10.903246307373 10.8548784255981 11.1330765724182 11.5732011795044 11.5614442825317 11.983983039856 12.7077775001526 13.6385103225708 14.6804285049438 15.7608575820923 16.8186539649963 17.8408288955688 18.6232412338257 19.0088300704956 19.1871671676636
7.37889623641968 7.53253736495972 7.46692380905151 7.4323139667511 7.08497524261475 6.41200532913208 5.57764821052551 5.19250531196594 5.14295420646668 5.60544490814209 6.56860146522522 7.85595941543579 8.82032632827759 9.38623552322388 10.074716091156 11.0426313400269 12.1952042579651 12.636766910553 13.4678651809692 13.7118458747864 13.4688292503357 13.1967430114746 13.9034461975098 12.6803455352783 12.4289808273315 12.7084051132202 12.5534911155701 11.8976263999939 11.2563000679016 11.0299015045166 11.2237168312073 11.6723856925964 11.8924899101257 12.323605632782 13.2851114273071 14.412794303894 15.3199914932251 16.2467752456665 17.2441213607788 18.0568590164185 18.6444931030273 19.0664791107178 19.5923152923584
-9999 8.15593719482422 8.79544830322266 8.71179132461548 7.65702676773071 6.35290431976318 5.55253834724426 5.11305813789368 4.97711925506592 5.35829758644104 5.95748329162598 6.40392837524414 6.55404891967773 7.11324758529663 8.18384647369385 9.61019697189331 11.1078761100769 12.1251437187195 13.2437127113342 13.9881525039673 14.3795211791992 14.5052726745605 14.1706611633301 12.1948418617249 11.8671813011169 12.8184503555298 13.7397230148315 12.7084943771362 11.5525265693665 11.3010783195496 11.682274055481 12.1497248649597 12.2964907646179 12.8594430923462 13.8613033294678 14.9337369918823 15.7554294586182 16.6547458648682 17.7539066314697 18.5506343841553 19.1039669036865 19.6066413879395 20.2774452209473
-9999 -9999 8.03056530952454 7.83846683502197 7.24195671081543 6.41823587417603 5.6289210319519 5.32838773727417 5.0281391620636 5.0329761505127 5.26539092063904 5.61964378356934 6.30700340270996 6.77762141227722 7.60244107246399 8.86331911087036 10.3893144607544 11.3799364089966 11.5635612487793 11.8223013877869 12.9313824653625 14.7731338500977 13.1557373046875 13.0073363304138 12.3942103385925 12.6318741798401 14.5139049530029 13.2585521697998 11.8422985076904 11.6064748764038 12.1366495132446 12.6905053138733 12.8973938941956 13.4982641220093 14.3708434104919 15.2876343727112 16.0647503852844 16.8563206672668 17.8850746154785 18.7127323150635 19.354243850708 19.9492382049561 20.7454601287842
-9999 -9999 -9999 8.40107202529907 7.68901562690735 6.77514982223511 6.09028158187866 5.40209951400757 4.91508159637451 4.80132985115051 5.00078573226929 5.46379728317261 6.52930860519409 6.90540628433228 7.70990419387817 9.05045766830444 10.6317951202393 11.3328540802002 10.9811893463135 11.2007350921631 11.99783411026 12.8821193695068 12.6897838592529 12.1296221733093 11.8034501075745 12.2799717903137 13.5522554397583 13.0358659744263 12.1274127960205 12.0603566169739 12.541344833374 13.0400227546692 13.5505200386047 14.1149424552917 14.963698387146 15.9276940345764 16.8110719680786 17.7220720291138 18.4112739562988 19.0742673873901 19.7084411621094 20.2769668579102 20.7605239868164
-9999 -9999 -9999 7.60669231414795 7.42220401763916 7.16316304206848 6.38961415290833 5.28945965766907 4.64270672798157 4.44614338874817 4.68532471656799 5.30637736320496 6.21476702690124 7.23112778663635 8.46282029151917 9.84333391189575 11.165925693512 11.7461693763733 11.993546295166 12.0310835838318 12.014448261261 12.0361446380615 11.8221660614014 11.8245048522949 11.5590062141418 11.5734718322754 12.2083966255188 11.8291066169739 11.9803834915161 12.2817397117615 12.5773103713989 12.9170170783997 14.1531628608704 14.7967123031616 15.7196116447449 16.6824188232422 17.3535755157471 18.0656330108643 18.7728185653687 19.4185009002686 20.0404905319214 20.5869451522827 20.4554189682007
-9999 -9999 -9999 -9999 7.07754397392273 6.50568513870239 6.01156268119812 5.66007533073425 5.21006336212158 4.77088189125061 4.63917670249939 5.09066023826599 6.21157965660095 7.66933722496033 9.2291088104248 10.729771232605 11.9432558059692 12.2133623123169 12.0979486465454 12.4804601669312 12.9341985702515 12.8443958282471 11.9898212432861 11.3864513397217 11.203104019165 11.4390647888184 11.9140686035156 11.8593994140625 12.1401858329773 12.3689913749695 12.5773457527161 12.9278727531433 13.8128832817078 15.3270797729492 16.5605030059814 17.3096626281738 17.619458770752 17.9088539123535 18.6864738464355 19.63840675354 20.4629119873047 20.870094871521 20.5746435165405
-9999 -9999 -9999 -9999 -9999 6.37642011642456 6.48717045783997 5.60158658027649 4.94351358413696 4.63410401344299 -9999 4.96086201667786 6.08356060981751 7.28091411590576 8.58854532241821 9.99199275970459 11.3811339378357 12.2495642662048 12.3571080207825 12.7088923454285 13.0698997497559 13.0635601043701 12.8487590789795 11.6923397064209 11.5792264938354 12.0259528160095 12.2227779388428 12.3835948944092 13.2580984115601 13.7390489578247 13.7103960990906 13.4824635505676 14.336388874054 16.1298523902893 17.6978521347046 18.6932481765747 19.1068429946899 19.6104211807251 20.2609212875366 20.7802066802979 21.2748140335083 21.7168050765991 21.0129674911499
-9999 -9999 -9999 -9999 -9999 6.23071427345276 5.37786350250244 4.71713962554932 4.73394827842712 4.53115272521973 -9999 4.92279992103577 5.89944519996643 7.03526935577393 8.06989645957947 9.1951530456543 10.4900269508362 11.0473198890686 11.8056374549866 13.3292641639709 14.6599992752075 14.7827713012695 13.8563430786133 12.5866513252258 12.1990880966187 12.3954195976257 12.5902135848999 12.4803030014038 13.8477653503418 15.0272731781006 15.9278209686279 16.7521926879883 17.5048110961914 17.75826587677 18.5865001678467 19.4369812011719 19.7474103927612 20.5405515670776 21.6623104095459 22.2572002410889 22.4698265075684 22.5014251708984 21.7088714599609
-9999 -9999 -9999 -9999 -9999 -9999 5.33938331604004 4.4546459197998 4.47975244522095 4.41418814659119 4.4111095905304 -9999 5.92716822624207 7.37325534820557 8.37747859954834 9.00951566696167 9.55203580856323 10.3683619499207 11.2766968727112 13.5012574195862 15.9552153587341 17.0765888214111 15.3151386260986 14.1535412788391 13.7039065361023 13.4018439292908 12.8332210540771 13.0608867645264 13.8636410713196 14.9758243560791 15.9472021102905 16.3931270599365 16.3945278167725 16.4688140869141 17.6440601348877 19.3433025360107 20.8416667938232 22.4544261932373 23.6457420349121 24.2995185852051 24.290940284729 23.6081602096558 22.5921094894409
-9999 -9999 -9999 -9999 -9999 -9999 -9999 4.69032173156738 4.40224471092224 4.2931501865387 4.31981592178345 4.6594042301178 5.80058197975159 6.96882543563843 7.6628315448761 7.98636150360107 8.26523838043213 9.20703830718994 10.4704230308533 13.0755181312561 16.0056454658508 17.8114080429077 17.0249624252319 16.0285720825195 15.2707490921021 14.2205710411072 12.665625 12.8680282592773 13.0301502227783 13.697329044342 14.5732907295227 15.265166759491 15.808322429657 16.3103937149048 17.2514400482178 18.5971632003784 20.1920907974243 21.9241296768188 22.965852355957 23.4767246246338 23.4630712509155 23.0337224960327 22.7883352279663
-9999 -9999 -9999 -9999 -9999 -9999 -9999 -9999 4.67682199478149 4.27027344703674 4.13032689094543 4.35787382125855 5.38172636032104 6.42470049858093 7.21241641044617 7.79699425697327 8.37388525009155 9.46098318099976 10.9793620109558 13.1340818405151 15.4708697319031 17.2425436019897 16.9573980331421 16.8397970199585 16.4529981613159 15.0583101272583 12.6116415023804 12.5078863143921 13.4722076416016 14.0453839302063 14.0115281105042 13.9040107727051 16.556812286377 20.1304159164429 20.6178483963013 19.6361707687378 19.5454355239868 20.3069147109985 21.0458660125732 21.6080017089844 22.069623374939 22.5976613998413 23.5480962753296
-9999 -9999 -9999 -9999 -9999 -9999 -9999 -9999 -9999 4.5474796295166 4.21682801246643 4.41430320739746 4.94694862365723 5.71773800849915 6.66946220397949 7.56686487197876 8.27821435928345 9.34934244155884 11.2551465034485 13.5677766799927 15.924393081665 17.8079513549805 17.8800369262695 17.993462562561 17.1657609939575 15.4784044265747 13.5461039543152 13.2992739677429 13.9992747306824 14.8436965942383 15.1071971893311 14.900110244751 18.240442276001 19.9960544586182 20.2683401107788 19.650306892395 18.9879917144775 19.6041904449463 20.0461862564087 20.5121545791626 21.3118011474609 22.6336194992065 24.0597379684448
-9999 -9999 -9999 -9999 -9999 -9999 -9999 -9999 -9999 4.46752834320068 4.2419186592102 4.29528331756592 4.36076641082764 5.25510559082031 -9999 7.27668719291687 7.82604370117187 8.73406829833984 10.3070727348328 12.3515167236328 14.9260959625244 17.7615058898926 18.8729164123535 18.9738752365112 17.5824155807495 15.7015928268433 14.428254032135 13.6800614356995 13.9081889152527 14.1972599029541 14.2946792602539 14.4380765914917 16.5895399093628 19.6515714645386 19.3441925048828 18.4781324386597 19.9697528839111 19.9866413116455 19.8820810317993 20.234356880188 21.2662836074829 22.9545913696289 24.6276077270508
-9999 -9999 -9999 -9999 -9999 -9999 -9999 -9999 4.61405534744263 4.17353343963623 4.03499007225037 4.13965744972229 4.21613793373108 4.58143978118896 5.64001250267029 -9999 7.84143881797791 8.63478178977966 9.45074577331543 11.3073596954346 14.0399988174438 17.0267768859863 18.8341621398926 19.2955432891846 18.2056360244751 16.490078830719 15.1351425170898 14.0907867431641 13.9343064308166 14.2248020172119 14.3108932495117 14.0366073608398 15.8653549194336 18.9220691680908 19.3176002502441 18.4438694000244 18.3671733856201 18.8215282440186 19.0728397369385 19.9891576766968 21.4391605377197 23.129644203186 25.1352579116821
-9999 -9999 -9999 -9999 -9999 -9999 -9999 -9999 -9999 4.30980563163757 3.95134506225586 3.89354519844055 4.81023259162903 4.39514050483704 4.87098503112793 5.93536028861999 -9999 -9999 8.81050796508789 10.5110239982605 13.0467129707336 15.9672057151794 17.9917700767517 20.0162817001343 19.3959922790527 17.8270580291748 17.1506609916687 15.2759928703308 14.2425636291504 13.2212433815002 12.5478057861328 12.9819742202759 16.3542779922485 16.9308835983276 16.822699546814 17.0810628890991 18.1747926712036 18.8418718338013 18.8425018310547 19.4316215515137 20.9942089080811 23.3405735015869 24.6021335601807
-9999 -9999 -9999 -9999 -9999 -9999 -9999 -9999 -9999 -9999 4.00733935832977 3.69658944606781 4.09962155818939 4.6680281162262 4.97300601005554 5.333385181427 -9999 -9999 8.35501780509949 9.55007886886597 11.5833840370178 14.7831388473511 17.4308790206909 19.7340559005737 20.6816806793213 20.3769704818726 19.1400121688843 16.8435903549194 14.4652153968811 12.5940270423889 12.0008544921875 12.8679193496704 12.6787210464478 14.3991585731506 16.8440918922424 18.6828680038452 19.0402235031128 19.2613035202026 18.8119783401489 19.3846435546875 20.9486474990845 22.987734413147 24.6111215591431
-9999 -9999 -9999 -9999 -9999 -9999 -9999 -9999 -9999 -9999 -9999 -9999 3.66156673431396 4.25100014209747 4.59959769248962 4.97993249893188 5.79565382003784 -9999 -9999 8.84891843795776 10.4700291633606 13.0568975448608 16.1411825180054 19.0203907012939 21.0226831436157 21.4610385894775 20.0004192352295 17.559574508667 16.327182674408 14.3182487487793 12.2112652778625 11.0607256889343 11.1049571037292 12.9181095123291 15.0845990180969 16.6025260925293 17.0911901473999 18.6460134506226 18.7187253952026 19.1796445846558 20.5397197723389 22.8023000717163 25.0918249130249
-9999 -9999 -9999 -9999 -9999 -9999 -9999 -9999 -9999 -9999 -9999 -9999 -9999 4.00254509449005 4.59277284145355 5.20612444877625 5.37440919876099 6.54602098464966 -9999 -9999 9.54909658432007 11.4031287193298 13.9584425926208 17.4425941467285 20.0372200012207 21.1595571517944 20.6266010284424 18.5277759552002 17.4294397354126 15.7820291519165 13.6715542793274 11.6832863807678 11.1088746070862 13.3035021781921 15.4630932807922 17.8136047363281 20.4579362869263 19.9173097610474 18.3448625564575 18.5429630279541 20.4937135696411 23.249649810791 24.6199562072754
-9999 -9999 -9999 -9999 -9999 -9999 -9999 -9999 -9999 -9999 -9999 -9999 -9999 4.13571085929871 4.50534534454346 4.96777238845825 5.20954747200012 5.98239712715149 -9999 -9999 -9999 -9999 12.454594039917 15.4500884056091 18.2909631729126 20.4690885543823 21.5429985046387 20.1594169616699 18.7015533447266 17.1827373504639 15.5868883132935 14.1547238349915 14.4146855354309 15.0877608299255 16.7350254058838 18.9640472412109 20.9895875930786 21.2098009109497 19.2999788284302 18.6552972793579 19.8743656158447 22.4665718078613 23.913013458252
-9999 -9999 -9999 -9999 -9999 -9999 -9999 -9999 -9999 -9999 -9999 -9999 -9999 4.01150419712067 4.18671977519989 4.57514243125916 5.03389463424683 5.65904417037964 -9999 -9999 -9999 -9999 -9999 14.1025899887085 17.0083451271057 19.6594543457031 21.3369087219238 20.8605781555176 19.8050994873047 18.9541597366333 18.1444667816162 17.1107335090637 16.0384259223938 16.3212080955505 17.3496761322021 18.7249599456787 20.1889724731445 22.0926132202148 20.7388710021973 20.9153995513916 21.9146409988403 22.5477602005005 24.9889848709106
-9999 -9999 -9999 -9999 -9999 -9999 -9999 -9999 -9999 -9999 -9999 -9999 -9999 -9999 4.45588731765747 4.61468567848206 5.02486271858215 5.54490475654602 6.51431121826172 -9999 -9999 -9999 -9999 12.9909759521484 15.4834141731262 18.5206832885742 21.2845769882202 21.7858327865601 20.0641151428223 19.4424161911011 19.1293569564819 18.031897354126 17.7659427642822 17.2315240859985 17.8145561218262 18.8937747955322 19.8243028640747 22.0157716751099 21.7120832443237 21.0584955215454 21.0397109985352 22.3667198181152 25.7541069030762
