# Supplementary material for: Automatic variable selection in ecological niche modeling: A case study using Cassin’s Sparrow (Peucaea cassinii)
Source: PLoS One. 2022 Jan 21;17(1):e0257502. doi: 10.1371/journal.pone.0257502 (PMC8782318; doi:10.1371/journal.pone.0257502)
Supplement: S1 File — Compressed file folder containing input data and example scripts used in the study. (ZIP) [file pone.0257502.s002.zip › S2_File-Data-and-Scripts/input/merra/M46.asc]

NCOLS 43 
NROWS 34 
XLLCORNER -118.8125 
YLLCORNER 23.75 
CELLSIZE 0.5 
NODATA_value -9999 
0.377329370379448 0.383229488134384 0.401768392324448 0.417114299535751 0.43803596496582 0.462060043215752 0.481897801160812 0.478459805250168 0.44506259560585 0.405306711792946 0.387502044439316 0.418234151601791 0.518074649572372 0.514632159471512 0.535917431116104 0.546184527873993 0.493161863088608 0.402033561468124 0.430005678534508 0.447887018322945 0.44758592247963 0.449993988871574 0.493758746981621 0.468240043520927 0.47119402885437 0.471324774622917 0.430059859156609 0.400555393099785 0.397841259837151 0.398748993873596 0.373487058281898 0.322881206870079 0.398743495345116 0.384166964888573 0.391290426254272 0.409286856651306 0.412841534614563 0.430791401863098 0.434686332941055 0.441747680306435 0.454098245501518 0.467935314774513 0.466690221428871
0.374478796124458 0.367139506340027 0.388403487205505 0.407353413105011 0.429280653595924 0.445833149552345 0.449241688847542 0.446503141522408 0.413896378874779 0.392765462398529 0.390503108501434 0.405608355998993 0.432352721691132 0.438643556833267 0.486751407384872 0.514737710356712 0.461096435785294 0.38398614525795 0.391139924526215 0.409968689084053 0.426617828011513 0.441641166806221 0.468173697590828 0.464078566431999 0.461256489157677 0.450930172204971 0.422709429264069 0.396316206455231 0.391987261176109 0.395824283361435 0.399640017747879 0.38898119032383 0.312346282601356 0.338302820920944 0.38062147796154 0.411672139167786 0.421940848231316 0.430139228701591 0.437716516852379 0.450296401977539 0.463785564899445 0.472328156232834 0.47127577662468
0.380340564250946 0.365347036719322 0.385478457808495 0.400106853246689 0.412316977977753 0.420572882890701 0.422693586349487 0.416575574874878 0.409231400489807 0.40041446685791 0.416016408801079 0.46412752866745 0.445832860469818 0.407435512542725 0.440927311778069 0.457027328014374 0.381550139188767 0.39126335978508 0.443471086025238 0.480165049433708 0.485936942696571 0.464774930477142 0.46474221944809 0.457078471779823 0.453041940927505 0.445659711956978 0.428464499115944 0.414633098244667 0.421678677201271 0.416301891207695 0.403267273306847 0.394510641694069 0.397207751870155 0.402831372618675 0.408095046877861 0.412946778535843 0.41894020140171 0.432285323739052 0.444531893730164 0.456594973802567 0.465667194128037 0.469333645701408 0.46986720263958
0.394406396150589 0.367139434814453 0.379748010635376 0.38876728117466 0.395359233021736 0.399328699707985 0.40051304101944 0.39939523935318 0.400315681099892 0.397290572524071 0.416761526465416 0.465129661560059 0.423666906356812 0.401173210144043 0.398436531424522 0.394168543815613 0.375900384783745 0.396826359629631 0.44938790500164 0.496764332056046 0.521210277080536 0.510974517464638 0.457557716965675 0.45767956674099 0.442582115530968 0.424525704979897 0.422022843360901 0.402842259407043 0.408883234858513 0.41376031935215 0.409968495368958 0.394161275029182 0.362014749646187 0.387400853633881 0.407435774803162 0.4165049046278 0.422021842002869 0.435616755485535 0.445481818914413 0.453051790595055 0.460490924119949 0.468261459469795 0.467542460560799
0.389683827757835 0.370117983222008 0.368744143843651 0.370038214325905 0.370370835065842 0.373550128936768 0.381391128897667 0.379254826903343 0.380829119682312 0.38160040974617 0.38268413245678 0.385018822550774 0.38313362300396 0.435198360681534 0.440204069018364 0.408243098855019 0.37473249733448 0.378289249539375 0.424334540963173 0.45888377726078 0.484140303730965 0.505632823705673 0.48623132109642 0.460571268200874 0.417956829071045 0.387729367613792 0.393519899249077 0.394499489665031 0.402101477980614 0.403319045901299 0.401356720924377 0.397248801589012 0.363907131552696 0.387751767039299 0.405623108148575 0.416958674788475 0.431382843852043 0.444678565859795 0.455281406641006 0.478380814194679 0.491947704553604 0.477526912093163 0.468573889136314
0.420457109808922 0.375977981090546 0.363007438182831 0.360033160448074 0.360955819487572 0.365932065248489 0.373725384473801 0.371228665113449 0.368948239088058 0.370322689414024 0.376018598675728 0.38760669529438 0.41539092361927 0.464237341284752 0.459904462099075 0.419530811905861 0.384839329123497 0.417081412672997 0.428915631771088 0.475504979491234 0.507389599084854 0.479108101129532 0.464912706613541 0.452989456057548 0.43142132461071 0.416798165440559 0.419890195131302 0.396177560091019 0.410976737737656 0.430137798190117 0.43250580728054 0.410740554332733 0.407982766628265 0.346449789404869 0.324434757232666 0.33793269097805 0.366625407338142 0.422764471173286 0.470000773668289 0.514995545148849 0.546709877252579 0.554119467735291 0.539546370506287
0.486568805575371 0.385136821866035 0.359995177388191 0.35487422645092 0.358228832483292 0.364754676818848 0.369931516051292 0.367975744605064 0.365022307634354 0.368153020739555 0.390404942631722 0.430631285905838 0.417184525728226 0.415524333715439 0.399275869131088 0.388466531038284 0.399325755238533 0.384503963589668 0.393024662137032 0.410474181175232 0.432324624061585 0.453563833236694 0.458339548110962 0.466468727588654 0.456554666161537 0.439328983426094 0.426852461695671 0.403266164660454 0.429024288058281 0.459233954548836 0.460454592108727 0.421017894148827 0.417001566290855 0.375142061710358 0.372549757361412 0.395097270607948 0.415007373690605 0.435871312022209 0.449367445707321 0.469272777438164 0.493084129691124 0.514159363508224 0.522743719816208
0.562669521570206 0.43775654733181 0.363451561331749 0.3536401450634 0.363546043634415 0.375990948081017 0.380928114056587 0.377217009663582 0.383437415957451 0.384583339095116 0.382758286595345 0.383237862586975 0.389058327674866 0.383157312870026 0.392732352018356 0.403261122107506 0.39713132083416 0.383318516612053 0.433818078041077 0.457331538200378 0.456678956747055 0.450062656402588 0.430422401428223 0.436289948225021 0.44245682656765 0.444915372133255 0.441905534267426 0.420468413829803 0.413714811205864 0.440056249499321 0.47054942548275 0.470860713720322 0.428443616628647 0.413063269853592 0.409817680716515 0.415481460094452 0.427720189094544 0.439947485923767 0.449361863732338 0.452148541808128 0.46113452911377 0.483590647578239 0.484431430697441
0.566050827503204 0.514886647462845 0.387926131486893 0.372696602344513 0.379539117217064 0.385953631997108 0.385840550065041 0.387800946831703 0.400950226187706 0.412646919488907 0.409602871537209 0.389026841521263 0.396345266699791 0.413343381881714 0.410839200019836 0.391061985492706 0.36984449326992 0.393868002295494 0.43755547106266 0.474970981478691 0.488139885663986 0.468063428997993 0.434578850865364 0.420712107419968 0.427969291806221 0.439329192042351 0.436362054944038 0.413490298390388 0.400353536009789 0.402602046728134 0.410137808322906 0.415404629707336 0.441066193580627 0.415273120999336 0.405874148011208 0.410997119545937 0.416889056563377 0.424954399466515 0.441427102684975 0.462234616279602 0.480313438177109 0.486654540896416 0.46460265815258
0.554040640592575 0.505634462833405 0.388693296909332 0.373187759518623 0.38005867600441 0.385684725642204 0.382580980658531 0.388091668486595 0.438405430316925 0.450317874550819 0.429406383633614 0.402578771114349 0.40367192029953 0.410707420110702 0.417028322815895 0.409213787317276 0.388054776191711 0.427453351020813 0.43511004447937 0.465858682990074 0.4760727673769 0.429132378101349 0.415065968036652 0.409502255916595 0.413985818624496 0.4227737814188 0.425655150413513 0.398800587654114 0.391922888159752 0.398068398237228 0.404785057902336 0.403054609894753 0.406716600060463 0.407815927267075 0.40592423081398 0.402018937468529 0.400355169177055 0.419499537348747 0.446131080389023 0.461667761206627 0.4683389544487 0.472306957840919 0.475632110238075
0.527361780405045 0.428077059984207 0.386598569154739 0.380275276303291 0.381538793444633 0.383218687772751 0.383626624941826 0.388225600123405 0.417770907282829 0.433288276195526 0.423339188098907 0.39413440823555 0.404106551408768 0.427649828791618 0.420061647891998 0.390183165669441 0.36103150844574 0.365529799461365 0.400259068608284 0.433903366327286 0.439434009790421 0.40634431540966 0.393079110980034 0.382423654198647 0.3842593729496 0.415645211935043 0.467978596687317 0.407021880149841 0.384032049775124 0.381162121891975 0.381106010079384 0.377360382676125 0.417832723259926 0.407740738987923 0.405372336506844 0.416997331380844 0.436554884910583 0.453013443946838 0.456767565011978 0.465121448040009 0.479127478599548 0.493468815088272 0.48911834359169
0.46239121556282 0.409213021397591 0.389984682202339 0.383231782913208 0.380882665514946 0.380935108661652 0.382100933790207 0.381393259763718 0.387003195285797 0.392952531576157 0.393873915076256 0.389778545498848 0.405283549427986 0.47677395939827 0.484806343913078 0.437718653678894 0.376704606413841 0.36108201444149 0.361833065748215 0.377938434481621 0.389270713925362 0.379202675819397 0.36612503528595 0.363958588242531 0.375274896621704 0.395007020235062 0.412311658263206 0.397907480597496 0.390059068799019 0.391684651374817 0.399120247364044 0.406349596381187 0.404113921523094 0.406067949533463 0.412667393684387 0.432577183842659 0.467947122454643 0.484578940272331 0.48712021112442 0.491372600197792 0.498444893956184 0.505245316028595 0.503312122821808
0.468395647406578 0.412066841125488 0.398370122909546 0.396038734912872 0.38697062432766 0.377676367759705 0.376552185416222 0.376734504103661 0.377164679765701 0.379997432231903 0.38614028096199 0.400637218356132 0.451565167307854 0.482759457826614 0.502536922693253 0.493013846874237 0.448095899820328 0.437069374322891 0.419787636399269 0.399946421384811 0.383729568123817 0.37443411052227 0.35964307487011 0.355557036399841 0.37223108112812 0.395393648743629 0.406166425347328 0.389126816391945 0.388773003220558 0.397716119885445 0.403373762965202 0.397956693172455 0.401739871501923 0.402882885932922 0.405203282833099 0.410260847210884 0.419810849428177 0.439756137132645 0.462755900621414 0.487826764583588 0.509324085712433 0.52179588675499 0.524223607778549
0.481675532460213 0.389120599627495 0.383487173914909 0.383331114053726 0.381826788187027 0.378472256660461 0.374693813920021 0.374618497490883 0.375300896167755 0.377278983592987 0.38108534514904 0.386674386262894 0.391724425554276 0.428446418046951 0.471602946519852 0.503127753734589 0.5117536008358 0.509159940481186 0.504059714078903 0.491349667310715 0.458503830432892 0.403108015656471 0.374017730355263 0.359409126639366 0.375994384288788 0.39804944396019 0.397601428627968 0.379692879319191 0.37441608607769 0.377224922180176 0.381242048740387 0.383304068446159 0.401551267504692 0.404992240667343 0.407409355044365 0.412224668264389 0.42081293463707 0.435472100973129 0.459214189648628 0.488856717944145 0.517805010080338 0.542913419008255 0.581462222337723
-9999 0.408804786205292 0.467756259441376 0.484505727887154 0.44555227458477 0.390131255984306 0.362339079380035 0.372351944446564 0.374239936470985 0.375627189874649 0.377175751328468 0.37839822769165 0.380075883865356 0.3859106361866 0.420007660984993 0.465387737751007 0.498083931207657 0.504036146402359 0.517083191871643 0.520038247108459 0.509450489282608 0.479445466399193 0.393780311942101 0.35661589205265 0.325284138321877 0.317318752408028 0.348068654537201 0.369545876979828 0.367710253596306 0.360577508807182 0.351439562439918 0.343824431300163 0.356496021151543 0.395601543784142 0.411186546087265 0.412534472346306 0.419171252846718 0.437851658463478 0.464784818887711 0.498503908514977 0.532996904850006 0.570354175567627 0.657981204986572
-9999 -9999 0.499131810665131 0.511888337135315 0.468805074691772 0.399646466970444 0.346757832169533 0.413197007775307 0.387848368287086 0.37413501739502 0.375322160124779 0.376626443862915 0.378146457672119 0.381612506508827 0.389541625976562 0.421848127245903 0.479513797163963 0.459586319327354 0.439324387907982 0.454719334840775 0.486691299080849 0.49399456679821 0.385151025652885 0.354882171750069 0.309199422597885 0.288746005296707 0.334983190894127 0.367240437865257 0.371980887651443 0.363608464598656 0.342089015245438 0.311051023006439 0.302491891384125 0.385979801416397 0.419204637408257 0.420119252800941 0.432296249270439 0.456373926997185 0.481257906556129 0.501487821340561 0.523999983072281 0.564115017652512 0.667439192533493
-9999 -9999 -9999 0.495004177093506 0.476945236325264 0.426502278447151 0.35329537987709 0.447510725259781 0.434850397706032 0.399502828717232 0.375247383117676 0.37696618437767 0.379161590337753 0.383234438300133 0.388221353292465 0.410792696475983 0.455409500002861 0.453713890910149 0.407626390457153 0.384617105126381 0.378466871380806 0.369854456186295 0.353257232904434 0.34205127954483 0.31154990196228 0.301054567098618 0.342533683776856 0.373970890045166 0.37483384013176 0.346874684095383 0.312363982200623 0.299054139852524 0.339404529333115 0.393589723110199 0.418739452958107 0.430240824818611 0.450585219264031 0.474978563189507 0.498658064007759 0.501657843589783 0.524959200620651 0.605174225568771 0.702888983488083
-9999 -9999 -9999 0.41801235973835 0.442949160933495 0.440889072418213 0.390844944119453 0.455220845341682 0.448312738537788 0.413645654916763 0.383591192960739 0.379666447639465 0.381806969642639 0.388585948944092 0.394002884626389 0.399057552218437 0.405638325214386 0.41295553445816 0.396935135126114 0.37595896422863 0.35851588845253 0.349398773908615 0.345991152524948 0.31558418571949 0.315475359559059 0.341918578743935 0.374754971265793 0.381656044721603 0.376699557900429 0.357514590024948 0.332212066650391 0.318832820653915 0.372546190023422 0.393557667732239 0.432026922702789 0.489477223157883 0.541154715418816 0.485883352160454 0.489182797074318 0.550625413656235 0.636679631471634 0.706565707921982 0.724570840597153
-9999 -9999 -9999 -9999 0.414105698466301 0.424979707598686 0.425162079930305 0.455508735775948 0.458533671498299 0.442067220807076 0.417379379272461 0.396199184656143 0.386370760202408 0.390799129009247 0.390521630644798 0.391789728403091 0.40077711045742 0.398569664359093 0.38073448240757 0.366802826523781 0.359694728255272 0.359578755497932 0.371751907467842 0.319704484939575 0.310705572366714 0.341399168968201 0.381899130344391 0.393524515628815 0.386192566156387 0.375943183898926 0.363735833764076 0.352332764863968 0.367937928438187 0.388213321566582 0.441841080784798 0.52015492618084 0.585940432548523 0.504819560050964 0.512116056680679 0.560499429702759 0.641816753149033 0.736257457733154 0.737523174285889
-9999 -9999 -9999 -9999 -9999 0.386574211716652 0.38028250336647 0.366589027643204 0.369449961185455 0.419784769415855 -9999 0.431443512439728 0.398866236209869 0.393568164110184 0.381232589483261 0.378573790192604 0.399626377224922 0.397221234440804 0.386076217889786 0.390677958726883 0.400366643071175 0.404640892148018 0.430633595585823 0.375003123283386 0.326925531029701 0.330796909332275 0.399350172281265 0.449098640680313 0.449260151386261 0.421543627977371 0.393847435712814 0.394237488508225 0.445434778928757 0.46313943862915 0.501994431018829 0.572425836324692 0.656559550762177 0.649762904644012 0.631240564584732 0.621552377939224 0.648275697231293 0.715899270772934 0.718588489294052
-9999 -9999 -9999 -9999 -9999 0.363701683282852 0.375657153129578 0.413836646080017 0.386107504367828 0.372147902846336 -9999 0.456399747729301 0.409379622340202 0.394813552498817 0.418073281645775 0.430579900741577 0.397679874300957 0.404712817072868 0.418486505746841 0.427866220474243 0.427579218149185 0.415258237719536 0.393979212641716 0.377874976396561 0.362105056643486 0.366830217838287 0.410287514328957 0.482925906777382 0.481250995397568 0.471008747816086 0.46669836640358 0.4724633872509 0.493893069028854 0.496192306280136 0.524228811264038 0.58925017118454 0.677448230981827 0.695684534311295 0.687462705373764 0.652300715446472 0.64320872426033 0.694096517562866 0.698569822311401
-9999 -9999 -9999 -9999 -9999 -9999 0.353258538246155 0.370557618141174 0.379101803898811 0.376977205276489 0.39412961602211 -9999 0.440906673669815 0.410621806979179 0.432953029870987 0.443744406104088 0.388074588775635 0.396330404281616 0.419429370760918 0.422609910368919 0.414517572522163 0.409116831421852 0.399802032113075 0.389312931895256 0.397745624184608 0.408154040575027 0.409444722533226 0.457487997412682 0.483317312598228 0.496879979968071 0.500182473659515 0.496402406692505 0.499093866348267 0.496460938453674 0.523006409406662 0.588206017017365 0.678067523241043 0.699170571565628 0.696619582176208 0.687957793474197 0.687010252475739 0.696360564231873 0.668674731254578
-9999 -9999 -9999 -9999 -9999 -9999 -9999 0.337491369247437 0.358467972278595 0.369834959506989 0.380656144022942 0.405363130569458 0.447790336608887 0.420702517032623 0.41205045580864 0.435468780994415 0.474782159924507 0.4497717410326 0.402520993351936 0.383069142699242 0.391788917779922 0.412540531158447 0.405678653717041 0.40668135881424 0.4325862377882 0.441818845272064 0.406405064463615 0.419427034258842 0.458013862371445 0.487742394208908 0.500440043210983 0.499445849657059 0.513729459047317 0.507482808828354 0.539641320705414 0.603140765428543 0.669774180650711 0.682067567110062 0.681126338243484 0.684051156044006 0.67888178229332 0.659452027082443 0.674928778409958
-9999 -9999 -9999 -9999 -9999 -9999 -9999 -9999 0.343545812368393 0.357424929738045 0.370013564825058 0.379656919836998 0.439291676878929 0.460377570986748 0.433044239878654 0.397798651456833 0.39063606262207 0.371978425979614 0.370320510864258 0.380061089992523 0.399425891041756 0.423693045973778 0.432783827185631 0.450038242340088 0.480268284678459 0.483837428689003 0.432147878408432 0.387357038259506 0.42002170085907 0.455734565854073 0.48175388276577 0.501209297776222 0.531690707802773 0.516527152061462 0.534078359603882 0.587622684240341 0.65254465341568 0.651838743686676 0.657745844125748 0.632463127374649 0.620671796798706 0.660249483585358 0.677069056034088
-9999 -9999 -9999 -9999 -9999 -9999 -9999 -9999 -9999 0.347925201058388 0.361805990338325 0.377097254991531 0.415173941850662 0.464207279682159 0.440309658646584 0.413892495632172 0.443666046857834 0.374695891141892 0.372966530919075 0.407191067934036 0.447934651374817 0.468903785943985 0.459832721948624 0.485968112945557 0.507122203707695 0.498242080211639 0.446618038415909 0.376110178232193 0.383150112628937 0.398632764816284 0.409484216570854 0.426558914780617 0.52277823984623 0.51560907959938 0.523883759975433 0.561024123430252 0.612698197364807 0.64083731174469 0.652222830057144 0.656263262033463 0.631819868087768 0.573823773860931 0.578608071804047
-9999 -9999 -9999 -9999 -9999 -9999 -9999 -9999 -9999 0.369431272149086 0.34977699816227 0.365177854895592 0.37802754342556 0.426444301009178 -9999 0.469477939605713 0.467016744613647 0.435549211502075 0.401851278543472 0.445014119148254 0.500613352656364 0.496761277318001 0.471914604306221 0.51310847401619 0.510004371404648 0.482795649766922 0.463010820746422 0.400287446379662 0.392240765690804 0.401510804891586 0.407512536644936 0.40820180773735 0.476374453306198 0.499726793169975 0.510024905204773 0.522376525402069 0.550188100337982 0.615702474117279 0.638102668523788 0.611558765172958 0.567403674125671 0.551471757888794 0.639071416854858
-9999 -9999 -9999 -9999 -9999 -9999 -9999 -9999 0.436713379621506 0.381998777389526 0.341518014669418 0.35196370780468 0.374461433291435 0.451616096496582 0.478004634380341 -9999 0.470915821194649 0.447023871541023 0.421053373813629 0.454565122723579 0.505059269070625 0.518391415476799 0.491915866732597 0.541125503182411 0.514213338494301 0.461401933431625 0.456003180146217 0.476113000512123 0.482310703396797 0.485419988632202 0.461251083016396 0.404632124304771 0.431401547789574 0.483896777033806 0.509941160678864 0.49789457321167 0.460808756947517 0.481961277127266 0.563825342059135 0.574938803911209 0.547456127405167 0.546540248394012 0.625914466381073
-9999 -9999 -9999 -9999 -9999 -9999 -9999 -9999 -9999 0.372637391090393 0.3375268638134 0.344443461298943 0.3741141051054 0.399327579140663 0.437410831451416 0.473764237761498 -9999 -9999 0.504986518621445 0.492359772324562 0.489423963427544 0.513714736700058 0.530051702260971 0.536922413110733 0.517975404858589 0.488169991970062 0.46769677400589 0.467972528934479 0.490955975651741 0.499665290117264 0.487098035216331 0.464846029877663 0.500400796532631 0.49774626493454 0.507212221622467 0.5066690325737 0.47118678689003 0.430957227945328 0.521871733665466 0.513081148266792 0.416545823216438 0.315359017252922 0.376220771670341
-9999 -9999 -9999 -9999 -9999 -9999 -9999 -9999 -9999 -9999 0.336295068264008 0.341582974791527 0.350399145483971 0.381074878573418 0.395261079072952 0.399056866765022 -9999 -9999 0.522391629219055 0.49571006000042 0.477082645893097 0.496658971905708 0.552266934514046 0.554933702945709 0.52444726228714 0.498737156391144 0.498003515601158 0.437249955534935 0.432622575759888 0.456111535429955 0.480041396617889 0.486057674884796 0.502223217487335 0.496125441789627 0.504861652851105 0.507309702038765 0.477234461903572 0.418959310650826 0.502424532175064 0.500696122646332 0.438868126273155 0.389666882157326 0.391918960213661
-9999 -9999 -9999 -9999 -9999 -9999 -9999 -9999 -9999 -9999 -9999 -9999 0.347573918104172 0.363629469275475 0.3851478099823 0.401371443271637 0.413719707727432 -9999 -9999 0.498659908771515 0.499138528108597 0.510913142561913 0.604723533987999 0.597194969654083 0.542947962880135 0.502889224886894 0.506763750314713 0.426951175928116 0.400682759284973 0.414334282279015 0.449156400561333 0.483297517895699 0.491576769948006 0.49094078540802 0.483435198664665 0.454319778084755 0.400901553034782 0.39030644595623 0.474350500106812 0.55840465426445 0.554045724868774 0.428542962670326 0.391950884461403
-9999 -9999 -9999 -9999 -9999 -9999 -9999 -9999 -9999 -9999 -9999 -9999 -9999 0.376093092560768 0.392900303006172 0.399724912643433 0.407638621330261 0.420348334312439 -9999 -9999 0.499522352218628 0.480124390125275 0.598208630084991 0.605208301544189 0.573459327220917 0.528680449724197 0.482302063703537 0.416586703062057 0.392472594976425 0.384068578481674 0.410403737425804 0.476715993881226 0.485946941375732 0.491156288981438 0.492017775774002 0.490439042448997 0.483450010418892 0.440644696354866 0.47072848379612 0.501742079854012 0.501988717913628 0.470411482453346 0.508634534478188
-9999 -9999 -9999 -9999 -9999 -9999 -9999 -9999 -9999 -9999 -9999 -9999 -9999 0.349176028370857 0.35002575814724 0.366149300336838 0.39970937371254 0.380769163370132 -9999 -9999 -9999 -9999 0.510345122218132 0.591048586368561 0.580788433551788 0.509177675843239 0.441826796531677 0.417023682594299 0.395940780639648 0.382582664489746 0.387487718462944 0.419760695099831 0.480892100930214 0.490571290254593 0.495532408356667 0.507697403430939 0.522409933805466 0.489335697889328 0.434394744038582 0.411998346447945 0.45055912733078 0.542843127250671 0.549701189994812
-9999 -9999 -9999 -9999 -9999 -9999 -9999 -9999 -9999 -9999 -9999 -9999 -9999 0.352626466751099 0.350336208939552 0.349786248803139 0.356592288613319 0.384429016709328 -9999 -9999 -9999 -9999 -9999 0.562395039200783 0.594692885875702 0.579860287904739 0.528698670864105 0.454139363765717 0.419305953383446 0.399829804897308 0.38899117410183 0.386608815193176 0.410424256324768 0.473236480355263 0.501684263348579 0.510010498762131 0.523208755254745 0.52571467757225 0.502053216099739 0.493078529834747 0.514680936932564 0.562383198738098 0.565026497840881
-9999 -9999 -9999 -9999 -9999 -9999 -9999 -9999 -9999 -9999 -9999 -9999 -9999 -9999 0.36176298558712 0.366866651177406 0.361503374576569 0.398465979099274 0.46439682841301 -9999 -9999 -9999 -9999 0.53119313120842 0.591203302145004 0.636099761724472 0.601946300268173 0.533100122213364 0.479031819105148 0.43274612724781 0.401039868593216 0.390376457571983 0.39661999642849 0.459977388381958 0.462462589144707 0.455775770545006 0.497279888391495 0.499908262491226 0.511388474702835 0.514596253633499 0.529679369926453 0.568376690149307 0.567068964242935
