# Supplementary material for: Automatic variable selection in ecological niche modeling: A case study using Cassin’s Sparrow (Peucaea cassinii)
Source: PLoS One. 2022 Jan 21;17(1):e0257502. doi: 10.1371/journal.pone.0257502 (PMC8782318; doi:10.1371/journal.pone.0257502)
Supplement: S1 File — Compressed file folder containing input data and example scripts used in the study. (ZIP) [file pone.0257502.s002.zip › S2_File-Data-and-Scripts/input/merra/M52.asc]

NCOLS 43 
NROWS 34 
XLLCORNER -118.8125 
YLLCORNER 23.75 
CELLSIZE 0.5 
NODATA_value -9999 
283.691732788085972 283.596408081055 283.174069213867 283.116299438477 282.658294677734 281.89186706543 281.131814575195 280.848440551758 281.706732177734 282.966384887695 283.881341552734 283.889218139648 283.236849975586 282.795541381836 280.633148193359 277.986312866211 276.737976074219 278.672302246094 280.250540161133 281.016632080078 281.169549560547 280.948413085938 279.933666992188 -9999 275.54581451416 276.160583496094 278.22834777832 282.260696411133 283.579370117188 283.90739440918 283.836349487305 283.726229858398 283.777523803711 283.993585205078 284.145446777344 284.226620483398 284.271542358398 284.273226928711 284.273138427734 284.31184387207 284.382272338867 284.472418212891 284.603814697266
284.920574951172 284.87790222168 284.106198120117 282.838204956055 282.049682617188 281.570700073242 281.091598510742 280.852951049805 281.515899658203 282.57666015625 283.528555297852 283.827676391602 282.710562133789 282.690487670898 280.683334350586 279.069857788086 280.364727783203 282.418536376953 282.898583984375 282.242233276367 281.142977905273 280.365469360352 280.626382446289 -9999 275.141708374023 276.25217590332 278.052947998047 282.375946044922 283.702325439453 284.100631713867 284.05500793457 283.845449829102 284.167642211914 284.498315429688 284.661575317383 284.742758178711 284.849789428711 284.914950561523 284.942385864258 284.907180786133 284.878421020508 284.922052001953 284.996466064453
285.327642822266 284.216812133789 282.416641235352 281.726861572266 281.506256103516 281.42698059082 281.25751953125 280.98173828125 281.155825805664 282.03532409668 283.1080078125 283.76123046875 283.71240234375 283.10849609375 280.631683349609 279.453958129883 281.866329956055 281.698092651367 281.718612670898 281.8154296875 281.621649169922 280.955070495605 280.714530944824 -9999 273.304977416992 274.345025634766 277.032681274414 281.468692016602 282.851281738281 283.311798095703 283.477990722656 283.675354003906 284.123596191406 284.381820678711 284.562698364258 284.734494018555 284.940786743164 285.143106079102 285.357452392578 285.484710693359 285.537692260742 285.550619506836 285.528085327148
284.464801025391 283.625204467773 281.923959350586 280.957427978516 280.737014770508 281.005905151367 281.40168762207 281.465286254883 281.370205688477 282.053604125977 283.142169189453 283.959512329102 283.759390258789 282.636758422852 281.141906738281 281.066333007812 283.342987060547 283.843963623047 283.403247070312 282.880554199219 281.916641235352 280.148101806641 278.262603759766 274.633471679687 273.818313598633 275.495138549805 278.146350097656 279.986584472656 281.789370727539 283.06803894043 283.768890380859 284.015191650391 284.189459228516 284.466458129883 284.77473449707 285.050271606445 285.250643920898 285.423031616211 285.577368164062 285.712051391602 285.827673339844 285.930136108398 286.043344116211
283.307681274414 283.500170898437 282.825756835938 281.984182739258 282.057235717773 282.711245727539 283.267211914062 282.928588867188 282.264254760742 282.215408325195 282.692147827148 283.074252319336 281.296200561523 279.450836181641 280.155487060547 282.223202514648 283.865423583984 284.544183349609 283.702972412109 282.283462524414 281.276516723633 280.984490966797 278.355535888672 277.206134033203 276.507080078125 276.939682006836 279.090155029297 281.735955810547 283.810870361328 284.847076416016 285.148910522461 285.17785949707 285.164212036133 285.182629394531 285.257034301758 285.389492797852 285.563064575195 285.706985473633 285.840716552734 285.929901123047 285.982308959961 286.036862182617 286.23385925293
281.61262512207 283.298422241211 283.978524780273 283.669915771484 283.613571166992 283.580874633789 283.349005126953 284.201593017578 283.600967407227 283.178817749023 283.168316650391 283.163165283203 281.095440673828 280.063339233398 280.979537963867 282.806063842773 284.076577758789 283.437002563477 282.226113891602 281.741104125977 280.650234985352 277.965759277344 276.846862792969 275.561810302734 276.417526245117 278.352264404297 279.976275634766 281.988140869141 284.513555908203 285.813659667969 286.120022583008 286.039019775391 285.749371337891 285.846380615234 285.847503662109 285.792321777344 285.801513671875 285.8603515625 285.989151000977 286.092193603516 286.178985595703 286.28447265625 286.46015625
280.099499511719 283.226934814453 284.474786376953 284.676226806641 284.378692626953 284.218011474609 284.691159057617 285.55807800293 284.971398925781 284.352844238281 283.262280273438 281.421560668945 281.066995239258 282.117300415039 283.444534301758 284.65256652832 285.337661743164 284.286514282227 284.100732421875 283.04638671875 280.951260375977 278.292245483398 276.883139038086 276.861642456055 277.768356323242 279.035110473633 280.074072265625 280.427880859375 283.382849121094 285.072723388672 285.479055786133 285.420184326172 285.622723388672 286.042965698242 286.205444335938 286.176028442383 286.133856201172 286.219110107422 286.371975708008 286.528289794922 286.659509277344 286.778698730469 287.062976074219
279.624203491211 283.071398925781 286.804699707031 287.191915893555 286.786117553711 286.503366088867 286.79596862793 287.475485229492 288.498934936523 288.591201782227 287.45771484375 285.346252441406 283.827209472656 284.107342529297 284.874298095703 285.136651611328 284.465191650391 284.752642822266 284.842877197266 284.327850341797 283.508538818359 282.721829223633 281.673709106445 280.302035522461 278.866561889648 278.540798950195 279.894506835937 279.934838867188 282.016296386719 283.403213500977 284.359439086914 285.485180664063 285.919360351562 286.448495483398 286.619064331055 286.672235107422 286.912677001953 287.228741455078 287.384780883789 287.510635375977 287.598440551758 287.644549560547 287.791424560547
282.08542175293 282.338995361328 288.015069580078 290.026419067383 289.95344543457 288.403945922852 286.499047851563 288.406958007812 290.203485107422 289.07585144043 286.699200439453 285.224847412109 284.280706787109 284.035754394531 283.937118530273 283.695358276367 283.262063598633 283.48283996582 283.508065795898 283.620529174805 283.742532348633 283.654742431641 282.793316650391 281.383093261719 280.754058837891 280.662164306641 280.631628417969 280.781091308594 282.616680908203 283.520935058594 284.113790893555 285.315234375 286.204296875 286.532064819336 286.814041137695 287.007238769531 287.03918762207 287.218899536133 287.505380249023 287.825576782227 288.023028564453 288.034289550781 288.303479003906
285.448876953125 283.297738647461 287.383261108398 289.84772644043 290.739822387695 289.917181396484 288.205194091797 290.887518310547 291.164724731445 289.494689941406 287.118170166016 285.292294311523 284.337680053711 284.131195068359 284.74006652832 285.059384155273 284.227758789062 283.677026367188 283.045266723633 282.947616577148 283.132781982422 283.171667480469 282.706872558594 281.902651977539 281.318099975586 280.881268310547 280.642535400391 281.944195556641 283.734262084961 284.962661743164 285.647338867188 286.047763061523 286.381771850586 286.664511108398 286.964828491211 287.257647705078 287.484243774414 287.509072875977 287.574127197266 287.727447509766 288.03112487793 288.467150878906 288.653088378906
287.988043212891 286.776126098633 289.099392700195 289.636172485352 290.447769165039 290.35173034668 288.518453979492 288.82380065918 289.917608642578 289.029006958008 287.03352355957 285.405862426758 284.601248168945 283.202420043945 284.29914855957 285.838305664062 285.465344238281 284.608996582031 283.896524047852 283.33088684082 282.913436889648 282.620495605469 282.354235839844 283.700103759766 284.166366577148 283.771978759766 283.287744140625 284.446142578125 285.945355224609 286.895172119141 287.271493530273 287.299652099609 287.394866943359 287.373251342773 287.34294128418 287.383978271484 287.55087890625 287.822412109375 287.9955078125 288.086334228516 288.19700012207 288.416564941406 288.689514160156
288.048098754883 288.090441894531 288.877453613281 289.382247924805 290.630645751953 291.016891479492 289.495550537109 290.166986083984 291.370812988281 290.339920043945 288.155187988281 286.523193359375 286.04638671875 284.558694458008 283.912338256836 284.465414428711 285.810757446289 285.608828735352 285.104025268555 284.156097412109 283.213543701172 282.876202392578 283.913653564453 285.482641601562 285.179443359375 284.248083496094 284.38522644043 285.693600463867 286.48688659668 286.962814331055 287.139263916016 287.04130859375 286.810009765625 287.096810913086 287.486450195312 287.924356079102 288.380114746094 288.599499511719 288.630255126953 288.647964477539 288.703302001953 288.822131347656 289.043713378906
289.388027954102 289.155401611328 288.346612548828 288.154788208008 289.416809082031 291.427172851563 293.034536743164 292.650186157227 293.38547668457 292.986907958984 291.556201171875 289.625357055664 287.178506469727 287.973791503906 286.000930786133 283.813754272461 284.472393798828 284.932940673828 284.576678466797 283.99967956543 283.368518066406 282.987060546875 284.257080078125 286.126867675781 285.756988525391 284.637622070313 284.741067504883 285.870779418945 286.892333984375 287.184783935547 287.053939819336 286.978826904297 287.236688232422 287.496856689453 288.024444580078 288.719006347656 289.345532226563 289.417407226562 289.403833007813 289.349533081055 289.309973144531 289.353961181641 289.611187744141
291.030764770508 290.807299804687 290.231762695312 289.264440917969 289.491638183594 290.904013061523 292.905493164062 293.957055664062 294.551550292969 294.14762878418 293.095303344727 291.993426513672 291.577557373047 291.231777954102 289.588088989258 287.392529296875 285.671722412109 284.557220458984 282.934552001953 282.652313232422 283.091290283203 283.348101806641 283.806744384766 285.958584594727 286.259750366211 285.504507446289 285.318063354492 286.790060424805 287.858288574219 288.004699707031 287.722799682617 287.634036254883 287.84524230957 288.017013549805 288.287078857422 288.787710571289 289.512020874023 289.839633178711 289.921963500977 289.966369628906 289.978805541992 289.959548950195 290.071243286133
-9999 291.741766357422 290.928826904297 289.475680541992 290.756988525391 292.957833862305 293.808337402344 294.259899902344 294.535116577148 294.122543334961 293.823852539062 294.353405761719 294.713854980469 294.448046875 293.002456665039 290.985412597656 289.09533996582 287.128811645508 285.46208190918 283.991744995117 283.138400268555 283.408239746094 285.417077636719 287.577053833008 287.882629394531 286.785104370117 285.639157104492 287.391818237305 288.612258911133 288.593643188477 288.136764526367 288.148947143555 288.416452026367 288.636190795898 288.927627563477 289.337103271484 289.833935546875 290.114794921875 290.173956298828 290.231628417969 290.260369873047 290.240255737305 290.426950073242
-9999 -9999 291.561660766602 290.432464599609 290.865921020508 292.878515625 295.4072265625 294.784912109375 294.9958984375 295.057510375977 295.067797851563 295.150402832031 294.459094238281 294.517303466797 293.843734741211 292.298263549805 290.237161254883 288.866873168945 288.519305419922 287.67903137207 285.975909423828 284.148336791992 287.04450378418 287.813690185547 288.222549438477 287.569104003906 285.721002197266 287.508551025391 289.02236328125 289.202514648438 288.810589599609 288.79533996582 289.029153442383 289.277386474609 289.571380615234 289.851705932617 290.055154418945 290.185842895508 290.26389465332 290.386917114258 290.518344116211 290.63323059082 290.901712036133
-9999 -9999 -9999 290.571878051758 289.960067749023 291.270755004883 295.208749389648 295.592611694336 295.043154907227 294.634506225586 294.491195678711 294.395202636719 293.453796386719 293.656896972656 293.505401611328 292.302258300781 290.030703735352 288.922817993164 289.151187133789 288.765914916992 287.988146972656 287.536111450195 288.311575317383 288.8775390625 288.936752319336 288.234631347656 287.023016357422 287.789422607422 289.11545715332 289.703216552734 289.692880249023 289.541192626953 289.650274658203 289.83649597168 289.973449707031 290.003909301758 289.92487487793 289.899801635742 290.09755859375 290.377975463867 290.627987670898 290.802423095703 291.158331298828
-9999 -9999 -9999 290.981256103516 290.144683837891 290.262026977539 293.294003295898 295.313021850586 294.765316772461 294.433303833008 294.365118408203 294.096176147461 293.420516967773 292.854638671875 292.224365234375 291.193896484375 289.687939453125 288.961962890625 288.512777709961 288.426727294922 288.614163208008 288.955728149414 289.450674438477 289.54973449707 289.459869384766 289.0939453125 288.500473022461 288.608261108398 289.356127929687 290.196319580078 290.659359741211 290.471179199219 290.130749511719 290.124169921875 290.09455871582 290.071585083008 290.131527709961 290.199374389648 290.382150268555 290.534362792969 290.684442138672 290.921957397461 291.467538452148
-9999 -9999 -9999 -9999 290.994812011719 290.495123291016 290.918496704102 294.256948852539 294.564645385742 294.524353027344 294.517495727539 294.421832275391 293.909283447266 292.752725219727 291.503723144531 290.21901550293 289.009713745117 288.741720581055 288.875936889648 288.675567626953 288.645010375977 289.288092041016 289.921197509766 289.91315612793 289.804595947266 289.56321105957 289.147604370117 288.99958190918 289.622717285156 290.660583496094 291.467938232422 291.519689941406 291.103479003906 290.521026611328 290.214462280273 290.21828918457 290.447354125977 290.729312133789 290.951605224609 291.038543701172 291.100112915039 291.290380859375 291.789697265625
-9999 -9999 -9999 -9999 -9999 290.911126708984 289.503326416016 293.306304931641 294.988092041016 294.770858764648 -9999 294.847695922852 294.657583618164 293.91760559082 292.823623657227 291.312646484375 289.566094970703 289.107305908203 289.569039916992 289.379302978516 289.035546875 289.261181640625 289.788623046875 290.158474731445 290.06884765625 289.803128051758 289.689086914062 289.632446289062 289.403048706055 289.981643676758 290.894625854492 291.426727294922 291.220184326172 290.856137084961 290.515899658203 290.337829589844 290.407626342773 290.644711303711 291.037655639648 291.360427856445 291.545678710938 291.654495239258 292.185623168945
-9999 -9999 -9999 -9999 -9999 291.293273925781 291.209970092773 292.175619506836 294.907760620117 295.803466796875 -9999 295.034722900391 294.849859619141 294.409567260742 293.905670166016 292.963775634766 291.465188598633 290.989920043945 290.765936279297 289.685607910156 288.560189819336 288.447610473633 289.705252075195 290.344561767578 290.335906982422 290.106463623047 290.105233764648 290.359945678711 289.543658447266 289.232803344727 289.45803527832 289.948541259766 290.650640869141 291.313348388672 291.420364379883 291.139993286133 290.812582397461 290.824960327148 291.031329345703 291.300277709961 291.656576538086 292.126794433594 292.619421386719
-9999 -9999 -9999 -9999 -9999 -9999 291.597055053711 291.739950561523 293.356289672852 294.810668945312 295.394537353516 -9999 294.783349609375 293.972174072266 293.557144165039 293.328295898437 292.898648071289 292.316836547852 292.224200439453 290.21484375 287.706909179688 286.78869934082 288.909085083008 289.4736328125 289.76252746582 290.039877319336 290.33564453125 290.5212890625 290.487905883789 290.241622924805 290.304174804687 291.101373291016 292.166754150391 292.748706054687 292.663818359375 292.105145263672 291.408413696289 291.088320922852 291.198123168945 291.463623046875 291.906533813477 292.534414672852 293.047280883789
-9999 -9999 -9999 -9999 -9999 -9999 -9999 292.040020751953 292.260464477539 293.618072509766 295.136904907227 295.778521728516 295.882427978516 295.410705566406 295.109649658203 295.059136962891 295.05407409668 294.214450073242 294.076043701172 291.922180175781 288.564334106445 285.844320678711 286.826181030273 287.527874755859 288.631973266602 289.931994628906 290.998318481445 291.239993286133 291.654895019531 291.824493408203 291.981137084961 292.287866210938 291.905981445313 292.446691894531 292.964492797852 293.130584716797 292.861679077148 292.568099975586 292.634091186523 292.784408569336 292.997943115234 293.297274780273 293.690365600586
-9999 -9999 -9999 -9999 -9999 -9999 -9999 -9999 292.192376708984 292.872589111328 294.064801025391 295.651812744141 296.416119384766 296.249328613281 296.232788085938 296.209262084961 295.846966552734 295.177630615234 294.562512207031 292.537506103516 289.397717285156 286.284683227539 286.441299438477 286.641174316406 287.906982421875 289.863345336914 291.666943359375 291.76298828125 291.267126464844 291.499404907227 292.370025634766 293.029400634766 290.451617431641 290.3666015625 291.804382324219 293.376892089844 293.940579223633 294.037478637695 294.020431518555 293.984283447266 293.993499755859 294.079904174805 294.157614135742
-9999 -9999 -9999 -9999 -9999 -9999 -9999 -9999 -9999 293.010726928711 293.458694458008 294.764431762695 295.946780395508 295.567416381836 295.926025390625 296.421798706055 296.228369140625 296.33779296875 294.811376953125 292.019332885742 288.76178894043 286.085745239258 285.687478637695 286.437734985352 288.041870117188 289.999783325195 291.621960449219 291.595202636719 290.874768066406 290.718292236328 291.261315917969 291.92287902832 289.894778442383 290.977584838867 292.41764831543 293.562023925781 294.2537109375 294.616162109375 294.717031860352 294.764923095703 294.765234375 294.714477539062 294.752075195312
-9999 -9999 -9999 -9999 -9999 -9999 -9999 -9999 -9999 293.253173828125 293.697305297852 294.580242919922 295.375018310547 295.400430297852 -9999 296.382034301758 297.059317016602 297.216470336914 295.875677490234 293.382461547852 289.836672973633 285.853295898438 284.517797851563 286.270498657227 288.429580688477 290.282702636719 291.503067016602 291.620132446289 291.10534362793 290.952911376953 291.161645507813 291.334719848633 290.21291809082 291.164562988281 292.888336181641 294.224456787109 294.468011474609 294.917669677734 295.067080688477 295.022125244141 294.981289672852 295.102423095703 295.248956298828
-9999 -9999 -9999 -9999 -9999 -9999 -9999 -9999 293.434603881836 293.6787109375 294.094772338867 294.645477294922 295.292205810547 295.772201538086 296.580535888672 -9999 297.422204589844 297.530798339844 297.073590087891 295.225540161133 291.956829833984 287.853439331055 285.311569213867 286.267114257813 288.177459716797 290.016174316406 291.152606201172 291.394940185547 290.987753295898 290.963302612305 291.365908813477 291.737518310547 290.238494873047 291.264645385742 293.376647949219 295.089389038086 295.366519165039 295.328213500977 295.257244873047 295.114013671875 295.135311889648 295.472698974609 295.630023193359
-9999 -9999 -9999 -9999 -9999 -9999 -9999 -9999 -9999 293.581283569336 293.979440307617 294.681799316406 294.621545410156 295.997778320312 297.282455444336 297.916815185547 -9999 -9999 297.418942260742 296.601181030273 294.530703735352 291.296597290039 287.622256469727 286.151565551758 287.103561401367 288.859637451172 289.862045288086 290.962997436523 291.407806396484 291.920425415039 292.233825683594 291.929299926758 290.75432434082 292.382424926758 293.753204345703 294.473007202148 294.81575012207 295.509475708008 295.738848876953 295.681488037109 295.698138427734 295.999435424805 295.887008666992
-9999 -9999 -9999 -9999 -9999 -9999 -9999 -9999 -9999 -9999 293.761260986328 294.329516601563 294.753491210938 295.835595703125 297.115173339844 298.180783081055 -9999 -9999 297.522384643555 297.5908203125 296.768283081055 294.087582397461 289.884432983398 286.442828369141 285.318862915039 286.339520263672 288.625433349609 290.209466552734 291.479495239258 292.235900878906 292.296643066406 291.794409179687 292.186059570312 291.887557983398 292.043090820312 292.874768066406 294.214916992187 295.094409179687 295.841519165039 296.132385253906 296.183520507812 296.264080810547 296.286151123047
-9999 -9999 -9999 -9999 -9999 -9999 -9999 -9999 -9999 -9999 -9999 -9999 294.308483886719 294.861532592773 296.095001220703 297.588726806641 298.638073730469 -9999 -9999 297.930618286133 297.591955566406 296.196557617188 292.396704101563 287.465139770508 284.913375854492 285.441940307617 288.338916015625 289.667919921875 290.506402587891 291.634506225586 292.535595703125 292.62971496582 292.241409301758 291.60087890625 291.701858520508 292.644619750977 294.105239868164 294.812881469727 295.679202270508 296.159286499023 296.324520874023 296.396615600586 296.627645874023
-9999 -9999 -9999 -9999 -9999 -9999 -9999 -9999 -9999 -9999 -9999 -9999 -9999 295.726708984375 296.220458984375 297.145413208008 298.473327636719 298.397888183594 -9999 -9999 297.961050415039 297.919662475586 295.749862670898 291.011074829102 287.173599243164 285.850912475586 287.5203125 289.673291015625 290.553247070313 291.593383789062 292.534231567383 292.837823486328 292.233282470703 291.306405639648 290.747894287109 290.385342407227 290.378717041016 293.478277587891 295.748681640625 296.411529541016 296.265728759766 296.287359619141 296.491510009766
-9999 -9999 -9999 -9999 -9999 -9999 -9999 -9999 -9999 -9999 -9999 -9999 -9999 295.701446533203 296.340087890625 297.010681152344 297.366366577148 297.537289428711 -9999 -9999 -9999 -9999 297.674368286133 295.322082519531 291.141586303711 287.431350708008 286.476586914063 288.865942382813 290.058966064453 290.95783996582 291.639752197266 291.988223266602 291.671109008789 290.665081787109 289.533065795898 288.617837524414 288.496084594727 291.206460571289 294.460250854492 295.817810058594 295.948699951172 296.078625488281 296.695910644531
-9999 -9999 -9999 -9999 -9999 -9999 -9999 -9999 -9999 -9999 -9999 -9999 -9999 295.578936767578 296.021255493164 296.91471862793 297.486141967773 297.770541381836 -9999 -9999 -9999 -9999 -9999 297.125894165039 293.595092773438 288.975537109375 285.968005371094 287.153210449219 288.681729125977 289.413497924805 289.851812744141 290.602624511719 291.043981933594 290.330108642578 289.587127685547 289.160342407227 289.244711303711 290.169686889648 293.241232299805 294.950820922852 295.49075012207 295.92477722168 297.583248901367
-9999 -9999 -9999 -9999 -9999 -9999 -9999 -9999 -9999 -9999 -9999 -9999 -9999 -9999 295.403121948242 295.965017700195 297.257098388672 298.103924560547 298.904779052734 -9999 -9999 -9999 -9999 297.46901550293 295.734832763672 292.016033935547 287.297103881836 286.716415405273 288.589956665039 289.065399169922 288.967630004883 289.589276123047 289.693377685547 289.719763183594 289.437286376953 289.392956542969 289.915258789062 289.541284179687 292.437771606445 295.017517089844 296.223797607422 296.174356079102 297.870962524414
