# Supplementary material for: Automatic variable selection in ecological niche modeling: A case study using Cassin’s Sparrow (Peucaea cassinii)
Source: PLoS One. 2022 Jan 21;17(1):e0257502. doi: 10.1371/journal.pone.0257502 (PMC8782318; doi:10.1371/journal.pone.0257502)
Supplement: S1 File — Compressed file folder containing input data and example scripts used in the study. (ZIP) [file pone.0257502.s002.zip › S2_File-Data-and-Scripts/input/merra/M85.asc]

NCOLS 43 
NROWS 34 
XLLCORNER -118.8125 
YLLCORNER 23.75 
CELLSIZE 0.5 
NODATA_value -9999 
0.000846183201065 0.00115499972598627 0.00195842107059434 0.0028656342998147 0.00384603603743017 0.00490123480558395 0.00584741258062422 0.00556633905507624 0.00429519119206816 0.00242535944562405 0.00122694398742169 0.00176628213375807 0.00343599263578653 0.00564093959983438 0.00573306414298713 0.00462014768272638 0.00361284356331453 0.00207864412805066 0.00168235934106633 0.00167638476705179 0.00232738711638376 0.00400823066011071 0.00682748863473535 0.00572992064990103 0.00566955772228539 0.00568143338896334 0.00432126184459776 0.00369123758282512 0.00247357375919819 0.00191696418914944 0.00187529736431316 0.00187490246025845 0.00137076497776434 0.00133517732610926 0.00124094064813107 0.0011398492148146 0.00114449735265225 0.0010902016190812 0.00102488516131416 0.00109163881279528 0.00121239259606227 0.00127972802147269 0.00127864489331841
0.000616731418995187 0.000760600116336718 0.00165826446027495 0.00262834598543122 0.00351672992110252 0.00418176096864045 0.00451570018194616 0.00449347994290292 0.00317025620024651 0.00202725757844746 0.00152228439692408 0.00184304136782885 0.00306285861879587 0.00442154128104448 0.00421161612030119 0.00302685871720314 0.00188553672051057 0.00130218522390351 0.00124455826589838 0.00161227548960596 0.00266966978088021 0.00443440433591604 0.00555597301572561 0.00521411560475826 0.00494851218536496 0.00470977234654129 0.00428008614107966 0.00419757096096873 0.00296470581088215 0.00237193459179252 0.00224519656039774 0.00208587259985507 0.00189240076579154 0.0015429183607921 0.00124612008221447 0.00106631469679996 0.00100424319971353 0.000926191289909184 0.000878118228865787 0.000946469517657533 0.00105094228638336 0.00108812021790072 0.00101780862314627
0.000772447133203968 0.000922758504748344 0.0017866525799036 0.00252973437309265 0.0030015695374459 0.00334240728989244 0.0036640067351982 0.00360132704954594 0.00306053068488836 0.00231341109611094 0.00177015088265762 0.0018054450978525 0.00254611504497007 0.00303488615900278 0.00271730998065323 0.00204601312289014 0.00157020527403802 0.00119702953379601 0.00142218037508428 0.00200910464627668 0.00322487156372517 0.00498080672696233 0.00511550949886441 0.00472838901914656 0.0039635996799916 0.00347413022536784 0.0037409718381241 0.00396806683856994 0.00346570983529091 0.00300871836952865 0.00264168058056384 0.00226974317338318 0.00186105964239687 0.00158234061673284 0.0013139671063982 0.00111373040126637 0.00103546474711038 0.000958521157735959 0.000892814813414589 0.000881338957697153 0.000895380059955642 0.000904301792616025 0.000948066270211712
0.00140376864001155 0.00106717052403837 0.00172199460212141 0.00224624405382201 0.00255748024210334 0.00271604917943478 0.0028033597394824 0.0028124613687396 0.00261527264956385 0.00219745066715404 0.00188395390287042 0.00202525994973257 0.00279491563560441 0.00304557962808758 0.00249189953319728 0.00170065258862451 0.00127225812757388 0.00104402737924829 0.00145261022262275 0.00234452984295785 0.00367341351229697 0.00520660374313593 0.00581856984645128 0.00383720200043172 0.00337983865756541 0.0036988991079852 0.00340813079383224 0.00305164901074022 0.00283869244158268 0.00247710547409952 0.00205871291691437 0.00172671328764409 0.00147825803142041 0.00142664427403361 0.0012600407935679 0.00107467690249905 0.00100109997438267 0.000927133683580905 0.000835569633636624 0.000760242081014439 0.000727239577099681 0.00074946932727471 0.000795785861555487
0.00178085824009031 0.0013609089073725 0.00146274949656799 0.00154618385713547 0.00154575624037534 0.00157800519373268 0.00173321488546208 0.00179929548176005 0.00180935356765985 0.00177198351593688 0.00187806446338072 0.00226532383821905 0.00267126276157796 0.00242029533255845 0.00211583741474897 0.00171402337728068 0.00116849486948922 0.00103525939630345 0.00155736817978322 0.00250977464020252 0.00375476393382996 0.00491845533251762 0.00445633456110954 0.00406058505177498 0.00365861039608717 0.00330203743651509 0.00301658352836967 0.00258932923898101 0.00215861485339701 0.00168600463075563 0.00132274373900145 0.0011867935420014 0.00107646525138989 0.00111584169790149 0.00104128089151345 0.000918311486020684 0.000845376844517887 0.000740187033079565 0.000634397775866091 0.00055655330652371 0.000544652203097939 0.000611698575085029 0.000658250966807827
0.00420682940166444 0.001922641787678 0.00134349064901471 0.00100716744782403 0.000992574146948755 0.0012227842467837 0.00151841143378988 0.00142519992077723 0.00134517010301352 0.00147288420703262 0.00177813725313172 0.00214731222949922 0.00233367881737649 0.00192744061350822 0.00175671692704782 0.001592304604128 0.00118585441960022 0.00125271304277703 0.0018974133534357 0.00317264965269715 0.00437565902248025 0.00468659456819296 0.00343157108873129 0.00371860084123909 0.00384357525035739 0.00367599190212786 0.0033700207946822 0.00283206857275218 0.00208037669071928 0.00142121635144576 0.00102496682084166 0.00094505682354793 0.00087369125103578 0.000931434123776853 0.000851984514156356 0.000695740728406236 0.000567444323678501 0.000441255819168873 0.000374388915952295 0.000354514617356472 0.000417202117387205 0.00055140936456155 0.000492660488816909
0.00763428963255137 0.00332045607501641 0.00140967505285516 0.000867941026808694 0.000876497681019828 0.00103578482521698 0.00109939764952287 0.0012177556171082 0.00110458132112399 0.00140822405228391 0.00191517061321065 0.00224141499493271 0.00208011756185442 0.0015569515991956 0.00136774539714679 0.00128138214349747 0.0010413634008728 0.00122550869127735 0.00183683529030532 0.00294809462502599 0.00406320614274591 0.00455181447323412 0.00368230619933456 0.00450315123889595 0.00460585346445441 0.00417093036230654 0.00374843596946448 0.00296788502018899 0.00222579386318102 0.0015348065062426 0.00104524246416986 0.000873310619499534 0.00089413229143247 0.000884381210198626 0.000799830071628094 0.00060526400920935 0.000325271917972714 0.000237777421716601 0.000245744929998182 0.00030798812804278 0.000418123521376401 0.000535234351991676 0.000426898789010011
0.00780580951832235 0.00527968823444098 0.00149940203409642 0.0005525177315576 0.000481697541545145 0.000612977496348321 0.000606476026587188 0.000576716451905668 0.00030898353579687 0.000368224973499309 0.000775495904963464 0.00133952186442912 0.00146728274412453 0.00113822226412594 0.00104277877835557 0.000989556143758819 0.000753697310574353 0.000838948809541762 0.00111760016879998 0.00187141791684553 0.0029009104706347 0.00389627811964601 0.00456933022942394 0.00464649135246873 0.00422464241273701 0.00393336229026318 0.00410031047649682 0.00305437450297177 0.00220971263479441 0.00150158640462905 0.000969773350516334 0.000682518351823092 0.0008046580478549 0.000668708304874599 0.000601849606027827 0.000478619692148641 0.000194316630950198 0.000181892461841926 0.000252203768468462 0.000359213154297322 0.000437353798770346 0.000440381857333705 0.000428574875695631
0.00406163153238595 0.0059657970443368 0.00171136129647493 0.000433042993972776 0.000243510705331573 0.000329658878035843 0.000268174702068791 0.00060237668803893 0.000262628663767828 0.000258505362580763 0.000573404671740718 0.000965699803782627 0.00120115831377916 0.0010384943743702 0.00101917571737431 0.00100947398459539 0.000871648907195777 0.00112630239455029 0.00145058954367414 0.00180561124579981 0.00215423996560276 0.00255673895590007 0.00355642284266651 0.00324151366949081 0.00331671629101038 0.00360268466174602 0.00352485242765397 0.00248685784172267 0.00170023215468973 0.00111049378756434 0.000697335752192885 0.000436767644714564 0.00031106750248 0.000337229706929065 0.000299613471725024 0.000234699848806486 0.000216637342236936 0.000246690749190748 0.000308152087382041 0.000388753687730059 0.000427740160375833 0.00039244364888873 0.000425249975523911
0.000947312236530706 0.00212791690137237 0.00116235611494631 0.000360643412568606 0.000159768285811879 0.000190827659025672 5.01118713145843e-05 4.30824027716881e-05 7.46395082387608e-05 0.000249343291216064 0.000559750350657851 0.000948024302488193 0.00126160177751444 0.00103985172463581 0.00110488047357649 0.00105228508473374 0.000550377112813294 0.000818341807462275 0.00127548449090682 0.00161231227684766 0.00180826256982982 0.00196573886787519 0.0024660856812261 0.00212976534385234 0.00222272076644003 0.00241445293650031 0.00217318424256518 0.00159011158393696 0.0010128712572623 0.000631333125056699 0.000438054886762984 0.000359134943573736 0.000248440666473471 0.000252892356365919 0.000263451278442517 0.00025685845175758 0.000236452583339997 0.000247063816641457 0.000321699664345942 0.000399626223952509 0.000400440854718909 0.00030428031750489 0.000387943143141456
0.000338483326049754 0.00087896779878065 0.000561089615803212 0.000198631559760543 6.70234621793497e-05 7.41128576919436e-05 7.59836249926593e-05 8.37161576782819e-05 7.86329190304969e-05 0.000205811265914235 0.000486829158035107 0.000930621358565986 0.00165768589358777 0.00108927778201178 0.000698588090017438 0.000497448004898615 0.000292694687959738 0.000390738251735456 0.000696513673756272 0.00100653144181706 0.00121653501410037 0.00128389227902517 0.0013415222405456 0.00119474102975801 0.00115025043487549 0.00116098565049469 0.00110237672342919 0.000834503158694133 0.000494159280788153 0.000320056846248917 0.000283214135561138 0.000291226015542634 0.000248017002013512 0.000236241426318884 0.00025884885690175 0.000290405304986052 0.000300357004744001 0.000263917868142016 0.000258196069626138 0.000281888002064079 0.000303377694217488 0.000324693543370813 0.000545664073433727
0.000183323564124294 0.000208320283854846 0.000160665893054102 6.88999360136222e-05 2.3107415472623e-05 1.31997724565736e-05 1.12360788989463e-05 1.2148748828622e-05 2.89857715870312e-05 0.000126560682474519 0.000350627084844746 0.000750545290065929 0.00145493291202001 0.00164365117670968 0.00171394494827837 0.00138488580705598 0.000522764516063035 0.000275023397989571 0.00038420039054472 0.000615267010289244 0.00079393214546144 0.000776531922747381 0.000494334127870388 0.000560633293935098 0.000501815957250074 0.000454485032241792 0.000571405977825634 0.000479769401135854 0.000368893862469122 0.000303682492813095 0.00028792669181712 0.000298988650320098 0.000259681436000392 0.000217850810440723 0.000203631811018568 0.000217842642450705 0.000246422525378875 0.000239709203015082 0.000231433571025264 0.000236774030781817 0.000271546168369241 0.000359693390782923 0.000574971584137529
1.83854452643573e-05 4.646950874303e-05 3.62375420081662e-05 2.57665044046007e-05 1.62467295012902e-05 7.59097996763103e-06 5.55199787299898e-07 1.67681887148774e-06 6.49955281915027e-06 4.58427825833496e-05 0.000174362541292794 0.000403261455358006 0.000532363975071348 0.000672895589377731 0.00120996849727817 0.00150677729398012 0.00101501325261779 0.00057068060268648 0.00052973527344875 0.000586512411246076 0.000622212921734899 0.000554431596538052 0.000288841355359182 0.000382232549600303 0.000372922251699492 0.000406271073734388 0.000618709198897704 0.000509190832963213 0.000409147271420807 0.000358385252184235 0.000324003715650179 0.0002667252018 0.000193558206956368 0.000175577474874444 0.000174501168658026 0.00018433234654367 0.000203541463997681 0.000224286895536352 0.000230098988686223 0.000231451478612144 0.000261171214515343 0.000339681041077711 0.000412486415007152
5.42540185932694e-07 2.46938233203764e-06 9.65316602332678e-06 1.65022627697908e-05 1.29629759157979e-05 4.86959611265547e-06 1.80754926049076e-07 7.07702035640523e-08 9.05871620915377e-07 6.16631660932399e-06 1.79065355951025e-05 3.28945636283606e-05 2.50522105488926e-05 0.000343525037897052 0.000531347439391539 0.000703984650317579 0.000974852894432843 0.000869630766101182 0.000825102726230398 0.00075519856181927 0.000694384798407555 0.000651082376134582 0.000385977703263052 0.000334520422620699 0.000452737775049172 0.000609878293471411 0.000663693912792951 0.000514206674415618 0.000414712508791126 0.000372847076505423 0.000339944116421975 0.000270729450858198 0.000196178731857799 0.000203146913554519 0.00021930784714641 0.000227725884178653 0.000224928972602356 0.00021679157653125 0.000208679096249398 0.000190721679246053 0.000181737678940408 0.000196226718253456 0.000201397700584494
-9999 6.69582277623704e-07 4.1821272134257e-06 8.91119689185871e-06 7.76773595134728e-06 3.38746318107042e-06 1.12413425767954e-07 1.24903806408838e-08 1.93556824913038e-16 9.93183847658773e-08 1.59972152147247e-07 1.25169326992136e-07 5.6848624510053e-07 0.000103721809023227 9.87078765319893e-05 0.000169861489484902 0.000480939119006507 0.00072298270824831 0.00086129229166545 0.000882696418557316 0.000792293011909351 0.000620712415548041 0.000470708525972441 0.00024115596752381 0.000262843685050029 0.000453923514578491 0.000620523025281727 0.00047774959821254 0.000335338988224976 0.000267089475528337 0.000242082384647802 0.000216215617547277 0.00019860105967382 0.00020716780127259 0.000218338042031974 0.000221728436008561 0.000211754583870061 0.000191039082710631 0.000158249416563194 0.000121859131468227 9.99233663605992e-05 0.000102619866811438 9.59759920078795e-05
-9999 -9999 6.974113830438e-07 1.15693841280518e-06 4.22006127109853e-06 5.69509018077952e-06 2.1518729397485e-06 3.94260376879174e-07 5.23676419561525e-08 0 0 0 0 3.41436398230144e-06 4.57738565273758e-06 3.22704903283011e-05 0.000120576774497749 0.000304483919899212 0.000424346429645084 0.000604257453233004 0.000778256746707484 0.00081099703675136 0.00040827871998772 0.000212792203819845 0.000187389145139605 0.00029430659924401 0.00044944264809601 0.000381721946178004 0.000239650848379824 0.000151305190229323 0.000121280242456123 0.000128277826297563 0.000164453317120206 0.000147933900007047 0.000140781769005116 0.000146502447023522 0.000156986089132261 0.000168893618683796 0.000126028048543958 7.84918720455607e-05 5.11300317157293e-05 5.32567843038123e-05 4.85152871988248e-05
-9999 -9999 -9999 6.49434796287096e-06 1.74836382029753e-05 1.96027697256795e-05 5.20914143180562e-06 3.68162743598077e-06 1.0472064559508e-06 0 0 1.60709504370971e-08 1.44638553933873e-07 6.37465601016629e-07 7.16662668764911e-07 6.61396794612301e-06 2.67362462182064e-05 7.52957370423246e-05 0.000126248386368388 0.000195018546946812 0.000247276862501167 0.000239567099924898 0.000127048402646324 0.00011332948342897 0.000112101424747379 0.000149777463229839 0.000241407104476821 0.000245467077184003 0.000167334679281339 9.92400273389649e-05 7.25388192222454e-05 9.32773655222263e-05 0.000115627273771679 0.000113804623833857 9.84860780590679e-05 9.54377348534763e-05 0.000123188758880133 0.000153084277553717 0.0001060500559106 5.93869408476166e-05 3.59158751962241e-05 3.78297771021607e-05 2.63920284851338e-05
-9999 -9999 -9999 8.38056921566022e-06 1.52612615238468e-05 1.37792329951481e-05 2.97385327030497e-06 5.59038403480372e-06 1.77523511410982e-06 0 0 6.06741707542824e-08 5.46067536788542e-07 9.28865512150878e-07 1.13241549115628e-06 2.39791264675659e-06 7.12611381459283e-06 2.25517187573132e-05 4.83020623505581e-05 6.55608655506512e-05 6.88862543029245e-05 5.81697506277123e-05 4.19509804487461e-05 4.46787988039432e-05 5.62692039238755e-05 7.91230369941332e-05 0.000112007080315379 0.000126787454792066 9.95433067146223e-05 6.55080129945418e-05 5.44300481124083e-05 8.05075600510463e-05 9.33244096813724e-05 9.88757092272863e-05 8.61654225445818e-05 7.5096168438904e-05 8.38972642668523e-05 9.20798760489561e-05 5.98961156356381e-05 3.32879744746606e-05 1.98976940737339e-05 1.67579188200762e-05 1.05590110251796e-05
-9999 -9999 -9999 -9999 6.27740678282862e-06 3.99641389776662e-06 1.17981826406321e-06 1.21479670269764e-06 3.65750702258083e-07 0 0 6.13248062109051e-08 5.51923255898146e-07 5.4972512657514e-07 9.63295377687245e-07 1.98106256448227e-06 4.92935275815398e-06 1.77455149923844e-05 3.28232923493488e-05 3.6911102142767e-05 3.03202696159133e-05 1.834450813476e-05 1.40670163091272e-05 1.61937507073162e-05 2.40872495851363e-05 3.67505130270729e-05 5.07559412653791e-05 5.24723949638428e-05 4.75741140689934e-05 4.3018240830861e-05 4.94781779707409e-05 7.03455254551955e-05 7.25585457985289e-05 7.31962179997936e-05 6.52083890599897e-05 5.42446494364412e-05 4.66521294583799e-05 3.8573945130338e-05 2.20531001104973e-05 1.11986635147332e-05 5.58204847038724e-06 2.32987108574889e-06 2.62835887951951e-06
-9999 -9999 -9999 -9999 -9999 1.50943903918233e-06 1.17355494921867e-06 2.91570432864319e-06 9.40041900321376e-07 0 -9999 2.70245834599336e-08 2.43221251139403e-07 1.79998845339924e-07 2.47902541161693e-07 6.59143938719353e-07 1.63775453074777e-06 3.77964474864712e-06 6.1836855365982e-06 1.80839488166384e-05 2.96459898891044e-05 2.9074084432068e-05 1.37218858981214e-05 8.15168250483111e-06 9.63563388722832e-06 1.42953164868231e-05 1.85335838978062e-05 2.23688357436913e-05 3.96429510146845e-05 6.09414728387492e-05 7.65418088121805e-05 7.66260742238956e-05 4.93086630740436e-05 4.86447366711218e-05 4.00608132622438e-05 2.87506709355512e-05 2.42435377003858e-05 1.706989169179e-05 8.6007214122219e-06 3.55357025227931e-06 1.27157045568538e-06 1.71302137630391e-07 3.32713038631027e-07
-9999 -9999 -9999 -9999 -9999 1.38928634498825e-06 4.5023203654182e-07 1.79207698636219e-06 5.87942281526921e-07 0 -9999 0 0 2.07143763475415e-08 1.82113464308742e-08 4.19531994477751e-08 1.21653298634783e-07 1.03634599923907e-07 3.6464836460226e-05 0.000109617365524173 0.000155231374083087 0.000117606835556217 3.97552765207365e-05 1.36469821427454e-05 6.09923267802515e-06 6.68168058837182e-06 9.97619799818494e-06 1.55834489305562e-05 4.07312685638317e-05 7.09593950887211e-05 8.36291386804078e-05 6.20350285316817e-05 2.14633226278238e-05 2.86662037979113e-05 2.10075281756872e-05 8.22130432425183e-06 8.28471934255504e-06 6.31151783636597e-06 3.11616968247108e-06 1.11267368652079e-06 2.67331735237519e-07 2.07826456488647e-08 1.90981534586854e-08
-9999 -9999 -9999 -9999 -9999 -9999 2.10999855809746e-08 1.99906422082563e-08 5.95559228599996e-09 0 0 -9999 0 3.96862977211405e-19 3.97394828214662e-11 3.3453259745686e-10 9.0090157556233e-10 6.70852262629751e-10 6.28377367298871e-05 0.000168973976542475 0.000232298421906307 0.000183551389636705 9.00318707863335e-05 4.3679659938789e-05 1.76483729319443e-05 7.20041239219427e-06 9.31368713281699e-06 1.26292922686844e-05 2.37751374697837e-05 3.64352927135769e-05 3.93341937524383e-05 2.67963321675779e-05 2.28523615078302e-05 1.77136018464807e-05 8.43108097114964e-06 1.13815791564775e-06 1.12437656980546e-06 1.04107313063651e-06 5.00420503612986e-07 1.5855264123843e-07 3.15840356535091e-08 3.21728079732964e-09 6.74802556055454e-09
-9999 -9999 -9999 -9999 -9999 -9999 -9999 0 0 0 0 0 0 0 0 1.84198571109503e-13 5.5259571332851e-13 6.13995237031678e-14 3.08111593767535e-05 0.000102235109807225 0.000181816527037881 0.000222657222184353 0.000150620794738643 0.000119920914585236 7.74740874476265e-05 3.55574437890027e-05 1.46654554555425e-05 1.11954042949947e-05 1.4926196399756e-05 1.5806391274964e-05 2.94268560537603e-05 6.37321863905527e-05 6.70400695526041e-05 8.08573837275617e-05 4.92707222292665e-05 8.36745658787663e-06 3.43178374606623e-08 4.85216009593614e-08 2.14594918723776e-08 5.40377093072308e-09 1.29010366833882e-09 3.70157954288075e-10 7.92893090073576e-10
-9999 -9999 -9999 -9999 -9999 -9999 -9999 -9999 0 0 0 0 0 0 0 0 0 0 5.36663092134404e-06 6.58945705254155e-05 0.000174636226438452 0.000280784678761847 0.000187049878877588 0.000199436345428694 0.000169995553733315 0.000104865555840661 4.27918344939826e-05 1.9574047109927e-05 3.20600967825158e-05 3.57722565240692e-05 7.2494020787417e-05 0.000165576818108093 0.00017095372750191 0.000215940110501833 0.000161897049110848 6.22038925029433e-05 1.18207821309113e-09 4.54790649584425e-10 2.13824137562657e-10 7.81684185695991e-11 1.03718971475666e-10 4.83952086738348e-10 1.71707779939023e-09
-9999 -9999 -9999 -9999 -9999 -9999 -9999 -9999 -9999 0 0 0 0 0 0 0 0 0 3.95047106138691e-08 6.65996646009859e-05 0.000179883860982955 0.000279841967858374 0.000207008770667016 0.000210262526525185 0.000200596965441946 0.00015122740296647 6.62518221361097e-05 2.87252907583024e-05 4.79574238852365e-05 5.2597595640691e-05 8.00323181465501e-05 0.000168008508626372 0.000254936155397445 0.000250750448321924 0.000197096283955034 0.000104930581140295 1.67965069604661e-08 1.87384205808244e-09 3.87497950393723e-12 9.45888937930466e-13 1.02345746892707e-09 3.57919283100472e-09 4.92058827017416e-09
-9999 -9999 -9999 -9999 -9999 -9999 -9999 -9999 -9999 0 0 0 0 0 -9999 0 0 0 1.51271784432083e-08 5.64383739067864e-05 0.000139286190096755 0.000199324483401142 0.000186251182458363 0.000186068033508491 0.000177830042957794 0.000134512925433228 5.07744718561298e-05 2.40691040744423e-05 4.62675403468893e-05 5.40308792551514e-05 0.000102543894172413 0.000238315892056562 0.000359538398333825 0.00035064032417722 0.000287638395093381 0.000164473267738785 3.7425899179766e-08 4.15843324219623e-09 9.23318352651653e-15 1.36301638666735e-13 6.37773340909106e-09 1.92739607052239e-08 3.39759781420312e-09
-9999 -9999 -9999 -9999 -9999 -9999 -9999 -9999 0 0 0 0 0 0 0 -9999 0 0 0 2.91048418148421e-05 7.02977260516491e-05 0.000101847619953332 0.000128603312623454 0.000145509073627181 0.000163973345479462 0.000148438317410182 7.71815897678607e-05 3.32909718053998e-05 4.23706418587244e-05 4.74729586130707e-05 9.18273213756038e-05 0.000219785791705362 0.000394220717134886 0.000348633495741524 0.000291429212666117 0.000184665496851721 1.47171005130869e-06 1.63523352201481e-07 3.99505126686729e-13 4.87913222736551e-12 8.26346063537847e-10 2.47088279003993e-09 3.73669387099262e-10
-9999 -9999 -9999 -9999 -9999 -9999 -9999 -9999 -9999 0 0 0 0 0 0 0 -9999 -9999 0 6.4598539211147e-06 1.66415039529966e-05 3.24198590533342e-05 8.91731724550482e-05 9.85213649983052e-05 0.000168347931321478 0.000222342101915274 0.000175271145417355 7.62093201046809e-05 3.38576175636263e-05 1.94750573427882e-05 8.14220822576317e-05 0.000244016252690926 0.000359702488640323 0.000361657029134221 0.000325857734424062 0.000225564715219662 5.64877240890382e-05 7.80456426809906e-06 5.9488937793617e-07 5.65778008713991e-08 8.88434277535044e-11 6.68379851465062e-11 1.07861880538351e-10
-9999 -9999 -9999 -9999 -9999 -9999 -9999 -9999 -9999 -9999 0 0 0 0 0 0 -9999 -9999 0 1.14608458808636e-20 8.14535383142372e-07 1.00117771353325e-05 6.83850506675299e-05 7.49059334339108e-05 0.000184821423317771 0.0002950977999717 0.000274575338698924 0.0001098653068766 3.06508747598855e-05 4.01572810915241e-06 1.81911557319836e-05 6.96259223332163e-05 0.000188312093814602 0.000138971372507513 0.000188135098142084 0.000244827842107043 0.000181855739720049 5.0949187061633e-05 1.12621640596444e-05 6.33216743602116e-07 1.035266004e-10 1.25935047980141e-11 1.33041412088419e-11
-9999 -9999 -9999 -9999 -9999 -9999 -9999 -9999 -9999 -9999 -9999 -9999 0 0 0 0 0 -9999 -9999 0 2.04511948709296e-08 6.85781249529782e-06 6.11749472611223e-05 5.54508860659553e-05 0.000169748951520887 0.000300937567953952 0.000303443643497303 0.000108311587246135 2.63739051774792e-05 9.33302061412178e-07 1.17880555876582e-06 9.86377956451179e-06 6.02389817913718e-05 3.59646695869742e-05 7.99735589680495e-05 0.000135141501959879 0.000118612201640644 2.26451648813963e-05 4.19147127104225e-06 7.11923740902374e-07 7.84323726842409e-12 8.73207268211468e-13 9.70230298012742e-14
-9999 -9999 -9999 -9999 -9999 -9999 -9999 -9999 -9999 -9999 -9999 -9999 -9999 0 0 0 0 0 -9999 -9999 7.56075652525454e-15 4.3190452060475e-06 3.88714066528074e-05 2.71482856987859e-05 0.000102397308182844 0.000211806542938575 0.000257702216913458 0.000115547642053571 3.39302382599271e-05 3.29619522432267e-06 1.85648500128366e-08 9.3058170369531e-07 8.35833567824906e-06 5.70967849853332e-06 2.93541156679566e-05 8.13624916190747e-05 0.000139746061176993 0.000105971438460983 4.23500583565328e-05 8.44655369292013e-06 0 0 0
-9999 -9999 -9999 -9999 -9999 -9999 -9999 -9999 -9999 -9999 -9999 -9999 -9999 0 0 0 0 0 -9999 -9999 -9999 -9999 1.10490730548918e-05 7.06252526470053e-06 3.92251706671232e-05 0.000102087882260093 0.000163626799621852 0.00012458401688491 5.66818209335906e-05 1.7177239215016e-05 3.46309157066571e-06 6.68734367081925e-07 1.06722555983652e-06 9.7415765480946e-07 1.04367455548982e-05 3.84915158065269e-05 8.26170333311893e-05 8.97101373993792e-05 4.96250493597472e-05 1.76333345507373e-05 2.24065163365594e-06 0 0
-9999 -9999 -9999 -9999 -9999 -9999 -9999 -9999 -9999 -9999 -9999 -9999 -9999 0 0 0 0 0 -9999 -9999 -9999 -9999 -9999 9.75170803485525e-07 1.14814055223178e-05 3.84980745366192e-05 7.7086466626497e-05 8.03267299488652e-05 5.15349296620116e-05 2.59840862781857e-05 9.41639905249758e-06 1.08872573889585e-06 3.56423228708991e-07 3.23232376331362e-07 7.73302234335915e-06 4.998349941161e-05 0.000148235257074703 0.000283423050132114 0.000220360400271602 0.000104660275610513 1.62604428624036e-05 0 0
-9999 -9999 -9999 -9999 -9999 -9999 -9999 -9999 -9999 -9999 -9999 -9999 -9999 -9999 0 0 0 0 0 -9999 -9999 -9999 -9999 1.16019535312262e-07 3.50555318107126e-06 1.48101635659259e-05 3.44439486070769e-05 4.28379735240014e-05 2.74327772785909e-05 1.27001574128371e-05 3.7965765500303e-06 9.38174525799695e-07 8.9782515715342e-07 7.29513942587801e-07 5.59543661893258e-06 3.20303252919985e-05 9.02239233255386e-05 0.000154458149336278 0.000103752432187321 4.27238740030589e-05 4.80721969324804e-06 0 0
