# Supplementary material for: Automatic variable selection in ecological niche modeling: A case study using Cassin’s Sparrow (Peucaea cassinii)
Source: PLoS One. 2022 Jan 21;17(1):e0257502. doi: 10.1371/journal.pone.0257502 (PMC8782318; doi:10.1371/journal.pone.0257502)
Supplement: S1 File — Compressed file folder containing input data and example scripts used in the study. (ZIP) [file pone.0257502.s002.zip › S2_File-Data-and-Scripts/input/merra/M84.asc]

NCOLS 43 
NROWS 34 
XLLCORNER -118.8125 
YLLCORNER 23.75 
CELLSIZE 0.5 
NODATA_value -9999 
94.329309844970695 138.407030487061 243.025640106201 367.112780761719 614.068389892578 916.520446777344 1164.60245361328 1225.24630126953 904.020367431641 441.743900299072 152.081290435791 275.185597229004 668.346034240723 1039.96302490234 2471.77758789062 4048.18435058594 4349.30941162109 1479.48001708984 650.749749755859 453.958892822266 700.44775390625 1402.25814208984 2502.19925537109 5498.71987304688 7756.41259765625 8860.646484375 8228.26860351563 1828.25336914062 508.727349853516 264.980361938477 263.082135009766 305.008316040039 282.100479125977 283.785546875 269.422714233398 261.150903320313 282.206307983398 300.562094116211 321.834069824219 364.888687133789 414.960885620117 449.719860839844 444.976794433594
49.440291595459 56.2171985626221 161.818281936645 369.675849914551 604.027221679688 854.334875488281 1095.15336914063 1166.59125976563 730.570037841797 379.013206481934 234.618199157715 324.440731811523 735.607943725586 839.071215820313 1707.00503540039 2093.60148925781 943.141975402832 307.891059875488 214.606546020508 446.574501037598 1163.01491699219 2560.29841308594 4806.10563964844 5427.575 6458.89819335938 7609.7828125 7503.14942016602 1692.32134399414 472.817514038086 254.986740112305 257.500289916992 276.644357299805 261.905416870117 249.50181427002 223.664268493652 204.155383300781 209.37227935791 217.462330627441 237.596630859375 287.583335876465 339.350988769531 355.755432128906 300.762268066406
51.3311931610107 92.8570922851563 260.272668457031 450.85940246582 614.127777099609 783.197912597656 983.699169921875 1122.13139648438 910.885723876953 578.617080688477 333.31213684082 319.933746337891 417.981842041016 574.724536132813 1408.75827026367 1670.13342285156 468.479321289063 388.979907226562 411.372790527344 592.326263427734 1124.0405456543 2131.91811523437 3388.76108398438 4943.09978027344 7662.41162109375 9086.21381835937 6803.10301513672 1543.19666748047 617.269119262695 451.309768676758 374.381799316406 304.536889648438 231.372534179688 211.773890686035 198.881935119629 192.238636779785 197.296179199219 204.739709472656 214.906976318359 229.658828735352 238.159561157227 232.418229675293 229.280546569824
101.910246276855 153.308709716797 312.482489013672 518.245104980469 677.594970703125 776.958276367188 817.413360595703 773.876007080078 774.862908935547 579.476577758789 360.161758422852 323.883627319336 428.891122436523 702.828775024414 1011.89331054688 923.646243286133 254.091656494141 227.644488525391 326.682339477539 580.286987304688 1136.47736816406 2143.80258789063 3735.38735351563 7571.42026367187 6811.11889648438 3710.53342285156 1786.17017211914 979.888970947266 650.589025878906 452.152725219727 315.457762145996 226.918827819824 194.22074432373 173.698480224609 163.657821655273 165.755270385742 179.527459716797 194.607000732422 191.682797241211 183.642700195312 173.120178222656 160.977043151855 148.643730163574
219.026927185059 213.61742401123 264.919242858887 331.522485351563 322.100845336914 293.500372314453 313.911605834961 353.682235717773 451.906945800781 463.085327148438 428.687118530273 473.658749389648 938.167758178711 1357.9370300293 1058.2473449707 500.481396484375 252.279678344727 190.444351196289 529.898849487305 1168.26608276367 1588.21571044922 1687.07194824219 3777.57917480469 3240.04919433594 2833.32946777344 2324.38353271484 1216.04559936523 648.311761474609 351.763868713379 200.272270202637 131.396598052979 100.29444732666 113.962586975098 104.624758148193 104.753574371338 114.248040771484 126.6708152771 139.59831161499 133.115510559082 124.159851074219 117.467086791992 112.425630950928 94.6431785583496
720.53346862793 275.572206115723 217.599806213379 193.470327758789 181.683525085449 218.598199462891 299.804295349121 175.42225189209 218.055523681641 288.490333557129 354.140048217773 446.141586303711 806.027450561523 815.944183349609 650.336624145508 429.817208862305 285.784820556641 439.099029541016 887.585046386719 1226.53375244141 2298.91683349609 4798.37255859375 7668.66943359375 5789.95883789062 3649.07958984375 2123.42794189453 1277.98360595703 930.162023925781 401.546258544922 125.318325042725 53.2052284240723 46.0661472320557 59.914416885376 56.3653324127197 55.3414840698242 58.1138710021973 63.024242401123 73.6851005554199 71.5670974731445 65.49733543396 62.039196395874 62.9113697052002 48.7433429718018
1936.43090820313 368.873706054687 213.480541992188 153.551170349121 148.915924072266 159.793395996094 146.670333099365 76.1568992614746 83.8181785583496 159.792877197266 498.7966796875 1102.77476806641 892.919201660156 520.300006103516 305.215812683105 220.051312255859 189.712797546387 292.935075378418 364.53782043457 1175.33142089844 2415.19832763672 3805.2501953125 6446.6970703125 4817.25510253906 3633.01843261719 2836.97579345703 1804.19400634766 1972.63375244141 809.526611328125 186.458709716797 63.9658248901367 51.4093597412109 80.1875335693359 54.3226810455322 40.2956428527832 33.9538959503174 23.4797710418701 31.9249950408936 34.3512722015381 31.541316986084 28.0085254669189 26.6695672988892 18.4858530044556
2539.5503112793 879.243605804443 160.55915145874 45.2719841003418 42.8889560699463 44.7518926620483 27.569645690918 14.4665481567383 5.7416232585907 7.34171414375305 42.469421005249 131.162062835693 271.550667572021 196.225512695312 140.434169769287 125.925417327881 131.425828552246 147.810606384277 189.260791015625 384.400085449219 632.829699707031 896.783428955078 1698.44392700195 2004.16002197266 3497.22839355469 4060.64602050781 2086.44637451172 2002.26151123047 856.938940429688 230.509132385254 73.5428325653076 37.3730136871338 63.0913455963135 32.3387454986572 22.2104253768921 20.9209874629974 7.73809762001038 9.02164368629456 11.8789036750793 12.6032376289368 11.2928315162659 9.422962474823 10.8712908744812
1183.85053710938 1425.41561031342 185.13697719574 10.6690849542618 1.56271997094154 4.07817086577415 11.0268822193146 5.14051480293274 1.6629560649395 7.44749727845192 30.3615152359009 84.7196868896484 221.768930053711 199.639854431152 195.542770385742 206.270129394531 206.705154418945 247.54426574707 316.510279846191 359.565979003906 392.998876953125 475.089031982422 800.546893310547 1525.16185302734 2147.26293945312 2225.29743652344 1631.78436279297 1568.12762451172 594.281455993652 126.936679840088 58.1060190200806 21.1589638710022 13.7649796485901 8.98588371276855 7.83303737640381 8.04538922309876 7.47371258735657 8.25538334846497 9.03951511383057 9.05496644973755 9.02583045959473 9.41709151268005 7.88809332847595
207.510107421875 488.77227230072 79.2756460189819 8.70731456279755 1.21211647987366 2.61723835468292 3.68751617670059 1.16045824289322 0.495924308896065 6.45924083888531 35.181912612915 99.9732261657715 196.251650238037 180.934671020508 152.246376037598 120.936734008789 97.4467193603516 177.272671508789 321.903332519531 379.126876831055 389.027691650391 432.768630981445 588.834426879883 1000.84680175781 1313.78033447266 1410.13129882812 1245.9809387207 835.619464111328 289.549169158936 58.4508934020996 35.2062730789185 24.0359431266785 12.9392870903015 11.2066103935242 10.9934701919556 10.3689025878906 9.12387866973877 9.60842304229736 10.7517601966858 11.2171082496643 9.69635133743286 6.48370819091797 9.19436950683594
20.4683368206024 48.114866489172 4.73094195723534 0.0786720722913742 1.67285768687725 2.76892578601837 2.55038118362427 3.93445253372192 2.28873683214188 6.41276043653488 36.5381897926331 114.404047393799 266.521131134033 235.571098327637 143.416816711426 58.4007701873779 29.3779262542725 63.665465927124 146.651703643799 232.84245300293 299.697509765625 341.920727539063 411.037036132812 341.838616943359 364.501510620117 403.875872802734 342.616156005859 163.294671630859 56.0927978515625 15.4032125473022 11.535089302063 12.430509853363 10.5534216880798 9.73655271530151 9.98576402664185 10.4551213264465 10.1677968978882 8.41767330169678 7.85014853477478 7.1860682964325 6.57705960273743 6.68240485191345 9.28723921775818
6.06499905586243 10.3239782765508 1.3521753385663 0.28355491310358 0.334122881293297 0.482066798210144 0.825127387046814 1.32908818721771 1.06909892559052 3.84185796976089 22.572060918808 69.0693286895752 145.759059524536 700.930847167969 786.655487060547 473.435376739502 82.0268161773682 33.0424320220947 59.0431873321533 130.481620788574 191.272305297852 190.42917098999 125.451650238037 71.2127704620361 62.8869495391846 80.4126968383789 88.3889911651611 38.5702564239502 17.4452278137207 9.63082647323608 9.25117263793945 11.8752179145813 13.2671208381653 11.2251961708069 8.67060256004333 6.46823863983154 5.0315770149231 4.69063005447388 5.20881690979004 5.78671073913574 6.6610969543457 8.25708937644958 11.0040624141693
0.118203553557396 0.301070633530617 0.122892108559608 0.344080075621605 0.313310399651527 0.125150810228661 0.00123116536997259 0.000136796152219176 0.0922200784087181 0.347064115107059 3.15678613781929 13.1402381896973 44.5790382385254 28.9957727432251 518.684119224548 847.815509033203 422.874165344238 176.511531066895 132.579943847656 133.092292785645 131.105455780029 103.386697006226 33.378161239624 18.5427580833435 24.4210114479065 41.7889106750488 59.0846263885498 31.6516521453857 12.1681128501892 6.0751690864563 7.06276502609253 7.3992748260498 6.35661888122559 6.82137961387634 6.17248463630676 4.7141610622406 3.44389770030975 3.63038280010223 4.014279961586 4.34294605255127 4.67481470108032 5.04482560157776 5.06043953895569
0 -0.00175514202564955 -0.0157962782308459 0.147553898952901 0.160783518105745 0.0721549471345497 -0.000367959550931118 -4.08843945479021e-05 0 -0.0132742039859295 -0.0104098424315453 0.0245221294462681 0.00272468104958534 -1.63187897205353 44.6021257638931 206.096034240723 456.758981323242 323.59938659668 403.294180297852 331.940383911133 187.326041412354 104.040628814697 34.5695777893066 9.16603770256043 12.4118702411652 32.9018976211548 53.1084075927734 26.6261199951172 8.40614767074585 1.81377768516541 2.1359185218811 3.54683871269226 5.04082255363464 7.84515714645386 9.72508430480957 9.18219609260559 5.94920601844788 4.37047944068909 3.38164036273956 2.4079909324646 1.37623052299023 0.451388478279114 0.469376444816589
-9999 -0.00165521185845137 -0.0148969067260623 0.612352565489709 0.577510371804237 0.191196319460869 0 0 0 0 0 0 0 -0.957403588294983 -0.628665059804916 2.86251439452171 23.582416343689 137.968630027771 212.990934753418 306.87979888916 321.785643005371 181.061715126038 43.8277750015259 8.13274402022362 8.88475921750069 31.1259405136108 58.7218128204346 26.6839984893799 6.86853412315249 0.288141537457705 1.1184583991766 2.89238104820251 5.23641982078552 7.77132911682129 9.55313491821289 8.89123773574829 5.09124114513397 2.37182185649872 1.15255376696587 0.480570025742054 0.00484345108270642 -0.408048084378243 -0.339922049641609
-9999 -9999 0 -0.00534548028372228 -0.0638935428578407 -0.0876697641797364 -0.0106928533874452 -0.00118809482082725 0 0 0 0 0 0 -0.00976575259119272 -0.0675084276124835 1.11867018789053 11.5036683306098 22.6057578086853 57.2139015197754 174.731632995605 344.102005767822 72.9876319885254 11.9625076860189 5.51205666363239 20.0880367279053 39.2480516433716 17.1214113235474 4.14799019992352 0.0262843817472458 0.661738187074661 1.78985811471939 3.67523323297501 3.24785907268524 3.32467532157898 3.0264368891716 1.31879988014698 -0.0369070738554001 -0.350032129883766 -0.321809120476246 -0.264962823688984 -0.355180436372757 -0.461929208040237
-9999 -9999 -9999 -0.0879252538084984 0.23829498142004 0.44472491890192 0.0695600733160973 0.00772889703512192 0 0 0 2.71622469881549e-05 0.000244460222893394 0.000151120183727471 4.97381734021474e-05 0.0315662182867527 0.111607102304697 0.162698099762201 0.985609222948551 6.50648641586304 11.7585859298706 10.8048361420631 1.65982319116592 -0.161908558011055 0.461440697312355 3.2548703789711 7.3211986541748 4.77249794006348 1.49100867509842 0.224879130721092 0.408448252081871 0.88705033659935 1.35803865790367 0.976183861494064 0.635889291763306 0.344898778013885 0.00439327750355005 -0.114166412316263 -0.213748629391193 -0.252968996763229 -0.295457130670547 -0.377023267745972 -0.290456008911133
-9999 -9999 -9999 -0.173706193268299 0.598263598978519 1.03118631094694 0.0563394084572792 -0.023907433450222 -0.0101814866065979 0 0 6.18367455899715e-05 0.000556530710309744 0.000272365394630469 -0.000526381554664113 0.00281937274849042 0.00822018543258309 -0.0231693199835718 -0.0355806361883879 -0.179690765216947 -0.273569332063198 -0.152881169319153 -0.0571306705474854 -0.0397025298327208 0.130212737247348 0.384390535950661 0.591389161348343 0.630802947282791 0.417301940917969 0.226902969181538 0.325110255181789 0.839172005653381 1.3117710351944 1.18940309286118 0.51831879094243 -0.140790853649378 -0.256920277327299 0.0420599646866322 0.070889638364315 -0.0246422216296196 -0.133868097513914 -0.16711989492178 -0.109169791638851
-9999 -9999 -9999 -9999 -0.106641303747892 -0.0464897631085478 -0.00229778561042622 -0.0067044343915768 -0.00217657964676619 0 0 0 0 0 -0.000325240718666464 0.00551233274163678 0.0147966921329498 -0.0259676307439804 -0.240917876921594 -0.195599816739559 -0.0553375292569399 -0.038207842502743 0.00537505513057113 0.00693755787797272 0.0643835368100554 0.103364994004369 0.0475444585084915 -0.023265877366066 0.025361991673708 0.0136918667703867 0.134290489554405 0.517679369449616 0.655940496921539 1.06430243253708 0.476466700434685 -0.298994666337967 -0.323874218761921 -0.149199815094471 -0.02977913049981 -0.00198603374883533 -0.0148594875819981 -0.012781195808202 -0.0177369904704392
-9999 -9999 -9999 -9999 -9999 0 0 0 0 0 -9999 0 0 0 0 0.000688729458488524 0.00125544832553715 -0.007067083963193 -0.00518864719197154 0.195074706338346 0.370073169469833 0.277650166302919 -0.0134725980460644 -0.0523416332900524 -0.0279688686132431 -0.0122115213423967 -0.034590632840991 -0.0329728823155165 -0.0536103896796703 0.0121392533183098 0.102387969940901 0.115112338960171 -0.0736909404397011 0.0191653944551945 -0.0823696218430996 -0.214861360192299 -0.161983000487089 -0.09275126978755 -0.0363478194922209 -0.0101231017615646 -0.0031850728468271 -0.000540121397352777 -0.00135819023416843
-9999 -9999 -9999 -9999 -9999 0 0 0 0 0 -9999 0 0 0 0 -7.88366189226508e-05 -0.000243386023066705 -8.81643696629908e-05 -0.0900148131717287 2.65336289256811 5.65040378570557 5.58568872511387 1.05249048769474 0.123351199552417 -0.0462289340794086 -0.0679202567785978 -0.0872942894697189 -0.102961620688438 -0.197241925448179 -0.209719367325306 -0.121534192748368 0.0122380198910832 -0.0580446792766452 -0.21450816616416 -0.168768746778369 -0.0557938620448112 -0.0439782021567225 -0.0230897469446063 -0.00789676962886006 -0.00166161332163028 -0.000600961363670649 -8.3595987962326e-05 -9.28844310692511e-06
-9999 -9999 -9999 -9999 -9999 -9999 0 0 0 0 0 -9999 0 0 0 0 0 0 -0.284246096014976 9.55988554656506 20.7642793655396 21.6811255216598 5.8983029127121 1.71143683791161 0.362423228099942 -0.055516580119729 -0.0955162353813648 -0.083451784402132 -0.105635911226273 -0.101441368460655 -0.0642120250500739 -0.0244637879543006 -0.133590037655085 -0.09996832087636 -0.041703911148943 -0.00437128937337548 -0.00573212723247707 -0.00399210560135543 -0.00131928113114554 -0.000143480989208911 -1.39731229864992e-05 0 0
-9999 -9999 -9999 -9999 -9999 -9999 -9999 0 0 0 0 0 0 0 0 0 0 0 -0.12365829795599 4.99404054135084 18.3813985824585 34.8732587814331 13.4304349899292 6.44051208496094 2.13392174243927 -0.264489667862654 -0.116491101682186 -0.0752831920981407 -0.0664405979216099 -0.0388687690719962 -0.120199868269265 -0.384303262829781 -0.493808606266975 -0.741875803470612 -0.490914672613144 -0.0977164404699579 -0.00021553106198553 -0.00026857893972192 -8.25629773316905e-05 0 0 0 0
-9999 -9999 -9999 -9999 -9999 -9999 -9999 -9999 0 0 0 0 0 0 0 0 0 0 -0.00880897985771298 -0.0359298749826849 13.3935184463859 41.5420887947082 15.6118313789368 9.82008228302002 3.65540105104446 -1.16235806941986 -0.52056861743331 -0.125063731521368 -0.135535833984613 -0.147256441414356 -0.3675443187356 -0.957392370700836 -1.30363937616348 -2.09409272670746 -1.62458828091621 -0.584406942129135 0 0 0 0 0 0 0
-9999 -9999 -9999 -9999 -9999 -9999 -9999 -9999 -9999 0 0 0 0 0 0 0 0 0 0 0.0420364998281002 15.9389532573521 48.8690382003784 16.3519529342651 8.11614336967468 1.95760822296143 -2.01460746526718 -0.985523041337729 -0.194752957671881 -0.246874255686998 -0.284505859017372 -0.387337777018547 -0.756242996454239 -1.28267174363136 -1.83262852430344 -1.45696121454239 -0.611659777164459 0 0 0 0 0 0 0
-9999 -9999 -9999 -9999 -9999 -9999 -9999 -9999 -9999 0 0 0 0 0 -9999 0 0 0 0 -0.255614727735519 12.8512065351009 40.7736605644226 14.7211543083191 4.74396240711212 -0.096805214881897 -1.65801484584808 -0.663287205249071 -0.158852959424257 -0.222224693745375 -0.237939611077309 -0.396794575452805 -0.915111356973648 -1.37828994393349 -1.79464899301529 -1.572758436203 -0.838068997859955 0 0 0 0 0 0 0
-9999 -9999 -9999 -9999 -9999 -9999 -9999 -9999 0 0 0 0 0 0 0 -9999 0 0 0 -0.121737457811832 1.56586631089449 5.57820217609406 3.90251953601837 1.52241339683533 -0.536483108997345 -1.39335370659828 -0.70344573110342 -0.256832407414913 -0.240956057608128 -0.220409117639065 -0.383715678751469 -0.934967440366745 -1.59344698786736 -1.1330726146698 -1.12548327445984 -0.945331048965454 0 0 0 0 0 0 0
-9999 -9999 -9999 -9999 -9999 -9999 -9999 -9999 -9999 0 0 0 0 0 0 0 -9999 -9999 0 -0.0216437205672264 -0.04506471529603 -0.0704851306974888 -0.240672669559717 0.438196268677711 -0.265717148780823 -1.22021019458771 -1.05200057029724 -0.629976224899292 -0.24820557013154 -0.0819443631917238 -0.471301098540425 -1.41974476575851 -1.26790007352829 -1.6094712138176 -1.5191478729248 -0.987333652377129 -0.285965994000435 -0.0317739993333817 0 0 0 0 0
-9999 -9999 -9999 -9999 -9999 -9999 -9999 -9999 -9999 -9999 0 0 0 0 0 0 -9999 -9999 0 0 0 -0.0458632051944733 -0.412768846750259 0.903311461210251 7.38554817438126 8.69537205696106 -1.89251129031181 -0.939420002698898 -0.25553488349542 -0.00927518750540912 -0.0829687993507832 -0.320180270075798 -0.763399955630302 -0.595243561267853 -1.04032674431801 -1.5316556096077 -1.29713907688856 -0.346224920451641 -0.0682081952691078 0 0 0 0
-9999 -9999 -9999 -9999 -9999 -9999 -9999 -9999 -9999 -9999 -9999 -9999 0 0 0 0 0 -9999 -9999 0 0 -0.0339798629283905 -0.305818766355515 0.709655171632767 6.76217705011368 8.01993837356567 -1.98397422432899 -0.908708387613297 -0.23229004740715 0 -0.00281548770144582 -0.0510599694214761 -0.38446005275473 -0.178652982413769 -0.321568436920643 -0.571832525730133 -0.518889569025487 -0.0713613878004253 -0.00462610954418778 0 0 0 0
-9999 -9999 -9999 -9999 -9999 -9999 -9999 -9999 -9999 -9999 -9999 -9999 -9999 0 0 0 0 0 -9999 -9999 0 -0.0142639547586441 -0.128375592827797 0.174585753679276 2.09581731259823 3.06610184907913 0.98904944062233 -0.414161151647568 -0.192496492899954 -0.0111626787111163 0 -0.00420823842287064 -0.0378741458058357 -0.0154414565302432 -0.0878098490647972 -0.294106170535088 -0.559455135464668 -0.395386269688606 -0.16909599378705 -0.0404519252479076 0 0 0
-9999 -9999 -9999 -9999 -9999 -9999 -9999 -9999 -9999 -9999 -9999 -9999 -9999 0 0 0 0 0 -9999 -9999 -9999 -9999 -0.0273316025733948 0.00944001842290163 0.611374660395086 1.75268552303314 2.72608881592751 0.126491314172745 -0.17703647762537 -0.0991487978026271 -0.0226759733166546 -0.00409986586309969 -0.000455540651455522 0 -0.022048769518733 -0.0999538589268923 -0.241845895349979 -0.334330882132053 -0.20072772949934 -0.0692573413252831 0 0 0
-9999 -9999 -9999 -9999 -9999 -9999 -9999 -9999 -9999 -9999 -9999 -9999 -9999 0 0 0 0 0 -9999 -9999 -9999 -9999 -9999 -0.000712560443207622 0.231581546133384 1.09155599176884 2.46835452318192 1.77174359560013 0.371586483716965 -0.122499322518706 -0.0388318897923455 -0.00343957033473998 -0.000382174481637776 0 0.00896147079765797 0.0235263399779797 -0.0187034051865339 -0.461138136312365 -1.20512925982475 -0.967273309826851 -0.303986117243767 0 0
-9999 -9999 -9999 -9999 -9999 -9999 -9999 -9999 -9999 -9999 -9999 -9999 -9999 -9999 0 0 0 0 0 -9999 -9999 -9999 -9999 -0.00015202847571345 0.0372773003546172 0.471130958944559 1.43982210159302 1.79064664840698 0.525990172848105 -0.0228692297823727 -0.00783096842933446 -0.000521366740576923 -5.79296378418803e-05 0 0.00910329539328814 0.025580276735127 0.0293376293033361 -0.0782456878572702 -0.161892237514257 -0.12242167443037 -0.0370061874389648 0 0
