# Supplementary material for: Automatic variable selection in ecological niche modeling: A case study using Cassin’s Sparrow (Peucaea cassinii)
Source: PLoS One. 2022 Jan 21;17(1):e0257502. doi: 10.1371/journal.pone.0257502 (PMC8782318; doi:10.1371/journal.pone.0257502)
Supplement: S1 File — Compressed file folder containing input data and example scripts used in the study. (ZIP) [file pone.0257502.s002.zip › S2_File-Data-and-Scripts/input/merra/M53.asc]

NCOLS 43 
NROWS 34 
XLLCORNER -118.8125 
YLLCORNER 23.75 
CELLSIZE 0.5 
NODATA_value -9999 
285.660720825195028 285.419848632812 284.836987304688 284.76257019043 284.273818969727 283.310659790039 282.199298095703 282.176495361328 283.233685302734 284.673095703125 285.706762695312 285.70569152832 284.790676879883 283.771051025391 281.227340698242 278.443185424805 277.254034423828 279.471124267578 281.388586425781 282.417144775391 282.680725097656 282.482232666016 282.051275634766 -9999 275.767959594727 276.792514038086 279.693557739258 283.94465637207 285.325793457031 285.997436523438 286.232098388672 286.10647277832 286.460452270508 286.73551940918 286.876159667969 286.922143554688 286.95792388916 287.164527893066 -9999 -9999 -9999 -9999 -9999
286.895367431641 286.715521240234 285.789788818359 284.498184204102 283.680603027344 283.128533935547 282.548434448242 282.358517456055 283.135159301758 284.330703735352 285.392233276367 285.720883178711 284.448641967773 284.079983520508 281.530868530273 279.742868041992 281.594482421875 283.876953125 284.458023071289 283.807098388672 282.556311035156 281.468461608887 281.59701385498 -9999 275.236053466797 276.640054321289 279.351681518555 284.262301635742 285.720452880859 286.193603515625 286.232098388672 286.110299682617 286.49489440918 286.909161376953 287.244644165039 287.430813598633 287.448608398438 -9999 -9999 -9999 -9999 -9999 -9999
287.272592163086 286.127499389648 284.075961303711 283.337286376953 283.144088745117 283.074047851562 282.842684936523 282.550717163086 282.663629150391 283.649917602539 284.897314453125 285.641787719727 285.528286743164 284.607440185547 281.709899902344 280.50950012207 283.541488647461 283.370712280273 283.32578125 283.233413696289 282.737939453125 281.741133117676 281.480012512207 -9999 273.68424987793 274.78899230957 277.915734863281 282.997961425781 284.520993041992 285.190536499023 285.619515991211 286.013040161133 286.54973449707 286.915274047852 287.170074462891 287.32266998291 -9999 -9999 -9999 -9999 -9999 -9999 -9999
286.299768066406 285.601559448242 283.71139831543 282.649496459961 282.443130493164 282.745962524414 283.111596679688 283.136694335937 282.949322509766 283.739807128906 284.995178222656 285.841482543945 285.458108520508 284.013433837891 282.304183959961 282.392306518555 285.244805908203 285.687872314453 285.06201171875 284.298278808594 283.014846801758 280.847085571289 278.655996704102 275.067727661133 274.616546630859 276.628665161133 279.34602355957 281.618362426758 283.611730957031 284.989547729492 285.801724243164 286.225588989258 286.50051574707 286.987890625 287.325180053711 287.541098022461 -9999 -9999 -9999 -9999 -9999 -9999 -9999
285.144857788086 285.514135742187 284.867700195312 283.967651367188 283.995880126953 284.592184448242 285.062139892578 284.771661376953 284.088372802734 284.107925415039 284.619903564453 284.839956665039 282.584268188477 280.27829284668 281.155075073242 283.796078491211 285.967718505859 286.600823974609 285.411938476563 283.561096191406 282.238485717773 281.820913696289 278.764199829102 278.158639526367 277.873931884766 278.473056030273 280.666940307617 283.50758972168 285.735610961914 286.902557373047 287.328842163086 287.479370117188 287.525756835938 287.632983398437 287.814971923828 288.057330322266 -9999 -9999 -9999 -9999 -9999 -9999 -9999
283.402169799805 285.149993896484 286.156097412109 285.887768554688 285.77653503418 285.654232788086 285.347659301758 286.25442199707 285.667532348633 285.235427856445 285.148522949219 284.928945922852 282.330484008789 281.266262817383 282.372848510742 284.51549987793 286.10378112793 285.385446166992 283.797430419922 283.058319091797 282.280618286133 280.339254760742 277.514474487305 276.528005981445 277.68310546875 279.654296875 281.246105957031 283.813830566406 286.611477661133 288.095245361328 288.530349731445 288.535055541992 288.334298706055 288.462051391602 288.586654663086 288.813536071777 -9999 -9999 -9999 -9999 -9999 -9999 -9999
282.167724609375 285.005020141602 286.788833618164 287.153762817383 286.819305419922 286.517807006836 286.844781494141 287.709722900391 287.143197631836 286.396392822266 284.963098144531 282.637503051758 282.24436340332 283.677615356445 285.222152709961 286.520275878906 287.293383789062 286.218823242187 285.837875366211 284.629943847656 282.677102661133 280.339254760742 277.514474487305 277.841915893555 278.845886230469 280.038354492188 281.271520996094 282.173913574219 285.525772094727 287.498306274414 288.08235168457 288.106802368164 288.308389282227 288.727786254883 289.330520629883 289.829475402832 -9999 -9999 -9999 -9999 -9999 -9999 -9999
281.291790771484 285.109985351562 289.187133789062 289.742193603516 289.345932006836 288.917965698242 288.972714233398 289.639193725586 290.762997436523 290.785491943359 289.4384765625 287.061694335937 285.287670898438 285.839190673828 286.766189575195 287.108303833008 286.531423950195 286.648049926758 286.505978393555 285.841079711914 284.867144775391 283.826684570313 282.524877929687 281.424560546875 279.869827270508 279.369296264648 280.957406616211 281.484579467773 283.991012573242 285.767761230469 286.926300048828 287.993258666992 288.544552612305 288.984292602539 289.670974731445 290.304263305664 -9999 -9999 -9999 -9999 -9999 -9999 -9999
283.571600341797 285.5490234375 290.50029296875 292.558294677734 292.538589477539 290.897613525391 288.797604370117 290.74850769043 292.741558837891 291.499389648438 288.778259277344 286.903582763672 285.519940185547 285.54289855957 285.693908691406 285.646633911133 285.397885131836 285.541903686523 285.334234619141 285.357086181641 285.466134643555 285.362020874023 284.725473022461 282.623385620117 281.668518066406 281.575692749023 281.636212158203 282.209063720703 284.581326293945 285.927734375 286.777807617187 288.002633666992 288.66091003418 289.29987487793 289.769393920898 290.165386962891 290.521701049805 290.291256713867 -9999 -9999 -9999 -9999 -9999
286.939672851562 285.618215942383 289.961892700195 292.582571411133 293.449432373047 292.488635253906 290.682952880859 293.732025146484 293.856042480469 291.807800292969 289.039431762695 286.955715942383 285.78528137207 285.653802490234 286.323394775391 286.852810668945 286.465878295898 285.868441772461 285.01282043457 284.796325683594 284.938854980469 284.949487304687 284.580297851562 283.261895751953 282.315444946289 281.780642700195 281.707922363281 283.620080566406 285.933871459961 287.364624023438 288.276702880859 289.192111206055 289.599118041992 289.753900146484 289.899383544922 290.069943237305 290.235369873047 290.259442138672 290.290008544922 -9999 -9999 -9999 -9999
289.685629272461 288.904821777344 291.917810058594 292.719479370117 293.457168579102 293.113674926758 291.085113525391 291.638336181641 292.575909423828 291.374801635742 289.096951293945 287.344033813477 286.472525024414 284.813751220703 285.937194824219 287.751129150391 287.709747314453 286.888214111328 285.969418334961 285.256759643555 284.783190917969 284.506887817383 284.362283325195 285.48766784668 285.742691040039 285.219195556641 284.761502075195 286.484622192383 288.441467285156 289.558013916016 290.009027099609 290.211486816406 290.322814941406 290.226245117187 290.152145385742 290.131860351563 290.166366577148 290.321762084961 290.649508666992 -9999 -9999 -9999 -9999
289.851290893555 290.301962280273 291.516976928711 292.249331665039 293.553802490234 293.871527099609 292.266152954102 293.198599243164 294.249884033203 292.940216064453 290.455505371094 288.551916503906 287.779504394531 285.664428710938 285.047744750977 286.042425537109 287.763613891602 287.602505493164 287.141555786133 286.168182373047 285.210775756836 284.964318847656 286.221105957031 287.457192993164 286.963394165039 286.060198974609 286.396408081055 288.096237182617 289.129626464844 289.689468383789 289.950381469727 290.062561035156 289.972717285156 290.035784912109 290.268951416016 290.576184082031 290.86318359375 291.1822265625 -9999 -9999 -9999 -9999 -9999
291.090707397461 291.021090698242 290.224728393555 290.408255004883 292.109344482422 294.464221191406 296.232192993164 295.907363891602 296.53811340332 295.876510620117 294.088003540039 291.752157592773 288.730111694336 289.33034362793 287.071258544922 284.776550292969 285.759002685547 286.459686279297 286.385665893555 285.922134399414 285.332955932617 285.071258544922 286.615936279297 288.255740356445 287.750686645508 286.722171020508 287.122451782227 288.522232055664 289.607623291016 289.8681640625 289.800177001953 289.973153686523 290.206137084961 290.350402832031 290.821502685547 291.474673461914 292.0146484375 -9999 -9999 -9999 -9999 -9999 -9999
292.986419677734 293.032763671875 291.926953125 291.012612915039 291.576095581055 293.485055541992 296.001940917969 297.230358886719 297.734979248047 297.105392456055 295.790478515625 294.474359130859 293.929632568359 293.189120483398 290.97721862793 288.422177124023 286.845687866211 286.018417358398 284.418087768555 284.097198486328 284.552905273437 284.980792236328 285.882794189453 288.220620727539 288.461196899414 287.587036132812 287.439801025391 289.269732666016 290.521899414062 290.751419067383 290.456506347656 290.331692504883 290.93518371582 291.150500488281 291.444259643555 292.233575439453 -9999 -9999 -9999 -9999 -9999 -9999 -9999
-9999 294.410772705078 292.340264892578 290.766217041016 292.525817871094 295.488970947266 297.06711730957 297.747854614258 297.892654418945 297.363906860352 296.995587158203 297.452410888672 297.634686279297 296.996072387695 295.248092651367 292.921646118164 290.654873657227 288.609927368164 286.74453125 285.005844116211 284.098483276367 284.761099243164 287.422158813477 289.997576904297 290.387908935547 289.044049072266 287.517242431641 289.732086181641 291.269979858398 291.391876220703 290.947711181641 290.905035400391 291.041802978516 291.66911315918 292.231307983398 292.831314086914 293.547804260254 293.69220123291 -9999 -9999 -9999 292.999844360352 292.659976196289
-9999 -9999 292.968991088867 292.003686523438 293.020538330078 295.660995483398 298.656008911133 298.07082824707 298.401300048828 298.503005981445 298.447369384766 298.372998046875 297.4861328125 297.160968017578 296.334121704102 294.593414306641 292.051739501953 290.491534423828 290.158038330078 289.311157226562 287.476834106445 285.509741210937 289.313012695312 290.345037841797 290.743377685547 289.858395385742 287.700003051758 289.93528137207 291.727334594727 291.979736328125 291.567922973633 291.562780761719 291.819177246094 292.285073852539 292.797882080078 293.354553222656 293.890747070312 -9999 -9999 -9999 293.073495483398 293.021627807617 292.85602722168
-9999 -9999 -9999 291.907736206055 291.754486083984 293.622180175781 298.115835571289 298.427285766602 297.986120605469 297.646179199219 297.56008605957 297.548608398438 296.559057617187 296.455038452148 296.155075073242 294.708889770508 291.913012695312 290.784741210938 291.183618164063 290.971343994141 290.359359741211 290.093591308594 291.109411621094 291.708581542969 291.645904541016 290.687704467773 289.197927856445 290.218606567383 291.794833374023 292.534759521484 292.600354003906 292.476016235352 292.479702758789 292.62431640625 292.74299621582 292.795167541504 -9999 -9999 -9999 293.036231994629 293.045050048828 292.97844543457 293.225930786133
-9999 -9999 -9999 292.278564453125 291.739013671875 292.254150390625 296.018585205078 298.328887939453 297.625845336914 297.324951171875 297.427731323242 297.270230102539 296.409609985352 295.565032958984 294.735763549805 293.475756835938 291.648699951172 290.968670654297 290.592840576172 290.685668945312 291.151922607422 291.811563110352 292.444692993164 292.543402099609 292.336639404297 291.781582641602 291.010083007813 291.183032226562 292.129382324219 293.069488525391 293.615734863281 293.547839355469 292.958874511719 292.938381958008 292.864761352539 292.921374511719 -9999 -9999 -9999 292.884368896484 292.890118408203 292.944216918945 293.269680786133
-9999 -9999 -9999 -9999 292.666122436523 292.714810180664 293.80246887207 297.632620239258 298.160223388672 297.807144165039 297.431945800781 297.363885498047 296.841619873047 295.396694946289 293.974868774414 292.529962158203 291.064291381836 290.806893920898 291.122027587891 291.106994628906 291.290209960937 292.205709838867 293.050607299805 292.923626708984 292.770126342773 292.513922119141 292.012182617187 291.776147460937 292.499066162109 293.622344970703 294.452435302734 294.466198730469 294.029772949219 293.393630981445 293.022720336914 293.0142578125 293.267706298828 293.182305908203 -9999 -9999 -9999 -9999 -9999
-9999 -9999 -9999 -9999 -9999 292.961499023438 292.089492797852 296.399917602539 299.113360595703 298.435806274414 -9999 297.620059204102 297.536587524414 296.664013671875 295.487503051758 293.773010253906 291.602932739258 291.18176574707 291.750271606445 291.575653076172 291.327563476563 291.892486572266 292.814117431641 293.059503173828 293.077529907227 292.906262207031 292.567388916016 292.348443603516 292.123944091797 292.849197387695 293.872509765625 294.322418212891 293.934967041016 293.561102294922 293.158966064453 292.946875 293.085621643066 293.251551818848 -9999 -9999 -9999 -9999 -9999
-9999 -9999 -9999 -9999 -9999 293.247125244141 294.049996948242 295.992697143555 300.005404663086 300.984100341797 -9999 297.769570922852 297.642202758789 297.18235168457 296.647842407227 295.54528503418 293.70387878418 293.127633666992 292.713485717773 291.485122680664 290.383972167969 290.574594116211 292.461874389648 293.300756835937 293.459060668945 293.2376953125 292.955895996094 292.964880371094 292.069812011719 291.807693481445 292.097528076172 292.575134277344 293.262390136719 293.900427246094 293.931488037109 293.652056884766 293.521998596191 293.860340881348 -9999 -9999 294.602462768555 -9999 -9999
-9999 -9999 -9999 -9999 -9999 -9999 294.107745361328 295.304425048828 297.444165039062 299.322113037109 299.710635375977 -9999 297.920950317383 296.960974121094 296.483779907227 296.119342041016 295.35412902832 294.536770629883 294.201516723633 291.863632202148 289.143322753906 288.373492431641 291.218121337891 292.123458862305 292.581100463867 292.923056030273 293.202233886719 293.197058105469 293.073107910156 292.818389892578 292.890615844727 293.661563110352 294.712612915039 295.356796264648 295.263946533203 294.763595581055 294.435101318359 295.311419677734 295.255337524414 294.790802001953 294.602462768555 295.149240112305 295.692770385742
-9999 -9999 -9999 -9999 -9999 -9999 -9999 295.375140380859 295.858612060547 297.679977416992 299.456756591797 299.924456787109 300.138714599609 298.858209228516 298.269424438477 298.106387329102 297.649038696289 296.501260375977 296.186547851563 293.585296630859 289.715856933594 286.778839111328 288.325469970703 289.621884155273 291.11637878418 292.650241088867 293.871145629883 294.07883605957 294.445013427734 294.597137451172 294.703961181641 294.888265991211 294.486581420898 295.24875793457 295.740905761719 295.825341796875 295.659857177734 295.447503662109 295.255337524414 295.188400268555 295.272222900391 295.488607788086 295.730477905273
-9999 -9999 -9999 -9999 -9999 -9999 -9999 -9999 295.446401977539 296.463882446289 297.834930419922 299.74352722168 301.007174682617 299.687692260742 299.170028686523 299.086352539062 298.499044799805 297.518991088867 296.64384765625 294.2490234375 290.6404296875 287.112167358398 287.564193725586 288.454574584961 290.206741333008 292.432894897461 294.407821655273 294.688461303711 294.289309692383 294.559692382812 295.319570922852 295.663571166992 292.752169799805 292.926232910156 294.44059753418 295.946063232422 296.477465820312 296.590893554688 296.528125 296.460342407227 296.32727355957 296.096484375 296.084423828125
-9999 -9999 -9999 -9999 -9999 -9999 -9999 -9999 -9999 296.537567138672 296.899618530273 298.489447021484 300.180169677734 298.523077392578 298.571105957031 299.262796020508 298.889233398437 298.833178710937 296.858361816406 293.504013061523 289.854516601563 287.196319580078 287.182647705078 288.870735168457 290.247268676758 292.536862182617 294.398696899414 294.631484985352 294.026165771484 293.896621704102 294.291427612305 294.563528442383 292.027810668945 293.237033081055 294.796157836914 295.997164916992 296.727584838867 297.046310424805 297.139279174805 297.146911621094 297.03098449707 296.787606811523 296.722006225586
-9999 -9999 -9999 -9999 -9999 -9999 -9999 -9999 -9999 296.805770874023 297.180053710938 298.334783935547 298.773065185547 298.210821533203 -9999 299.175988769531 299.831713867187 299.901684570313 297.963021850586 294.694610595703 290.731716918945 287.272067260742 288.137814331055 289.593811035156 290.947479248047 292.92275390625 294.411721801758 294.72014465332 294.255252075195 294.079956054688 294.118206787109 293.930471801758 292.46994934082 293.480960083008 295.251037597656 296.614978027344 296.925082397461 297.438534545898 297.56823425293 297.417724609375 297.239044189453 297.237161254883 297.223806762695
-9999 -9999 -9999 -9999 -9999 -9999 -9999 -9999 297.590209960938 297.565032958984 297.718594360352 298.420104980469 298.920104980469 298.850308227539 300.160415649414 -9999 301.720166015625 301.190478515625 299.574453735352 296.796417236328 293.076275634766 289.53448638916 291.184645080566 -9999 292.284057617188 292.838217163086 294.160000610352 294.389956665039 293.898187255859 293.832153320312 294.208255004883 294.485882568359 292.617816162109 293.492327880859 295.497634887695 297.29541015625 297.950241088867 298.198654174805 297.927258300781 297.582458496094 297.443606567383 297.628262329102 297.680728149414
-9999 -9999 -9999 -9999 -9999 -9999 -9999 -9999 -9999 297.349594116211 297.545004272461 298.355767822266 298.192388916016 299.393228149414 301.245056152344 302.403427124023 -9999 -9999 299.842556762695 298.469833374023 296.137637329102 293.130780029297 290.548114013672 -9999 -9999 -9999 292.714682006836 293.815927124023 294.257397460938 294.718368530273 294.965270996094 294.565512084961 292.932870483398 294.471228027344 295.792907714844 296.556216430664 297.14228515625 298.3142578125 298.478228759766 298.346572875977 298.362289428711 298.671105957031 298.250891113281
-9999 -9999 -9999 -9999 -9999 -9999 -9999 -9999 -9999 -9999 297.141326904297 297.518267822266 298.091656494141 299.333685302734 301.370758056641 303.25751953125 -9999 -9999 300.695742797852 299.972213745117 298.671398925781 295.812048339844 290.846032714844 291.452331542969 -9999 286.64580078125 290.017633056641 292.929449462891 294.424923706055 295.099380493164 295.021786499023 294.415887451172 294.554998779297 294.135806274414 294.176254272461 294.949481201172 296.395233154297 297.775360107422 298.620147705078 298.908157348633 298.930755615234 298.988201904297 299.023944091797
-9999 -9999 -9999 -9999 -9999 -9999 -9999 -9999 -9999 -9999 -9999 -9999 296.992861938477 298.047061157227 299.534240722656 301.628002929687 303.863107299805 -9999 -9999 300.632507324219 299.773971557617 298.225784301758 294.230545043945 295.005625915527 285.472221374512 286.64580078125 289.916186523437 292.016430664062 293.220697021484 294.366348266602 295.133529663086 295.14333190918 294.752633666992 294.139617919922 294.15803527832 294.999960327148 296.472048950195 297.390042114258 298.332751464844 298.828308105469 299.012997436523 299.142459106445 299.357327270508
-9999 -9999 -9999 -9999 -9999 -9999 -9999 -9999 -9999 -9999 -9999 -9999 -9999 299.177429199219 299.606704711914 301.115020751953 303.35478515625 302.617626953125 -9999 -9999 300.196102905273 299.940142822266 297.657818603516 298.175953674316 286.452117919922 286.647653198242 288.942526245117 291.82819519043 293.101843261719 294.22233581543 295.094747924805 295.373413085937 294.930053710937 294.041119384766 293.333999633789 292.648431396484 292.284603881836 295.639804077148 298.136367797852 298.937301635742 298.863650512695 298.909558105469 298.985095214844
-9999 -9999 -9999 -9999 -9999 -9999 -9999 -9999 -9999 -9999 -9999 -9999 -9999 299.264959716797 299.873489379883 300.757510375977 301.152871704102 300.937612915039 -9999 -9999 -9999 -9999 299.689208984375 298.673870849609 293.300048828125 288.036163330078 287.670684814453 290.647979736328 292.394998168945 293.641464233398 294.480145263672 294.867852783203 294.582647705078 293.66223449707 292.241943359375 290.808807373047 290.222802734375 292.85263671875 296.674487304687 298.43034362793 298.597998046875 298.471026611328 299.156719970703
-9999 -9999 -9999 -9999 -9999 -9999 -9999 -9999 -9999 -9999 -9999 -9999 -9999 299.259149169922 299.556533813477 300.606463623047 301.237399291992 301.412228393555 -9999 -9999 -9999 -9999 -9999 298.359561157227 294.881988525391 290.092218017578 286.977017211914 288.635928344727 290.956130981445 292.108764648438 292.74846496582 293.720989990234 294.173236083984 293.27673034668 292.215408325195 291.402560424805 291.128344726563 291.920727539063 295.202459716797 297.174545288086 297.822677612305 298.197604370117 300.449337768555
-9999 -9999 -9999 -9999 -9999 -9999 -9999 -9999 -9999 -9999 -9999 -9999 -9999 -9999 298.58381652832 299.181692504883 301.162362670898 302.546469116211 303.808489990234 -9999 -9999 -9999 -9999 299.008825683594 297.24951171875 295.942367553711 -9999 -9999 291.092926025391 290.98664855957 291.332421875 292.41748046875 292.65966796875 292.667510986328 292.235214233398 291.89296875 292.010668945312 291.450756835938 294.344381713867 296.987411499023 298.249890136719 298.304650878906 300.804113769531
