# Supplementary material for: Automatic variable selection in ecological niche modeling: A case study using Cassin’s Sparrow (Peucaea cassinii)
Source: PLoS One. 2022 Jan 21;17(1):e0257502. doi: 10.1371/journal.pone.0257502 (PMC8782318; doi:10.1371/journal.pone.0257502)
Supplement: S1 File — Compressed file folder containing input data and example scripts used in the study. (ZIP) [file pone.0257502.s002.zip › S2_File-Data-and-Scripts/input/merra/M47.asc]

NCOLS 43 
NROWS 34 
XLLCORNER -118.8125 
YLLCORNER 23.75 
CELLSIZE 0.5 
NODATA_value -9999 
0.381520277261734 0.388215392827988 0.408984512090683 0.42567278444767 0.447222501039505 0.469633144140243 0.486022907495499 0.48833332657814 0.453681617975235 0.410976693034172 0.391994789242745 0.425305020809174 0.528481233119965 0.523108941316605 0.541731476783752 0.548593151569366 0.491750347614288 0.402698528766632 0.433835020661354 0.452901214361191 0.449869385361671 0.443976157903671 0.471183007955551 0.460922837257385 0.477400004863739 0.481896844506264 0.435347804427147 0.395876488089561 0.363175165653229 0.35730867087841 0.338608923554421 0.291428315639496 0.375676763057709 0.359321501851082 0.36618860065937 0.383416152000427 0.383163967728615 0.402841916680336 0.406489124894142 0.412087172269821 0.421878683567047 0.432939273118973 0.433646279573441
0.378177931904793 0.370129698514938 0.393401211500168 0.414449125528336 0.438436448574066 0.455876025557518 0.458314934372902 0.454938998818397 0.418878111243248 0.395909398794174 0.394610896706581 0.413330912590027 0.443691611289978 0.447823092341423 0.492011770606041 0.516626384854317 0.461727231740951 0.385225385427475 0.394156485795975 0.413718819618225 0.428670972585678 0.438381060957909 0.454167827963829 0.460822376608849 0.46622759103775 0.45843933224678 0.427867159247398 0.392118319869041 0.375776675343513 0.365734443068504 0.36341170668602 0.359096828103066 0.275464859604836 0.307986688613892 0.35583259165287 0.388261014223099 0.396110078692436 0.402888962626457 0.409025746583939 0.418955162167549 0.430386954545975 0.439804753661156 0.444787392020225
0.383302870392799 0.367578813433647 0.389966151118278 0.406683403253555 0.420570999383926 0.428653079271317 0.428062942624092 0.420360806584358 0.412393999099731 0.403208449482918 0.41940889954567 0.469600853323936 0.453296813368797 0.41189888715744 0.44330869615078 0.459144598245621 0.384544965624809 0.393340203166008 0.446265769004822 0.484398707747459 0.490698885917664 0.468071231245995 0.466652235388756 0.46132627427578 0.45934771001339 0.452474382519722 0.432697388529778 0.407039043307304 0.401631745696068 0.393451124429703 0.383063778281212 0.375749570131302 0.376028138399124 0.380854937434196 0.38529409468174 0.389073383808136 0.39370713531971 0.404758861660957 0.414764356613159 0.424332275986671 0.433066153526306 0.441167721152306 0.452556809782982
0.39677072763443 0.368531075119972 0.383147063851356 0.393978649377823 0.401573553681374 0.405123472213745 0.404301410913467 0.401194626092911 0.402581810951233 0.400080233812332 0.418868324160576 0.464862388372421 0.421203511953354 0.39915796816349 0.399750962853432 0.398316136002541 0.379606354236603 0.400486242771149 0.454185369610786 0.503266364336014 0.528570550680161 0.517395833134651 0.463118723034859 0.466162267327309 0.449801310896873 0.426341539621353 0.416976201534271 0.395939242839813 0.400783967971802 0.405160054564476 0.401603221893311 0.386213299632072 0.351380321383476 0.372008287906647 0.386857494711876 0.391995325684547 0.395694923400879 0.406714010238647 0.415032079815865 0.421143010258675 0.428855085372925 0.44115848839283 0.45417220890522
0.391888844966888 0.370283627510071 0.369590020179749 0.37236202955246 0.373395591974258 0.376531603932381 0.383847415447235 0.380258500576019 0.382136479020119 0.382720753550529 0.381460973620415 0.378703433275223 0.372452718019485 0.42946945130825 0.439690202474594 0.410790371894836 0.377905568480492 0.382693418860435 0.430008381605148 0.465515226125717 0.490674501657486 0.511044776439667 0.493429744243622 0.468800657987595 0.422961547970772 0.38604621887207 0.384873390197754 0.388331174850464 0.400327226519585 0.403039589524269 0.400695040822029 0.396003091335297 0.360352551937103 0.377049234509468 0.385964944958687 0.390063282847404 0.40134297311306 0.412280783057213 0.423866575956345 0.449348509311676 0.464380395412445 0.4503781914711 0.451679575443268
0.424545878171921 0.375839337706566 0.362404569983482 0.360579484701157 0.362468779087067 0.367927128076553 0.375674203038216 0.372194364666939 0.369008070230484 0.36796110868454 0.36953721344471 0.376081785559654 0.401484975218773 0.458084180951118 0.459574341773987 0.421829372644424 0.387795141339302 0.420519927144051 0.432482722401619 0.47426825761795 0.501375126838684 0.474893260002136 0.474062514305115 0.465311235189438 0.441457435488701 0.421125161647797 0.417807233333588 0.394708144664764 0.410848563909531 0.42999292910099 0.431704750657082 0.409709933400154 0.406936433911324 0.336682856082916 0.300117701292038 0.300467610359192 0.324071803689003 0.383079281449318 0.438906425237656 0.492255136370659 0.527239137887955 0.530939424037933 0.515739953517914
0.496160557866097 0.386381489038467 0.35910649895668 0.353853917121887 0.357815310359001 0.365238791704178 0.371193045377731 0.368947094678879 0.364691668748856 0.363865897059441 0.381150311231613 0.417608788609505 0.403017261624336 0.409881708025932 0.399796292185783 0.391130918264389 0.401443532109261 0.38792989552021 0.395088481903076 0.405063316226006 0.419168671965599 0.44054656624794 0.463684326410294 0.479473119974136 0.470930173993111 0.45118502676487 0.434756109118462 0.409259936213493 0.431585785746574 0.45942921936512 0.459627115726471 0.420163744688034 0.416403836011887 0.366898408532143 0.351636782288551 0.363009572029114 0.378737762570381 0.399671033024788 0.419093775749207 0.448038905858994 0.475458699464798 0.488608610630035 0.487832176685333
0.578570115566254 0.443647858500481 0.363038989901543 0.351817473769188 0.361720323562622 0.374672317504883 0.3801813185215 0.376499229669571 0.381828486919403 0.382127806544304 0.37817832827568 0.374372458457947 0.376920247077942 0.378805720806122 0.393444657325745 0.405062398314476 0.398087355494499 0.386146661639214 0.437144491076469 0.456808507442474 0.4502830773592 0.439411336183548 0.421383744478226 0.436258691549301 0.450294435024261 0.45679135620594 0.453260296583176 0.428709334135056 0.416643929481506 0.438140600919724 0.46531093120575 0.463920617103577 0.418862080574036 0.396868136525154 0.386704996228218 0.386491501331329 0.394900500774383 0.407338798046112 0.419584521651268 0.426202028989792 0.435237538814545 0.450910320878029 0.445629039406776
0.578728330135345 0.521301823854446 0.387613517045975 0.370528617501259 0.377281069755554 0.384079593420029 0.384086728096008 0.386274695396423 0.3991325289011 0.411683708429337 0.407895228266716 0.382496550679207 0.38363941013813 0.408165752887726 0.411889225244522 0.394016391038895 0.371092861890793 0.395767802000046 0.440612679719925 0.478381931781769 0.489188975095749 0.462413883209229 0.417423629760742 0.411728063225746 0.429880678653717 0.448676425218582 0.446799302101135 0.420351481437683 0.400613239407539 0.393652439117432 0.392571014165878 0.392047813534737 0.409571984410286 0.389124366641045 0.380616709589958 0.383461976051331 0.388218677043915 0.395456159114838 0.412396988272667 0.431446895003319 0.444752779603004 0.445278751850128 0.428419125080109
0.558164268732071 0.508669084310532 0.387992614507675 0.371179836988449 0.377835884690285 0.383568707108498 0.380335223674774 0.385526645183563 0.435492914915085 0.447170585393906 0.424393492937088 0.392805790901184 0.388721013069153 0.400642943382263 0.415996104478836 0.413514399528503 0.38922818005085 0.428395703434944 0.4375942081213 0.469035089015961 0.477885565161705 0.426690411567688 0.404396224021912 0.402914866805077 0.4144656509161 0.429031416773796 0.433698880672455 0.404315602779388 0.391660699248314 0.387513548135757 0.384647732973099 0.378985366225243 0.381624111533165 0.380512249469757 0.380662307143211 0.38240775167942 0.386590367555618 0.401804381608963 0.420707210898399 0.430071547627449 0.431146177649498 0.429402929544449 0.434189516305923
0.526890152692795 0.42847166955471 0.384814724326134 0.377761483192444 0.37886118888855 0.380630391836166 0.381209143996239 0.386110863089561 0.414939281344414 0.428869917988777 0.416049319505692 0.382582956552506 0.388482815027237 0.40963725745678 0.407203838229179 0.385768854618073 0.362327167391777 0.366153857111931 0.400833013653755 0.435314923524857 0.441643992066383 0.408137848973274 0.392001846432686 0.38091784119606 0.38389365375042 0.417778715491295 0.473119294643402 0.411407315731049 0.382152104377747 0.369289085268974 0.355400121212006 0.337714597582817 0.387711092829704 0.382058951258659 0.383886873722076 0.402368757128716 0.430484670400619 0.439751666784287 0.428979215025902 0.428060621023178 0.437428048253059 0.449298053979874 0.44769898056984
0.464599144458771 0.41065249145031 0.388448116183281 0.380602526664734 0.377938777208328 0.378119197487831 0.37958015203476 0.378736960887909 0.38389438688755 0.38899040222168 0.388658019900322 0.382806572318077 0.395222482085228 0.464091995358467 0.46806700527668 0.422349506616592 0.37181690633297 0.356609401106834 0.358038958907127 0.37666517496109 0.390674531459808 0.381385466456413 0.366610357165337 0.363642114400864 0.375810176134109 0.397858878970146 0.417191469669342 0.396384394168854 0.38013641834259 0.37414962053299 0.375990787148476 0.380452927947044 0.37920478284359 0.381856134533882 0.391177833080292 0.415797394514084 0.455500480532646 0.465106102824211 0.45517752468586 0.450508370995522 0.454316061735153 0.464246791601181 0.474492448568344
0.470253002643585 0.413870665431023 0.397852298617363 0.394177109003067 0.38421930372715 0.374405658245087 0.373097956180573 0.373328506946564 0.373720839619637 0.376823768019676 0.383556342124939 0.398834437131882 0.450397700071335 0.476641499996185 0.49047078192234 0.477284398674965 0.43296982049942 0.424358475208282 0.408753207325935 0.392681285738945 0.380943447351456 0.374577149748802 0.358974680304527 0.354810661077499 0.372478693723679 0.396773892641068 0.406788456439972 0.380907547473907 0.370125970244408 0.372752621769905 0.377624362707138 0.375692981481552 0.378705304861069 0.380206432938576 0.382938727736473 0.38772294819355 0.395537009835243 0.410750189423561 0.42742457985878 0.446059614419937 0.466387337446213 0.48869680762291 0.517393773794174
0.487024372816086 0.39265074133873 0.384518903493881 0.383377629518509 0.380529284477234 0.375695389509201 0.370905384421349 0.370647296309471 0.371508851647377 0.374056249856949 0.378762093186378 0.38533838391304 0.39050720334053 0.424792030453682 0.464936092495918 0.49408275783062 0.501464438438416 0.496692824363708 0.488414454460144 0.47656461596489 0.448874044418335 0.400849762558937 0.37380453646183 0.358708724379539 0.375054895877838 0.395065948367119 0.389032208919525 0.366072452068329 0.352710482478142 0.35002613067627 0.353576225042343 0.359986525774002 0.378828603029251 0.382439982891083 0.384849429130554 0.38894852399826 0.395538422465324 0.406668540835381 0.424177893996239 0.445700839161873 0.472429057955742 0.509916239976883 0.583703881502151
-9999 0.412114587426186 0.468768063187599 0.486091428995132 0.446163415908813 0.38851660490036 0.358598697185516 0.368072879314423 0.370148840546608 0.371979534626007 0.373961192369461 0.375439950823784 0.377318522334099 0.383268135786057 0.417244762182236 0.462663531303406 0.495337563753128 0.497424823045731 0.503804820775986 0.504412889480591 0.496973678469658 0.474049040675163 0.391915103793144 0.355903196334839 0.322017684578896 0.308073878288269 0.331707856059074 0.354495832324028 0.34966656267643 0.338287487626076 0.325816950201988 0.317338189482689 0.331304201483726 0.36933226287365 0.386799424886703 0.390173384547234 0.39529721736908 0.409102511405945 0.42884187400341 0.455260008573532 0.488215920329094 0.536922371387482 0.660425865650177
-9999 -9999 0.50128510594368 0.514659285545349 0.470550835132599 0.399020865559578 0.343419826030731 0.40837367773056 0.38338121175766 0.370100721716881 0.371589708328247 0.373179689049721 0.375096216797829 0.379285910725594 0.38753505051136 0.420236450433731 0.478596904873848 0.457437327504158 0.433321261405945 0.447406455874443 0.481519892811775 0.493296864628792 0.38542106449604 0.355554309487343 0.308506965637207 0.285215213894844 0.327994433045387 0.357848706841469 0.358987829089165 0.346893563866615 0.321187919378281 0.285461628437042 0.27447167634964 0.357474800944328 0.393632173538208 0.396662637591362 0.405923327803612 0.42336286008358 0.444285115599632 0.467911466956139 0.498927554488182 0.550009322166443 0.67078320980072
-9999 -9999 -9999 0.496853744983673 0.477866530418396 0.425756788253784 0.350398254394531 0.442575263977051 0.429854512214661 0.395184606313705 0.371660253405571 0.373746556043625 0.376329678297043 0.380986049771309 0.386104226112366 0.408995854854584 0.454816898703575 0.454946288466454 0.408679276704788 0.385207489132881 0.379515045881271 0.372415819764137 0.354006400704384 0.342084467411041 0.311492070555687 0.301871159672737 0.344468149542809 0.370742377638817 0.365694460272789 0.331740975379944 0.29202381670475 0.275142630934715 0.314339289069176 0.370907673239708 0.397167414426804 0.406449639797211 0.420617839694023 0.437526652216911 0.460643070936203 0.475607186555862 0.514955523610115 0.605338531732559 0.705207926034927
-9999 -9999 -9999 0.418267944455147 0.442681103944778 0.439692655205727 0.388269039988518 0.451084730029106 0.443515798449516 0.409291729331017 0.380021959543228 0.376492094993591 0.379140067100525 0.386533099412918 0.392217129468918 0.397821900248528 0.405688181519508 0.413601651787758 0.39829894900322 0.377046763896942 0.359057369828224 0.349900540709496 0.346075567603111 0.312264469265938 0.311150908470154 0.339969852566719 0.377164527773857 0.382645651698112 0.37374917268753 0.350426807999611 0.319369927048683 0.297970014810562 0.34780130982399 0.376814788579941 0.419206902384758 0.473033577203751 0.51434520483017 0.449116551876068 0.450758317112923 0.518892243504524 0.613332587480545 0.686863994598389 0.705699348449707
-9999 -9999 -9999 -9999 0.413603097200394 0.423716542124748 0.422554609179497 0.452410075068474 0.455152040719986 0.438341379165649 0.413586318492889 0.392901855707169 0.383641344308853 0.389244011044502 0.389732450246811 0.391931638121605 0.402354598045349 0.399722456932068 0.38140287399292 0.366748005151749 0.359286516904831 0.359536609053612 0.371185430884361 0.31159833073616 0.299486339092255 0.333343037962914 0.381419599056244 0.396295487880707 0.388721013069153 0.377237796783447 0.36121678352356 0.340939712524414 0.338900375366211 0.374997863173485 0.438616946339607 0.51298343539238 0.562936240434647 0.471121197938919 0.476091685891151 0.523709580302238 0.603964692354202 0.697079557180405 0.701191467046738
-9999 -9999 -9999 -9999 -9999 0.38532649576664 0.37808367908001 0.364750143885612 0.367146608233452 0.416526600718498 -9999 0.427728572487831 0.39597844183445 0.392452213168144 0.38158617913723 0.380757766962051 0.4042943328619 0.401677617430687 0.388578602671623 0.389064729213715 0.396208018064499 0.402494969964027 0.430698958039284 0.370171400904656 0.313260599970818 0.313347598910332 0.38958298265934 0.44793156683445 0.452054944634438 0.425603717565536 0.396705216169357 0.392986398935318 0.434279876947403 0.459007388353348 0.501412719488144 0.565644186735153 0.634055805206299 0.617400932312012 0.599014753103256 0.594107747077942 0.624079042673111 0.68913112282753 0.688920694589615
-9999 -9999 -9999 -9999 -9999 0.362519431114197 0.373005625605583 0.411096069216728 0.383222532272339 0.36933571100235 -9999 0.452144464850426 0.406351336836815 0.393662041425705 0.417501181364059 0.430479297041893 0.399164038896561 0.407102328538895 0.418922987580299 0.421365931630135 0.417104184627533 0.41038536131382 0.395162025094032 0.374164691567421 0.350025787949562 0.349332994222641 0.395192816853523 0.477166011929512 0.482136234641075 0.474847748875618 0.470456406474113 0.474426993727684 0.494323095679283 0.496992960572243 0.523793488740921 0.581193989515305 0.653762137889862 0.661645019054413 0.657254296541214 0.636281996965408 0.639666944742203 0.690420544147491 0.684789383411407
-9999 -9999 -9999 -9999 -9999 -9999 0.350687575340271 0.367601799964905 0.375994530320168 0.374060273170471 0.391066953539848 -9999 0.437469547986984 0.408652099967003 0.431457534432411 0.442377635836601 0.387464526295662 0.396939781308174 0.419997748732567 0.419616475701332 0.40795704126358 0.402638751268387 0.395629626512527 0.3840934664011 0.390520885586739 0.398735862970352 0.398788902163506 0.451125618815422 0.482573589682579 0.499191239476204 0.502918139100075 0.498039445281029 0.500390180945396 0.497477152943611 0.522507175803185 0.580270940065384 0.65474568605423 0.66516877412796 0.66668056845665 0.67308109998703 0.687127304077148 0.701031589508057 0.667875385284424
-9999 -9999 -9999 -9999 -9999 -9999 -9999 0.334988531470299 0.355773538351059 0.36710986495018 0.377810230851173 0.402189493179321 0.444778680801392 0.417958986759186 0.409908354282379 0.434038919210434 0.473929151892662 0.449482068419456 0.402754163742065 0.383617848157883 0.390135020017624 0.404594194889069 0.390778648853302 0.397244274616241 0.427603021264076 0.437181746959686 0.39877749979496 0.413896694779396 0.456555509567261 0.488947823643684 0.502650487422943 0.501631116867066 0.516198301315308 0.509481370449066 0.540348708629608 0.597477912902832 0.650743436813354 0.65494875907898 0.657468628883362 0.672016769647598 0.679123157262802 0.665414720773697 0.67870631814003
-9999 -9999 -9999 -9999 -9999 -9999 -9999 -9999 0.341118887066841 0.354811429977417 0.367272552847862 0.376975670456886 0.436779275536537 0.4573760420084 0.430799826979637 0.397051188349724 0.391185909509659 0.373178392648697 0.371067455410957 0.381006464362144 0.398265624046326 0.414994758367538 0.411065000295639 0.438838842511177 0.478162929415703 0.484015148878098 0.42868013381958 0.38468770980835 0.420442625880241 0.457844570279121 0.48436616063118 0.504392212629318 0.537668818235397 0.520933139324188 0.537595301866531 0.588113182783127 0.64561625123024 0.640829426050186 0.648755007982254 0.629637122154236 0.623611348867416 0.664833009243011 0.682028710842133
-9999 -9999 -9999 -9999 -9999 -9999 -9999 -9999 -9999 0.345354229211807 0.359120118618011 0.374469339847565 0.412669718265533 0.461775135993957 0.438109338283539 0.412293776869774 0.443052518367767 0.374608409404755 0.373757031559944 0.410020291805267 0.447868460416794 0.456382423639298 0.43327608704567 0.470806568861008 0.503799617290497 0.500351512432098 0.446923270821571 0.376382008194923 0.385163342952728 0.402479782700539 0.414492583274841 0.432010328769684 0.530361616611481 0.520665830373764 0.528244227170944 0.564424699544907 0.61247792840004 0.638915926218033 0.651737540960312 0.657608687877655 0.634930902719498 0.578729182481766 0.585893899202347
-9999 -9999 -9999 -9999 -9999 -9999 -9999 -9999 -9999 0.36673192679882 0.347283789515495 0.362750098109245 0.376120731234551 0.424508208036423 -9999 0.467114645242691 0.46510523557663 0.433940827846527 0.40323785841465 0.450122624635696 0.501940974593162 0.481501269340515 0.440349411964417 0.481710228323936 0.491684809327126 0.477828830480576 0.46109858751297 0.400055372714996 0.394483408331871 0.40595617890358 0.413498708605766 0.415204387903214 0.485746818780899 0.505248758196831 0.513470888137817 0.522881263494492 0.544327187538147 0.608240914344788 0.634052717685699 0.611835956573486 0.57090647816658 0.555346727371216 0.637592077255249
-9999 -9999 -9999 -9999 -9999 -9999 -9999 -9999 0.43355308175087 0.379290103912354 0.339340153336525 0.350054425001144 0.372763651609421 0.450294810533524 0.47597348690033 -9999 0.468188247084618 0.445631155371666 0.423033154010773 0.458876118063927 0.504861748218536 0.503831213712692 0.464484089612961 0.496450263261795 0.477514296770096 0.444230809807777 0.450723031163216 0.475404670834541 0.484195864200592 0.489150166511536 0.466235145926476 0.410629436373711 0.440363213419914 0.489225578308105 0.512738347053528 0.495940071344376 0.449570974707603 0.469925889372826 0.555491033196449 0.572429478168488 0.548945826292038 0.546123105287552 0.613920909166336
-9999 -9999 -9999 -9999 -9999 -9999 -9999 -9999 -9999 0.370097696781158 0.335519456863403 0.342765265703201 0.372584229707718 0.397911059856415 0.435409530997276 0.471072638034821 -9999 -9999 0.507242166996002 0.495423436164856 0.490392875671387 0.508681482076645 0.516124004125595 0.499759823083878 0.479929029941559 0.468159365653992 0.469819402694702 0.47098126411438 0.493198388814926 0.501827239990234 0.489495512843132 0.46742545068264 0.50555394589901 0.500999993085861 0.509315490722656 0.504634174704552 0.459890043735504 0.419104301929474 0.513772574067116 0.503416240215302 0.402718019485474 0.2968307107687 0.33798221051693
-9999 -9999 -9999 -9999 -9999 -9999 -9999 -9999 -9999 -9999 0.334404531121254 0.340228286385536 0.349134388566017 0.379386126995087 0.393995150923729 0.398566097021103 -9999 -9999 0.527918964624405 0.499338507652283 0.479050779342651 0.498019790649414 0.55159273147583 0.535455965995789 0.500285148620605 0.486478805541992 0.505607190728187 0.442497816681862 0.434196710586548 0.455603569746017 0.479476496577263 0.48710173368454 0.50536984205246 0.498586976528168 0.507266372442245 0.506529301404953 0.468033617734909 0.408373230695725 0.494945579767227 0.490189954638481 0.420644971728325 0.36297918856144 0.358815088868141
-9999 -9999 -9999 -9999 -9999 -9999 -9999 -9999 -9999 -9999 -9999 -9999 0.347063204646111 0.364454191923141 0.385599076747894 0.401015084981918 0.414162075519562 -9999 -9999 0.501554250717163 0.501130765676498 0.514193660020828 0.609678918123245 0.592151951789856 0.534777522087097 0.500040131807327 0.512829169631004 0.428284391760826 0.396444404125214 0.407843321561813 0.44414829313755 0.482343417406082 0.493166524171829 0.492722788453102 0.485838711261749 0.457223850488663 0.402610063552856 0.385714054107666 0.464765563607216 0.54734018445015 0.543008685112 0.417185807228088 0.383542275428772
-9999 -9999 -9999 -9999 -9999 -9999 -9999 -9999 -9999 -9999 -9999 -9999 -9999 0.379146775603294 0.396382659673691 0.401491901278496 0.408042174577713 0.424762803316116 -9999 -9999 0.502931612730026 0.483909595012665 0.600774657726288 0.605484074354172 0.576300501823425 0.53526383638382 0.48875680565834 0.417148023843765 0.385349065065384 0.374400988221169 0.403168791532516 0.47453151345253 0.48685308098793 0.492967626452446 0.494051218032837 0.493561863899231 0.48850756585598 0.440840038657188 0.461714988946915 0.492486342787743 0.499148213863373 0.474483436346054 0.512541764974594
-9999 -9999 -9999 -9999 -9999 -9999 -9999 -9999 -9999 -9999 -9999 -9999 -9999 0.349286979436874 0.349671840667725 0.365628319978714 0.399822470545769 0.382612678408623 -9999 -9999 -9999 -9999 0.500862056016922 0.585426920652389 0.582801342010498 0.516343614459038 0.44715111553669 0.414208987355232 0.385703375935554 0.373303055763245 0.383799850940704 0.420560258626938 0.482333463430405 0.492287203669548 0.497872203588486 0.511886519193649 0.529746076464653 0.497418591380119 0.436747688055038 0.411158636212349 0.451686555147171 0.550251305103302 0.557625591754913
-9999 -9999 -9999 -9999 -9999 -9999 -9999 -9999 -9999 -9999 -9999 -9999 -9999 0.353124812245369 0.350207969546318 0.349296399950981 0.356543359160423 0.385718140006065 -9999 -9999 -9999 -9999 -9999 0.550228092074394 0.593729168176651 0.584081494808197 0.530074316263199 0.446466785669327 0.407757666707039 0.392874881625175 0.38860644698143 0.388117516040802 0.412136948108673 0.474559211730957 0.503382235765457 0.513141959905624 0.528722286224365 0.533854484558105 0.508670943975449 0.497052192687988 0.518191599845886 0.569424027204514 0.574398344755173
-9999 -9999 -9999 -9999 -9999 -9999 -9999 -9999 -9999 -9999 -9999 -9999 -9999 -9999 0.362797781825066 0.368159663677216 0.361794197559357 0.398539698123932 0.464514422416687 -9999 -9999 -9999 -9999 0.5196458786726 0.590309470891953 0.636886298656464 0.598665642738342 0.525752854347229 0.47040388584137 0.424850955605507 0.39571798145771 0.38920264840126 0.400453096628189 0.46343582868576 0.466577336192131 0.460668095946312 0.501782041788101 0.507029491662979 0.517714774608612 0.519214034080505 0.5332404255867 0.572913682460785 0.576225125789642
