# Supplementary material for: Automatic variable selection in ecological niche modeling: A case study using Cassin’s Sparrow (Peucaea cassinii)
Source: PLoS One. 2022 Jan 21;17(1):e0257502. doi: 10.1371/journal.pone.0257502 (PMC8782318; doi:10.1371/journal.pone.0257502)
Supplement: S1 File — Compressed file folder containing input data and example scripts used in the study. (ZIP) [file pone.0257502.s002.zip › S2_File-Data-and-Scripts/input/merra/M79.asc]

NCOLS 43 
NROWS 34 
XLLCORNER -118.8125 
YLLCORNER 23.75 
CELLSIZE 0.5 
NODATA_value -9999 
0.004191109817475 0.00468515669927001 0.00587462848052382 0.00705344486050308 0.00861527491360903 0.0104097006842494 0.0119748018682003 0.0119127653539181 0.00992179969325662 0.00737761100754142 0.00608125287108123 0.00733089935965836 0.00990092311985791 0.0112537117674947 0.0121532147750258 0.0119126169010997 0.00996386371552944 0.0074034359306097 0.00698997159488499 0.00699169770814478 0.00761327659711242 0.00943871857598424 0.0132189561612904 0.0132566578686237 0.0141144655644894 0.014262318238616 0.0118479516357183 0.00926413647830486 0.00866579134017229 0.00898405257612467 0.00976941883563996 0.0107134672813118 0.0117495070211589 0.0118332996033132 0.0120518705807626 0.0126969776116312 0.013707928545773 0.0141992287710309 0.014039961155504 0.013991885818541 0.0145156040787697 0.0156342767179012 0.0156756184995174
0.0040474095614627 0.00392259585205466 0.0055364845553413 0.00657902956008911 0.00784383644349873 0.00894373608753085 0.00942879663780332 0.00966107817366719 0.00797784458845854 0.00677053909748793 0.00645896443165839 0.00703159826807678 0.00859051044099033 0.00920524140819907 0.009406385011971 0.00859653404913843 0.00659270938485861 0.00607507508248091 0.006191790336743 0.00663166539743543 0.00781558733433485 0.0100850149057806 0.0129002041183412 0.0125034240074456 0.0128121925517917 0.0130896102637053 0.0119534418918192 0.009438740555197 0.00833712099120021 0.00856983941048384 0.00932065276429057 0.00984049905091524 0.0106264190748334 0.0109293214045465 0.0113651319406927 0.0121804418042302 0.0134100995957851 0.0145260758697987 0.0152599030174315 0.0160931879654527 0.0170459069311619 0.0179353449493647 0.0180667731910944
0.00475256147328764 0.00397575267124921 0.00512589637655765 0.00589324538595975 0.00663252011872828 0.00733050825074315 0.00786543637514114 0.00792689621448517 0.00763513743877411 0.00721730454824865 0.0069251767359674 0.00697317058220506 0.00740615660324693 0.00685450877062976 0.00653264508582652 0.0062079481780529 0.00556765371002257 0.00534435347653925 0.00585529445670545 0.00686496123671532 0.00862134383060038 0.011058802716434 0.012308950535953 0.0125975586473942 0.0124390828423202 0.0118342064321041 0.0107398819178343 0.00925938002765179 0.00876538334414363 0.00863867485895753 0.00882959552109241 0.00938054015859962 0.0103304914198816 0.0107099906541407 0.0111447763629258 0.0118855325505137 0.0130933932028711 0.0149587868712842 0.0164654199033976 0.0176307959482074 0.0185139337554574 0.019194844737649 0.0197229091078043
0.00613660011440515 0.00432330709882081 0.00476961662061512 0.00509559009224177 0.00564056471921504 0.00625209626741707 0.00672328500077128 0.0070889207534492 0.00714335972443223 0.00702896853908896 0.00692871594801545 0.00698886997997761 0.00713630579411983 0.00698123727925122 0.00642152433283627 0.00570114734582603 0.00514103444293141 0.00504717724397778 0.00588381178677082 0.00738150998950005 0.00933980941772461 0.0113504136912525 0.0120504247955978 0.0121463458053768 0.0109447874128819 0.00945889726281166 0.00881928019225597 0.00894251279532909 0.00888014864176512 0.00847095809876919 0.00833505028858781 0.00904529234394431 0.0102480969391763 0.0107142318971455 0.0111865769140422 0.0119154319167137 0.0130849909037352 0.0151270013302565 0.0166109280660748 0.0176559956744313 0.0185255188494921 0.0193807080388069 0.0196696475148201
0.00646394682116807 0.00492685083299875 0.00428078714758158 0.00403840993531048 0.00415150471962988 0.00475884890183806 0.00577257396653295 0.00594933973625302 0.00608546934090555 0.0062016574665904 0.00636463896371424 0.0066214008256793 0.00688974838703871 0.00661375061608851 0.00621091038919985 0.0056956572458148 0.00511782444082201 0.0050698661711067 0.0060339480638504 0.00768961547873914 0.00939675029367209 0.0105120562016964 0.0107131652534008 0.0102910358458757 0.00928574334830046 0.00838423864915967 0.00823092451319099 0.00864518349990249 0.00849838014692068 0.00807234575040638 0.0079611477907747 0.00863621821627021 0.00974852060899139 0.0100422023795545 0.0108844698406756 0.0121587562374771 0.0135428736917675 0.0153143080882728 0.0163289531134069 0.0171289807185531 0.0181946948170662 0.0196794869378209 0.0202526168897748
0.00878699948079884 0.00545143992640078 0.00386835210956633 0.00322648184373975 0.00350551051087677 0.00443209204822779 0.00550718121230602 0.00557211525738239 0.00552173601463437 0.00579238520003855 0.0063608021941036 0.00699809319339693 0.00700605674646795 0.00641386033967137 0.00595394475385547 0.00550586651079357 0.00495699746534228 0.00509061617776752 0.00642032218165696 0.00848100194707513 0.0107919842004776 0.0127054669894278 0.0128369868732989 0.0117402850650251 0.010049557313323 0.00875466410070658 0.00857804790139198 0.00868134126067162 0.00813668556511402 0.00762194092385471 0.00748819024302065 0.00796364946290851 0.00911597488448024 0.00930197611451149 0.0104869287461042 0.0123453108593822 0.0141172325238585 0.0153862377628684 0.0158849561586976 0.0168400909751654 0.0187117109075189 0.0211914412677288 0.0212008200585842
0.0117266476619989 0.00613471197430044 0.00364728590939194 0.00312397554516792 0.00367634103167802 0.00470233070664108 0.00558656668290496 0.00551852649077773 0.00558027396909893 0.00614313711412251 0.00714257531799376 0.00817307829856873 0.0077056810259819 0.00628959611058235 0.00560337724164128 0.00518252914771438 0.00447016074322164 0.00467890775762498 0.00613690107129514 0.00850514834746718 0.0111717733554542 0.0132587056607008 0.0129292469471693 0.01311767809093 0.0117097166366875 0.00990280788391829 0.00919927014037967 0.00918107656762004 0.00830886475741863 0.00767118111252785 0.00753434328362346 0.0080561701208353 0.009841163828969 0.00929698897525668 0.0103914951905608 0.0124824694357812 0.0141390253789723 0.0149291289038956 0.0154946407303214 0.0168139496818185 0.0192030727863312 0.0220088863745332 0.0207515398040414
0.0136487908661366 0.00798068346921355 0.00392780324909836 0.00318834080826491 0.00397242652252316 0.0050330201163888 0.00540082161314785 0.00504457247443497 0.00510076354257762 0.00604556105099618 0.00738158640451729 0.00832224767655134 0.00773884039372206 0.00607650601305068 0.00542267318814993 0.00499680326320231 0.0039661752525717 0.00418111146427691 0.00547206164337695 0.00735298916697502 0.00921570966020227 0.0105146943591535 0.0111337712965906 0.0116693456657231 0.011527796741575 0.01076764408499 0.00975548531860113 0.00953996684402227 0.00890427827835083 0.008612887468189 0.00876889806240797 0.00934407357126474 0.0104639748111367 0.00992500456050038 0.0103481314145029 0.0114787613041699 0.0125815250910819 0.0136285752989352 0.0147307979874313 0.0160288992337883 0.0179841922596097 0.020260445214808 0.0184321576729417
0.011631827801466 0.0094696472864598 0.00433557401411235 0.00357429436407983 0.00462524360045791 0.00540604689158499 0.00474902461282909 0.00549173462204635 0.00503708282485604 0.00603086757473648 0.00763185848481953 0.00845594294369221 0.00809402801096439 0.00672534699551761 0.00652704713866115 0.00618129535578191 0.00453295926563442 0.0046862396877259 0.00612325100228191 0.00749725219793618 0.00842856764793396 0.00890578627586365 0.0096441924571991 0.00958669763058424 0.00983961625024676 0.00996574014425278 0.00946392938494682 0.009014642983675 0.00897894091904163 0.00941574200987816 0.010131457913667 0.0107117142528296 0.0099836852401495 0.0105394011363387 0.0103558809496462 0.0101553717628121 0.0108992202207446 0.0119933797046542 0.0131654586642981 0.0144344097934663 0.0158771842718124 0.0171897850930691 0.0161634169518948
0.00796687370166183 0.00847490013111383 0.00432993147987872 0.00396727367769927 0.00504533434286714 0.00553464433178306 0.0043084402102977 0.00424511362798512 0.00491623361594975 0.00636598258279264 0.00787433977238834 0.0087474562227726 0.0092060811817646 0.00840378971770406 0.00867903977632523 0.00789982909336686 0.00461504831910133 0.00489702597260475 0.00633456981740892 0.00753534189425409 0.0081133839674294 0.00804836694151163 0.00793415103107691 0.00766139295883477 0.00797233846969903 0.00843263734132052 0.00848815627396107 0.00821222700178623 0.00814329981803894 0.00874819234013557 0.00963050099089742 0.0103060931898653 0.0108078845776618 0.0101639137603343 0.0099121923558414 0.0100242628715932 0.0103117517195642 0.011474437918514 0.0131958942860365 0.0145215434022248 0.0152938212268054 0.0156050003133714 0.0158150657080114
0.00541401701048017 0.00545446700416505 0.00375240310095251 0.00371390650980175 0.00443724705837667 0.00497083361260593 0.00471990304067731 0.00486044185236096 0.00536455707624555 0.00656014587730169 0.00793762910179794 0.00905098905786872 0.0106701231561601 0.00999931441619992 0.00935492059215903 0.00794398398138583 0.00522755924612284 0.00479056406766176 0.00579514796845615 0.00695056561380625 0.00747113008983433 0.00696920100599527 0.00633069444447756 0.00597521886229515 0.00625967793166637 0.00707147843204439 0.00803151587024331 0.00807340675964952 0.00731220948509872 0.00698176235891879 0.00751178255304694 0.00888964468613267 0.00998195419088006 0.00987989325076342 0.0102711683139205 0.0109059871174395 0.0113849279470742 0.0125791017897427 0.0143971881829202 0.0157367270439863 0.0163287172093987 0.0162838008254766 0.0165281947702169
0.00603945562615991 0.00498944078572094 0.00388824683614075 0.00349941628519446 0.0037372080842033 0.00419950364157557 0.00444473796524107 0.00422532618977129 0.00466240271925926 0.00592304044403136 0.00759529359638691 0.00928228041157127 0.0113786629401147 0.0124443494714797 0.0120265730656683 0.0099509306717664 0.00672510149888694 0.00543619017116725 0.00577353839762509 0.00663460860960186 0.00706556048244238 0.00645204694010317 0.0055851171258837 0.00557316550984979 0.00582955754362047 0.0066633727401495 0.00811789650470018 0.00820420403033495 0.00715518146753311 0.00662627629935741 0.00704372515901923 0.00831614844501019 0.009308747574687 0.00964773828163743 0.0106351333670318 0.0120822308585048 0.0135679794475436 0.0151535300537944 0.0168944658711553 0.018042828887701 0.0185662997886539 0.0186656717211008 0.0187833640724421
0.00722980774007738 0.00630248440429568 0.00545908315107226 0.00447905845940113 0.00340264546684921 0.00274650494102389 0.00286452926229686 0.00296043406706303 0.00345520826522261 0.00468451820779592 0.00651450292207301 0.00855121733620763 0.00977004813030362 0.010041034873575 0.0110893468372524 0.011287593562156 0.00921200350858271 0.00752610438503325 0.00720295151695609 0.00735211884602904 0.00733087901026011 0.00674940384924412 0.00617786012589931 0.00613372535444796 0.0065448353998363 0.00745680509135127 0.0085350641515106 0.00759329102002084 0.00663064126856625 0.00668051256798208 0.00764436698518693 0.00902329748496413 0.00975314816460013 0.00981105109676719 0.0108235008083284 0.0127068400382996 0.0149351293221116 0.0167714664712548 0.0184810131788254 0.019752936437726 0.0205613426864147 0.020967991091311 0.0210334593430161
0.0102788329124451 0.00797572010196745 0.00699606002308428 0.00577352889813483 0.00403262895997614 0.00252031560521573 0.00196877303533256 0.00209007184021175 0.00259646191261709 0.00356752309016883 0.00488830492831767 0.00629916158504784 0.00712807406671345 0.00777993947267532 0.00886785425245762 0.00988148022443056 0.0101699331775308 0.0094782704487443 0.0091732851229608 0.00879720225930214 0.00825288747437298 0.00752098155207932 0.00655428324826062 0.00635714782401919 0.0066495044156909 0.00689339628443122 0.00661406083963811 0.00589443719945848 0.005697783222422 0.00662871217355132 0.0083184820599854 0.0100293196737766 0.0104045979678631 0.0104702284559607 0.0111336032859981 0.0126732264645398 0.0149558356963098 0.0167103081010282 0.018354244530201 0.0200215084478259 0.0215532956644893 0.0226988561451435 0.0229952193796635
-9999 0.0081637766212225 0.00739953629672527 0.00715449717827141 0.00539575377479196 0.00310841525206342 0.00172044520732015 0.00167986636515707 0.00204848024295643 0.00269948749337345 0.00335838124155998 0.00380564250517637 0.00424702812451869 0.00541016845963895 0.00634021824225783 0.00749349780380726 0.00919889295473695 0.00981136122718453 0.0100606957450509 0.00988781871274114 0.00924915792420506 0.00825654286891222 0.00762804467231035 0.00637293006293476 0.00565750687383115 0.00544495596550405 0.00544295203872025 0.0054523900616914 0.00588637585751712 0.00719231716357172 0.00894339857622981 0.0104537059552968 0.0107644346542656 0.0113891881890595 0.0121107008308172 0.0132478804327548 0.0150513858534396 0.0170330130495131 0.0189741158857942 0.0208621565252542 0.0224865309894085 0.0235842302441597 0.0237403973937035
-9999 -9999 0.00866940803825855 0.00842968970537186 0.0064894740935415 0.00386474805418402 0.00175254002679139 0.00156355809886008 0.00168490678770468 0.00203511927975342 0.00251090480014682 0.00301147063728422 0.00351219603326172 0.00461518499068916 0.00531243253499269 0.00639595058746636 0.00848592044785619 0.00967211024835706 0.00983230574056506 0.00974956527352333 0.00956843215972185 0.00911499061621726 0.00722874687053263 0.00616126162931323 0.0055312744807452 0.00541587262414396 0.00586276547983289 0.00648595439270139 0.00703263590112329 0.00802942062728107 0.00927414763718843 0.010459812451154 0.0115666118450463 0.0120597710832953 0.0132961282506585 0.0149414219893515 0.0165321135893464 0.0187856892123818 0.0208428474143147 0.0221624746918678 0.0228998402133584 0.0233315018936992 0.0234499914571643
-9999 -9999 -9999 0.00767361223697662 0.00629307213239372 0.00418271846137941 0.00196436293190345 0.00170557176461443 0.00160412207478657 0.00187589193228632 0.00247728722169995 0.00329246597830206 0.00421369432006031 0.00568460840731859 0.00614400370977819 0.0067438795696944 0.00858645839616656 0.00985870091244578 0.00924687460064888 0.00818295497447252 0.00725420974195004 0.00666210460476577 0.00556886116974056 0.00538458060473204 0.00539441639557481 0.00576900215819478 0.00669311950914562 0.00765839326195419 0.00789890121668577 0.00825707940384746 0.0089760348200798 0.0101490396074951 0.0118397797457874 0.0121113145723939 0.0138518065214157 0.016377598978579 0.0185280779376626 0.0205914283171296 0.0220223285257816 0.0225944798439741 0.0229389864951372 0.0236234908923507 0.023965041898191
-9999 -9999 -9999 0.00640560453757644 0.00582373677752912 0.0042226369259879 0.00217599559109658 0.00215242735575885 0.00182826974196359 0.0021147359511815 0.00286464635282755 0.00379708285909146 0.00517530932556838 0.0066655945032835 0.00728457979857922 0.0077118034940213 0.00869468972086906 0.00959327444434166 0.00850901966914535 0.00687743024900556 0.00551105695776641 0.00489457487128675 0.00458464003168046 0.00468768030405045 0.00511828297749162 0.00591920036822557 0.00704517932608724 0.00800621258094907 0.00794517351314426 0.0078310607932508 0.00821338053792715 0.00942528825253248 0.0113031564280391 0.0115941935218871 0.0136677119880915 0.0168823653832078 0.0198088180273771 0.0214688252657652 0.0218621393665671 0.0221227211877704 0.0229661978781223 0.0245156545192003 0.0245440978556871
-9999 -9999 -9999 -9999 0.00522098550572991 0.00400559627451003 0.00218368887435645 0.00261118512134999 0.00223745722323656 0.00251384451985359 0.00324085026513785 0.00405461369082332 0.00557049615308642 0.00705163129605353 0.00782546144910157 0.00835041683167219 0.00911017339676619 0.00950068961828947 0.00799406981095672 0.00644551101140678 0.00544577268883586 0.00516209593042731 0.00509150763973594 0.00495702507905662 0.00519912713207304 0.00590268173255026 0.00696401903405786 0.00784620875492692 0.00786831211298704 0.007681475719437 0.00789475212804973 0.0089835774153471 0.0109307702630758 0.0109939842484891 0.0131163001060486 0.0166490994393826 0.0199284009635448 0.0212752692401409 0.0209823472425342 0.0211542379111052 0.0223917987197638 0.02438610419631 0.0241382829844952
-9999 -9999 -9999 -9999 -9999 0.00352601755876094 0.00206250764895231 0.00263897005934268 0.00176176701206714 0.00222921709064394 -9999 0.00417820792645216 0.00558117907494307 0.00720323575660586 0.00777232879772782 0.00816266993060708 0.00920272562652826 0.00928639117628336 0.0082489141728729 0.00759226176887751 0.00730666490271688 0.0070683631580323 0.0066190607380122 0.00620142300613225 0.00605343771167099 0.0063847494777292 0.00725541361607611 0.00816564769484103 0.0085024475120008 0.00848543317988515 0.0085665357299149 0.00921096904203296 0.0107507559470832 0.0105879506096244 0.0124826477840543 0.0157989702187479 0.0189096186310053 0.0201000306755304 0.0200425771996379 0.0206648064777255 0.0223607592284679 0.0246156571432948 0.024262042157352
-9999 -9999 -9999 -9999 -9999 0.00270230313763022 0.00186864070128649 0.00242163341026753 0.00161403089296073 0.000619145459495485 -9999 0.00425259890034795 0.00536928670480847 0.00668558669276535 0.00695979292504489 0.00708365477621555 0.00796410273760557 0.00840040277689695 0.00893700681626797 0.0094786980189383 0.00960322804749012 0.0089615476783365 0.00775858103297651 0.00734729678370059 0.00710389460437 0.00722236684523523 0.00791781870648265 0.0088137517683208 0.00934356199577451 0.00950604723766446 0.00945933107286692 0.00951214814558625 0.0104972288943827 0.0102953366003931 0.0120227104052901 0.0151366010308266 0.0182081518694758 0.0194991303607821 0.0200996750965714 0.0214576395228505 0.0237710855901241 0.0263115309178829 0.0252860568463802
-9999 -9999 -9999 -9999 -9999 -9999 0.00140027918387204 0.0014230887638405 0.001324116892647 0.00151764031033963 0.00215312202926725 -9999 0.00471149689983577 0.00608418891206384 0.006454843794927 0.00660930159501731 0.00746690258383751 0.00882981941103935 0.00999458860605955 0.0108952354639769 0.011036541685462 0.0100217712111771 0.00812272923067212 0.00776238632388413 0.00767354457639158 0.00781240882351994 0.00830857213586569 0.00901106800884009 0.00963941058143973 0.0099937473423779 0.00999504923820495 0.00983002576977015 0.0107755774632096 0.010604293551296 0.0123883932828903 0.0156762734986842 0.0190762815997004 0.0205216003581882 0.0213004723191261 0.0227618329226971 0.0248806482180953 0.026850594766438 0.0255520226433873
-9999 -9999 -9999 -9999 -9999 -9999 -9999 0.00125762560637668 0.00142546934075654 0.00158142729196697 0.00180642547784373 0.00238596049603075 0.00444211454596371 0.00638773669488728 0.00704181590117514 0.00729521499015391 0.00822267662733793 0.00961290877312422 0.0108165864832699 0.0118050700984895 0.0119906459003687 0.0108896276913583 0.00882990499958396 0.00842236308380961 0.00833510281518102 0.00834706947207451 0.00847053108736873 0.00880660070106387 0.00951992217451334 0.010122861713171 0.0104022916406393 0.0105531288310885 0.0124281702563167 0.0118871635757387 0.0136020774953067 0.0167603828012943 0.0194686353206635 0.0203944444656372 0.0213656837120652 0.0230830060318112 0.0246727937832475 0.0252303080633283 0.0252269627526403
-9999 -9999 -9999 -9999 -9999 -9999 -9999 -9999 0.00120328002376482 0.00136239285347983 0.00160438234452158 0.00232614621054381 0.00483369294088334 0.0067692733835429 0.00745151843875647 0.00768720265477896 0.0084143502637744 0.00959023665636778 0.0110523719340563 0.0125081576406956 0.0132662764750421 0.0127298627980053 0.0109404725022614 0.0102810847572982 0.00971402693539858 0.00911284331232309 0.00857081618160009 0.00835732575505972 0.00909543903544545 0.0100542199797928 0.0108364188112319 0.0115681639872491 0.0145999281667173 0.0134642846882343 0.0147469285875559 0.0169960355386138 0.0177578348666429 0.0179284978657961 0.0196622142568231 0.0218780236318707 0.0233527967706323 0.0233740108087659 0.0236773313954473
-9999 -9999 -9999 -9999 -9999 -9999 -9999 -9999 -9999 0.00111640369868837 0.00161373985465616 0.00258147404529154 0.00427258559502661 0.00610399418510497 0.0066865086555481 0.0068135644774884 0.00751473587006331 0.00866584461182356 0.0108885537832975 0.0134884715080261 0.0155389490537345 0.0161059694364667 0.0142677845433354 0.013207421451807 0.01164735481143 0.00989193506538868 0.00852200458757579 0.0078538719099015 0.00872295354492962 0.0100482651032507 0.0113045526668429 0.0124904056079686 0.0156448912806809 0.0144449148327112 0.0154291382059455 0.0170318834483624 0.0168539363890886 0.0166389156132936 0.0183712871745229 0.0200414126738906 0.0208746487274766 0.020690106227994 0.0207617092877626
-9999 -9999 -9999 -9999 -9999 -9999 -9999 -9999 -9999 0.00126479135360569 0.00172583915991709 0.0026463110698387 0.0037773399380967 0.00523008718155324 -9999 0.00540106254629791 0.00665631503798068 0.00791521244682371 0.0108482628129423 0.0144681362435222 0.0175748581066728 0.0189002767205238 0.0168769493699074 0.0164116647094488 0.0142107293941081 0.0112468319013715 0.0091447027400136 0.00826858002692461 0.00910837491974235 0.0104011045768857 0.0115397178567946 0.0124659979715943 0.0151585960760713 0.0140585851855576 0.0152643080800772 0.0172977816313505 0.0176979757845402 0.0169408686459064 0.0175023049116135 0.0183353507891297 0.0187982719391584 0.0186072690412402 0.0187396435067058
-9999 -9999 -9999 -9999 -9999 -9999 -9999 -9999 0.00121669322252274 0.00141880440060049 0.00198249757522717 0.00293095710221678 0.00472046716604382 0.00704910960048437 0.00719198351725936 -9999 0.00720180617645383 0.00874353619292379 0.0111464002169669 0.0144026619382203 0.0175132498145103 0.0192132905125618 0.0178516790270805 0.0184435527771711 0.0168085084296763 0.0138367019593716 0.0112829346209764 0.00970908738672733 0.00978707280009985 0.0104806632734835 0.0110170383006334 0.0112042983062565 0.0134393361397088 0.0124029581435025 0.01401352789253 0.0167965546250343 0.0180652428418398 0.0168549466878176 0.0166387252509594 0.0170396585017443 0.0174734549596906 0.0174817053601146 0.0174537373706698
-9999 -9999 -9999 -9999 -9999 -9999 -9999 -9999 -9999 0.00131623854395002 0.00191542336251587 0.00299675462301821 0.00517249198164791 0.00798239945434034 0.00946272164583206 0.0102641112171113 -9999 -9999 0.0138999775983393 0.0146858682855964 0.0162188039161265 0.0178778076544404 0.0184430370107293 0.0192559186369181 0.0185219701379538 0.0165074224583805 0.0139321060851216 0.0112962694838643 0.00995717784389854 0.00972069520503283 0.00981035213917494 0.00985479177907109 0.0121992667205632 0.0110912782140076 0.0128805660642684 0.0159855260513723 0.0174867605790496 0.0161458065733314 0.015466324519366 0.0153393093496561 0.0153885080479085 0.0153177440166473 0.0155572086572647
-9999 -9999 -9999 -9999 -9999 -9999 -9999 -9999 -9999 -9999 0.00175653514452279 0.00277626754250377 0.00382633616682142 0.0066325806081295 0.00800976995378733 0.00576837575063109 -9999 -9999 0.0164694912731648 0.0153398453257978 0.0149043430574238 0.0163698606193066 0.0191752128303051 0.0199233401566744 0.0193118993192911 0.0174996393732727 0.0147689875215292 0.0121593963354826 0.0100746060721576 0.00910433614626527 0.00891087111085653 0.00928419874981046 0.0118391928263009 0.0105993294157088 0.0119849531911314 0.0145453009754419 0.0156245280988514 0.0148040649481118 0.013943409267813 0.0132810953073204 0.0131314244121313 0.0135167959146202 0.0130952130071819
-9999 -9999 -9999 -9999 -9999 -9999 -9999 -9999 -9999 -9999 -9999 -9999 0.0036060807062313 0.00608576289378107 0.00733057130128145 0.00847981232218444 0.0110874259844422 -9999 -9999 0.0135074290446937 0.0131908413954079 0.0152728554792702 0.0192897071130574 0.0198754373937845 0.0189989171922207 0.0167006837204099 0.0132635065354407 0.0116357461549342 0.0102187866345048 0.00931821949779987 0.00902985064312816 0.00942236119881272 0.0108426601625979 0.0101668442599475 0.0107715777121484 0.0122541828081012 0.0135932002216578 0.0147452283650637 0.0148673363029957 0.0140848960727453 0.0133751680143177 0.0134292489849031 0.0126797675155103
-9999 -9999 -9999 -9999 -9999 -9999 -9999 -9999 -9999 -9999 -9999 -9999 -9999 0.0082115818746388 0.0100753665901721 0.0103021784685552 0.01088577946648 0.0127852431498468 -9999 -9999 0.0133288085460663 0.0147648394107819 0.0183395206928253 0.0185894755646586 0.0179165322333574 0.0157907268032432 0.012051206920296 0.0108301826752722 0.00998852057382464 0.00955122476443648 0.00955907618626952 0.00992975607514381 0.0100980527698994 0.0101585919968784 0.0104351988993585 0.0115168694406748 0.0137835325673223 0.0165729658678174 0.0171978555619717 0.0161787639372051 0.0147034201771021 0.0140485898591578 0.015116969589144
-9999 -9999 -9999 -9999 -9999 -9999 -9999 -9999 -9999 -9999 -9999 -9999 -9999 0.00472192983143032 0.00496438448317349 0.0064618700183928 0.00954042235389352 0.00846603000536561 -9999 -9999 -9999 -9999 0.017379042506218 0.0169188426807523 0.016831474378705 0.015804810449481 0.0129600553773344 0.0117795071564615 0.0107165350578725 0.00992951635271311 0.00962829850614071 0.00985532971099019 0.00992652522400022 0.0100700923241675 0.0104991430416703 0.0117476435378194 0.0141361746937036 0.0168706867843866 0.0175317971035838 0.0166177996434271 0.0183854241855443 0.0241537677124143 0.0176892014220357
-9999 -9999 -9999 -9999 -9999 -9999 -9999 -9999 -9999 -9999 -9999 -9999 -9999 0.00539045645855367 0.00512465764768422 0.00531635847873986 0.00570559352636337 0.00767361521720886 -9999 -9999 -9999 -9999 -9999 0.016333036404103 0.0156106329523027 0.0158006181009114 0.0145798129960895 0.0138325048610568 0.0125754539854825 0.0109973619692028 0.00974162537604571 0.0093704211525619 0.00969258500263095 0.00961490906774998 0.0102552906610072 0.0117138896137476 0.0137971476651728 0.0161333926953375 0.0170394487679005 0.0166172245517373 0.020091469399631 0.028623310290277 0.0192317446693778
-9999 -9999 -9999 -9999 -9999 -9999 -9999 -9999 -9999 -9999 -9999 -9999 -9999 -9999 0.00780692952685058 0.00929014743305743 0.00626380476169288 0.00677852551452815 0.00855511939153075 -9999 -9999 -9999 -9999 0.0222081562504172 0.0189556493423879 0.0155221450142562 0.0154231277294457 0.0149995570071042 0.013805765286088 0.0121273752301931 0.0106056108139455 0.00988804530352354 0.0103506056591868 0.0101121580228209 0.0108046997338533 0.0122277086600661 0.0138553440570831 0.0156111806631088 0.0169089037925005 0.0172916473820806 0.0213040394708514 0.0296636685729027 0.0201613143086433
