# Supplementary material for: Automatic variable selection in ecological niche modeling: A case study using Cassin’s Sparrow (Peucaea cassinii)
Source: PLoS One. 2022 Jan 21;17(1):e0257502. doi: 10.1371/journal.pone.0257502 (PMC8782318; doi:10.1371/journal.pone.0257502)
Supplement: S1 File — Compressed file folder containing input data and example scripts used in the study. (ZIP) [file pone.0257502.s002.zip › S2_File-Data-and-Scripts/input/merra/M51.asc]

NCOLS 43 
NROWS 34 
XLLCORNER -118.8125 
YLLCORNER 23.75 
CELLSIZE 0.5 
NODATA_value -9999 
285.535476684570028 285.280950927734 284.638421630859 284.501965332031 283.944030761719 283.00029296875 282.010708618164 281.744815063477 282.857302856445 284.413070678711 285.497213745117 285.425473022461 284.489413452148 283.649868774414 281.136978149414 278.292776489258 277.079824829102 279.340982055664 281.260855102539 282.273330688477 282.488931274414 282.090362548828 280.678985595703 -9999 275.641319274902 276.459069824219 279.036047363281 283.565881347656 285.035437011719 285.46549987793 285.518420410156 285.534063720703 285.472589111328 285.705828857422 285.855377197266 285.899346923828 285.887463378906 285.835803222656 285.822232055664 285.836441040039 285.851647949219 285.859292602539 285.958731079102
286.772528076172 286.620831298828 285.616778564453 284.25749206543 283.372085571289 282.768157958984 282.167962646484 281.982366943359 282.851129150391 284.103439331055 285.165301513672 285.446911621094 284.119128417969 283.754699707031 281.301696777344 279.622085571289 281.511093139648 283.774154663086 284.323767089844 283.638549804688 282.367477416992 281.28543548584 281.431224060059 -9999 275.210952758789 276.555084228516 278.989166259766 283.868804931641 285.368350219727 285.838607788086 285.837158203125 285.673684692383 286.054373168945 286.344058227539 286.474411010742 286.51755065918 286.554574584961 286.541952514648 286.504058837891 286.384201049805 286.264599609375 286.23069152832 286.245169067383
287.117361450195 286.034744262695 283.915969848633 283.120718383789 282.878326416016 282.769848632813 282.519342041016 282.258795166016 282.394946289062 283.401397705078 284.667391967773 285.423739624023 285.279965209961 284.427368164062 281.594787597656 280.424026489258 283.446282958984 283.280706787109 283.224099731445 283.103668212891 282.588543701172 281.601480102539 281.359854125977 -9999 273.411437988281 274.572198486328 277.646270751953 282.669952392578 284.343576049805 285.009658813477 285.312203979492 285.561703491211 285.978427124023 286.224786376953 286.408248901367 286.571643066406 286.732098388672 286.836199951172 286.950961303711 286.972610473633 286.926327514648 286.855404663086 286.742098999023
286.085748291016 285.495449829102 283.566226196289 282.472802734375 282.235382080078 282.513851928711 282.869885253906 282.906359863281 282.717269897461 283.510833740234 284.790533447266 285.681979370117 285.288204956055 283.854876708984 282.158599853516 282.26608581543 285.146969604492 285.59665222168 284.957989501953 284.160614013672 282.871014404297 280.742694091797 278.463299560547 274.76282043457 274.275390625 276.306777954102 279.052224731445 281.322317504883 283.335528564453 284.757995605469 285.565969848633 285.883898925781 286.062268066406 286.348474121094 286.66096496582 286.920281982422 287.068835449219 287.138562011719 287.216278076172 287.278137207031 287.301223754883 287.281707763672 287.297332763672
284.948547363281 285.389559936523 284.754574584961 283.854376220703 283.87712097168 284.451370239258 284.883505249023 284.612435913086 283.931979370117 283.951217651367 284.471835327148 284.703201293945 282.367630004883 280.145343017578 281.053512573242 283.684255981445 285.851992797852 286.481900024414 285.277810668945 283.405975341797 282.065768432617 281.638903808594 278.562878417969 277.862106323242 277.559936523438 278.197372436523 280.429864501953 283.280645751953 285.537939453125 286.731002807617 287.143981933594 287.216323852539 287.149063110352 287.118161010742 287.195755004883 287.317541503906 287.403085327148 287.442465209961 287.518887329102 287.524795532227 287.467385864258 287.407986450195 287.542727661133
283.040603637695 285.005108642578 286.058917236328 285.806185913086 285.691482543945 285.548699951172 285.213012695312 286.127319335938 285.557629394531 285.129821777344 285.038516235352 284.814624023438 282.213940429688 281.179327392578 282.291870117188 284.424090576172 286.003793334961 285.283651733398 283.620706176758 282.747192382812 281.341619873047 278.354510498047 276.972821044922 276.133114624023 277.32829284668 279.377346801758 281.023715209961 283.591610717773 286.454071044922 287.981781005859 288.413641357422 288.356414794922 288.022674560547 288.081317138672 288.021270751953 287.867419433594 287.738760375977 287.657632446289 287.699594116211 287.663986206055 287.579132080078 287.537948608398 287.710922241211
281.135311889648 284.825155639648 286.700570678711 287.087759399414 286.74821472168 286.426266479492 286.728433227539 287.595205688477 287.046810913086 286.303909301758 284.858779907227 282.512823486328 282.107354736328 283.579397583008 285.12809753418 286.425512695312 287.222875976562 286.110620117187 285.658438110352 284.163482666016 281.70793762207 278.918081665039 277.035440063477 277.418228149414 278.478851318359 279.764492797852 281.016729736328 281.889337158203 285.340118408203 287.396774291992 287.989749145508 287.922747802734 287.975140380859 288.358563232422 288.399337768555 288.200134277344 288.018841552734 288.033099365234 288.130221557617 288.144332885742 288.080239868164 288.0326171875 288.34873046875
280.099237060547 284.289175415039 289.030068969727 289.694351196289 289.297256469727 288.852682495117 288.898504638672 289.577996826172 290.715518188477 290.729095458984 289.344378662109 286.918438720703 285.191729736328 285.763433837891 286.691268920898 287.038293457031 286.479772949219 286.553063964844 286.398162841797 285.660736083984 284.672958374023 283.762951660156 282.468615722656 281.172528076172 279.562469482422 279.081777954102 280.647268676758 281.164041137695 283.683059692383 285.524948120117 286.75498046875 287.832403564453 288.237725830078 288.658343505859 288.783752441406 288.794610595703 288.929019165039 289.182949829102 289.244512939453 289.238662719727 289.149298095703 289.009353637695 289.210159301758
282.331781005859 283.361547851562 290.183618164063 292.513687133789 292.496231079102 290.848101806641 288.762966918945 290.702639770508 292.710522460938 291.446487426758 288.680026245117 286.778634643555 285.489401245117 285.491241455078 285.5693359375 285.498876953125 285.33024597168 285.450241088867 285.221389770508 285.232467651367 285.336956787109 285.197256469727 284.286782836914 282.384393310547 281.463577270508 281.293832397461 281.331985473633 281.925857543945 284.236276245117 285.561492919922 286.413446044922 287.638522338867 288.383908081055 288.783139038086 289.09114074707 289.249041748047 289.218759155273 289.329916381836 289.534896850586 289.719268798828 289.719592285156 289.522830200195 289.855618286133
286.424475097656 284.658966064453 289.794464111328 292.538131713867 293.403961181641 292.441748046875 290.659652709961 293.712509155273 293.839605712891 291.770904541016 288.965542602539 286.84924621582 285.705960083008 285.547817993164 286.107711791992 286.615786743164 286.404794311523 285.805990600586 284.90732421875 284.682678222656 284.812396240234 284.759732055664 284.314151000977 283.076370239258 282.136322021484 281.553448486328 281.441586303711 283.336093139648 285.624072265625 287.100830078125 287.878884887695 288.341024780273 288.671273803711 288.984197998047 289.301666259766 289.585882568359 289.767837524414 289.671035766602 289.588439941406 289.605819702148 289.775817871094 290.07412109375 290.175634765625
289.573092651367 288.809167480469 291.872106933594 292.689440917969 293.428009033203 293.082647705078 291.056887817383 291.60842590332 292.552346801758 291.337631225586 289.018826293945 287.200207519531 286.261096191406 284.619763183594 285.721389770508 287.552444458008 287.630145263672 286.827313232422 285.894512939453 285.166442871094 284.66764831543 284.351007080078 284.197637939453 285.352880859375 285.641372680664 285.103033447266 284.556915283203 286.226837158203 288.239474487305 289.374237060547 289.752554321289 289.785882568359 289.741644287109 289.804046630859 289.741928100586 289.649963378906 289.669067382812 289.835571289062 289.868795776367 289.812072753906 289.782431030273 289.884906005859 290.099896240234
289.691250610352 290.195120239258 291.46555480957 292.221542358398 293.533264160156 293.849221801758 292.239553833008 293.172341918945 294.22766418457 292.90446472168 290.380899047852 288.412780761719 287.564880371094 285.454211425781 284.772430419922 285.759582519531 287.635006713867 287.52243347168 287.05419921875 286.051727294922 285.075668334961 284.844055175781 286.131408691406 287.375396728516 286.849578857422 285.870812988281 286.111685180664 287.829141235352 288.908505249023 289.485565185547 289.64948425293 289.520352172852 289.281802368164 289.514099121094 289.804809570312 290.1115234375 290.420693969727 290.498403930664 290.358026123047 290.214370727539 290.116152954102 290.093087768555 290.261129760742
290.973580932617 290.896475219727 290.139321899414 290.359002685547 292.085754394531 294.452770996094 296.22038269043 295.895065307617 296.52502746582 295.853607177734 294.036697387695 291.653659057617 288.60680847168 289.243395996094 286.915740966797 284.554229736328 285.588845825195 286.358206176758 286.287387084961 285.791839599609 285.184735107422 284.955813598633 286.542752075195 288.198648071289 287.649353027344 286.523486328125 286.822131347656 288.313732910156 289.433758544922 289.639862060547 289.414468383789 289.364614868164 289.551797485352 289.840344238281 290.362564086914 290.996615600586 291.508428955078 291.394219970703 291.157092285156 290.866561889648 290.604705810547 290.472277832031 290.660412597656
292.77392578125 292.809194946289 291.782266235352 290.915405273438 291.526031494141 293.469757080078 295.995346069336 297.223495483398 297.726544189453 297.091415405273 295.762573242188 294.422872924805 293.858346557617 293.115808105469 290.872909545898 288.281533813477 286.674154663086 285.695809936523 284.034426879883 283.764678955078 284.32780456543 284.851330566406 285.805285644531 288.15251159668 288.342132568359 287.410360717773 287.257183837891 289.140582275391 290.414279174805 290.528213500977 290.143524169922 290.031686401367 290.13844909668 290.332092285156 290.636428833008 291.132174682617 291.778363037109 291.932513427734 291.763537597656 291.510223388672 291.232089233398 290.993133544922 291.050750732422
-9999 294.157708740234 292.219427490234 290.663467407227 292.454681396484 295.458767700195 297.060433959961 297.742880249023 297.886761474609 297.354629516602 296.98157043457 297.433267211914 297.608877563477 296.950225830078 295.196624755859 292.863870239258 290.555322265625 288.342626953125 286.42932434082 284.800582885742 284.009814453125 284.657470703125 287.290283203125 289.914166259766 290.257781982422 288.855139160156 287.360052490234 289.637933349609 291.18298034668 291.226928710938 290.72255859375 290.72331237793 290.882125854492 290.987747192383 291.251678466797 291.666744995117 292.117282104492 292.21423034668 292.026141357422 291.804306030273 291.548193359375 291.27809753418 291.358834838867
-9999 -9999 292.831423950195 291.875814819336 292.925537109375 295.613256835937 298.646905517578 298.066778564453 298.397305297852 298.497055053711 298.438391113281 298.36044921875 297.46962890625 297.130297851562 296.297088623047 294.543637084961 291.961380004883 290.30500793457 289.964511108398 289.151306152344 287.347940063477 285.381530761719 289.200866699219 290.256219482422 290.598068237305 289.658032226563 287.533673095703 289.843829345703 291.616766357422 291.82893371582 291.408709716797 291.43864440918 291.609420776367 291.633074951172 291.845855712891 292.114520263672 292.236727905273 292.152767944336 292.000256347656 291.904296875 291.829696655273 291.756719970703 291.910333251953
-9999 -9999 -9999 291.801876831055 291.667678833008 293.572854614258 298.106259155273 298.421420288086 297.982577514648 297.64192199707 297.551901245117 297.533526611328 296.533917236328 296.405099487305 296.096832275391 294.628793334961 291.765197753906 290.536437988281 290.947640991211 290.787231445312 290.215356445313 289.954873657227 291.033316040039 291.63542175293 291.520034790039 290.507055664062 289.011868286133 290.06701965332 291.682760620117 292.382583618164 292.383529663086 292.231848144531 292.193322753906 292.234008789062 292.266494750977 292.194619750977 291.969583129883 291.75334777832 291.749240112305 291.803298950195 291.833993530273 291.845385742187 292.189282226562
-9999 -9999 -9999 292.179348754883 291.654998779297 292.207885742188 296.010153198242 298.32233581543 297.62170715332 297.318328857422 297.413735961914 297.244619750977 296.364907836914 295.477420043945 294.617828369141 293.315606689453 291.414306640625 290.6865234375 290.353302001953 290.531600952148 291.070910644531 291.751495361328 292.395294189453 292.435287475586 292.202056884766 291.632379150391 290.82451171875 290.965771484375 291.947296142578 292.902236938477 293.398809814453 293.2216796875 292.64990234375 292.560870361328 292.375640869141 292.152124023438 292.034127807617 291.945333862305 292.001611328125 291.951736450195 291.878350830078 291.957379150391 292.489459228516
-9999 -9999 -9999 -9999 292.591690063477 292.669351196289 293.793545532227 297.622378540039 298.154260253906 297.798599243164 297.414685058594 297.333807373047 296.787957763672 295.269631958008 293.798187255859 292.303799438477 290.765707397461 290.489999389648 290.88532409668 290.957733154297 291.200512695313 292.134487915039 292.987734985352 292.762634277344 292.589477539062 292.354833984375 291.842324829102 291.544058227539 292.262188720703 293.398834228516 294.240048217773 294.241006469727 293.720083618164 292.97912902832 292.439514160156 292.216937255859 292.300103759766 292.454107666016 292.604159545898 292.545867919922 292.410717773438 292.419274902344 292.876013183594
-9999 -9999 -9999 -9999 -9999 292.919400024414 292.078579711914 296.379580688477 299.104470825195 298.429336547852 -9999 297.59563293457 297.478616333008 296.525308227539 295.294143676758 293.522122192383 291.267962646484 290.840130615234 291.476931762695 291.3671875 291.165881347656 291.758850097656 292.689514160156 292.92744140625 292.882110595703 292.680068969727 292.407580566406 292.180187988281 291.917269897461 292.604827880859 293.601019287109 294.052807617187 293.781909179687 293.312704467773 292.761245727539 292.361956787109 292.295700073242 292.40788269043 292.709591674805 292.890991210938 292.900180053711 292.847103881836 293.335604858398
-9999 -9999 -9999 -9999 -9999 293.221224975586 294.040664672852 295.975601196289 299.9962890625 300.978912353516 -9999 297.750311279297 297.580194091797 297.060589599609 296.519836425781 295.402886962891 293.483612060547 292.871795654297 292.454119873047 291.154449462891 290.024453735352 290.320199584961 292.248495483398 293.130444335937 293.275329589844 293.042330932617 292.805926513672 292.841229248047 291.878442382813 291.579818725586 291.875015258789 292.381509399414 293.086416625977 293.728411865234 293.684234619141 293.217797851563 292.768460083008 292.624880981445 292.727053833008 292.794464111328 292.953958129883 293.34345703125 293.77958984375
-9999 -9999 -9999 -9999 -9999 -9999 294.102774047852 295.299234008789 297.439822387695 299.317581176758 299.704238891602 -9999 297.87529296875 296.850750732422 296.370452880859 295.972186279297 295.061712646484 294.140130615234 293.831262207031 291.435974121094 288.710537719727 288.108596801758 291.00520324707 291.944680786133 292.435272216797 292.801635742188 293.086538696289 293.065469360352 292.903259277344 292.632781982422 292.71647644043 293.511273193359 294.535052490234 295.192105102539 295.035278320312 294.294583129883 293.39208984375 292.83837890625 292.802960205078 292.901412963867 293.184866333008 293.703039550781 294.124719238281
-9999 -9999 -9999 -9999 -9999 -9999 -9999 295.370199584961 295.852905273438 297.674407958984 299.451132202148 299.913110351563 300.092016601563 298.728799438477 298.108978271484 297.944549560547 297.457763671875 296.1474609375 295.702438354492 293.075302124023 289.31188659668 286.583581542969 288.217565917969 289.470553588867 290.954849243164 292.505355834961 293.733163452148 293.929769897461 294.282299804688 294.423538208008 294.529867553711 294.719207763672 294.261932373047 295.044268798828 295.485794067383 295.382131958008 294.885504150391 294.373345947266 294.241351318359 294.188903808594 294.195297241211 294.326489257813 294.821459960937
-9999 -9999 -9999 -9999 -9999 -9999 -9999 -9999 295.441638183594 296.458892822266 297.829412841797 299.729357910156 300.943615722656 299.571154785156 298.997756958008 298.861322021484 298.21408996582 297.073538208008 296.119543457031 293.653213500977 290.084945678711 286.794094848633 287.528201293945 288.267327880859 289.986846923828 292.264700317383 294.247955322266 294.512847900391 294.090322875977 294.342956542969 295.10383605957 295.459820556641 292.465533447266 292.60934753418 294.056518554688 295.498791503906 296.007769775391 296.026226806641 295.788314819336 295.476440429688 295.279354858398 295.308749389648 295.322933959961
-9999 -9999 -9999 -9999 -9999 -9999 -9999 -9999 -9999 296.534210205078 296.894076538086 298.475601196289 300.132705688477 298.427810668945 298.451080322266 299.119641113281 298.679095458984 298.405560302734 296.348037719727 292.894653320312 289.151174926758 286.452725219727 286.466860961914 287.774975585938 289.938323974609 292.337887573242 294.221832275391 294.433258056641 293.789315795898 293.608383178711 293.963400268555 294.221292114258 291.64299621582 292.839376831055 294.318359375 295.478848266602 296.303463745117 296.69626159668 296.612637329102 296.483383178711 296.316912841797 296.079144287109 295.933489990234
-9999 -9999 -9999 -9999 -9999 -9999 -9999 -9999 -9999 296.801864624023 297.171984863281 298.315594482422 298.720965576172 298.126452636719 -9999 299.098480224609 299.699642944336 299.607577514648 297.491967773438 294.169128417969 290.055117797852 285.977676391602 284.959487915039 287.348544311523 290.202774047852 292.645748901367 294.237606811523 294.518588256836 294.000897216797 293.775054931641 293.7755859375 293.560638427734 292.037933349609 293.070031738281 294.779647827148 296.134909057617 296.603802490234 297.190081787109 297.22126159668 296.915603637695 296.611419677734 296.589517211914 296.723623657227
-9999 -9999 -9999 -9999 -9999 -9999 -9999 -9999 297.587780761719 297.558792114258 297.699560546875 298.37346496582 298.821633911133 298.695071411133 300.025115966797 -9999 301.591619873047 300.922723388672 299.042947387695 296.15251159668 292.276272583008 287.886868286133 285.54260559082 287.079553222656 289.704116821289 292.219714355469 293.838098144531 294.179357910156 293.699472045898 293.614944458008 293.952575683594 294.168878173828 292.199346923828 293.185952758789 295.219161987305 296.980670166016 297.602255249023 297.784310913086 297.600024414062 297.172821044922 296.882662963867 297.02360534668 297.249313354492
-9999 -9999 -9999 -9999 -9999 -9999 -9999 -9999 -9999 297.342529296875 297.520373535156 298.294152832031 298.066809082031 299.236090087891 301.029083251953 302.150015258789 -9999 -9999 299.416708374023 297.908935546875 295.248550415039 291.536041259766 287.714263916016 286.571383666992 288.045501708984 290.412158203125 292.010125732422 293.454412841797 294.042733764648 294.546630859375 294.796166992188 294.398843383789 292.706045532227 294.298876953125 295.590850830078 296.288684082031 296.832504272461 297.838241577148 298.122253417969 297.960372924805 297.900372314453 298.24573059082 297.840481567383
-9999 -9999 -9999 -9999 -9999 -9999 -9999 -9999 -9999 -9999 297.118304443359 297.46354675293 298.000045776367 299.1298828125 301.127807617188 302.959655761719 -9999 -9999 300.232858276367 299.496139526367 298.01520690918 294.859112548828 289.986407470703 286.555294799805 285.755477905273 287.344885253906 290.362704467773 292.482601928711 294.096533203125 294.911041259766 294.888272094727 294.293057250977 294.368960571289 293.986492919922 293.993667602539 294.689849853516 296.058703613281 297.283703613281 298.259747314453 298.581451416016 298.522085571289 298.448992919922 298.394207763672
-9999 -9999 -9999 -9999 -9999 -9999 -9999 -9999 -9999 -9999 -9999 -9999 296.916271972656 297.827679443359 299.266204833984 301.315505981445 303.417376708984 -9999 -9999 300.183120727539 299.245050048828 297.415322875977 292.842398071289 287.560629272461 285.112884521484 286.165521240234 289.855236816406 291.713732910156 292.945629882813 294.184753417969 295.020687866211 295.027178955078 294.608624267578 294.004837036133 293.998321533203 294.74880065918 296.069110107422 296.912762451172 297.966983032227 298.571243286133 298.69719543457 298.55583190918 298.763229370117
-9999 -9999 -9999 -9999 -9999 -9999 -9999 -9999 -9999 -9999 -9999 -9999 -9999 298.859219360352 299.214782714844 300.772991943359 303.063073730469 302.110144042969 -9999 -9999 299.723132324219 299.300549316406 296.662951660156 291.238705444336 287.255111694336 286.304779052734 288.652221679688 291.567260742188 292.91018371582 294.059188842773 294.938671875 295.233795166016 294.797515869141 293.888146972656 293.178848266602 292.4484375 291.934780883789 295.058291625977 297.614526367188 298.536834716797 298.46015625 298.312933349609 298.456536865234
-9999 -9999 -9999 -9999 -9999 -9999 -9999 -9999 -9999 -9999 -9999 -9999 -9999 299.14567565918 299.753402709961 300.585388183594 300.860815429688 300.589624023438 -9999 -9999 -9999 -9999 298.806134033203 296.140451049805 291.725967407227 287.927853393555 287.140469360352 290.351382446289 292.159796142578 293.419128417969 294.254928588867 294.646640014648 294.429867553711 293.457040405273 292.0283203125 290.583679199219 289.899765014648 292.291488647461 295.900714111328 297.673110961914 297.89274597168 297.685662841797 298.531805419922
-9999 -9999 -9999 -9999 -9999 -9999 -9999 -9999 -9999 -9999 -9999 -9999 -9999 299.120678710938 299.430435180664 300.465930175781 301.054843139648 301.120785522461 -9999 -9999 -9999 -9999 -9999 298.280505371094 294.573120117188 289.640411376953 286.408361816406 288.213586425781 290.455648803711 291.685806274414 292.457293701172 293.462219238281 293.932189941406 293.084555053711 292.046356201172 291.211102294922 290.858120727539 291.497012329102 294.585861206055 296.540069580078 297.133996582031 297.279284667969 299.761608886719
-9999 -9999 -9999 -9999 -9999 -9999 -9999 -9999 -9999 -9999 -9999 -9999 -9999 -9999 298.404708862305 298.953512573242 300.948483276367 302.33591003418 303.563696289062 -9999 -9999 -9999 -9999 298.730505371094 296.937759399414 292.936047363281 287.81833190918 287.379879760742 289.757855224609 290.719161987305 291.078005981445 292.13134765625 292.341796875 292.427703857422 291.986938476562 291.607220458984 291.718347167969 290.991003417969 293.748086547852 296.410827636719 297.607717895508 297.374865722656 300.090588378906
