# Supplementary material for: Automatic variable selection in ecological niche modeling: A case study using Cassin’s Sparrow (Peucaea cassinii)
Source: PLoS One. 2022 Jan 21;17(1):e0257502. doi: 10.1371/journal.pone.0257502 (PMC8782318; doi:10.1371/journal.pone.0257502)
Supplement: S1 File — Compressed file folder containing input data and example scripts used in the study. (ZIP) [file pone.0257502.s002.zip › S2_File-Data-and-Scripts/input/merra/M45.asc]

NCOLS 43 
NROWS 34 
XLLCORNER -118.8125 
YLLCORNER 23.75 
CELLSIZE 0.5 
NODATA_value -9999 
0.375945901870728 0.401799857616425 0.465434968471527 0.48966169655323 0.514443337917328 0.566937071084976 0.640313249826431 0.579851585626602 0.470622178912163 0.338375508785248 0.283706218004227 0.386747816205025 0.576343110203743 1.04041729569435 1.30949211120605 1.3559513926506 1.26220104694366 1.14469006061554 0.959992331266403 0.786161094903946 0.739930981397629 0.910643404722214 1.25452601313591 1.56335211992264 1.72417032718658 1.705970287323 1.5171205163002 1.22127004861832 0.905499482154846 0.774202793836594 0.775928026437759 0.816978746652603 0.892622715234756 0.909254276752472 0.921064257621765 0.943287521600723 0.98436815738678 1.06122343540192 1.13454358577728 1.17107754945755 1.18721613883972 1.2067862033844 1.23435444831848
0.398974561691284 0.423608729243279 0.514991065859795 0.535317850112915 0.553227931261063 0.583177214860916 0.617082488536835 0.592360961437225 0.526973909139633 0.40613728761673 0.338457748293877 0.418965622782707 0.56913797557354 1.00381719470024 1.25972419977188 1.23640865087509 0.994647520780563 0.945451420545578 0.871061235666275 0.830075979232788 0.920811700820923 1.21529805660248 1.65832269191742 1.69854580163956 1.65842294692993 1.58133971691132 1.4464181303978 1.17821220159531 0.887047344446182 0.757753401994705 0.751443910598755 0.789638757705688 0.860600709915161 0.88725882768631 0.905728340148926 0.924816924333572 0.949268591403961 0.99102293252945 1.03668519854546 1.08094143867493 1.12214484214783 1.16245794296265 1.21840524673462
0.416672843694687 0.45001674592495 0.571882805228233 0.592054426670074 0.594982177019119 0.596653956174851 0.600511431694031 0.615309119224548 0.60043089389801 0.495501846075058 0.408180570602417 0.446920973062515 0.561989265680313 0.984907728433609 1.2128672003746 1.08491053581238 0.66679682135582 0.697375577688217 0.766237878799438 0.88867062330246 1.11408833861351 1.48054500818253 1.9694925904274 1.79901995658875 1.60647815465927 1.4783173084259 1.36689132452011 1.12643426656723 0.862757593393326 0.736302942037582 0.719788837432861 0.75114466547966 0.818724077939987 0.858612686395645 0.883850008249283 0.897190999984741 0.900391834974289 0.896533888578415 0.905637311935425 0.960403800010681 1.03734883069992 1.11013711690903 1.20175861120224
0.445301279425621 0.438743019104004 0.508970832824707 0.539633572101593 0.561883926391602 0.571142250299454 0.568164551258087 0.611786758899689 0.638835030794144 0.571713224053383 0.532328954339027 0.641216254234314 0.821783328056335 1.01161008477211 1.09464430809021 0.934004884958267 0.540019774436951 0.598666644096374 0.741717356443405 0.955560326576233 1.22743880748749 1.53806096315384 1.85394984483719 1.61558655500412 1.40481245517731 1.3076407790184 1.2684027671814 1.05671529769897 0.811575043201446 0.690268129110336 0.674259287118912 0.710774737596512 0.78676889538765 0.820690327882767 0.841143429279327 0.854606193304062 0.864565724134445 0.879350966215134 0.909257298707962 0.984165042638779 1.0759560585022 1.15507085323334 1.24836938381195
0.461226260662079 0.417548674345016 0.436638754606247 0.495833286643028 0.538338541984558 0.545735031366348 0.531096410751343 0.614884901046753 0.686730402708054 0.644350111484528 0.634429234266281 0.803733670711517 1.06128457784653 1.00518361330032 0.926586866378784 0.728697156906128 0.376873940229416 0.495448797941208 0.713106405735016 1.00185504555702 1.29772670269012 1.54026365280151 1.72491025924683 1.41632202863693 1.1909419298172 1.12730833292007 1.15009682178497 0.966489148139954 0.743176501989365 0.628618955612183 0.613973158597946 0.657738167047501 0.745732408761978 0.775690400600433 0.792938739061356 0.807351571321487 0.824072378873825 0.859098595380783 0.912807649374008 1.0102507174015 1.11885576248169 1.20680680274963 1.30741200447083
0.558571350574493 0.477391251921654 0.386660179495811 0.420018708705902 0.459742665290833 0.479935956001282 0.489050099253655 0.568936368823051 0.662303274869919 0.700470864772797 0.763003426790237 0.926898229122162 1.11619485616684 0.96399576663971 0.823351502418518 0.658208987116814 0.437416818737984 0.535269501805306 0.742125952243805 1.07856857776642 1.41893051862717 1.63710943460464 1.75238128900528 1.49372961521149 1.29415082931519 1.20845577716827 1.18108721971512 1.02079430818558 0.828197419643402 0.685488134622574 0.615940177440643 0.621903204917908 0.68441150188446 0.773120748996735 0.842766523361206 0.888209652900696 0.916036635637283 0.943269520998001 0.985163998603821 1.07263678312302 1.16714807748795 1.22995277643204 1.29308191537857
0.700715047121048 0.531628757715225 0.351635843515396 0.352143931388855 0.375285923480988 0.399075025320053 0.434840309619904 0.524825584888458 0.648391526937485 0.760350376367569 0.883023470640182 1.03804953098297 1.17971651554108 0.898371106386185 0.699142187833786 0.581985521316528 0.484069633483887 0.561157417297363 0.766782814264298 1.13891080021858 1.50408605337143 1.6910572886467 1.74869612455368 1.56986134052277 1.42074078321457 1.31638661623001 1.21803123950958 1.08386604785919 0.911864501237869 0.73693436384201 0.616739922761917 0.594598305225372 0.637579548358917 0.771154403686523 0.879526376724243 0.946525990962982 0.980841422080994 1.00203130245209 1.03583070039749 1.11715424060822 1.20302684307098 1.2489564538002 1.28227220773697
1.17988433837891 0.973111978173256 0.396004477143288 0.328686764836311 0.336905896663666 0.366499105095863 0.424765995144844 0.453352549672127 0.511732697486877 0.63004869222641 0.795923346281052 0.980791622400284 1.13352156281471 0.819161957502365 0.598578155040741 0.517249763011932 0.516181802749634 0.57581057548523 0.703421002626419 0.897500872612 1.08836493492126 1.2094958782196 1.27731719017029 1.4093442440033 1.51034647226334 1.540158867836 1.47376191616058 1.28306806087494 1.03253396749496 0.818791270256042 0.689469224214554 0.66534366607666 0.710065937042236 0.810872393846512 0.886586546897888 0.922875249385834 0.931249785423279 0.97245843410492 1.03536826372147 1.13758808374405 1.23320316076279 1.27890012264252 1.3056943655014
1.57643494606018 1.25757685899735 0.422989094257355 0.291371816396713 0.283679470419884 0.327298399806023 0.416573417186737 0.391313540935516 0.390641030669212 0.50314973294735 0.695963871479034 0.907504481077194 1.08091475367546 0.750067991018295 0.522867053747177 0.472426050901413 0.537720614671707 0.58074272274971 0.616549795866013 0.564055755734444 0.50779130756855 0.544070374965668 0.661249387264252 1.22093452215195 1.59765559434891 1.72885504961014 1.67044751644135 1.42595536708832 1.11841467022896 0.877050936222076 0.742231142520905 0.720261341333389 0.771516138315201 0.842436355352402 0.889088898897171 0.899247074127197 0.885835468769074 0.943663895130158 1.02811300754547 1.14714825153351 1.25252372026443 1.30092549324036 1.32535767555237
1.47522633075714 1.18856410980225 0.411103439331055 0.276202180981636 0.2562455534935 0.289093673229218 0.374411621689796 0.37301599085331 0.40672279894352 0.532889738678932 0.709124320745468 0.871971160173416 0.969099789857864 0.872224271297455 0.790140688419342 0.661704251170158 0.45431869328022 0.53262028992176 0.617538547515869 0.619855940341949 0.590966868400574 0.594471734762192 0.603986877202988 1.01586720347404 1.32112330198288 1.49750950336456 1.57371191978455 1.30337519645691 0.957149970531464 0.755669623613358 0.689303123950958 0.699647945165634 0.759746450185776 0.808391880989075 0.841675698757172 0.859569054841995 0.874101686477661 0.948586416244507 1.04748888611794 1.17492175102234 1.28216704130173 1.32676819562912 1.3436771273613
1.37905926704407 1.11339735984802 0.408647298812866 0.261764040589333 0.231187023222446 0.260054145753384 0.342383143305779 0.361707183718681 0.426909443736076 0.568035945296288 0.725846368074417 0.833527737855911 0.881251460313797 0.978848946094513 1.02843791246414 0.843463945388794 0.401110929250717 0.507738727331162 0.635923010110855 0.697452276945114 0.692950654029846 0.643094211816788 0.557972818613052 0.861559170484543 1.12003013491631 1.33005884885788 1.49350386857986 1.1915071606636 0.809034144878388 0.644707292318344 0.6410160779953 0.680150526762009 0.75248162150383 0.778742235898972 0.79732158780098 0.81988160610199 0.858409261703491 0.954570913314819 1.07107390165329 1.20351552963257 1.30850156545639 1.3505326628685 1.36342357397079
1.39445124864578 1.17741284370422 0.704156541824341 0.546315211057663 0.434378802776337 0.338725852966309 0.281714788079262 0.311142721772194 0.384825402498245 0.513302013278008 0.681898659467697 0.865267914533615 1.0232811152935 1.29310215711594 1.41074746847153 1.24082556962967 0.817296576499939 0.79643075466156 0.731693017482758 0.712111324071884 0.701747918128967 0.650979274511337 0.569791501760483 0.77634362578392 0.942520588636398 1.03541629314423 1.06069712042809 0.897255796194077 0.698358052968979 0.651216715574265 0.701959449052811 0.761999619007111 0.842892277240753 0.843406802415848 0.83746737241745 0.841042184829712 0.864341187477112 0.949910473823547 1.05352051854134 1.17011106014252 1.26917996406555 1.32691118717194 1.3725204706192
1.41852412223816 1.29051413536072 1.0178159236908 0.772478568553925 0.574498653411865 0.390154838562012 0.214897233247757 0.248296481370926 0.331821146607399 0.458740130066872 0.649082332849503 0.907347613573074 1.15477169156075 1.59191243648529 1.82483851909637 1.7487518787384 1.4027893781662 1.15362498760223 0.844486260414124 0.725767135620117 0.708476066589355 0.657550650835037 0.580769044160843 0.719295811653137 0.804539561271667 0.777711462974548 0.657962989807129 0.606987285614014 0.582011008262634 0.656881332397461 0.775304383039474 0.8699023604393 0.962536466121674 0.92647824883461 0.886830419301987 0.865882182121277 0.870838057994843 0.942525851726532 1.03173640966415 1.12779289484024 1.21738382577896 1.29386390447617 1.38439821004868
0.987742799520492 0.86458153128624 1.13082169890404 1.03333053588867 0.863937318325043 0.606596586108208 0.274057811498642 0.301604026556015 0.369480499625206 0.422670662403107 0.50859631896019 0.673506730794907 0.866261905431747 1.26351379156113 1.48519486188889 1.50774780511856 1.41085352897644 1.36749777793884 1.3589944601059 1.34503108263016 1.26593075990677 1.07632346749306 0.800025564432144 0.722924560308456 0.71239709854126 0.77395024895668 0.884050410985947 0.759857076406479 0.610393470525742 0.61937141418457 0.710985749959946 0.777622318267822 0.839684391021729 0.832593846321106 0.825238525867462 0.834427464008331 0.865971338748932 0.928282606601715 1.00472937822342 1.10069954395294 1.19693499803543 1.27762256860733 1.3689081788063
-9999 0.409713286161423 1.19525544047356 1.25061695575714 1.15110433101654 0.856608602404594 0.359618866443634 0.366035616397858 0.401092687249184 0.390946105122566 0.38595130443573 0.443428966403007 0.533043858408928 0.817442977428436 1.00566846132278 1.17349692583084 1.41865128278732 1.57505244016647 1.75205445289612 1.78638654947281 1.65932794809341 1.38967138528824 0.985430300235748 0.695912718772888 0.605333238840103 0.791787272691727 1.17147607207298 0.949593776464462 0.642967134714127 0.564756393432617 0.618751108646393 0.650873339176178 0.671146833896637 0.707315093278885 0.745909154415131 0.795031529664993 0.859687662124634 0.911335611343384 0.972173649072647 1.06747457385063 1.16978659629822 1.25241085290909 1.3474747300148
-9999 -9999 1.16144806668162 1.23086409568787 1.13505750894547 0.900063765048981 0.524914938211441 0.492639404535294 0.434972497820854 0.377767994999886 0.358701634407044 0.403727942705154 0.481086140871048 0.683222395181656 0.803607881069183 0.935986024141312 1.1607915520668 1.19564100503922 1.22717070579529 1.23212450742722 1.17197651863098 1.01824407577515 0.786229801177979 0.60520943403244 0.565450876951218 0.743925660848618 1.0775318145752 0.888840675354004 0.634270483255386 0.564846634864807 0.604328089952469 0.629766792058945 0.648247808218002 0.680023562908173 0.717403173446655 0.773018103837967 0.853860294818878 0.924480164051056 1.00086843967438 1.10313898324966 1.19794483184814 1.254993891716 1.31024100780487
-9999 -9999 -9999 1.15541663169861 1.11417037248611 0.970275366306305 0.712815475463867 0.592193412780762 0.459652373194695 0.369739502668381 0.335359641909599 0.354000836610794 0.406220465898514 0.492619490623474 0.555739790201187 0.69610350728035 0.949955087900162 0.899918037652969 0.819882762432098 0.771237790584564 0.72782963514328 0.654945677518845 0.564365261793137 0.49980044066906 0.508358851075172 0.656912630796432 0.91530978679657 0.795178294181824 0.619894087314606 0.566140383481979 0.588016480207443 0.606524270772934 0.624972480535507 0.653132861852646 0.691067516803741 0.753771388530731 0.848429805040359 0.936503583192825 1.0280234515667 1.1359469294548 1.22427620887756 1.26062127351761 1.27305499315262
-9999 -9999 -9999 1.14251456260681 1.08917379379272 0.937237936258316 0.684098649024963 0.601374936103821 0.457767340540886 0.349459856748581 0.308919984102249 0.341701370477676 0.405094105005264 0.529893556237221 0.616623282432556 0.732956808805466 0.914715754985809 0.88118017911911 0.827338522672653 0.763519465923309 0.68567533493042 0.589407539367676 0.478264236450195 0.436754494905472 0.447043642401695 0.534282711148262 0.677264130115509 0.605651581287384 0.517850202322006 0.489744648337364 0.502040699124336 0.520831501483917 0.547793114185333 0.600495803356171 0.659156769514084 0.73794955611229 0.845311748981476 0.93375540971756 1.01949381828308 1.11093026399612 1.19064084291458 1.24493384361267 1.30069708824158
-9999 -9999 -9999 -9999 1.03826090693474 0.899360907077789 0.658295947313309 0.584804040193558 0.22114041224122 0.152257096022367 0.260476860404015 0.328869977593422 0.405907860398293 0.571376901865005 0.672949582338333 0.766622477769852 0.903569084405899 0.899890142679215 0.871381318569183 0.78733104467392 0.66483468413353 0.527042633295059 0.366758161783218 0.352840399742126 0.360950291156769 0.36954573392868 0.378789818286896 0.39473649263382 0.411188811063766 0.417801201343536 0.426899847388268 0.451850971579552 0.489377984404564 0.560076504945755 0.63459986448288 0.726399457454681 0.843656432628632 0.931161391735077 1.011169475317 1.09033566713333 1.16497269868851 1.23432103395462 1.32109233140945
-9999 -9999 -9999 -9999 -9999 0.843431985378265 0.703648287057877 0.618262153863907 0.182276666164398 0.117646276950836 -9999 0.362665021419525 0.423483645915985 0.558837124705315 0.649928867816925 0.789958488941193 1.03198729753494 1.0327015042305 1.02672029733658 1.00909128785133 0.926404476165771 0.733435791730881 0.452662485837936 0.391263088583946 0.377152189612389 0.374695873260498 0.380342823266983 0.418388086557388 0.467444115877152 0.494847625494003 0.504414820671082 0.506062978506088 0.497789806127548 0.567722821235657 0.643176048994064 0.72882274389267 0.837790966033936 0.951521396636963 1.05820360183716 1.14033561944962 1.21110301017761 1.29127724170685 1.40508358478546
-9999 -9999 -9999 -9999 -9999 0.765126705169678 0.720728921890259 0.496080350875855 0.170270254835486 0.120517807081342 -9999 0.445866015553474 0.445797327160835 0.549869102239609 0.632275402545929 0.807367295026779 1.13008657693863 1.14906688928604 1.19706388711929 1.30540728569031 1.31438549757004 1.07004210352898 0.605116099119186 0.460222452878952 0.403183355927467 0.380662277340889 0.381739029288292 0.440239867568016 0.512477001547813 0.555366784334183 0.564482825994492 0.54567414522171 0.506251633167267 0.574646759033203 0.650424748659134 0.73154559135437 0.833811843395233 0.965625083446503 1.09127967953682 1.17726439237595 1.24696575403213 1.33393801450729 1.46024845838547
-9999 -9999 -9999 -9999 -9999 -9999 0.727110478281975 0.520303127169609 0.399067056179047 0.278275609016418 0.242051735520363 -9999 0.359866246581078 0.488226756453514 0.574308604001999 0.73974940776825 1.05740748643875 1.10453225374222 1.22134728431702 1.44201028347015 1.55171508789062 1.34754973649979 0.898051083087921 0.6860575735569 0.57001206278801 0.486174947023392 0.408483663201332 0.432179442048073 0.468784415721893 0.479919821023941 0.484807422757149 0.509336000680923 0.553046280145645 0.583638644218445 0.631131947040558 0.724149239063263 0.878371226787567 1.06133736371994 1.21993812322617 1.28638315200806 1.31530618667603 1.37530337572098 1.46985150575638
-9999 -9999 -9999 -9999 -9999 -9999 -9999 0.327914856746793 0.358479985594749 0.31336498260498 0.252681535482407 0.206124609708786 0.121942156553268 0.377721297740936 0.526378229260445 0.686199820041656 0.988583785295486 1.06883295178413 1.28597840070724 1.66499561071396 1.92236949205399 1.78548619747162 1.30418088436127 0.961473995447159 0.745323121547699 0.584637102484703 0.430642247200012 0.423689246177673 0.434679704904556 0.422514975070953 0.423904645442963 0.480287286639214 0.583456274867058 0.588845843076706 0.617167949676514 0.720805501937866 0.915875136852264 1.13059633970261 1.311450111866 1.36364299058914 1.36160875558853 1.39825505018234 1.4715558886528
-9999 -9999 -9999 -9999 -9999 -9999 -9999 -9999 0.298480424284935 0.346094831824303 0.369927003979683 0.27827113494277 0.090147640556097 0.368207932263613 0.532728478312492 0.673351281881332 0.940457379817963 1.11079152822495 1.41473988294601 1.76005285978317 1.95704550743103 1.84857560396194 1.48820983171463 1.12601353526115 0.872536391019821 0.685980951786041 0.519209033250809 0.47303312420845 0.44165415763855 0.415940552949905 0.438606739044189 0.548736345767975 0.731539595127106 0.809883219003677 0.852212011814117 0.871112996339798 0.886704969406128 1.0048141002655 1.12565919160843 1.17804223299026 1.21089560985565 1.28781292438507 1.41905357837677
-9999 -9999 -9999 -9999 -9999 -9999 -9999 -9999 -9999 0.28412152081728 0.415320283174515 0.395704013109207 0.236146289110184 0.448224803805351 0.562021762132645 0.664065736532211 0.904666090011597 1.19267210960388 1.58713442087173 1.87565422058105 1.99381465911865 1.92660783529282 1.70130218267441 1.28931927680969 0.982716023921967 0.76512405872345 0.579902216792107 0.507141038775444 0.449457600712776 0.417091459035873 0.454956233501434 0.599640274047852 0.834841823577881 0.962414449453354 1.01737934350967 0.978895968198776 0.864407855272293 0.907491189241409 0.981888365745544 1.03652191162109 1.10070462226868 1.21310509443283 1.38196371793747
-9999 -9999 -9999 -9999 -9999 -9999 -9999 -9999 -9999 0.26729379594326 0.353981557488441 0.376862707734108 0.414318290352821 0.483887466788292 -9999 0.646900755167007 0.842732357978821 1.10146172046661 1.52131551504135 1.84590715169907 2.01956920623779 2.04332084655762 1.95058517456055 1.4152731180191 1.01224336028099 0.761935311555862 0.586513870954514 0.522097891569138 0.467637851834297 0.418226346373558 0.425717127323151 0.536425799131393 0.731183499097824 0.865642380714417 0.927194058895111 0.894930899143219 0.789550960063934 0.8168084025383 0.880246663093567 0.956956446170807 1.02997533082962 1.09229981899261 1.17954385280609
-9999 -9999 -9999 -9999 -9999 -9999 -9999 -9999 0.0541179411113262 0.178652230650187 0.299454188346863 0.352346760034561 0.412213999032974 0.427574899792671 0.224095171317458 -9999 0.131673347204924 0.672017257660627 1.34218285083771 1.79573476314545 2.04494222402573 2.17441086769104 2.20360894203186 1.53965446949005 1.03882473707199 0.75529368519783 0.587516474723816 0.529890608787537 0.478820091485977 0.417511805891991 0.402448165416718 0.486841759085655 0.649695405364037 0.77280667424202 0.835654526948929 0.816604113578796 0.730684900283813 0.750062322616577 0.807953101396561 0.902712553739548 0.986128407716751 1.01583780050278 1.02151130437851
-9999 -9999 -9999 -9999 -9999 -9999 -9999 -9999 -9999 0.198056913912296 0.310660445690155 0.392039108276367 0.469766569137573 0.489690721035004 0.247032836079597 0.0280003063380718 -9999 -9999 1.20932160019875 1.67921203374863 2.01287781000137 2.18374063968658 2.37019369602203 2.04569338560104 1.71974575519562 1.34270359873772 0.849352210760116 0.638761132955551 0.474804905056953 0.39005072414875 0.385477614402771 0.450807160139084 0.577788943052292 0.684824675321579 0.760581970214844 0.805833035707474 0.825750523805618 0.825235968828201 0.832094621658325 0.876015275716782 0.933477133512497 0.977745419740677 1.02373879551888
-9999 -9999 -9999 -9999 -9999 -9999 -9999 -9999 -9999 -9999 0.337534892559052 0.482036256790161 0.518987512588501 0.526619964838028 0.275045862421393 0.0155261684209108 -9999 -9999 0.66793851852417 1.41756159067154 1.9611554980278 2.18998212814331 2.52296476364136 2.445343542099 2.22731101512909 1.75989860296249 1.01996631026268 0.709551566839218 0.470278680324554 0.371223121881485 0.376197442412376 0.430314984917641 0.525132599473 0.619744372367859 0.706330001354218 0.802426421642303 0.905284041166306 0.88853365778923 0.855196821689606 0.857709676027298 0.894002521038055 0.952812278270721 1.04267481565475
-9999 -9999 -9999 -9999 -9999 -9999 -9999 -9999 -9999 -9999 -9999 -9999 0.529824495315552 0.520243084430695 0.5339714884758 0.38626434803009 9.99999564368739e-21 -9999 -9999 1.16199880838394 1.67434788942337 1.97095514535904 2.34726082086563 2.49096446037292 2.43827676773071 2.03254098892212 1.26174115538597 0.91224998831749 0.630841112136841 0.52168744802475 0.509933841228485 0.497428575158119 0.481031885743141 0.563159021735191 0.679198712110519 0.859323680400848 1.08795727491379 1.04735373258591 0.953760033845902 0.893073707818985 0.874621766805649 0.889835602045059 0.931317144632339
-9999 -9999 -9999 -9999 -9999 -9999 -9999 -9999 -9999 -9999 -9999 -9999 -9999 0.377436532825232 0.50999590754509 0.374646160751581 0.0476583413779736 0.00529537126421928 -9999 -9999 1.37367116212845 1.75706750154495 2.18754035234451 2.49806611537933 2.55217611789703 2.18332132101059 1.40716461539268 1.03952063918114 0.740545457601547 0.627424836158752 0.600121116638184 0.535077539086342 0.436970892548561 0.518547555804253 0.660789847373962 0.904193019866943 1.22673305273056 1.16799691915512 1.02868909835815 0.920928925275803 0.861052888631821 0.840937352180481 0.841902279853821
-9999 -9999 -9999 -9999 -9999 -9999 -9999 -9999 -9999 -9999 -9999 -9999 -9999 0.288334077596664 0.425834730267525 0.40610034763813 0.327552676200867 0.327552676200867 -9999 -9999 -9999 -9999 1.86037575006485 2.45245945453644 2.77672624588013 2.6389399766922 2.06219807863235 1.52212783098221 0.969170022010803 0.706588983535767 0.621627795696259 0.539609614014625 0.451485839486122 0.50929539501667 0.606640815734863 0.763365310430527 0.998032963275909 1.2163645863533 1.36170488595963 1.30363190174103 1.15300421714783 1.01644780635834 0.707293486595154
-9999 -9999 -9999 -9999 -9999 -9999 -9999 -9999 -9999 -9999 -9999 -9999 -9999 0.207900556921959 0.312276735901833 0.327552676200867 0.323398798704147 0.290167778730392 -9999 -9999 -9999 -9999 -9999 2.40379923582077 2.92955958843231 2.94091913700104 2.48650478124619 1.82563318014145 1.11106479763985 0.751295685768127 0.62865806221962 0.540816959738731 0.467309150099754 0.505230250954628 0.564604014158249 0.649281603097916 0.810148549079895 1.24786942005157 1.62191752195358 1.6071685552597 1.4263262629509 1.23046479597688 0.209317860752344
-9999 -9999 -9999 -9999 -9999 -9999 -9999 -9999 -9999 -9999 -9999 -9999 -9999 -9999 0.310347452759743 0.309478887915611 0.260176850855351 0.167536319792271 0.0467868760228157 -9999 -9999 -9999 -9999 2.35706962347031 2.82033014297485 3.00723805427551 3.09124135971069 2.52678823471069 1.79499975442886 1.24864295125008 0.902507972717285 0.689790278673172 0.540429383516312 0.518385028839111 0.542518824338913 0.620727151632309 0.806599032878876 1.31117676496506 1.77859126329422 1.90207386016846 1.84425028562546 1.64299035072327 0.182554483413696
