# Supplementary material for: Automatic variable selection in ecological niche modeling: A case study using Cassin’s Sparrow (Peucaea cassinii)
Source: PLoS One. 2022 Jan 21;17(1):e0257502. doi: 10.1371/journal.pone.0257502 (PMC8782318; doi:10.1371/journal.pone.0257502)
Supplement: S1 File — Compressed file folder containing input data and example scripts used in the study. (ZIP) [file pone.0257502.s002.zip › S2_File-Data-and-Scripts/input/merra/M86.asc]

NCOLS 43 
NROWS 34 
XLLCORNER -118.8125 
YLLCORNER 23.75 
CELLSIZE 0.5 
NODATA_value -9999 
0.003813817654736 0.00413797660730779 0.00508777326904237 0.00620951829478145 0.00761477206833661 0.00913057336583734 0.010359728243202 0.0101052499376237 0.00859249029308557 0.00668236357159913 0.00578093002550304 0.00687005743384361 0.00860173627734184 0.00954893650487065 0.0103442552499473 0.0103764425031841 0.00901408074423671 0.00651438487693667 0.0062131823040545 0.00648503378033638 0.00740621648728847 0.00928480885922909 0.012102622911334 0.0124341555871069 0.0128255900926888 0.0128800120204687 0.0118357518687844 0.00993812475353479 0.00975781232118607 0.0102394791319966 0.0109980409964919 0.011764588393271 0.0122731322422624 0.0122922779992223 0.0124580869451165 0.0130999351851642 0.014220972545445 0.0146585823968053 0.0145451571792364 0.0146367782726884 0.015251487120986 0.0163042003288865 0.0163066128268838
0.00376816052012146 0.00361540499143302 0.00502341981045902 0.00616908860392869 0.00738419825211167 0.00835049040615559 0.00875539071857929 0.008881850913167 0.00763265378773212 0.0067096205893904 0.00644885888323188 0.00684408317320049 0.00776351350359619 0.00807745633646846 0.00826648715883493 0.00765897454693913 0.00595493130385876 0.00559928379952907 0.00599843044765294 0.00671475660055876 0.00800601509399712 0.0100550513714552 0.0121664505451918 0.0121303807012737 0.0121147558093071 0.0121464853174984 0.0117468384094536 0.0100656722672284 0.00955235883593559 0.00989957572892308 0.0104950109496713 0.0108848005533218 0.011795049905777 0.0117696338333189 0.0120030492544174 0.0126990177668631 0.0137464337982237 0.0146050156094134 0.0151756170205772 0.0160209592431784 0.0170722199603915 0.0180546637624502 0.0183641728013754
0.00443412170279771 0.0039426855975762 0.00510221703443676 0.00603688508272171 0.0068036038428545 0.00747738727368414 0.00805040635168552 0.00805153883993626 0.00772499646991491 0.00726650794968009 0.0069015740416944 0.00680815628729761 0.00692793293856084 0.00629497291520238 0.00602911622263491 0.00579455099068582 0.00522589576430619 0.00527600352652371 0.00611554617062211 0.00725376512855291 0.00872870776802301 0.0104623311199248 0.0113795758225024 0.0116849705576897 0.011632576584816 0.0114047541283071 0.0110925979912281 0.0103441007435322 0.0103608066216111 0.0101915160194039 0.0100592591799796 0.0103695595636964 0.0112785214558244 0.0116966132074594 0.012059205211699 0.0125840342603624 0.0134305313229561 0.0147383108735085 0.015883725695312 0.0169760826975107 0.01803590785712 0.0190223934128881 0.0196659998968244
0.00567802796140313 0.00442117699421942 0.00503384680487216 0.00552205061540008 0.00601480575278401 0.00648269848898053 0.00687599354423583 0.00719349146820605 0.00721129062585533 0.0070172727573663 0.00681918771006167 0.00681318929418921 0.00701622730121017 0.0067985606379807 0.00632131658494473 0.0057230360340327 0.00521458694711328 0.00535071352496743 0.00635998486541212 0.00781933218240738 0.00942354071885347 0.0108078316785395 0.011240039113909 0.0112202148884535 0.0102963238023221 0.0093676027841866 0.00930956723168492 0.00952624278143048 0.00955551574006677 0.00919188372790813 0.00902874991297722 0.00963357640430331 0.01071204720065 0.0114900636486709 0.0121354074217379 0.0128536684438586 0.0138634906150401 0.0154352852143347 0.0164865907281637 0.0173704158514738 0.0183926558122039 0.0196187920868397 0.020005489140749
0.0059594489634037 0.00492772944271565 0.00462675355374813 0.00444873706437647 0.00441493908874691 0.00479189935140312 0.00563352843746543 0.00582223003730178 0.00598675855435431 0.00614168960601091 0.00635721147991717 0.00667161508463323 0.00692828870378435 0.00674682385288179 0.00631767138838768 0.00582143226638436 0.00547287939116359 0.00564513308927417 0.00677222795784473 0.00841165566816926 0.00981787871569395 0.0103697405196726 0.0102932834066451 0.00982082635164261 0.00889043696224689 0.00830591674894094 0.00868783332407475 0.00899014063179493 0.00855812523514032 0.00804588128812611 0.00799873000942171 0.00875983247533441 0.00992535287514329 0.0107569868676364 0.0119914896786213 0.0134643327444792 0.0148928050883114 0.0163840142078698 0.0169845342636108 0.0175937470048666 0.0186292538419366 0.0200917143374681 0.0205209571868181
0.00744659011252224 0.00518924710340798 0.00414447565563023 0.00364067126065493 0.00373425870202482 0.00435182154178619 0.00520694917067885 0.0052527598105371 0.00529615734703839 0.00577867333777249 0.00658784243278205 0.00740361739881337 0.0075309228617698 0.00681086657568812 0.00612056837417185 0.00557981240563095 0.00524637205526233 0.00567514998838306 0.007229178911075 0.0094090704806149 0.0114764798432589 0.0126315754838288 0.0119685550220311 0.0110829142853618 0.0097596300765872 0.00877512730658054 0.00877580372616649 0.00887940032407642 0.00818100888282061 0.00764748780056834 0.00761053524911404 0.00821015750989318 0.00942858448252082 0.00988501384854317 0.0114767486229539 0.0136563135311008 0.0155038181692362 0.016878018155694 0.0171165112406015 0.0178527748212218 0.0193961910903454 0.0213451126590371 0.0213358903303742
0.0088151790201664 0.00545384325087071 0.00369558520615101 0.00333192683756351 0.00368196540512145 0.00440543005242944 0.00512681091204286 0.00507824653759599 0.0051369278691709 0.00573794031515718 0.0067977590020746 0.00791560937650502 0.00777601418085396 0.00632147714495659 0.0055262790992856 0.00506610320881009 0.00447945785708725 0.00502924923785031 0.00667744399979711 0.00888917036354542 0.0110523641109467 0.0124623551033437 0.012012458499521 0.0119410276412964 0.0109006878919899 0.00961107620969415 0.00904796132817864 0.00931766862049699 0.00857899403199553 0.00799771165475249 0.00790650937706232 0.00848081242293119 0.0101061789318919 0.0101079216226935 0.0116816009394825 0.0140921448357403 0.0159523747861385 0.0168241672217846 0.0171435059979558 0.018075997941196 0.0197911836206913 0.0217592606320977 0.0212106758728623
0.00990197784267366 0.00662370044738054 0.00363690201193094 0.00299095367081463 0.0034723193384707 0.00426625930704176 0.00468281824141741 0.00436135772615671 0.00433176732622087 0.00519488542340696 0.00652893781661987 0.00762212141416967 0.00749207935295999 0.00577769069932401 0.00506352889351547 0.00467170204501599 0.00380398032721132 0.00443035454954952 0.00567777105607092 0.00725508341565728 0.00871950900182128 0.0097137144766748 0.0104216202162206 0.0107857120223343 0.0108154965564609 0.0104245539754629 0.00972974169999361 0.00981998760253191 0.00953103890642524 0.00944399414584041 0.0097096461802721 0.0103627609089017 0.0114058407023549 0.0111911600455642 0.0120596955530345 0.0136910281144083 0.0152181029319763 0.0159563481807709 0.0166649451479316 0.0176051398739219 0.0191299807280302 0.0209889410063624 0.0200166983529925
0.00922670476138592 0.00790076199918985 0.0039003262296319 0.00307075798045844 0.00371618184726685 0.00429960121400654 0.00389110618270934 0.00441667349077761 0.00399430189281702 0.00490804226137698 0.00648161163553596 0.00755337518639863 0.00771521558053792 0.00639863070100546 0.00608730060048401 0.00575823076069355 0.00443787425756454 0.00490068346261978 0.00615541692823172 0.00717119849286973 0.00777376214973629 0.00815824689343572 0.00937246726825833 0.00927602341398597 0.00960072316229343 0.009958406817168 0.00976442927494645 0.00958268055692315 0.00992623930796981 0.0106621496379375 0.0115268596448004 0.0122352991253138 0.0125683356076479 0.0124436901882291 0.0124460374936461 0.0128534777089953 0.0137420414946973 0.0146190172992647 0.0154041647911072 0.016554756090045 0.018054505623877 0.0194162549450994 0.0183884250000119
0.00664134691469371 0.00702698656823486 0.00362853740807623 0.00321933689992875 0.00399516173638403 0.00437445864081383 0.00346047808416188 0.00342564326710999 0.00395717518404126 0.00519333593547344 0.0066052723210305 0.00763874487020075 0.00833828994072974 0.00769050614908338 0.00799466436728835 0.00738939489237964 0.00456808893941343 0.00485544032417238 0.00615672962740064 0.00708583509549499 0.00752959121018648 0.00774829210713506 0.0084347908385098 0.00810616351664066 0.00832335185259581 0.0088191295042634 0.0090426960028708 0.00894641140475869 0.00928456168621778 0.0101724714040756 0.0111611081287265 0.0118161124177277 0.0123744224198163 0.012410114146769 0.0125048439949751 0.0125312375836074 0.0124794187955558 0.0136132548563182 0.0154120597988367 0.0168794309720397 0.0179363571107388 0.0187093945220113 0.0192987309768796
0.00437828162685037 0.00432988530956209 0.00288791446946561 0.00285342617426068 0.00344510364811867 0.00390814656857401 0.00376847023144364 0.00388617338612676 0.00431939966510981 0.00539201567880809 0.00669105825945735 0.00780969457700849 0.00918404879048467 0.00891619343310595 0.00866078119724989 0.00756550463847816 0.00510965562425554 0.00465752794407308 0.00549977156333625 0.00648288987576962 0.00705599300563335 0.00699082431383431 0.00693301488645375 0.00657799476757646 0.0066424326505512 0.00748483729548752 0.0089610111899674 0.00903070764616132 0.0087393649853766 0.00892952922731638 0.00965470392256975 0.0107805731706321 0.0122011031024158 0.012259329110384 0.0126691996119916 0.0130744254216552 0.0131160333752632 0.014490319788456 0.016639225743711 0.0182950077578425 0.0193429196253419 0.0199865119531751 0.0206651987507939
0.00468871318735182 0.00385185619816184 0.00290729096159339 0.00259542134590447 0.00281466776505113 0.00321976360864937 0.00344715528190136 0.00334749110043049 0.0037082058377564 0.00481261033564806 0.00630043200217187 0.00778129333630204 0.0094856814481318 0.0101985686458647 0.0104941921308637 0.009482012828812 0.00676973490044475 0.00548512069508433 0.00574171873740852 0.00652057630941272 0.00695489505305886 0.00647013681009412 0.00568606378510594 0.00574235897511244 0.00617539836093783 0.00721437921747565 0.00884188916534186 0.00931662674993277 0.00904609449207783 0.00902861822396517 0.00955052692443132 0.0105905582197011 0.0114812848158181 0.0117977260611951 0.01254991767928 0.0136608310043812 0.0149329916574061 0.0167733349837363 0.018736108019948 0.0202357498928905 0.0213592080399394 0.0222315130755305 0.0223702086135745
0.00499810995534062 0.00440826113335788 0.00380821260623634 0.00311546707525849 0.0023374825832434 0.00190132959978655 0.00209454612340778 0.0022013392066583 0.0025948513764888 0.00362397963181138 0.00516314613632858 0.00687471921555698 0.00800528558902442 0.00845460090786219 0.00967415189370513 0.0103007745929062 0.00905358726158738 0.00768012711778283 0.00739876558072865 0.0075155149679631 0.00735996831208468 0.00649476242251694 0.00553340693004429 0.00549597502686083 0.00612022285349667 0.00748627777211368 0.00925500774756074 0.00889588156715035 0.00876331068575382 0.00909760594367981 0.00977395940572023 0.0105918609537184 0.011451427731663 0.0115830176509917 0.0124850361607969 0.014113536849618 0.0160691075026989 0.0179595194756985 0.0197365276515484 0.0214011892676353 0.0228450503200293 0.0237831750884652 0.0230841303244233
0.00648320000618696 0.00518996305763722 0.00472306422889233 0.00398755974601954 0.00278304581297562 0.00170215583639219 0.00132384421303868 0.00140684107318521 0.0017907285830006 0.00259412766899914 0.00369976966176182 0.00486885877326131 0.00559160085394979 0.00645776465535164 0.00771218515001237 0.00891894362866879 0.00953875919803977 0.00918040638789534 0.00915669687092304 0.00899094715714455 0.00832965150475502 0.00699394084513187 0.00538976974785328 0.00528365112841129 0.00643110135570168 0.00771259693428874 0.00807531122118235 0.00771962348371744 0.0078422237187624 0.00861005950719118 0.00976727325469256 0.0109298270195723 0.0116253789514303 0.0118226516060531 0.0124612376093864 0.0138049936853349 0.0157796979881823 0.017531528417021 0.0194313753396273 0.0215384708717465 0.0236320866271853 0.0251222306862473 0.0238480607047677
-9999 0.00528186522424221 0.00506021864712238 0.00516087538562715 0.00398032984230667 0.00226496561663225 0.00114301424473524 0.00112378485500813 0.00140298868063837 0.00198960880516097 0.00263473328668624 0.00310158499050885 0.00349145729560405 0.00456815348006785 0.00542114395648241 0.00658309906721115 0.00844794334843755 0.00937566058710218 0.00988460350781679 0.00980112329125404 0.00897974795661867 0.00754274353384972 0.00667692422866821 0.00557540571317077 0.0055838015396148 0.00629218406975269 0.00693345270119607 0.00694351210258901 0.00725085749290884 0.00807135505601764 0.00925795473158359 0.0105183073319495 0.0113185183145106 0.0120526116341352 0.0127904862165451 0.01382568590343 0.0154153785668313 0.017510315682739 0.0197332225739956 0.0220635710284114 0.0243186354637146 0.0257682206109166 0.0230818854644895
-9999 -9999 0.00618516867980361 0.00619839732535183 0.0048999406863004 0.00295470000710338 0.00123073533177376 0.00111770816147327 0.00124300729949027 0.00162177404854447 0.00212551623117179 0.00261150680016726 0.00305113631766289 0.00404791010078043 0.00467574712820351 0.00573978768661618 0.00788545897230506 0.00937380259856582 0.00949639622122049 0.00931449141353369 0.00899020126089454 0.00836770795285702 0.00655321590602398 0.00562461735680699 0.00537758623249829 0.00569563829340041 0.00638232962228358 0.00694193714298308 0.0072328713722527 0.00773298623971641 0.00854956349357962 0.00967707317322493 0.0110219864174724 0.0120195073075593 0.0133810583502054 0.0149493856355548 0.0165719559416175 0.019057441316545 0.0212921712547541 0.0229672640562057 0.0240376438945532 0.0242739846929908 0.0220603322610259
-9999 -9999 -9999 0.00566116389818489 0.00477065984159708 0.00322998908814043 0.00143825449049473 0.0012802891433239 0.00122821545228362 0.00151807809015736 0.00211440416751429 0.00290638520382345 0.00378020680509508 0.00516624259762466 0.00562592316418886 0.00633390881121159 0.00835235100239515 0.00965039562433958 0.00879789022728801 0.00770036620087922 0.00683012334629893 0.00622899560257792 0.00529547957703471 0.00522349262610078 0.00529931439086795 0.0056286237668246 0.00636746543459594 0.0071888096164912 0.00737071465700865 0.00749411270953715 0.00800221664831042 0.00921854740008712 0.0111341207288206 0.0118770112283528 0.0136453746818006 0.0160073646344244 0.0181817097589374 0.0204678921028972 0.0222186125814915 0.022270099259913 0.0225150749087334 0.0243466986343265 0.0236683128401637
-9999 -9999 -9999 0.00421097369398922 0.00408835371490568 0.00313000472960994 0.00158512206980959 0.00160058193141595 0.00140770733123645 0.00173112220363691 0.0024526925990358 0.00335154086351395 0.00466854721307755 0.00619650827720761 0.00692031346261501 0.00752043472602963 0.0086744493804872 0.00930865099653602 0.00825484818778932 0.00676149874925613 0.00547294463030994 0.00478764143772423 0.0045469940174371 0.00485555334016681 0.0052735626231879 0.00584606854245067 0.00664405184797943 0.00743485908024013 0.00745872026309371 0.00746818073093891 0.00789734586142004 0.00907677272334695 0.0112776183523238 0.0117194266989827 0.0136122419498861 0.0164254767820239 0.018956289626658 0.0206880057230592 0.0216072410345078 0.0218912456184626 0.0227289777249098 0.0247079744935036 0.0245815351605415
-9999 -9999 -9999 -9999 0.00366965727880597 0.00293025618884712 0.00160602023825049 0.00194136230275035 0.00180503458250314 0.00216074916534126 0.00284277766477317 0.00360572354402393 0.00504406129475683 0.00672291712835431 0.00758585543371737 0.00817916789092123 0.00907102720811963 0.0092464086599648 0.00798737243749201 0.00667991931550205 0.00570989269763231 0.00520072276704013 0.00507640647701919 0.00525955599732697 0.00551444687880576 0.00598298590630293 0.00677808905020356 0.00756130302324891 0.00771468039602041 0.0078263299074024 0.00832878090441227 0.00952636655420065 0.0113682856783271 0.0115337828174233 0.013387106359005 0.0163577146828175 0.019050276465714 0.0202527301385999 0.0204172866418958 0.0211830232292414 0.0225011121481657 0.0238284677267075 0.0240227371454239
-9999 -9999 -9999 -9999 -9999 0.00261521926149726 0.00153856298420578 0.00197071286384016 0.00136370499385521 0.00191298715071753 -9999 0.00370359166990966 0.00505705315154046 0.00673072184436023 0.00737901707179844 0.00788705833256245 0.0090722169727087 0.00913567207753658 0.00841090716421604 0.0080792335793376 0.00781588633544743 0.00716561125591397 0.00654955999925733 0.00624032686464489 0.00619231094606221 0.00651839543133974 0.00726947537623346 0.00815272121690214 0.0086252580396831 0.00886182067915797 0.00922578321769834 0.0100720249116421 0.0115667782723904 0.0114020505920053 0.0129902898333967 0.0156792721711099 0.0180167179554701 0.0189816545695066 0.0192946275696158 0.0203154254704714 0.0217731697484851 0.0229792578145862 0.0229327825829387
-9999 -9999 -9999 -9999 -9999 0.0019996598479338 0.00145970442099497 0.00186857598600909 0.00115645249607041 0.000414676440414041 -9999 0.0036078835837543 0.00486672250553966 0.00613460754975677 0.0064717223867774 0.0067090786062181 0.00768706910312176 0.00848891250789166 0.00924049569293857 0.0100968419574201 0.010255688149482 0.0091047337744385 0.00770627805031836 0.00724473618902266 0.0070489791687578 0.00716619123704731 0.00773603729903698 0.00874659530818462 0.0094856757670641 0.00981866754591465 0.00988863771781325 0.0100007809698582 0.0109055779874325 0.0107650517486036 0.0121412221342325 0.0146090859547257 0.0170643260702491 0.0183569764718413 0.0188454177230597 0.0203551491722465 0.02194909080863 0.0224831454455853 0.0225687794387341
-9999 -9999 -9999 -9999 -9999 -9999 0.00112593121593818 0.00115607579937205 0.000992983585456386 0.00119061992154457 0.0018252695677802 -9999 0.00436379448510706 0.00571889658458531 0.00605380185879767 0.00614420562051237 0.00694203660823405 0.00854628481902182 0.00998395783826709 0.0110585507936776 0.011280557513237 0.0102850154973567 0.00833848649635911 0.00778518975712359 0.0074571839068085 0.00734461909160018 0.00765832690522075 0.00862626833841205 0.00954689560458064 0.00988422427326441 0.00975305428728461 0.00957511896267533 0.0104998678900301 0.0103829332627356 0.0116981952451169 0.0142290516756475 0.0170553447678685 0.018834819085896 0.0195870460942388 0.020622025243938 0.0217241981998086 0.0224910875782371 0.0231335764750838
-9999 -9999 -9999 -9999 -9999 -9999 -9999 0.00102766663767397 0.00118877494242042 0.00133885146351531 0.00157307827612385 0.00216866474365816 0.00411567775299773 0.00605625323951244 0.0066558385733515 0.00678981966339052 0.00758476117625833 0.00905798161402345 0.0104281873442233 0.0113567947410047 0.0117079082876444 0.0113178835250437 0.00948914522305131 0.008532989397645 0.00786409480497241 0.00747674694284797 0.00748805291950703 0.00814347006380558 0.00906031662598252 0.0094940229319036 0.00950974440202117 0.0095797304995358 0.0112626475282013 0.0108518298715353 0.0120248910970986 0.0142690042033792 0.0163726091384888 0.0181779384613037 0.0191859990358353 0.0204277476295829 0.0219706512987614 0.0232715277001262 0.0217978222295642
-9999 -9999 -9999 -9999 -9999 -9999 -9999 -9999 0.000899776158621535 0.00115152355283499 0.00141554943984374 0.00206878376193345 0.00436217417009175 0.00625322009436786 0.00698406645096838 0.00722525333985686 0.00786143341101706 0.0092562070582062 0.0106526649557054 0.0120263397693634 0.0128989385440946 0.012765602581203 0.0112754447385669 0.00997138107195497 0.00884063728153706 0.00800950895063579 0.0075889537576586 0.00757404179312289 0.00831927042454481 0.0090334047563374 0.00954822050407529 0.010112062189728 0.01236666822806 0.0117066854611039 0.0127985090948641 0.0144840561784804 0.0150242798961699 0.0157977000810206 0.0172955278307199 0.0193418776616454 0.0207761418074369 0.0207371426746249 0.020641547255218
-9999 -9999 -9999 -9999 -9999 -9999 -9999 -9999 -9999 0.000900043436558917 0.00135925192153081 0.00217957331333309 0.00373135993722826 0.00575080439448357 0.00591022265143692 0.00579890753142536 0.00713565959595144 0.00827959678135812 0.0104309936985373 0.0127997808158398 0.0147679420188069 0.0156158842146397 0.0138105340301991 0.0121765047311783 0.0103034763596952 0.00864260052330792 0.00765368714928627 0.0070490837097168 0.00763219357468188 0.00848221220076084 0.0093026464805007 0.0102141711860895 0.0127891276031733 0.0124671630561352 0.0134056136012077 0.0145354939624667 0.0143612652085721 0.0145447514019907 0.0160537813790143 0.0175437731668353 0.0184849265962839 0.0187325920909643 0.0190701451152563
-9999 -9999 -9999 -9999 -9999 -9999 -9999 -9999 -9999 0.00102733535459265 0.00143105221213773 0.00219537860248238 0.0032558091217652 0.00485125184059143 -9999 0.00500521450303495 0.00634729736484587 0.00761494399048388 0.010350792715326 0.013568336609751 0.0164522739127278 0.0180232843384147 0.016199547611177 0.0151276977732778 0.0125322351232171 0.00967333316802978 0.00811524768359959 0.00731915947981179 0.00772939804010093 0.00854563340544701 0.00933959512040019 0.0100744223222136 0.0122908180579543 0.0122128241695464 0.0133675578981638 0.0145416655577719 0.0142275488935411 0.0141933157108724 0.0150605035945773 0.016404134221375 0.0173214925453067 0.0171752134338021 0.0169903272762895
-9999 -9999 -9999 -9999 -9999 -9999 -9999 -9999 0.000949015753576532 0.00118524336721748 0.0017082613427192 0.00255880968179554 0.00411293541546911 0.00613231207244098 0.00647893990390003 -9999 0.00659714103676379 0.00805465155281126 0.0104308777488768 0.0136250150389969 0.0166864927858114 0.018387209251523 0.0169169533997774 0.0170544730499387 0.0149113130755723 0.0117408933117986 0.00954782040789723 0.00860834019258618 0.00848571062088013 0.00884552486240864 0.00917248316109181 0.00929821766912937 0.0109589610248804 0.0107173242606223 0.0119739952497184 0.0136839780025184 0.0142649052664638 0.0140443412587047 0.014503186289221 0.0154258422553539 0.0163657316938043 0.0168482609093189 0.0164954788982868
-9999 -9999 -9999 -9999 -9999 -9999 -9999 -9999 -9999 0.00116066966438666 0.00170869438443333 0.00265679336152971 0.00434172837994993 0.0060458208899945 0.00697198347188532 0.00760234813205898 -9999 -9999 0.0117118330672383 0.0130942929536104 0.0150369699113071 0.0166555758565664 0.016930490359664 0.0173599569126964 0.0159761034883559 0.0134297954849899 0.0109530857764184 0.00967774232849479 0.00889110267162323 0.0087465182878077 0.00883838711306453 0.00895310267806053 0.0104748077690601 0.00993502698838711 0.0111703211441636 0.0131486567668617 0.01412961948663 0.0139471651986241 0.0140606076456606 0.0146378455683589 0.0146999146789312 0.0139400820247829 0.0163879114203155
-9999 -9999 -9999 -9999 -9999 -9999 -9999 -9999 -9999 -9999 0.00160066742682829 0.00252392559777945 0.00342048357706517 0.00522778679151088 0.00608858978375793 0.00435600490309298 -9999 -9999 0.0122596088796854 0.0124765988439322 0.0131872834637761 0.0147461942397058 0.0168686746619642 0.0175020333379507 0.0163638503290713 0.0140425675548613 0.0114828106015921 0.0101448949426413 0.00888635385781527 0.00840350752696395 0.00845042765140533 0.00882985675707459 0.0107067287899554 0.009789330791682 0.0106164650060236 0.0123173237778246 0.0132079496979713 0.0132394880056381 0.0129159757867455 0.0130551569163799 0.0136359606869519 0.0143428451381624 0.0143739341758192
-9999 -9999 -9999 -9999 -9999 -9999 -9999 -9999 -9999 -9999 -9999 -9999 0.00335105888079852 0.00523642636835575 0.00607572216540575 0.00648193801753223 0.00762122767046094 -9999 -9999 0.0111070573329926 0.0116853217594326 0.0135692835785449 0.0162995063699782 0.0177850365638733 0.0168001381680369 0.0140100636519492 0.0108255029655993 0.00989161962643266 0.00890442049130797 0.008255610242486 0.00823000315576792 0.00897184135392308 0.0102371309883893 0.00969167845323682 0.0100530600175261 0.0110193677246571 0.0118776638992131 0.0130809885449707 0.0136121672578156 0.0134106329642236 0.0133696436882019 0.0139021855778992 0.0121195753104985
-9999 -9999 -9999 -9999 -9999 -9999 -9999 -9999 -9999 -9999 -9999 -9999 -9999 0.00647430093958974 0.00764903333038092 0.00753355054184794 0.00751324500888586 0.00963988956063986 -9999 -9999 0.0117305662482977 0.0132506574504077 0.0160737129859626 0.017213187739253 0.0165869146585464 0.0141537183895707 0.0105643250048161 0.00928566828370094 0.00850814105942845 0.0081538250669837 0.00843164371326566 0.00933072566986084 0.00966509580612183 0.00971475625410676 0.00993873085826635 0.0106588501483202 0.0121190783567727 0.0144766231067479 0.0156587280333042 0.0153352059423923 0.0143764490261674 0.0138774781487882 0.0146441332064569
-9999 -9999 -9999 -9999 -9999 -9999 -9999 -9999 -9999 -9999 -9999 -9999 -9999 0.0043546827044338 0.00452849734574556 0.00525957178324461 0.00683616390451789 0.00715981787070632 -9999 -9999 -9999 -9999 0.017497231811285 0.0165869582444429 0.0159749016165733 0.0146875019185245 0.0117568966001272 0.0102783184498549 0.0093304998241365 0.00870274007320404 0.00856719668954611 0.00900728246197104 0.00944390064105392 0.00956060057505965 0.00991563918069005 0.0109027529135346 0.0127099529840052 0.0148718365468085 0.0160729555413127 0.0157337002456188 0.016545987688005 0.0197567911818624 0.0165006862953305
-9999 -9999 -9999 -9999 -9999 -9999 -9999 -9999 -9999 -9999 -9999 -9999 -9999 0.00456495983526111 0.00461067934520543 0.00481780357658863 0.0053905978333205 0.00693725156597793 -9999 -9999 -9999 -9999 -9999 0.0163035256788135 0.0150451683439314 0.0148016694933176 0.0138175095431507 0.0123129609040916 0.0109763105399907 0.00975088402628899 0.00889314198866487 0.00865620998665691 0.00908596469089389 0.00897365156561136 0.00948760891333222 0.0107548054307699 0.0125872905366123 0.0145149665884674 0.0157279233448207 0.0157792284153402 0.0180098316632211 0.0233745831996202 0.0178363848477602
-9999 -9999 -9999 -9999 -9999 -9999 -9999 -9999 -9999 -9999 -9999 -9999 -9999 -9999 0.00496250134892762 0.00548938056454062 0.00589078525081277 0.00660410383716226 0.00791877931915224 -9999 -9999 -9999 -9999 0.0177886180579662 0.0155794946476817 0.014564947783947 0.0149303957819939 0.0136003360152245 0.0121976712718606 0.0109356478787959 0.00991508783772588 0.00929871760308743 0.0097516980022192 0.00947728306055069 0.00988379027694464 0.0108409667387605 0.012019616086036 0.0138179515488446 0.0154533642344177 0.016119223088026 0.0189361026510596 0.0245781758800149 0.0182774091139436
