# Supplementary material for: Automatic variable selection in ecological niche modeling: A case study using Cassin’s Sparrow (Peucaea cassinii)
Source: PLoS One. 2022 Jan 21;17(1):e0257502. doi: 10.1371/journal.pone.0257502 (PMC8782318; doi:10.1371/journal.pone.0257502)
Supplement: S1 File — Compressed file folder containing input data and example scripts used in the study. (ZIP) [file pone.0257502.s002.zip › S2_File-Data-and-Scripts/input/merra/M44.asc]

NCOLS 43 
NROWS 34 
XLLCORNER -118.8125 
YLLCORNER 23.75 
CELLSIZE 0.5 
NODATA_value -9999 
0.802359890937805 0.809750062227249 0.827410537004471 0.82580258846283 0.821843892335892 0.818362236022949 0.815923434495926 0.818032342195511 0.800658494234085 0.736902832984924 0.696456640958786 0.74304866194725 0.82177442908287 0.82458148598671 0.820408582687378 0.839364671707153 0.885778284072876 0.881615304946899 0.866983461380005 0.837408930063248 0.809744292497635 0.801041477918625 0.808659380674362 0.847839462757111 0.877843797206879 0.898696219921112 0.913273280858994 0.894902700185776 0.871418100595474 0.862542361021042 0.864786845445633 0.870614725351334 0.879166465997696 0.878659880161285 0.876720130443573 0.874013197422028 0.870260125398636 0.867160731554031 0.86493518948555 0.864835470914841 0.865735411643982 0.866299641132355 0.866858112812042
0.809020155668259 0.815131956338882 0.838343864679337 0.835489922761917 0.83101761341095 0.828132635354996 0.826652729511261 0.831226742267609 0.820069628953934 0.773049265146255 0.742219322919846 0.77490918636322 0.828037810325623 0.84252056479454 0.847587108612061 0.856881958246231 0.874322056770325 0.872181057929993 0.864608234167099 0.846829265356064 0.831934100389481 0.832862830162048 0.844903254508972 0.868092423677444 0.885634511709213 0.900653231143951 0.914391368627548 0.897926419973373 0.87617826461792 0.865910917520523 0.865655219554901 0.870365220308304 0.878681403398514 0.881048101186752 0.881305903196335 0.879835540056229 0.876891976594925 0.874985152482986 0.874260723590851 0.876061707735062 0.87906534075737 0.881568992137909 0.88303736448288
0.812844699621201 0.820876026153564 0.849879837036133 0.846953469514847 0.840712279081345 0.836111688613892 0.834516942501068 0.843549191951752 0.845205187797546 0.823761492967606 0.804112106561661 0.811720055341721 0.8348741710186 0.856704199314117 0.867985129356384 0.866816121339798 0.85706415772438 0.859961181879044 0.861603713035583 0.857786595821381 0.854979205131531 0.860118079185486 0.87213761806488 0.882290875911713 0.890597194433212 0.901151472330093 0.913296109437942 0.899284774065018 0.880087238550186 0.86871200799942 0.86592703461647 0.869564861059189 0.877884954214096 0.883620250225067 0.886930823326111 0.887498819828033 0.885756367444992 0.885449236631393 0.886707520484924 0.89119428396225 0.896352171897888 0.899566012620926 0.902375680208206
0.825016111135483 0.825105154514313 0.838626539707184 0.842804962396622 0.846204042434692 0.846799910068512 0.843866544961929 0.852820259332657 0.858483803272247 0.847016572952271 0.837481248378754 0.848608356714249 0.865208345651627 0.870840585231781 0.871849864721298 0.862936329841614 0.844574815034866 0.854450637102127 0.86786225438118 0.874954432249069 0.877844929695129 0.880303376913071 0.880985206365585 0.883601742982864 0.887660622596741 0.896509391069412 0.908475214242935 0.894540077447891 0.875238871574402 0.862316876649857 0.85852774977684 0.863758629560471 0.875599974393845 0.881947493553162 0.885746866464615 0.887315213680267 0.887103074789047 0.888112968206406 0.890557682514191 0.895624727010727 0.900809395313263 0.903675127029419 0.905857515335083
0.833966249227524 0.827795255184174 0.82582391500473 0.839750635623932 0.851291120052338 0.855329376459122 0.853554207086563 0.866009336709976 0.875573337078095 0.869736880064011 0.863322031497955 0.872072172164917 0.888813066482544 0.88265728354454 0.875171631574631 0.857571798563003 0.828171241283417 0.847751986980438 0.872403275966644 0.887835115194321 0.893846356868744 0.893246167898178 0.886666244268417 0.883203589916229 0.883419781923294 0.890140080451965 0.900993376970291 0.887531071901322 0.86831750869751 0.85356605052948 0.848775976896286 0.856512045860291 0.872700953483582 0.880060178041458 0.884481072425842 0.887126630544663 0.888649213314056 0.891284596920013 0.89492734670639 0.900535553693771 0.905796217918396 0.908515274524689 0.910248577594757
0.845574575662613 0.834694749116898 0.814773494005203 0.826287662982941 0.838598310947418 0.845884662866592 0.850154632329941 0.866066640615463 0.881618702411652 0.88510936498642 0.884647309780121 0.889905744791031 0.897252804040909 0.887726855278015 0.879518777132034 0.867161840200424 0.848703694343567 0.862038540840149 0.878397154808044 0.889863938093185 0.895704072713852 0.897049647569656 0.8953109562397 0.890075773000717 0.887721359729767 0.891110038757324 0.898606222867966 0.891514080762863 0.881236326694489 0.867000073194504 0.857430130243301 0.860317194461823 0.871439135074615 0.882900661230087 0.891202092170715 0.895755314826965 0.897308743000031 0.899132454395294 0.901801562309265 0.906495422124863 0.910851216316223 0.912567239999771 0.913076835870743
0.86080709695816 0.840524226427078 0.806177407503128 0.813147121667862 0.823798298835754 0.833595854043961 0.845433604717255 0.865965354442596 0.886207336187363 0.896737337112427 0.901123809814453 0.904750114679337 0.90703564286232 0.893951117992401 0.884434849023819 0.875563061237335 0.864581620693207 0.871661508083344 0.881942903995514 0.889691889286041 0.895223224163055 0.900063663721085 0.905012041330338 0.898037832975388 0.892901122570038 0.892318946123123 0.89547980427742 0.896490746736527 0.893442517518997 0.878709524869919 0.864423173666 0.863199198246002 0.870466864109039 0.885090297460556 0.89618456363678 0.901938998699188 0.903343784809112 0.904539120197296 0.906484138965607 0.91056028008461 0.914381003379822 0.915541726350784 0.915230494737625
0.899025225639343 0.875978642702103 0.811826354265213 0.803872323036194 0.805974125862122 0.818923836946487 0.844833254814148 0.849094271659851 0.855062770843506 0.872833371162415 0.893646347522736 0.906908601522446 0.912728637456894 0.890272825956345 0.874334633350372 0.868464308977127 0.8695068359375 0.875380039215088 0.881201756000519 0.879999279975891 0.877421903610229 0.880402612686157 0.889212560653686 0.898914009332657 0.906101226806641 0.911942422389984 0.916688483953476 0.910981076955795 0.899445599317551 0.882613658905029 0.870372945070267 0.871600914001465 0.882298183441162 0.893604111671448 0.900849521160126 0.902830970287323 0.900839990377426 0.90342258810997 0.907325977087021 0.911765784025192 0.915095067024231 0.916040378808975 0.915688139200211
0.93092041015625 0.89862465262413 0.81458300948143 0.786572355031967 0.780640363693237 0.801259416341782 0.844581836462021 0.835585302114487 0.829949408769608 0.854559183120728 0.88964432477951 0.910676896572113 0.91948789358139 0.889221853017807 0.867293059825897 0.862674134969711 0.872278380393982 0.876934123039246 0.879577720165253 0.866122305393219 0.851600390672684 0.853104376792908 0.868551230430603 0.900910604000092 0.919943481683731 0.92842281460762 0.932750916481018 0.920947098731995 0.903541308641434 0.885167270898819 0.874466603994369 0.878109663724899 0.891460388898849 0.89953687787056 0.903502851724625 0.902541875839233 0.897939002513886 0.90182455778122 0.907563042640686 0.912410497665405 0.915384930372238 0.916222429275513 0.915863180160522
0.929763615131378 0.89660918712616 0.807242274284363 0.764320808649063 0.746893554925919 0.768294996023178 0.827090829610825 0.826660007238388 0.832541537284851 0.860764145851135 0.89427165389061 0.913263112306595 0.919060260057449 0.908592683076859 0.89984256029129 0.881419497728348 0.849284219741821 0.862301301956177 0.877271240949631 0.8753322660923 0.867305660247803 0.866779881715775 0.869467002153397 0.900850832462311 0.920656472444534 0.930032843351364 0.934724110364914 0.91855041384697 0.896555197238922 0.8792944252491 0.871772772073746 0.876110762357712 0.888805836439133 0.894485729932785 0.897211343050003 0.897142308950424 0.895482343435288 0.901625293493271 0.909161674976349 0.914939612150192 0.918094563484192 0.918557220697403 0.917072778940201
0.927163922786713 0.892526137828827 0.798282516002655 0.737674552202225 0.714075982570648 0.741756331920624 0.813251829147339 0.81862940788269 0.835008323192596 0.867497980594635 0.899832785129547 0.915561133623123 0.918624764680862 0.922113764286041 0.92133441567421 0.889905536174774 0.824689537286758 0.850237756967545 0.877087074518204 0.887755334377289 0.886209851503372 0.88014160990715 0.870339220762253 0.899247163534164 0.919932276010513 0.930716693401337 0.935251778364181 0.915279501676559 0.889443731307983 0.873766511678696 0.869670909643173 0.87482362985611 0.886569082736969 0.889552986621857 0.890641033649445 0.890993708372116 0.891946983337402 0.901174354553223 0.911330735683441 0.917948871850967 0.920750492811203 0.920537883043289 0.91805494427681
0.931174260377884 0.908277058601379 0.858741021156311 0.827487444877624 0.809130907058716 0.787926095724106 0.759106862545013 0.782213342189789 0.816628450155258 0.85528028011322 0.889623016119003 0.912658858299255 0.925167632102966 0.934712678194046 0.93615248799324 0.916507399082184 0.876687163114548 0.887858456373215 0.892287105321884 0.893326669931412 0.890849751234055 0.884509778022766 0.875173115730286 0.895982629060745 0.910598158836365 0.915102905035019 0.911701130867004 0.897408795356751 0.878819423913956 0.874337077140808 0.87967204451561 0.887012070417404 0.896898382902145 0.89669497013092 0.895296424627304 0.894258064031601 0.89466215968132 0.902685087919235 0.911569601297379 0.917356252670288 0.919724357128143 0.919299829006195 0.916663300991058
0.937993365526199 0.9340236723423 0.923321014642715 0.899128812551498 0.866140902042389 0.796932870149612 0.694577872753143 0.734681785106659 0.7928566634655 0.842683553695679 0.881393241882324 0.911000180244446 0.930081677436829 0.943034487962723 0.948995530605316 0.948532575368881 0.942229408025742 0.927177709341049 0.9076544880867 0.898453414440155 0.894457596540451 0.887817877531052 0.878669422864914 0.893586939573288 0.902413338422775 0.898484420776367 0.883286201953888 0.871311104297638 0.863692790269852 0.87364861369133 0.890179371833801 0.900369626283646 0.90813096165657 0.904441559314728 0.900428414344788 0.898088020086289 0.898130947351456 0.90452623963356 0.911651062965393 0.91631880402565 0.918244433403015 0.917778760194779 0.914636164903641
0.6560391664505 0.6242092192173 0.894980198144913 0.921053069829941 0.903062969446182 0.842573660612106 0.739550971984863 0.770876026153564 0.816544240713119 0.838344603776932 0.85000011920929 0.871425592899323 0.89817920923233 0.923556500673294 0.936480611562729 0.94081603884697 0.941987234354019 0.935414177179337 0.929829543828964 0.928468376398087 0.925396853685379 0.914951539039612 0.90141966342926 0.892774540185928 0.888993680477142 0.892197042703629 0.899344611167908 0.881782126426697 0.863089108467102 0.866485297679901 0.879845553636551 0.887244075536728 0.892417997121811 0.891876292228699 0.891589432954788 0.893337601423264 0.89764683842659 0.903641110658646 0.909492647647858 0.91335853934288 0.915342253446579 0.915900647640228 0.914683759212494
-9999 0.294417704641819 0.861983706057072 0.934374040365219 0.926780372858047 0.880781853199005 0.795175325870514 0.815657007694244 0.838438349962235 0.831802099943161 0.820789343118668 0.834264922142029 0.8619952917099 0.898241585493088 0.918651640415192 0.929951769113541 0.941691207885742 0.94341869354248 0.945613938570023 0.946601241827011 0.943556523323059 0.934185081720352 0.918643480539322 0.889199066162109 0.874301165342331 0.88690590262413 0.920418411493301 0.895149618387222 0.862798845767975 0.857022792100906 0.865408605337143 0.869435304403305 0.870831435918808 0.875167471170425 0.880255401134491 0.887392449378967 0.8970290184021 0.902579212188721 0.906873202323914 0.909686744213104 0.911542773246765 0.91311007142067 0.914720302820206
-9999 -9999 0.848434812575579 0.93328395485878 0.92429718375206 0.89136136174202 0.836537194252014 0.844924378395081 0.843042343854904 0.82439136505127 0.810818469524384 0.82287545800209 0.847983938455582 0.878375792503357 0.893348455429077 0.906760555505753 0.929912793636322 0.92623485326767 0.923983430862427 0.924373775720596 0.923571020364761 0.916844743490219 0.899639171361923 0.875898486375809 0.866690039634705 0.882808029651642 0.917574554681778 0.895666509866714 0.866797441244125 0.859101444482803 0.863645190000534 0.866277956962585 0.867909407615662 0.87174459695816 0.876710027456284 0.884834706783295 0.896569949388504 0.902429181337357 0.906967288255692 0.911219298839569 0.914246666431427 0.91519660949707 0.91521053314209
-9999 -9999 -9999 0.929516005516052 0.925916373729706 0.911381965875626 0.883764839172363 0.868067169189453 0.846311700344086 0.819314301013947 0.801237052679062 0.804820996522903 0.825329142808914 0.846530562639236 0.859885424375534 0.882007944583893 0.920196795463562 0.912941431999207 0.903945875167847 0.901394724845886 0.899044239521027 0.889444619417191 0.873611003160477 0.858857643604279 0.855798244476318 0.874284905195236 0.909853827953339 0.894405353069305 0.871448361873627 0.861841350793839 0.861624556779861 0.86277831196785 0.864931756258011 0.868354964256287 0.873433262109756 0.882635402679443 0.896176028251648 0.902290415763855 0.907105833292007 0.912599474191666 0.916685974597931 0.917258673906326 0.915697938203812
-9999 -9999 -9999 0.928319329023361 0.923984229564667 0.911576896905899 0.890211671590805 0.879879325628281 0.844203191995621 0.796965509653091 0.769400310516357 0.785431104898453 0.821534496545792 0.853686195611954 0.872505903244019 0.890557104349136 0.91587809920311 0.911681312322617 0.905764317512512 0.900504589080811 0.89160817861557 0.873980969190598 0.843987196683884 0.836032104492187 0.837099015712738 0.849114882946014 0.869463646411896 0.861520206928253 0.852233445644379 0.847345918416977 0.846706813573837 0.848875617980957 0.853272819519043 0.860293161869049 0.868305772542953 0.879829788208008 0.895290619134903 0.901665502786636 0.906294310092926 0.911614269018173 0.916204077005386 0.918525677919388 0.920072394609451
-9999 -9999 -9999 -9999 0.91969633102417 0.911044150590896 0.886968517303467 0.81353006362915 0.381547616422176 0.444856531918049 0.709246182441711 0.762628751993179 0.818603378534317 0.862203097343445 0.884266674518585 0.897567385435104 0.913591492176056 0.912534725666046 0.909449499845505 0.900881826877594 0.884464579820633 0.856616115570068 0.803978824615479 0.804025399684906 0.809966057538986 0.814051610231399 0.817271012067795 0.824644964933395 0.832175421714783 0.833631157875061 0.833643847703934 0.837723386287689 0.84442685842514 0.85410390496254 0.864311456680298 0.877638560533524 0.894584786891937 0.901210057735443 0.905647361278534 0.910809338092804 0.915820699930191 0.919546574354172 0.923291891813278
-9999 -9999 -9999 -9999 -9999 0.906218576431274 0.886974853277206 0.801215547323227 0.237148690223694 0.344683319330215 -9999 0.783978170156479 0.826376193761825 0.860392391681671 0.878352582454681 0.893955397605896 0.917219775915146 0.917607587575912 0.916923946142197 0.913154691457748 0.900854617357254 0.873828989267349 0.822722870111465 0.813678711652756 0.812873512506485 0.814290863275528 0.818221992254257 0.829430574178696 0.842676043510437 0.849012166261673 0.850893372297287 0.852376270294189 0.852642726898193 0.86360160112381 0.87469094991684 0.886033409833908 0.898574459552765 0.906773579120636 0.913446545600891 0.918473541736603 0.921946269273758 0.924245125055313 0.926464372873306
-9999 -9999 -9999 -9999 -9999 0.899658387899399 0.887808072566986 0.802472722530365 0.302453523874283 0.261898308992386 -9999 0.836763459444046 0.83675120472908 0.858511644601822 0.873339295387268 0.891140407323837 0.920065182447433 0.921863001585007 0.924402993917465 0.927862018346786 0.923175406455994 0.900458842515945 0.852256089448929 0.829431170225143 0.817793816328049 0.814534324407577 0.819118946790695 0.833805769681931 0.851111143827438 0.861096501350403 0.86422033905983 0.863098412752151 0.858448535203934 0.870691025257111 0.882330328226089 0.891973406076431 0.901295983791351 0.910549676418304 0.918756991624832 0.92380478978157 0.926324766874313 0.927582103013992 0.928421956300735
-9999 -9999 -9999 -9999 -9999 -9999 0.892465996742249 0.843684029579163 0.796142536401749 0.604723215103149 0.495414340496063 -9999 0.817644602060318 0.848863798379898 0.857194840908051 0.873613601922989 0.905099213123322 0.909222424030304 0.916359180212021 0.925477713346481 0.929117333889008 0.918545538187027 0.883273369073868 0.862828683853149 0.849690735340118 0.837730669975281 0.825404477119446 0.833093094825745 0.843567490577698 0.847185403108597 0.849472385644913 0.857520031929016 0.870638680458069 0.873314541578293 0.877470523118973 0.887863892316818 0.904857105016708 0.916083329916 0.924360346794128 0.928233772516251 0.929179102182388 0.929119271039963 0.92830850481987
-9999 -9999 -9999 -9999 -9999 -9999 -9999 0.707161211967468 0.778541958332062 0.671889245510101 0.51937227845192 0.402182650566101 0.319510626792908 0.645943969488144 0.818525850772858 0.860053640604019 0.89156556725502 0.895865255594253 0.907018113136292 0.922881603240967 0.934715414047241 0.93450391292572 0.923109412193298 0.901500976085663 0.882282078266144 0.859251886606217 0.830385994911194 0.832076001167297 0.837625867128372 0.83634826540947 0.837876987457275 0.852934384346008 0.878299927711487 0.874413508176804 0.873163819313049 0.884322655200958 0.907702803611755 0.919575095176697 0.927691876888275 0.930798918008804 0.930760836601257 0.929833626747131 0.92806293964386
-9999 -9999 -9999 -9999 -9999 -9999 -9999 -9999 0.641996347904205 0.714127659797668 0.737040954828262 0.542254649102688 0.175666712224483 0.58012577444315 0.8098404109478 0.85623791217804 0.879883575439453 0.888708305358887 0.904740351438522 0.922280430793762 0.934515655040741 0.936152929067612 0.9288434445858 0.908698385953903 0.89058244228363 0.870509469509125 0.845805978775024 0.838560247421265 0.834188747406006 0.832553446292877 0.840377813577652 0.862887042760849 0.894106668233872 0.897620385885239 0.896721810102463 0.897031462192535 0.900418245792389 0.908068811893463 0.915554904937744 0.918910413980484 0.920416271686554 0.923092412948608 0.926790189743042
-9999 -9999 -9999 -9999 -9999 -9999 -9999 -9999 -9999 0.554084718227386 0.809726291894913 0.77109092772007 0.460167852044106 0.70893962085247 0.839442074298859 0.852529299259186 0.867939925193787 0.881878638267517 0.901110154390335 0.919906556606293 0.93343248963356 0.938275134563446 0.935484969615936 0.916444265842438 0.898226588964462 0.879078632593155 0.856511628627777 0.842876279354095 0.832196021080017 0.830924212932587 0.843690532445908 0.871449226140976 0.90328044295311 0.909775048494339 0.909648418426514 0.904299688339233 0.895128399133682 0.899111658334732 0.905513113737106 0.909232705831528 0.912460166215897 0.918178707361221 0.925885111093521
-9999 -9999 -9999 -9999 -9999 -9999 -9999 -9999 -9999 0.58517299592495 0.769380736351013 0.783428782224655 0.80656344294548 0.827045172452927 -9999 0.83746851682663 0.822612625360489 0.87550373673439 0.896577072143555 0.914680927991867 0.93013488650322 0.938901543617249 0.942803978919983 0.923331713676453 0.902723491191864 0.880187869071961 0.854385769367218 0.843627655506134 0.836508184671402 0.830296397209167 0.835746854543686 0.861509931087494 0.896116960048675 0.904236733913422 0.904924482107162 0.899555051326752 0.889577037096024 0.892469102144241 0.898293769359589 0.903764128684998 0.908044052124024 0.911266303062439 0.915560507774353
-9999 -9999 -9999 -9999 -9999 -9999 -9999 -9999 0.142483787238598 0.460725881159306 0.730477315187454 0.764704191684723 0.803807890415192 0.813624536991119 0.420520300045609 -9999 0.259897175431252 0.815718856453896 0.890307080745697 0.905861437320709 0.924942433834076 0.939610451459885 0.95023986697197 0.930372673273087 0.906504184007645 0.879663950204849 0.850678461790085 0.843834084272385 0.83920688033104 0.829171657562256 0.829588055610657 0.854581129550934 0.889602053165436 0.898453068733215 0.899860888719559 0.895118689537048 0.885473120212555 0.887321722507477 0.892959505319595 0.900014251470566 0.905366510152817 0.906708633899689 0.905971729755402
-9999 -9999 -9999 -9999 -9999 -9999 -9999 -9999 -9999 0.505477279424667 0.734455019235611 0.780948686599731 0.82183403968811 0.830157816410065 0.415767431259155 0.0571249946951866 -9999 -9999 0.774724459648132 0.837411969900131 0.918923258781433 0.933458852767944 0.947738599777222 0.94261862039566 0.93152728676796 0.912708759307861 0.884359687566757 0.857047647237778 0.832691949605942 0.819836407899857 0.824171143770218 0.847430372238159 0.880152559280396 0.891620171070099 0.897185206413269 0.898926573991776 0.897161048650742 0.895393270254135 0.895130449533463 0.897775292396545 0.901390790939331 0.903916186094284 0.906335228681564
-9999 -9999 -9999 -9999 -9999 -9999 -9999 -9999 -9999 -9999 0.747002458572388 0.819785100221634 0.836762267351151 0.83964506983757 0.436771642416716 0.0235005535185337 -9999 -9999 0.320309692621231 0.681389570236206 0.910500419139862 0.925347751379013 0.945070737600327 0.95137448310852 0.949278593063354 0.934637349843979 0.904303598403931 0.865106534957886 0.827691596746445 0.813428580760956 0.821212106943131 0.843786346912384 0.872967255115509 0.886716026067734 0.895340859889984 0.90165479183197 0.905861246585846 0.901840460300446 0.897158694267273 0.896170616149902 0.898267078399658 0.901996749639511 0.907689374685287
-9999 -9999 -9999 -9999 -9999 -9999 -9999 -9999 -9999 -9999 -9999 -9999 0.84044748544693 0.839498949050903 0.837155699729919 0.584653276205063 0 -9999 -9999 0.679171919822693 0.905835807323456 0.916662812232971 0.932666420936585 0.944679450988769 0.948664575815201 0.940697634220123 0.918967843055725 0.888134121894836 0.858129858970642 0.852034360170364 0.858848190307617 0.862734258174896 0.862049043178558 0.877092826366425 0.891832679510117 0.90539852976799 0.917315071821213 0.913526648283005 0.906404119729996 0.899992525577545 0.8955810546875 0.893454885482788 0.89230170249939
-9999 -9999 -9999 -9999 -9999 -9999 -9999 -9999 -9999 -9999 -9999 -9999 -9999 0.574275453388691 0.776832550764084 0.584556424617767 0.108142000436783 0.0120157778263092 -9999 -9999 0.900790226459503 0.909158891439438 0.9218366086483 0.938546001911163 0.946829855442047 0.943221312761307 0.92747677564621 0.902514445781708 0.878592193126678 0.876075804233551 0.879853916168213 0.870954662561417 0.848678976297379 0.867570704221725 0.888441026210785 0.907834219932556 0.925564283132553 0.921568340063095 0.912746435403824 0.902587652206421 0.893290448188782 0.885960376262665 0.87781628370285
-9999 -9999 -9999 -9999 -9999 -9999 -9999 -9999 -9999 -9999 -9999 -9999 -9999 0.510538220405579 0.760807663202286 0.777568405866623 0.743252992630005 0.743252992630005 -9999 -9999 -9999 -9999 0.917704081535339 0.931407397985458 0.940192669630051 0.943477427959442 0.940750658512115 0.918161451816559 0.892062067985535 0.879047036170959 0.872601217031479 0.862855017185211 0.848465979099274 0.864465737342834 0.882025957107544 0.898862516880035 0.915887004137039 0.923204118013382 0.925872886180878 0.92032453417778 0.911697793006897 0.903157007694244 0.878260958194733
-9999 -9999 -9999 -9999 -9999 -9999 -9999 -9999 -9999 -9999 -9999 -9999 -9999 0.476906359195709 0.712273895740509 0.743252974748612 0.73382733464241 0.658422547578812 -9999 -9999 -9999 -9999 -9999 0.925900334119797 0.935232222080231 0.943177103996277 0.94852654337883 0.926934736967087 0.898746025562286 0.878201842308044 0.865226370096207 0.856516176462173 0.84946990609169 0.862851130962372 0.876894623041153 0.890552967786789 0.905819445848465 0.921044617891312 0.932528924942017 0.931915789842606 0.926214647293091 0.842580473423004 0.191833937168121
-9999 -9999 -9999 -9999 -9999 -9999 -9999 -9999 -9999 -9999 -9999 -9999 -9999 -9999 0.709700733423233 0.702241480350494 0.590369790792465 0.380158275365829 0.10616455078125 -9999 -9999 -9999 -9999 0.922002190351486 0.928476184606552 0.937078279256821 0.948647767305374 0.940373927354813 0.925698655843735 0.907730460166931 0.890390080213547 0.875849318504333 0.856932330131531 0.859124261140823 0.866979241371155 0.880964857339859 0.902171647548676 0.920934998989105 0.935341858863831 0.937961906194687 0.934946042299271 0.840471321344376 0.0933857023715973
