# Supplementary material for: Automatic variable selection in ecological niche modeling: A case study using Cassin’s Sparrow (Peucaea cassinii)
Source: PLoS One. 2022 Jan 21;17(1):e0257502. doi: 10.1371/journal.pone.0257502 (PMC8782318; doi:10.1371/journal.pone.0257502)
Supplement: S1 File — Compressed file folder containing input data and example scripts used in the study. (ZIP) [file pone.0257502.s002.zip › S2_File-Data-and-Scripts/input/merra/M78.asc]

NCOLS 43 
NROWS 34 
XLLCORNER -118.8125 
YLLCORNER 23.75 
CELLSIZE 0.5 
NODATA_value -9999 
94.992292785644494 99.6792205810547 109.400827026367 118.918097686768 131.644908905029 145.644039916992 156.471632385254 152.925843811035 136.576258850098 118.548412322998 110.433012390137 121.850635528564 155.410175323486 156.95513458252 168.02220916748 174.491372680664 156.914956665039 123.331167602539 127.48358001709 130.332382202148 131.317385864258 138.03204498291 159.737135314941 151.959617614746 152.819114685059 151.929373168945 135.60002822876 121.54295425415 110.121230316162 109.581790924072 106.049101257324 92.9188903808594 121.067926025391 115.252990722656 117.541694641113 123.729446411133 124.574964141846 133.225397491455 134.538941955566 136.892601013184 141.17014465332 145.959512329102 146.504019165039
92.8823120117188 92.0467056274414 104.302613830566 115.345693206787 127.112236022949 135.902928161621 138.309625244141 137.023687744141 123.470970153809 114.669097900391 112.916468048096 117.33459854126 128.229587554932 132.138296508789 148.146110534668 155.779005432129 135.794496917725 111.875569915771 113.916708374023 121.68892288208 131.210975646973 141.552996826172 151.377484130859 147.761791992188 149.455879211426 147.552919006348 132.407566070557 117.139652252197 114.503408050537 112.416362762451 112.44294052124 112.953522491455 83.4059211730957 96.5029968261719 113.58459854126 124.844622802734 128.450256347656 131.640563964844 134.314256286621 138.36540222168 143.31614074707 148.146911621094 151.801452636719
96.5436515808105 93.597013092041 105.334299468994 113.311195373535 119.118740081787 123.261480712891 125.870282745361 125.739160919189 123.51891784668 119.371315002441 120.725475311279 130.899301147461 127.221151733398 117.744290161133 129.464447021484 134.301531982422 109.65170135498 113.073808288574 128.831684875488 142.228584289551 150.10358581543 152.757864379883 154.426614379883 150.759317016602 148.763069152832 144.862615966797 135.613432312012 128.172257995605 126.844708251953 123.965412139893 120.662000274658 119.216407775879 118.747718811035 120.242444610596 121.976295471191 124.132536315918 127.270644378662 132.064400482178 135.988331604004 139.729072570801 143.747868347168 148.604731750488 155.671589660645
105.977339935303 96.1783546447754 103.675626373291 108.410501098633 111.171237945557 113.17830581665 115.494039154053 117.706667327881 118.776620483398 116.895313262939 119.873398590088 130.873518371582 121.818818664551 118.923891448975 119.502021789551 116.53447265625 107.21623916626 112.961106109619 129.573292541504 147.180389404297 160.81187286377 165.533436584473 150.364772033691 149.875685119629 142.791679382324 134.597143554688 132.43524017334 124.613938903809 122.905578613281 120.289443969727 117.343584442139 115.101044464111 109.161170196533 117.267817687988 122.280868530273 124.556302642822 127.656050872803 132.763161468506 136.233518981934 138.941047668457 142.736492919922 148.831474304199 154.627799987793
106.076525115967 98.3063339233398 97.3554550170898 96.2194557189941 94.6489372253418 96.4264656066895 103.444725036621 105.23104095459 107.616184997559 109.029624938965 110.675384521484 113.973774719238 118.729426574707 133.314953613281 131.456958770752 118.607442474365 107.078115844727 108.090005493164 124.782189941406 140.833930969238 152.557608032227 158.662254333496 155.764366149902 147.334516906738 134.185657501221 123.291959381104 120.114245605469 117.137097167969 112.401414489746 107.862335205078 105.66611328125 106.148935699463 101.186490631104 116.820928192139 123.688163757324 125.155992126465 129.391886901855 134.030033874512 138.619955444336 148.194549560547 155.041806030273 152.971495056152 155.238084411621
122.254266357422 100.514070892334 90.8171897888184 87.2787940979004 88.0241317749023 92.9450752258301 100.236115264893 99.2300788879394 100.56404800415 104.494232177734 110.174032592773 117.042150115967 127.649797821045 139.787803649902 134.847862243652 119.766958618164 108.117358398438 117.722119140625 127.858534240723 148.970932006836 163.08316192627 154.972932434082 149.274336242676 145.092922973633 135.681903839111 127.727230072021 126.621593475342 118.344097137451 113.371504211426 111.786701202393 110.257287597656 106.514868927002 107.044831085205 100.08420791626 95.217700958252 95.8137977600098 104.030988311768 124.014856719971 143.460939788818 162.594802856445 176.337759399414 180.110079956055 175.334103393555
149.022721862793 102.506170654297 85.2557312011719 82.7919319152832 86.7814064025879 92.9048675537109 97.3967468261719 95.9573181152344 97.8446891784668 103.801773071289 116.325435638428 133.270477294922 129.716278076172 122.51653213501 113.90096282959 107.510010528564 105.9901512146 106.348860931396 114.968630218506 125.40518951416 136.19010925293 145.853121948242 148.05505065918 150.686639404297 144.774284362793 135.238258361816 128.37041015625 122.218701171875 121.286967468262 122.796535491943 120.4280418396 111.454301452637 113.357023620605 108.897079467773 110.223495483398 116.297639465332 123.651777648926 131.442903137207 138.03045501709 148.506851196289 159.601470947266 166.261888122559 163.095762634277
171.653579711914 123.261045837402 82.1020980834961 76.4699981689453 81.8120155334473 88.5175437927246 90.9071586608887 88.4697257995605 87.3628227233887 93.8454818725586 104.995783233643 115.469811248779 118.550505828857 110.437881469727 108.65701675415 108.127458190918 102.560571289063 102.649450683594 120.672801971436 133.765312194824 140.061077880859 141.676483154297 137.374359130859 141.127436828613 141.718681335449 139.868983459473 137.539077758789 130.137344360352 124.685684967041 128.480602264404 135.498645019531 136.941683197021 124.532521820068 123.912725067139 123.099327087402 123.226633453369 126.721309661865 129.668117523193 132.727851867676 137.983100891113 144.662768554687 150.270779418945 147.014651489258
160.46872253418 147.324340057373 83.9142997741699 72.9245140075683 78.6668472290039 85.7126991271973 85.9341445922852 87.8816055297852 86.316104888916 97.8305053710938 112.266461181641 117.727850341797 121.354730224609 120.842530059814 119.404342651367 113.22357711792 101.96649017334 108.162400817871 125.144331359863 138.65739440918 144.659265136719 142.481326293945 135.607205200195 133.169532775879 136.555923461914 140.044395446777 137.459344482422 127.500677490234 122.372315979004 121.512050628662 122.122685241699 122.703406524658 130.96060256958 123.335368347168 120.082744598389 121.40369720459 123.697791290283 125.93618850708 128.958950805664 133.262802124023 138.853912353516 144.25301361084 141.473289489746
134.6490234375 133.205743408203 82.6213439941406 74.5802787780762 79.577751159668 83.686988067627 79.4076606750488 75.4975593566895 90.5629577636719 106.345996856689 117.123323822021 121.705820465088 127.372464752197 126.463246917725 127.203540802002 121.049238586426 104.530837249756 114.023140716553 123.980335998535 136.413997650146 141.059268188477 131.320343017578 128.626983642578 127.330254364014 129.955310821533 133.61413269043 133.553155517578 121.448858642578 118.550395965576 120.098442077637 120.90686340332 117.977417755127 119.431586456299 120.321715545654 121.114738464355 121.880078125 122.998332977295 126.794261932373 131.568739318848 135.739418029785 138.570520019531 140.161773681641 143.497344970703
111.851881408691 93.8443428039551 73.8778327941894 73.0669387817383 76.5334358215332 79.8619834899902 81.358381652832 82.4252639770508 90.6480377197266 104.141670227051 115.028009033203 118.245599365234 127.940496826172 131.349899291992 125.271614074707 112.850589752197 100.199865722656 99.8115478515625 112.848551940918 125.778385162354 129.881491088867 121.951374816895 118.591670227051 113.95896987915 117.397819519043 129.383753204346 142.8303855896 124.559774017334 116.335576629639 113.230129241943 109.268846893311 103.693315124512 122.587614440918 120.487168884277 121.393043518066 127.29058380127 135.160444641113 140.639436340332 139.623657226562 140.864799499512 143.740812683105 146.205888366699 149.014128112793
99.7676651000977 84.4212509155274 74.9125350952148 72.6565994262695 72.2612266540527 73.8988075256348 77.2207801818848 74.3868629455566 76.8070846557617 87.798210144043 101.934327697754 113.625982666016 126.257012939453 149.674789428711 149.13663482666 130.652384185791 109.649427032471 101.908380889893 103.713641357422 111.088500976562 116.112524414063 112.542122650146 105.678054046631 104.397248077393 108.920745849609 117.144258117676 124.809136962891 120.443609619141 116.298183441162 114.955249786377 116.241321563721 118.798762512207 118.98140411377 119.198657989502 123.168716430664 132.603038024902 146.169618225098 151.147291564941 149.193740844727 148.215171813965 150.053483581543 154.602543640137 159.019328308105
105.102592468262 90.1508438110351 85.7693984985352 81.9536911010742 72.2632579803467 62.9330413818359 60.6784572601318 62.0619564056396 64.134504699707 72.2880439758301 85.5895202636719 102.782140350342 129.03138961792 138.55832824707 150.384986877441 152.986192321777 136.768013000488 129.264778137207 123.840576171875 119.721012115479 116.125960540771 111.717788696289 102.551895141602 99.609220123291 106.116474151611 116.573599243164 123.23374710083 117.159510040283 113.61337890625 114.755668640137 116.665538787842 115.904914855957 117.786567687988 118.39331817627 119.930198669434 123.145542907715 128.163800048828 134.006182861328 140.696723937988 147.189849853516 154.715296936035 164.058636474609 171.853411865234
117.836938476563 92.7974876403809 91.8766075134277 87.4957229614258 74.9818496704102 61.2866725921631 54.2065502166748 53.7427715301514 56.7913803100586 64.0140800476074 73.9848289489746 84.2238777160645 89.9867012023926 106.094327545166 127.032653808594 144.863636779785 152.952571105957 152.569599914551 153.129443359375 150.200912475586 139.513818359375 120.080752563477 104.581021118164 97.1201972961426 105.898807525635 117.486381530762 117.616549682617 110.410763549805 105.789250183105 106.702224731445 109.708209228516 111.607081604004 117.494862365723 118.919993591309 120.517448425293 123.120507049561 126.800318145752 131.954267120361 139.031405639648 146.764068603516 156.915174865723 171.79034576416 194.184278869629
-9999 100.497937774658 116.669306182861 117.04870300293 94.2875938415527 65.5842052459717 49.9810241699219 49.2143188476563 52.6992649078369 58.8991775512695 64.7931884765625 68.0217002868652 70.9136863708496 80.0987724304199 95.9859771728516 117.021336364746 138.959854125977 147.780410766602 155.848629760742 158.323539733887 153.846978759766 141.18803024292 113.952037811279 95.6737937927246 86.8584403991699 88.6682693481445 99.2666847229004 104.707230377197 102.551399230957 102.433609008789 102.444285583496 100.432482147217 104.627202606201 116.574960327148 122.110294342041 123.883971405029 127.288051605225 133.35094833374 140.922178649902 148.633895874023 158.953675842285 177.143276977539 219.469302368164
-9999 -9999 126.504318237305 126.686217498779 105.160110473633 74.454647064209 49.7762924194336 54.1995223999023 51.8009780883789 53.9532737731934 59.0421016693115 63.4818630218506 67.7962703704834 75.3923309326172 81.4049224853516 96.7401870727539 126.457112121582 133.715205383301 130.3845703125 134.629608154297 143.534867858887 145.396910095215 107.205613708496 95.8464614868164 83.8747329711914 80.9609001159668 96.4862915039062 104.290625 103.969538879395 103.260269165039 99.6771362304688 91.6184730529785 91.1676368713379 115.642781066895 125.553108215332 126.448475646973 130.839831542969 137.997937011719 145.580778503418 153.108963012695 162.350369262695 178.502949523926 222.23882598877
-9999 -9999 -9999 124.761933898926 108.984172821045 83.3786685943603 52.936877822876 59.7995456695557 59.2836627960205 58.593843460083 60.2462898254395 65.0357627868652 70.6189842224121 78.6158416748047 82.4257202148438 93.9432495117188 120.531978607178 130.974025726318 118.027681732178 109.662063598633 106.106182098389 101.941571044922 92.8557312011719 89.5007621765137 83.0008430480957 82.8499526977539 96.642797088623 106.22426071167 105.178116607666 97.6072998046875 89.6687088012695 88.4790313720703 103.777346801758 120.002209472656 127.672729492188 131.178616333008 136.649494934082 143.655757141113 150.803651428223 157.759590148926 171.769689941406 198.620014953613 231.568049621582
-9999 -9999 -9999 101.570018768311 96.8916664123535 84.6454322814942 59.0119918823242 63.893327331543 64.4577255249023 63.3086700439453 63.2422164916992 66.6641220092773 74.1969467163086 84.2954162597656 90.999397277832 99.6558982849121 114.108132171631 120.024031829834 113.21181640625 102.86743927002 93.3027893066406 87.307772064209 85.2063499450684 80.496467590332 82.8455429077148 91.5004547119141 102.298979187012 106.555863952637 105.281845092773 100.112377166748 94.7479293823242 94.6815040588379 112.238761138916 119.852281951904 133.460311889648 152.255035400391 167.33539276123 147.809062194824 148.5564453125 172.322021484375 204.424453735352 227.923759460449 234.791496276855
-9999 -9999 -9999 -9999 88.4141960144043 79.0628021240234 63.5601852416992 66.7619430541992 70.6023109436035 72.8784065246582 72.9651123046875 71.7852188110352 75.6934951782227 87.55966796875 96.4768104553223 104.948455047607 115.339402770996 115.761839294434 106.788119506836 99.1999206542969 93.417359161377 88.7448150634766 89.8714263916016 80.9883560180664 80.7452621459961 89.7156509399414 102.840512084961 108.045565795898 106.713412475586 104.419513702393 103.210095977783 104.071025848389 106.577098846436 116.843979644775 136.40453338623 161.967126464844 182.339862060547 153.654705810547 155.861717224121 172.437393188477 199.685014343262 230.576258850098 232.155323791504
-9999 -9999 -9999 -9999 -9999 71.0286510467529 57.7280612945557 56.3133243560791 52.888557434082 70.1216888427734 -9999 79.4374855041504 76.5833656311035 84.0941452026367 90.2439918518066 99.0504516601562 113.14080657959 113.333177185059 107.784006500244 107.161655426025 106.407685852051 100.901375579834 103.893508148193 96.3423927307129 84.5610580444336 83.8749237060547 103.863486480713 120.062638092041 123.21255645752 117.844818115234 112.607542419434 115.978075408936 131.506841278076 137.204594421387 152.689697265625 178.147904968262 204.557870483398 199.619711303711 194.160215759277 194.256156921387 205.73367767334 227.447389221191 227.438734436035
-9999 -9999 -9999 -9999 -9999 72.3024761199951 54.3403820037842 59.5914226531982 47.8101188659668 21.2398414611816 -9999 81.7003021240234 77.3272552490234 79.3049652099609 85.7715301513672 92.4479019165039 96.7413986206055 106.978251647949 115.070836639404 120.727046966553 120.618142700195 112.566809082031 101.267785644531 98.3267372131348 91.768482208252 90.5540023803711 104.442384338379 128.02833404541 133.607911682129 134.013946533203 134.035610961914 136.770146179199 144.770671081543 145.039889526367 157.345336914062 181.676107788086 209.473976135254 213.230995178223 212.81070098877 207.905807495117 210.206182861328 226.128433227539 226.127456665039
-9999 -9999 -9999 -9999 -9999 -9999 53.9680446624756 48.546569442749 47.8662094116211 49.6326580047607 59.1163887023926 -9999 79.0999397277832 79.1945060729981 83.7849540710449 85.1439636230469 79.1689697265625 92.6919921875 107.696340942383 118.58895111084 123.408374023438 120.822557830811 106.990422821045 104.222946929932 102.288883209229 101.105256652832 103.969171905518 121.180005645752 132.478741455078 137.629760742188 137.751440429688 135.652423095703 139.562237548828 139.501162719727 153.173843383789 179.17947845459 208.221444702148 214.740438842773 216.983297729492 219.65682220459 223.922814941406 227.984358215332 219.326753234863
-9999 -9999 -9999 -9999 -9999 -9999 -9999 50.2941875457764 51.3274402618408 51.9366836547852 54.3660285949707 61.4943027496338 72.2641849517822 78.3422134399414 79.8626441955566 83.5461982727051 93.5567558288574 95.408568572998 93.9541000366211 101.209060668945 114.447992706299 126.188861083984 121.902569580078 115.471994018555 112.678871154785 108.383679199219 99.9176971435547 107.386776733398 119.746873474121 127.159420013428 129.620291137695 131.333557128906 146.059265136719 140.690713500977 152.98787689209 178.279756164551 202.089993286133 207.677981567383 211.32473449707 217.367416381836 219.483982849121 214.08448638916 220.589967346191
-9999 -9999 -9999 -9999 -9999 -9999 -9999 -9999 52.391690826416 51.745433807373 52.0976749420166 54.4876571655273 69.3326400756836 85.4969268798828 85.2064208984375 79.6322532653809 82.2157913208008 87.0431350708008 89.9418792724609 100.10510635376 115.37547454834 129.919792175293 132.578422546387 129.249919891357 126.842102050781 119.987641143799 105.295011138916 100.044626617432 109.8579246521 116.766674041748 121.585961151123 130.585847473145 157.831465148926 147.486946105957 151.655662536621 170.759866333008 192.292544555664 195.759976196289 202.467834472656 200.582344055176 200.556028747559 212.046871948242 219.073580932617
-9999 -9999 -9999 -9999 -9999 -9999 -9999 -9999 -9999 50.0662422180176 52.2962146759033 55.6861484527588 64.774914932251 95.0878868103027 87.6082534790039 73.9027160644531 87.4047203063965 78.2226219177246 87.9294738769531 109.86287689209 133.103588867188 146.434370422363 141.840608215332 143.979721069336 139.05004119873 125.88046875 107.758011627197 94.8830177307129 100.111727905273 106.260456085205 111.564028930664 120.996047973633 157.52375793457 148.354261779785 149.618408203125 162.80652923584 178.048300170898 187.285287475586 194.838433837891 200.558685302734 196.919093322754 181.727116394043 183.720195007324
-9999 -9999 -9999 -9999 -9999 -9999 -9999 -9999 -9999 54.7793807983398 52.6458770751953 54.9898719787598 65.4477882385254 87.4726608276367 -9999 83.2059310913086 88.1527130126953 82.5180938720703 90.2270538330078 118.185607910156 146.664762878418 154.980198669434 144.479502868652 153.158695983887 144.022079467773 125.365258026123 111.478189849854 98.1578956604004 100.900436401367 107.80517578125 114.074168395996 120.108595275879 144.990663146973 144.902012634277 146.953636169434 153.96994934082 164.230476379395 179.231758117676 187.868952941895 183.598785400391 173.998184204102 171.904371643066 200.559022521973
-9999 -9999 -9999 -9999 -9999 -9999 -9999 -9999 62.7375263214111 56.9678039550781 54.4724731445312 57.1328098297119 65.1745059967041 92.0971069335938 95.0432891845703 -9999 86.6008987426758 85.409065246582 91.5894912719726 114.952117919922 142.932183837891 159.198977661133 152.50588684082 161.910852050781 150.389099121094 129.719980621338 118.554936981201 118.052599334717 122.220680999756 126.86576461792 124.957066345215 115.750184631348 130.585401916504 139.816998291016 147.690757751465 148.950395202637 141.179609680176 143.459382629395 167.216795349121 173.306076049805 168.570481872559 169.821459960937 194.114086914063
-9999 -9999 -9999 -9999 -9999 -9999 -9999 -9999 -9999 58.3187847137451 56.4736232757568 57.8990921020508 64.1695877075195 74.0273750305176 81.9394683837891 89.0850708007813 -9999 -9999 109.873416900635 114.589153289795 128.100802612305 149.41220703125 161.634057617187 162.497602844238 155.769065856934 145.01403503418 133.634059143066 123.06895904541 124.724961090088 127.712261199951 127.984107208252 126.86633682251 144.799533843994 140.104437255859 145.053092956543 151.018322753906 144.759683227539 131.208486938477 154.553750610352 150.788017272949 126.404196166992 104.237782287598 111.464137268066
-9999 -9999 -9999 -9999 -9999 -9999 -9999 -9999 -9999 -9999 58.8766906738281 63.088525390625 63.3154357910156 65.8240459442139 66.5357131958008 46.3290924072266 -9999 -9999 118.342327880859 111.094940185547 111.61053314209 130.248271179199 161.551335144043 170.653100585938 163.101837158203 152.293978881836 146.804158782959 122.164308929443 113.54075088501 117.302043914795 125.205736541748 130.724073791504 141.894593811035 139.112217712402 144.912895202637 150.311473083496 142.987616729736 125.332154083252 144.054912567139 143.838752746582 130.07512512207 119.116990661621 116.900450134277
-9999 -9999 -9999 -9999 -9999 -9999 -9999 -9999 -9999 -9999 -9999 -9999 75.6979797363281 73.9895698547363 72.1497650146484 70.7336181640625 73.419140625 -9999 -9999 107.010913848877 108.023355865479 122.415365600586 164.983651733398 181.215270996094 171.090690612793 154.837739562988 148.196784973145 122.180732727051 111.957324981689 112.330764770508 119.563024139404 129.632237243652 137.925852966309 135.735778808594 135.795433044434 132.538584899902 121.369319152832 119.737446594238 139.477684020996 159.134368896484 158.376748657227 129.807272338867 122.76471862793
-9999 -9999 -9999 -9999 -9999 -9999 -9999 -9999 -9999 -9999 -9999 -9999 -9999 82.1727905273438 83.253849029541 77.8452880859375 73.401252746582 93.2473220825195 -9999 -9999 115.380193328857 112.948705291748 152.826372528076 172.587664794922 173.882255554199 161.532495117187 141.601370239258 118.634255981445 109.955746459961 106.20085144043 111.042167663574 125.660009765625 128.601098632812 131.00246887207 134.341751098633 140.005786132812 145.967436218262 133.995378112793 142.205143737793 151.251350402832 151.408605957031 142.251217651367 157.26901550293
-9999 -9999 -9999 -9999 -9999 -9999 -9999 -9999 -9999 -9999 -9999 -9999 -9999 74.9477432250977 70.4658050537109 70.8017929077149 80.539567565918 90.2053512573242 -9999 -9999 -9999 -9999 132.187930297852 154.786578369141 162.747550964355 154.225621032715 136.360692596436 124.37758102417 114.234233856201 107.070381164551 105.371331787109 111.060905456543 123.731498718262 125.238813781738 133.051223754883 147.220762634277 160.960743713379 152.826258850098 132.730870056152 125.608123779297 140.553175354004 172.767546081543 171.178910827637
-9999 -9999 -9999 -9999 -9999 -9999 -9999 -9999 -9999 -9999 -9999 -9999 -9999 79.2336975097656 75.7037048339844 71.794164276123 76.448657989502 88.3690376281738 -9999 -9999 -9999 -9999 -9999 144.678538513184 157.650657653809 165.942930603027 160.800982666016 139.256939697266 126.782348632812 116.64009475708 108.737115478516 104.88636932373 110.533293151855 122.129293060303 133.942344665527 146.955778503418 161.015190124512 163.962272644043 153.103656005859 149.684509277344 159.756129455566 179.485609436035 175.309815979004
-9999 -9999 -9999 -9999 -9999 -9999 -9999 -9999 -9999 -9999 -9999 -9999 -9999 -9999 83.4654350280762 83.2920921325684 77.9299842834473 82.4434669494629 92.2054222106934 -9999 -9999 -9999 -9999 141.682612609863 152.015365600586 168.286526489258 175.606829833984 162.366619873047 146.66625213623 131.520565032959 119.027540588379 111.482215118408 113.96597366333 122.933020782471 127.663227081299 134.859262084961 149.966757202148 155.545297241211 155.251756286621 154.902137756348 163.878359985352 183.788934326172 176.918035888672
